# Supplementary material for: Stress‐Induced Activation of Prolactin‐NR4A1‐Midkine Axis Exacerbates Skin Inflammation
Source: Adv Sci (Weinh). 2025 Nov 5;13(5):e09679. doi: 10.1002/advs.202509679 (PMC12850390; doi:10.1002/advs.202509679)
Supplement: Supplementary file 2 — Supporting Information [file ADVS-13-e09679-s002.zip]

Archive with 25 entries (25 files):
- advs72654-sup-0025-Table25.xlsx
- advs72654-sup-0001-Table1.xlsx
- advs72654-sup-0002-Table2.xlsx
- advs72654-sup-0003-Table3.xlsx
- advs72654-sup-0004-Table4.xlsx
- advs72654-sup-0005-Table5.xlsx
- advs72654-sup-0006-Table6.xlsx
- advs72654-sup-0007-Table7.xlsx
- advs72654-sup-0008-Table8.xlsx
- advs72654-sup-0009-Table9.xlsx
- advs72654-sup-0010-Table10.xlsx
- advs72654-sup-0011-Table11.xlsx
- advs72654-sup-0012-Table12.xlsx
- advs72654-sup-0013-Table13.xlsx
- advs72654-sup-0014-Table14.xlsx
- advs72654-sup-0015-Table15.xlsx
- advs72654-sup-0016-Table16.xlsx
- advs72654-sup-0017-Table17.xlsx
- advs72654-sup-0018-Table18.xlsx
- advs72654-sup-0019-Table19.xlsx
- advs72654-sup-0020-Table20.xlsx
- advs72654-sup-0021-Table21.xlsx
- advs72654-sup-0022-Table22.xlsx
- advs72654-sup-0023-Table23.xlsx
- advs72654-sup-0024-Table24.xlsx
