# Supplementary material for: Stress‐Induced Activation of Prolactin‐NR4A1‐Midkine Axis Exacerbates Skin Inflammation
Source: Adv Sci (Weinh). 2025 Nov 5;13(5):e09679. doi: 10.1002/advs.202509679 (PMC12850390; doi:10.1002/advs.202509679)
Supplement: Supplementary file 2 — Supporting Information [file ADVS-13-e09679-s002.zip › advs72654-sup-0025-Table25.xlsx]

## Sheet: Sheet1
Deposited data
Data files for mouse scRNA-seq	This study	GSA:PRJCA040022
Data files for human fibroblast with and without NR4A1 overexpression	GSA	GSA:HRA011311
Data files for human fibroblast with and without siNR4A1	GSA	GSA:HRA011308
Human psoriasis scRNA-seq	GEO	GEO：GSE173706
Human vitiligo scRNA-seq	GSA	GSA：PRJCA006797
Human scleroderma scRNA-seq	GEO	GEO：GSE138669
Human keloid scRNA-seq	GEO	GEO：GSE163973
