# Supplementary material for: Stress‐Induced Activation of Prolactin‐NR4A1‐Midkine Axis Exacerbates Skin Inflammation
Source: Adv Sci (Weinh). 2025 Nov 5;13(5):e09679. doi: 10.1002/advs.202509679 (PMC12850390; doi:10.1002/advs.202509679)
Supplement: Supplementary file 2 — Supporting Information [file ADVS-13-e09679-s002.zip › advs72654-sup-0001-Table1.xlsx]

## Sheet: Sheet1
	Healthy controls	Psoriasis
Sex
Male	88 (36.8%)		149 (70.6%)
Female	151 (63.2%)		62 (29.4%)
Age	39.6 ± 13.8		37.0 ± 11.3
Ever Drinking
Yes	96 (40.2%)		54 (25.6%)
No	143 (59.8%)		157 (74.4%)
Ever smoking
Yes	32 (13.4%)		84 (39.8%)
No	207 (86.6%)		127 (60.2%)
BMI	23.0 ± 3.3		24.4 ± 4.0
PASI	——		10.1 ± 8.0
PHQ-9	3.7± 3.4		7.8 ± 5.0
Abbreviations: BMI, Body Mass Index; PASI: Psoriasis Area and Severity Index; PHQ-9: Patient Health Questionnaire-9
