# Supplementary material for: Stress‐Induced Activation of Prolactin‐NR4A1‐Midkine Axis Exacerbates Skin Inflammation
Source: Adv Sci (Weinh). 2025 Nov 5;13(5):e09679. doi: 10.1002/advs.202509679 (PMC12850390; doi:10.1002/advs.202509679)
Supplement: Supplementary file 2 — Supporting Information [file ADVS-13-e09679-s002.zip › advs72654-sup-0002-Table2.xlsx]

## Sheet: Sheet1
	Healthy controls		PSORIASIS
		Total	Low- score		High- score
Sex
Male	11 (73.3%)	31 (77.5%)	16 (80%)		15 (75%)
Female	4 (26.7%)	9 (22.5%)	4 (20%)		5 (25%)
Age	33.4 ± 4.3	35.5 ± 9.5	35.6 ± 9.8		35.3 ± 9.5
Ever Drinking
Yes	13 (86.7%)	21 (52.5%)	11 (55%)		10 (50%)
No	2 (13.3%)	19 (47.5%)	9 (45%)		10 (50%)
Ever smoking
Yes	3(20%)	26 (65%)	11 (55%)		15 (75%)
No	12 (80%)	14 (35%)	9 (45%)		5 (25%)
BMI	22.8 ± 2.3	25.2 ± 4.9	25.7 ± 6.0		24.7 ± 3.5
PASI	——	10.5 ± 8.5	5.8 ± 2.7		15.2 ± 9.7
PHQ-9	3.3 ± 1.2	7.4 ± 5.0	3.4 ± 2.6		11.5 ± 3.2
Abbreviations: BMI; Body Mass Index; PASI: Psoriasis Area and Severity Index; PHQ-9: Patient Health Questionnaire-9
Between August 2022 and March 2023, a total of 40 patients with psoriasis and 15 control subjects were enrolled in our study. We conducted Patient Health Questionnaire-9 (PHQ) assessments on all participants. As illustrated in Table S1, psoriasis patients exhibited a higher prevalence of smoking, increased body mass index (BMI), and elevated PHQ-9 scores compared to the control group.
