# Supplementary material for: Stress‐Induced Activation of Prolactin‐NR4A1‐Midkine Axis Exacerbates Skin Inflammation
Source: Adv Sci (Weinh). 2025 Nov 5;13(5):e09679. doi: 10.1002/advs.202509679 (PMC12850390; doi:10.1002/advs.202509679)
Supplement: Supplementary file 2 — Supporting Information [file ADVS-13-e09679-s002.zip › advs72654-sup-0003-Table3.xlsx]

## Sheet: table_s2_Degs_cell_types
	p_val	avg_log2FC	pct.1	pct.2	p_val_adj	cluster	gene
Cstdc5	0	309981546447186	0.825	0.279	0	Keratinocyte	Cstdc5
Krt10	0	297466323153568	0.69	0.384	0	Keratinocyte	Krt10
Krt1	0	272677934761166	0.627	0.189	0	Keratinocyte	Krt1
Sprr2d	0	261050749792626	0.41	0.088	0	Keratinocyte	Sprr2d
S100a9	0	259492314298168	0.489	0.21	0	Keratinocyte	S100a9
Krt77	0	259117394626092	0.38	0.137	0	Keratinocyte	Krt77
Krtdap	0	256024726243832	0.851	0.355	0	Keratinocyte	Krtdap
Stfa1	0	248531655742742	0.605	0.116	0	Keratinocyte	Stfa1
S100a8	0	245966017213068	0.408	0.167	0	Keratinocyte	S100a8
Serpinb2	0	245167623271203	0.924	0.31	0	Keratinocyte	Serpinb2
Stfa3	0	242414408726539	0.696	0.165	0	Keratinocyte	Stfa3
Calm4	0	237256674656358	0.805	0.299	0	Keratinocyte	Calm4
Sprr2f	0	228039410707984	0.366	0.072	0	Keratinocyte	Sprr2f
Sprr1b	0	226318752823553	0.549	0.156	0	Keratinocyte	Sprr1b
Krt16	0	224609214981782	0.859	0.409	0	Keratinocyte	Krt16
Ly6d	0	215290321745363	0.941	0.377	0	Keratinocyte	Ly6d
Sprr2e	0	202517119957111	0.36	0.067	0	Keratinocyte	Sprr2e
Ndufa4l2	0	198883201141913	0.582	0.09	0	Keratinocyte	Ndufa4l2
Crct1	0	195879962725842	0.321	0.12	0	Keratinocyte	Crct1
Fam25c	0	194381749695633	0.796	0.208	0	Keratinocyte	Fam25c
Gm26612	0	193821318526961	0.441	0.191	0	Keratinocyte	Gm26612
Sprr2h	0	19375502371003	0.413	0.089	0	Keratinocyte	Sprr2h
Krt14	0	191439880265637	0.904	0.62	0	Keratinocyte	Krt14
Clca3a2	0	185958506358406	0.637	0.134	0	Keratinocyte	Clca3a2
Krt5	0	184481256679608	0.841	0.54	0	Keratinocyte	Krt5
Cpeb3	0	179916309565299	0.65	0.253	0	Keratinocyte	Cpeb3
Dmkn	0	179679065356358	0.967	0.476	0	Keratinocyte	Dmkn
Lgals7	0	177282586688397	0.998	0.766	0	Keratinocyte	Lgals7
Avpi1	0	177203419293668	0.926	0.439	0	Keratinocyte	Avpi1
Fabp5	0	176176061561427	0.816	0.57	0	Keratinocyte	Fabp5
Krt6b	0	173970268433389	0.271	0.06	0	Keratinocyte	Krt6b
Ifi202b	0	170972985791928	0.816	0.232	0	Keratinocyte	Ifi202b
Il33	0	16806897271079	0.583	0.129	0	Keratinocyte	Il33
Gm94	0	163954910973738	0.328	0.04	0	Keratinocyte	Gm94
Sprr2i	0	163085712471983	0.181	0.039	0	Keratinocyte	Sprr2i
Slc1a1	0	160598718208339	0.495	0.084	0	Keratinocyte	Slc1a1
Tslp	0	157033150121753	0.412	0.079	0	Keratinocyte	Tslp
Sbsn	0	155871139518789	0.804	0.422	0	Keratinocyte	Sbsn
Krt6a	0	155526215876964	0.536	0.283	0	Keratinocyte	Krt6a
Ggct	0	154940211206174	0.659	0.188	0	Keratinocyte	Ggct
Fam162a	0	154876828957996	0.882	0.468	0	Keratinocyte	Fam162a
Epgn	0	152470355049366	0.667	0.169	0	Keratinocyte	Epgn
Fbxo36	0	148547305842778	0.545	0.241	0	Keratinocyte	Fbxo36
Abca12	0	147956279958401	0.738	0.189	0	Keratinocyte	Abca12
1810037I17Rik	0	146532886432672	0.943	0.655	0	Keratinocyte	1810037I17Rik
Slc6a14	0	140980114206776	0.604	0.144	0	Keratinocyte	Slc6a14
Tacstd2	0	139488627885758	0.934	0.457	0	Keratinocyte	Tacstd2
Asprv1	0	137609094223768	0.379	0.125	0	Keratinocyte	Asprv1
Ccdc71l	0	136168762030773	0.612	0.261	0	Keratinocyte	Ccdc71l
Urah	0	135998589713571	0.948	0.451	0	Keratinocyte	Urah
Cnfn	0	134819887621052	0.204	0.055	0	Keratinocyte	Cnfn
Ccl20	0	134809288955901	0.342	0.086	0	Keratinocyte	Ccl20
Higd1a	0	133807838481486	0.906	0.53	0	Keratinocyte	Higd1a
Perp	0	133098120555978	0.984	0.587	0	Keratinocyte	Perp
Lypd3	0	132265309299223	0.848	0.406	0	Keratinocyte	Lypd3
Sprr1a	0	131697410066329	0.533	0.28	0	Keratinocyte	Sprr1a
Gsta4	0	130599220011962	0.352	0.069	0	Keratinocyte	Gsta4
Ehf	0	130513131385657	0.786	0.193	0	Keratinocyte	Ehf
Sfn	0	130336458417256	0.993	0.681	0	Keratinocyte	Sfn
Anxa8	0	122937376290233	0.881	0.289	0	Keratinocyte	Anxa8
Rab25	0	122549605743489	0.796	0.347	0	Keratinocyte	Rab25
Chit1	0	120856326348985	0.685	0.142	0	Keratinocyte	Chit1
Ppif	0	120455267883899	0.616	0.26	0	Keratinocyte	Ppif
Gltp	0	117599758105301	0.736	0.297	0	Keratinocyte	Gltp
Fgfbp1	0	116329125816349	0.687	0.197	0	Keratinocyte	Fgfbp1
Ovol1	0	114427147746842	0.765	0.32	0	Keratinocyte	Ovol1
Serpinb5	0	113274900872008	0.941	0.482	0	Keratinocyte	Serpinb5
2610035D17Rik	0	113254180829655	0.791	0.332	0	Keratinocyte	2610035D17Rik
Dapl1	0	111409453506795	0.538	0.128	0	Keratinocyte	Dapl1
Ly6g6c	0	110715629039798	0.434	0.16	0	Keratinocyte	Ly6g6c
Areg	0	110116219571557	0.626	0.231	0	Keratinocyte	Areg
2610528A11Rik	0	109662405525443	0.373	0.05	0	Keratinocyte	2610528A11Rik
Mt4	0	108433605523242	0.296	0.091	0	Keratinocyte	Mt4
S100a11	0	107414670917943	0.983	0.827	0	Keratinocyte	S100a11
Tmem45a	0	103732525347689	0.643	0.227	0	Keratinocyte	Tmem45a
Pycard	0	10296094733552	0.686	0.361	0	Keratinocyte	Pycard
Snhg3	0	102568028085673	0.644	0.272	0	Keratinocyte	Snhg3
Klf5	0	101144513289727	0.914	0.47	0	Keratinocyte	Klf5
Sult2b1	0	101083721832125	0.586	0.182	0	Keratinocyte	Sult2b1
Hs3st1	0	0.996633	0.375	0.083	0	Keratinocyte	Hs3st1
Mif	0	0.991193	0.968	0.701	0	Keratinocyte	Mif
Pdzk1ip1	0	0.985053	0.63	0.229	0	Keratinocyte	Pdzk1ip1
Dsc3	0	0.984808	0.9	0.464	0	Keratinocyte	Dsc3
B930036N10Rik	0	0.982633	0.477	0.201	0	Keratinocyte	B930036N10Rik
Cldn4	0	0.974431	0.622	0.26	0	Keratinocyte	Cldn4
Gm15987	0	0.960869	0.607	0.126	0	Keratinocyte	Gm15987
S100a14	0	0.960065	0.97	0.547	0	Keratinocyte	S100a14
Defb14	0	0.957804	0.223	0.048	0	Keratinocyte	Defb14
Pkp1	0	0.955918	0.781	0.303	0	Keratinocyte	Pkp1
Dsg1a	0	0.952664	0.47	0.142	0	Keratinocyte	Dsg1a
Irf6	0	0.952127	0.794	0.357	0	Keratinocyte	Irf6
Prdx5	0	0.951718	0.828	0.601	0	Keratinocyte	Prdx5
Cdh1	0	0.950591	0.922	0.5	0	Keratinocyte	Cdh1
Dnajb12	0	0.945365	0.638	0.414	0	Keratinocyte	Dnajb12
Jup	0	0.934611	0.906	0.488	0	Keratinocyte	Jup
Orm1	0	0.930239	0.456	0.109	0	Keratinocyte	Orm1
Dsp	0	0.919376	0.946	0.53	0	Keratinocyte	Dsp
Ckmt1	0	0.90155	0.7	0.223	0	Keratinocyte	Ckmt1
Dstn	0	0.891919	0.971	0.756	0	Keratinocyte	Dstn
Sptssa	0	0.891708	0.774	0.449	0	Keratinocyte	Sptssa
Itm2b	0	0.888905	0.973	0.838	0	Keratinocyte	Itm2b
Capns2	0	0.886972	0.625	0.194	0	Keratinocyte	Capns2
Herc4	0	0.883763	0.758	0.462	0	Keratinocyte	Herc4
Elovl4	0	0.87736	0.43	0.097	0	Keratinocyte	Elovl4
Cysrt1	0	0.876635	0.394	0.09	0	Keratinocyte	Cysrt1
Fcgbp	0	0.873159	0.343	0.068	0	Keratinocyte	Fcgbp
Cpeb2	0	0.871002	0.68	0.338	0	Keratinocyte	Cpeb2
Anxa2	0	0.863204	0.974	0.771	0	Keratinocyte	Anxa2
Cxcl16	0	0.861668	0.733	0.272	0	Keratinocyte	Cxcl16
Rab11a	0	0.845432	0.785	0.411	0	Keratinocyte	Rab11a
Ereg	0	0.840411	0.227	0.041	0	Keratinocyte	Ereg
Tprg	0	0.829376	0.306	0.069	0	Keratinocyte	Tprg
Anxa1	0	0.829026	0.983	0.787	0	Keratinocyte	Anxa1
Dsg3	0	0.826715	0.728	0.327	0	Keratinocyte	Dsg3
Spink5	0	0.826251	0.432	0.118	0	Keratinocyte	Spink5
Pkm	0	0.818894	0.881	0.603	0	Keratinocyte	Pkm
Cstb	0	0.814378	0.945	0.687	0	Keratinocyte	Cstb
Mpzl3	0	0.813288	0.613	0.206	0	Keratinocyte	Mpzl3
Csta1	0	0.810878	0.347	0.056	0	Keratinocyte	Csta1
Trim29	0	0.808534	0.816	0.415	0	Keratinocyte	Trim29
Il1rn	0	0.799567	0.569	0.14	0	Keratinocyte	Il1rn
Eif6	0	0.796334	0.909	0.611	0	Keratinocyte	Eif6
Tjp2	0	0.796015	0.804	0.443	0	Keratinocyte	Tjp2
Fxyd3	0	0.791718	0.962	0.558	0	Keratinocyte	Fxyd3
Gata3	0	0.791318	0.686	0.276	0	Keratinocyte	Gata3
Ldha	0	0.78993	0.906	0.62	0	Keratinocyte	Ldha
Txndc17	0	0.787855	0.933	0.658	0	Keratinocyte	Txndc17
Tpi1	0	0.787449	0.761	0.423	0	Keratinocyte	Tpi1
Apoc1	0	0.771788	0.834	0.417	0	Keratinocyte	Apoc1
Pgk1	0	0.771372	0.79	0.466	0	Keratinocyte	Pgk1
Nppb	0	0.767812	0.28	0.079	0	Keratinocyte	Nppb
Gnai1	0	0.757045	0.569	0.196	0	Keratinocyte	Gnai1
Hpgds	0	0.754709	0.395	0.081	0	Keratinocyte	Hpgds
Il1f9	0	0.752065	0.382	0.048	0	Keratinocyte	Il1f9
Smagp	0	0.750287	0.528	0.201	0	Keratinocyte	Smagp
Grhl3	0	0.74907	0.522	0.172	0	Keratinocyte	Grhl3
Ndufa4	0	0.748804	0.915	0.701	0	Keratinocyte	Ndufa4
Tex14	0	0.7439	0.538	0.257	0	Keratinocyte	Tex14
Sprr2k	0	0.742971	0.143	0.014	0	Keratinocyte	Sprr2k
Rap2b	0	0.735543	0.632	0.345	0	Keratinocyte	Rap2b
Nectin2	0	0.73499	0.593	0.235	0	Keratinocyte	Nectin2
Pgam1	0	0.733973	0.817	0.506	0	Keratinocyte	Pgam1
Aldoa	0	0.731269	0.881	0.558	0	Keratinocyte	Aldoa
Oas1f	0	0.729576	0.376	0.054	0	Keratinocyte	Oas1f
Itgb6	0	0.716788	0.478	0.218	0	Keratinocyte	Itgb6
Ptges	0	0.712672	0.676	0.24	0	Keratinocyte	Ptges
Eppk1	0	0.710022	0.573	0.226	0	Keratinocyte	Eppk1
Klf3	0	0.708378	0.772	0.415	0	Keratinocyte	Klf3
Zfp750	0	0.707471	0.61	0.227	0	Keratinocyte	Zfp750
Cebpa	0	0.704206	0.607	0.259	0	Keratinocyte	Cebpa
H2afj	0	0.700983	0.907	0.609	0	Keratinocyte	H2afj
Ccl27a	0	0.698427	0.521	0.228	0	Keratinocyte	Ccl27a
Col17a1	0	0.693854	0.684	0.322	0	Keratinocyte	Col17a1
S100a16	0	0.688162	0.904	0.566	0	Keratinocyte	S100a16
Nipal1	0	0.678233	0.56	0.204	0	Keratinocyte	Nipal1
Elovl1	0	0.672778	0.568	0.27	0	Keratinocyte	Elovl1
Lmo7	0	0.672028	0.574	0.283	0	Keratinocyte	Lmo7
Ppp1r14c	0	0.670995	0.776	0.35	0	Keratinocyte	Ppp1r14c
Dynll1	0	0.66536	0.968	0.774	0	Keratinocyte	Dynll1
Aqp3	0	0.665085	0.763	0.333	0	Keratinocyte	Aqp3
Rplp0	0	0.661233	0.996	0.968	0	Keratinocyte	Rplp0
Klk8	0	0.656265	0.482	0.15	0	Keratinocyte	Klk8
Crip2	0	0.656027	0.845	0.525	0	Keratinocyte	Crip2
Tuba4a	0	0.651165	0.735	0.378	0	Keratinocyte	Tuba4a
Sh3bgrl3	0	0.650712	0.9	0.567	0	Keratinocyte	Sh3bgrl3
Pof1b	0	0.644994	0.496	0.194	0	Keratinocyte	Pof1b
Dgcr6	0	0.64332	0.579	0.303	0	Keratinocyte	Dgcr6
Heatr3	0	0.643117	0.479	0.256	0	Keratinocyte	Heatr3
Zfp593	0	0.639779	0.728	0.384	0	Keratinocyte	Zfp593
Atp5k	0	0.639391	0.79	0.512	0	Keratinocyte	Atp5k
Ptgs2	0	0.639181	0.508	0.213	0	Keratinocyte	Ptgs2
Zdhhc21	0	0.637687	0.623	0.313	0	Keratinocyte	Zdhhc21
Wdr61	0	0.636957	0.724	0.357	0	Keratinocyte	Wdr61
Blmh	0	0.63228	0.597	0.375	0	Keratinocyte	Blmh
Polr1d	0	0.63195	0.952	0.735	0	Keratinocyte	Polr1d
Cd9	0	0.629822	0.981	0.804	0	Keratinocyte	Cd9
Pde4b	0	0.62718	0.771	0.497	0	Keratinocyte	Pde4b
Edn1	0	0.62432	0.338	0.108	0	Keratinocyte	Edn1
Pon2	0	0.62232	0.727	0.422	0	Keratinocyte	Pon2
Sec24a	0	0.622198	0.585	0.298	0	Keratinocyte	Sec24a
Procr	0	0.622029	0.431	0.122	0	Keratinocyte	Procr
Actg1	0	0.618582	0.991	0.903	0	Keratinocyte	Actg1
Egln3	0	0.618067	0.423	0.122	0	Keratinocyte	Egln3
Anxa7	0	0.617805	0.789	0.421	0	Keratinocyte	Anxa7
Arhgdib	0	0.617361	0.603	0.255	0	Keratinocyte	Arhgdib
Eno1	0	0.614913	0.624	0.294	0	Keratinocyte	Eno1
Ppp1r14b	0	0.614311	0.924	0.66	0	Keratinocyte	Ppp1r14b
Ppl	0	0.614123	0.57	0.217	0	Keratinocyte	Ppl
Cdkn1a	0	0.608289	0.889	0.65	0	Keratinocyte	Cdkn1a
Slco3a1	0	0.607669	0.678	0.37	0	Keratinocyte	Slco3a1
Skint11	0	0.607548	0.279	0.025	0	Keratinocyte	Skint11
Sema3c	0	0.60624	0.555	0.28	0	Keratinocyte	Sema3c
Rpl36al	0	0.606105	0.981	0.841	0	Keratinocyte	Rpl36al
Uqcr11	0	0.605336	0.893	0.604	0	Keratinocyte	Uqcr11
Hbegf	0	0.604168	0.75	0.422	0	Keratinocyte	Hbegf
Crb3	0	0.603612	0.599	0.242	0	Keratinocyte	Crb3
Grhl1	0	0.603546	0.64	0.293	0	Keratinocyte	Grhl1
Plbd1	0	0.603442	0.525	0.162	0	Keratinocyte	Plbd1
Rbp2	0	0.602925	0.354	0.083	0	Keratinocyte	Rbp2
F11r	0	0.60158	0.738	0.374	0	Keratinocyte	F11r
Nectin1	0	0.599905	0.699	0.335	0	Keratinocyte	Nectin1
Cdcp1	0	0.598294	0.687	0.307	0	Keratinocyte	Cdcp1
Kif13b	0	0.595364	0.603	0.376	0	Keratinocyte	Kif13b
Sox6	0	0.594077	0.331	0.061	0	Keratinocyte	Sox6
Tmprss4	0	0.59398	0.364	0.068	0	Keratinocyte	Tmprss4
Gramd3	0	0.593458	0.624	0.282	0	Keratinocyte	Gramd3
Them5	0	0.593205	0.304	0.071	0	Keratinocyte	Them5
Cxadr	0	0.591668	0.771	0.408	0	Keratinocyte	Cxadr
Slc24a3	0	0.591121	0.394	0.11	0	Keratinocyte	Slc24a3
Snhg9	0	0.587649	0.576	0.326	0	Keratinocyte	Snhg9
Sar1b	0	0.582709	0.679	0.415	0	Keratinocyte	Sar1b
Clic1	0	0.581012	0.903	0.656	0	Keratinocyte	Clic1
Gapdh	0	0.574574	0.961	0.815	0	Keratinocyte	Gapdh
Hagh	0	0.574505	0.689	0.348	0	Keratinocyte	Hagh
Glo1	0	0.572524	0.707	0.407	0	Keratinocyte	Glo1
Cltb	0	0.567808	0.816	0.521	0	Keratinocyte	Cltb
Uchl3	0	0.567636	0.714	0.408	0	Keratinocyte	Uchl3
Plet1	0	0.567615	0.776	0.4	0	Keratinocyte	Plet1
Klk10	0	0.566634	0.381	0.105	0	Keratinocyte	Klk10
Pkp3	0	0.563646	0.705	0.335	0	Keratinocyte	Pkp3
Sprr2j-ps	0	0.562947	0.15	0.015	0	Keratinocyte	Sprr2j-ps
Mbp	0	0.562471	0.541	0.165	0	Keratinocyte	Mbp
Prxl2b	0	0.561586	0.321	0.098	0	Keratinocyte	Prxl2b
Rplp1	0	0.561488	0.993	0.955	0	Keratinocyte	Rplp1
Ripk4	0	0.559248	0.524	0.232	0	Keratinocyte	Ripk4
Itpkc	0	0.554724	0.672	0.355	0	Keratinocyte	Itpkc
Uqcc2	0	0.552463	0.842	0.542	0	Keratinocyte	Uqcc2
Myo10	0	0.549945	0.803	0.513	0	Keratinocyte	Myo10
Ocln	0	0.549181	0.576	0.259	0	Keratinocyte	Ocln
Fosl1	0	0.549045	0.728	0.417	0	Keratinocyte	Fosl1
Chmp1b	0	0.547075	0.554	0.233	0	Keratinocyte	Chmp1b
Tubb4b	0	0.542378	0.865	0.623	0	Keratinocyte	Tubb4b
Akirin1	0	0.539752	0.711	0.433	0	Keratinocyte	Akirin1
Nhp2	0	0.537433	0.871	0.575	0	Keratinocyte	Nhp2
Bok	0	0.536637	0.693	0.356	0	Keratinocyte	Bok
Defb1	0	0.535682	0.394	0.123	0	Keratinocyte	Defb1
Npl	0	0.531783	0.305	0.046	0	Keratinocyte	Npl
Pls3	0	0.531705	0.801	0.442	0	Keratinocyte	Pls3
Atox1	0	0.530194	0.96	0.717	0	Keratinocyte	Atox1
Capg	0	0.528217	0.674	0.392	0	Keratinocyte	Capg
Rpl41	0	0.527723	0.996	0.983	0	Keratinocyte	Rpl41
Rab38	0	0.527021	0.545	0.19	0	Keratinocyte	Rab38
Tcim	0	0.523004	0.438	0.163	0	Keratinocyte	Tcim
Ankrd22	0	0.522993	0.466	0.164	0	Keratinocyte	Ankrd22
Ptp4a2	0	0.521305	0.887	0.68	0	Keratinocyte	Ptp4a2
Eif2s2	0	0.519658	0.954	0.782	0	Keratinocyte	Eif2s2
Uqcr10	0	0.519521	0.886	0.645	0	Keratinocyte	Uqcr10
Arhgef3	0	0.518706	0.552	0.257	0	Keratinocyte	Arhgef3
Dennd2c	0	0.518252	0.772	0.429	0	Keratinocyte	Dennd2c
Pou3f1	0	0.517866	0.55	0.257	0	Keratinocyte	Pou3f1
Zc3h12c	0	0.517854	0.465	0.172	0	Keratinocyte	Zc3h12c
Ldlr	0	0.517391	0.665	0.377	0	Keratinocyte	Ldlr
Psme2	0	0.516748	0.703	0.424	0	Keratinocyte	Psme2
Cox6b1	0	0.513753	0.944	0.731	0	Keratinocyte	Cox6b1
Klk11	0	0.513281	0.371	0.06	0	Keratinocyte	Klk11
Rab27b	0	0.512692	0.439	0.169	0	Keratinocyte	Rab27b
Esrp1	0	0.51261	0.608	0.275	0	Keratinocyte	Esrp1
Hcar2	0	0.512279	0.49	0.138	0	Keratinocyte	Hcar2
Ndrg1	0	0.512248	0.763	0.449	0	Keratinocyte	Ndrg1
Dnase1l3	0	0.509751	0.234	0.045	0	Keratinocyte	Dnase1l3
Aebp2	0	0.509471	0.714	0.415	0	Keratinocyte	Aebp2
Mill1	0	0.507968	0.301	0.109	0	Keratinocyte	Mill1
Pla2g2f	0	0.505915	0.36	0.093	0	Keratinocyte	Pla2g2f
Rps26	0	0.502554	0.99	0.938	0	Keratinocyte	Rps26
Hmgn1	0	0.500757	0.96	0.717	0	Keratinocyte	Hmgn1
Sesn2	0	0.500379	0.451	0.152	0	Keratinocyte	Sesn2
Ndfip2	0	0.498515	0.806	0.575	0	Keratinocyte	Ndfip2
Ptgs1	0	0.497281	0.373	0.091	0	Keratinocyte	Ptgs1
Atp5g1	0	0.497233	0.923	0.667	0	Keratinocyte	Atp5g1
Prdm1	0	0.494912	0.462	0.233	0	Keratinocyte	Prdm1
Llph	0	0.491946	0.864	0.576	0	Keratinocyte	Llph
Tmem238	0	0.491307	0.571	0.247	0	Keratinocyte	Tmem238
Trex2	0	0.490286	0.232	0.038	0	Keratinocyte	Trex2
Mapk13	0	0.490275	0.516	0.215	0	Keratinocyte	Mapk13
Rab11fip1	0	0.488154	0.392	0.147	0	Keratinocyte	Rab11fip1
Rps12	0	0.487357	0.991	0.943	0	Keratinocyte	Rps12
Gpx1	0	0.486935	0.924	0.703	0	Keratinocyte	Gpx1
Ggh	0	0.486418	0.573	0.306	0	Keratinocyte	Ggh
Eif5a	0	0.486058	0.976	0.799	0	Keratinocyte	Eif5a
Cfap57	0	0.483691	0.34	0.071	0	Keratinocyte	Cfap57
Endou	0	0.48092	0.293	0.068	0	Keratinocyte	Endou
Rpl22	0	0.48091	0.988	0.918	0	Keratinocyte	Rpl22
Sdc1	0	0.480582	0.815	0.463	0	Keratinocyte	Sdc1
Nr1d1	0	0.480072	0.657	0.303	0	Keratinocyte	Nr1d1
Dusp22	0	0.479457	0.48	0.161	0	Keratinocyte	Dusp22
Il17rc	0	0.479358	0.456	0.136	0	Keratinocyte	Il17rc
Gsto1	0	0.477884	0.642	0.37	0	Keratinocyte	Gsto1
Pla2g4e	0	0.477867	0.33	0.062	0	Keratinocyte	Pla2g4e
Tiam1	0	0.477779	0.753	0.446	0	Keratinocyte	Tiam1
Dsg1b	0	0.47666	0.358	0.099	0	Keratinocyte	Dsg1b
Bcl2l15	0	0.476186	0.304	0.045	0	Keratinocyte	Bcl2l15
Rnh1	0	0.474014	0.821	0.537	0	Keratinocyte	Rnh1
Itprid2	0	0.469411	0.659	0.358	0	Keratinocyte	Itprid2
Sat1	0	0.464632	0.86	0.54	0	Keratinocyte	Sat1
Slc5a1	0	0.463807	0.233	0.052	0	Keratinocyte	Slc5a1
Tmem40	0	0.4629	0.35	0.086	0	Keratinocyte	Tmem40
Lrrc1	0	0.462178	0.421	0.137	0	Keratinocyte	Lrrc1
Uba52	0	0.462164	0.969	0.822	0	Keratinocyte	Uba52
Map2k4	0	0.462004	0.836	0.574	0	Keratinocyte	Map2k4
Ch25h	0	0.459903	0.197	0.036	0	Keratinocyte	Ch25h
Wnt4	0	0.458973	0.525	0.255	0	Keratinocyte	Wnt4
Idi1	0	0.458218	0.603	0.322	0	Keratinocyte	Idi1
Csta3	0	0.458092	0.164	0.011	0	Keratinocyte	Csta3
Zc3h12a	0	0.457747	0.643	0.297	0	Keratinocyte	Zc3h12a
Pim3	0	0.457664	0.68	0.437	0	Keratinocyte	Pim3
Clic3	0	0.456537	0.256	0.072	0	Keratinocyte	Clic3
Rps18	0	0.455184	0.994	0.96	0	Keratinocyte	Rps18
Sem1	0	0.455048	0.963	0.797	0	Keratinocyte	Sem1
Rhov	0	0.452286	0.388	0.173	0	Keratinocyte	Rhov
Sowahc	0	0.451306	0.488	0.194	0	Keratinocyte	Sowahc
Dusp7	0	0.450546	0.623	0.291	0	Keratinocyte	Dusp7
Map7d1	0	0.449795	0.647	0.35	0	Keratinocyte	Map7d1
Nop10	0	0.448212	0.792	0.504	0	Keratinocyte	Nop10
Prrg4	0	0.447225	0.493	0.167	0	Keratinocyte	Prrg4
Tgm3	0	0.442963	0.239	0.029	0	Keratinocyte	Tgm3
Elf3	0	0.439964	0.342	0.086	0	Keratinocyte	Elf3
Smox	0	0.43882	0.674	0.313	0	Keratinocyte	Smox
Uqcrc1	0	0.43853	0.704	0.439	0	Keratinocyte	Uqcrc1
Nod2	0	0.438316	0.326	0.066	0	Keratinocyte	Nod2
Bbox1	0	0.438184	0.285	0.074	0	Keratinocyte	Bbox1
Cox7a2	0	0.435035	0.943	0.714	0	Keratinocyte	Cox7a2
Elovl7	0	0.435006	0.46	0.162	0	Keratinocyte	Elovl7
Egln1	0	0.433041	0.557	0.289	0	Keratinocyte	Egln1
Clca2	0	0.430779	0.294	0.033	0	Keratinocyte	Clca2
Gabarapl2	0	0.430705	0.77	0.535	0	Keratinocyte	Gabarapl2
Atpif1	0	0.430096	0.942	0.687	0	Keratinocyte	Atpif1
Atp5j2	0	0.430069	0.922	0.696	0	Keratinocyte	Atp5j2
Cox7b	0	0.428023	0.893	0.646	0	Keratinocyte	Cox7b
Abhd5	0	0.427406	0.581	0.283	0	Keratinocyte	Abhd5
Frmd4b	0	0.427157	0.55	0.281	0	Keratinocyte	Frmd4b
Uqcrq	0	0.426655	0.923	0.696	0	Keratinocyte	Uqcrq
Cldn1	0	0.425626	0.716	0.4	0	Keratinocyte	Cldn1
Slc22a23	0	0.425622	0.536	0.275	0	Keratinocyte	Slc22a23
Ikzf2	0	0.425165	0.41	0.128	0	Keratinocyte	Ikzf2
Polr3g	0	0.425135	0.453	0.17	0	Keratinocyte	Polr3g
Skint1	0	0.423591	0.346	0.081	0	Keratinocyte	Skint1
Gm10076	0	0.422252	0.907	0.713	0	Keratinocyte	Gm10076
Rpl10a	0	0.422197	0.992	0.934	0	Keratinocyte	Rpl10a
Bag1	0	0.421445	0.793	0.57	0	Keratinocyte	Bag1
Fam83g	0	0.419907	0.522	0.225	0	Keratinocyte	Fam83g
Hras	0	0.418953	0.839	0.555	0	Keratinocyte	Hras
Ak2	0	0.418108	0.697	0.427	0	Keratinocyte	Ak2
Serpinb7	0	0.417947	0.172	0.013	0	Keratinocyte	Serpinb7
Sema3d	0	0.417879	0.258	0.047	0	Keratinocyte	Sema3d
Tesc	0	0.417766	0.191	0.036	0	Keratinocyte	Tesc
Tfap2a	0	0.417712	0.646	0.345	0	Keratinocyte	Tfap2a
Rpl32	0	0.416762	0.994	0.964	0	Keratinocyte	Rpl32
Gm44613	0	0.41617	0.222	0.033	0	Keratinocyte	Gm44613
Epha2	0	0.415022	0.571	0.291	0	Keratinocyte	Epha2
Dusp14	0	0.413916	0.365	0.151	0	Keratinocyte	Dusp14
Tfap2c	0	0.413245	0.537	0.266	0	Keratinocyte	Tfap2c
Tomm5	0	0.412905	0.737	0.471	0	Keratinocyte	Tomm5
Timm13	0	0.411946	0.876	0.612	0	Keratinocyte	Timm13
Sf3b6	0	0.411874	0.839	0.59	0	Keratinocyte	Sf3b6
Cish	0	0.411741	0.445	0.221	0	Keratinocyte	Cish
Prelid1	0	0.411242	0.78	0.524	0	Keratinocyte	Prelid1
Car13	0	0.410527	0.571	0.244	0	Keratinocyte	Car13
Aprt	0	0.409932	0.79	0.557	0	Keratinocyte	Aprt
Skint9	0	0.409859	0.156	0.025	0	Keratinocyte	Skint9
Rbbp6	0	0.409761	0.799	0.564	0	Keratinocyte	Rbbp6
Rpl14	0	0.409723	0.987	0.9	0	Keratinocyte	Rpl14
Gjb5	0	0.408446	0.282	0.052	0	Keratinocyte	Gjb5
Rplp2	0	0.408211	0.992	0.948	0	Keratinocyte	Rplp2
Gk	0	0.407478	0.444	0.167	0	Keratinocyte	Gk
2310002F09Rik	0	0.407216	0.331	0.083	0	Keratinocyte	2310002F09Rik
Mafb	0	0.403218	0.637	0.365	0	Keratinocyte	Mafb
Ubl5	0	0.401902	0.921	0.688	0	Keratinocyte	Ubl5
Mal2	0	0.401692	0.342	0.105	0	Keratinocyte	Mal2
Adrb2	0	0.401569	0.512	0.217	0	Keratinocyte	Adrb2
Epha4	0	0.399526	0.63	0.348	0	Keratinocyte	Epha4
Net1	0	0.398921	0.69	0.388	0	Keratinocyte	Net1
Rhod	0	0.398149	0.387	0.119	0	Keratinocyte	Rhod
H60c	0	0.396393	0.31	0.039	0	Keratinocyte	H60c
Clcf1	0	0.396179	0.32	0.109	0	Keratinocyte	Clcf1
Cers3	0	0.395317	0.348	0.099	0	Keratinocyte	Cers3
Mindy3	0	0.392854	0.616	0.366	0	Keratinocyte	Mindy3
Evpl	0	0.391883	0.423	0.155	0	Keratinocyte	Evpl
Vps37b	0	0.391521	0.713	0.381	0	Keratinocyte	Vps37b
Ankrd35	0	0.389894	0.25	0.068	0	Keratinocyte	Ankrd35
Bicdl1	0	0.389682	0.375	0.12	0	Keratinocyte	Bicdl1
Rpl39	0	0.38831	0.992	0.97	0	Keratinocyte	Rpl39
Fam83b	0	0.38822	0.531	0.231	0	Keratinocyte	Fam83b
Micos13	0	0.388211	0.809	0.567	0	Keratinocyte	Micos13
Gng5	0	0.386346	0.962	0.815	0	Keratinocyte	Gng5
Etv3	0	0.38471	0.477	0.236	0	Keratinocyte	Etv3
Tnfaip3	0	0.384288	0.616	0.345	0	Keratinocyte	Tnfaip3
Tgfa	0	0.384243	0.36	0.129	0	Keratinocyte	Tgfa
Eif3i	0	0.383072	0.891	0.655	0	Keratinocyte	Eif3i
Rpl11	0	0.382543	0.994	0.956	0	Keratinocyte	Rpl11
Npepps	0	0.381496	0.736	0.475	0	Keratinocyte	Npepps
Rpl27	0	0.38048	0.989	0.931	0	Keratinocyte	Rpl27
Mgst2	0	0.379167	0.314	0.07	0	Keratinocyte	Mgst2
Nipal2	0	0.378611	0.444	0.177	0	Keratinocyte	Nipal2
Cox5b	0	0.378522	0.947	0.75	0	Keratinocyte	Cox5b
Atp6v0e	0	0.37733	0.877	0.637	0	Keratinocyte	Atp6v0e
Rps27a	0	0.377089	0.994	0.971	0	Keratinocyte	Rps27a
Desi1	0	0.376158	0.495	0.252	0	Keratinocyte	Desi1
Hal	0	0.375969	0.164	0.028	0	Keratinocyte	Hal
Dynlt3	0	0.375285	0.576	0.316	0	Keratinocyte	Dynlt3
Rpl35	0	0.374297	0.984	0.933	0	Keratinocyte	Rpl35
Tollip	0	0.374136	0.528	0.255	0	Keratinocyte	Tollip
Cast	0	0.373592	0.885	0.648	0	Keratinocyte	Cast
Nme1	0	0.373314	0.908	0.626	0	Keratinocyte	Nme1
Vdac1	0	0.371923	0.771	0.508	0	Keratinocyte	Vdac1
Slc39a2	0	0.371804	0.29	0.079	0	Keratinocyte	Slc39a2
Rps20	0	0.371745	0.995	0.976	0	Keratinocyte	Rps20
Ipmk	0	0.371675	0.5	0.251	0	Keratinocyte	Ipmk
Fam135a	0	0.36831	0.663	0.388	0	Keratinocyte	Fam135a
Adam8	0	0.366866	0.33	0.069	0	Keratinocyte	Adam8
H2-K1	0	0.364649	0.926	0.696	0	Keratinocyte	H2-K1
Ndufb2	0	0.363765	0.773	0.502	0	Keratinocyte	Ndufb2
Nsf	0	0.36117	0.457	0.227	0	Keratinocyte	Nsf
Fam89a	0	0.361038	0.253	0.053	0	Keratinocyte	Fam89a
Rpl17	0	0.360764	0.99	0.932	0	Keratinocyte	Rpl17
Jarid2	0	0.360661	0.71	0.457	0	Keratinocyte	Jarid2
Rpl28	0	0.359861	0.995	0.947	0	Keratinocyte	Rpl28
St14	0	0.359055	0.474	0.228	0	Keratinocyte	St14
Rpl37	0	0.358791	0.993	0.971	0	Keratinocyte	Rpl37
Gpi1	0	0.358766	0.711	0.446	0	Keratinocyte	Gpi1
Crybg2	0	0.358694	0.366	0.138	0	Keratinocyte	Crybg2
Cblc	0	0.356283	0.223	0.065	0	Keratinocyte	Cblc
Rpl36	0	0.355722	0.994	0.968	0	Keratinocyte	Rpl36
Dhx32	0	0.353477	0.42	0.191	0	Keratinocyte	Dhx32
Lipg	0	0.353333	0.357	0.146	0	Keratinocyte	Lipg
Rps8	0	0.35311	0.995	0.968	0	Keratinocyte	Rps8
Fam110a	0	0.34889	0.403	0.186	0	Keratinocyte	Fam110a
Rps28	0	0.348694	0.992	0.965	0	Keratinocyte	Rps28
Atp6v1a	0	0.347777	0.646	0.393	0	Keratinocyte	Atp6v1a
Arf6	0	0.347668	0.79	0.53	0	Keratinocyte	Arf6
Krt80	0	0.347563	0.316	0.12	0	Keratinocyte	Krt80
Acer1	0	0.346018	0.238	0.049	0	Keratinocyte	Acer1
Cnksr1	0	0.345813	0.378	0.142	0	Keratinocyte	Cnksr1
Gm2000	0	0.345216	0.878	0.639	0	Keratinocyte	Gm2000
Pkib	0	0.345203	0.275	0.088	0	Keratinocyte	Pkib
Serpinb12	0	0.345148	0.14	0.013	0	Keratinocyte	Serpinb12
Btbd3	0	0.344978	0.373	0.161	0	Keratinocyte	Btbd3
Rps11	0	0.342066	0.992	0.952	0	Keratinocyte	Rps11
Rpl30	0	0.341744	0.993	0.965	0	Keratinocyte	Rpl30
Gpr160	0	0.340253	0.348	0.106	0	Keratinocyte	Gpr160
Fam43a	0	0.340188	0.446	0.191	0	Keratinocyte	Fam43a
Rgs12	0	0.339523	0.451	0.219	0	Keratinocyte	Rgs12
Rps2	0	0.337785	0.994	0.964	0	Keratinocyte	Rps2
Sprr2a3	0	0.337437	0.118	0.008	0	Keratinocyte	Sprr2a3
Polr2f	0	0.337022	0.735	0.481	0	Keratinocyte	Polr2f
Rpl6	0	0.335406	0.992	0.948	0	Keratinocyte	Rpl6
Rps5	0	0.334431	0.992	0.955	0	Keratinocyte	Rps5
Ndufv3	0	0.334166	0.688	0.429	0	Keratinocyte	Ndufv3
Ociad2	0	0.333761	0.302	0.087	0	Keratinocyte	Ociad2
Erbb3	0	0.333682	0.476	0.221	0	Keratinocyte	Erbb3
Vamp8	0	0.333521	0.727	0.478	0	Keratinocyte	Vamp8
Ywhaz	0	0.333181	0.948	0.771	0	Keratinocyte	Ywhaz
Rab5if	0	0.332995	0.752	0.508	0	Keratinocyte	Rab5if
Rps15a	0	0.332342	0.991	0.964	0	Keratinocyte	Rps15a
Klk9	0	0.33219	0.207	0.044	0	Keratinocyte	Klk9
Cd274	0	0.328314	0.293	0.09	0	Keratinocyte	Cd274
Rps16	0	0.327868	0.993	0.952	0	Keratinocyte	Rps16
Serinc2	0	0.327171	0.415	0.185	0	Keratinocyte	Serinc2
Wnt3	0	0.326994	0.242	0.027	0	Keratinocyte	Wnt3
Adgrf2	0	0.326469	0.299	0.095	0	Keratinocyte	Adgrf2
Bicd2	0	0.325703	0.475	0.236	0	Keratinocyte	Bicd2
Mapkapk3	0	0.325209	0.468	0.202	0	Keratinocyte	Mapkapk3
Wnt10a	0	0.324916	0.257	0.076	0	Keratinocyte	Wnt10a
Ssr4	0	0.324908	0.889	0.67	0	Keratinocyte	Ssr4
Rps13	0	0.324747	0.989	0.944	0	Keratinocyte	Rps13
Mast4	0	0.324513	0.91	0.634	0	Keratinocyte	Mast4
Snhg8	0	0.323282	0.713	0.454	0	Keratinocyte	Snhg8
Lad1	0	0.319669	0.41	0.167	0	Keratinocyte	Lad1
Sdr16c5	0	0.318679	0.251	0.063	0	Keratinocyte	Sdr16c5
Plek2	0	0.315468	0.458	0.228	0	Keratinocyte	Plek2
Sgms1	0	0.315437	0.724	0.452	0	Keratinocyte	Sgms1
B2m	0	0.315306	0.919	0.723	0	Keratinocyte	B2m
Iffo2	0	0.31432	0.614	0.356	0	Keratinocyte	Iffo2
Map2k3	0	0.31402	0.696	0.446	0	Keratinocyte	Map2k3
Map3k20	0	0.310832	0.727	0.47	0	Keratinocyte	Map3k20
Fam57a	0	0.310033	0.318	0.105	0	Keratinocyte	Fam57a
Cwh43	0	0.30867	0.322	0.092	0	Keratinocyte	Cwh43
Irx3	0	0.308324	0.434	0.176	0	Keratinocyte	Irx3
Stard4	0	0.308239	0.353	0.156	0	Keratinocyte	Stard4
Il20rb	0	0.306379	0.291	0.08	0	Keratinocyte	Il20rb
Prdx1	0	0.305318	0.961	0.798	0	Keratinocyte	Prdx1
Rps23	0	0.30504	0.991	0.959	0	Keratinocyte	Rps23
Tmem79	0	0.304937	0.344	0.114	0	Keratinocyte	Tmem79
AA986860	0	0.304827	0.301	0.095	0	Keratinocyte	AA986860
Pinlyp	0	0.304655	0.258	0.077	0	Keratinocyte	Pinlyp
Rhbdl2	0	0.303784	0.283	0.074	0	Keratinocyte	Rhbdl2
Calm5	0	0.30368	0.2	0.02	0	Keratinocyte	Calm5
Tmem125	0	0.303111	0.265	0.05	0	Keratinocyte	Tmem125
Sptlc3	0	0.302167	0.243	0.068	0	Keratinocyte	Sptlc3
Rpl37a	0	0.302143	0.994	0.978	0	Keratinocyte	Rpl37a
Alox12b	0	0.302137	0.149	0.02	0	Keratinocyte	Alox12b
Rpl27a	0	0.301401	0.994	0.966	0	Keratinocyte	Rpl27a
Lancl1	0	0.30121	0.419	0.188	0	Keratinocyte	Lancl1
Akr1b8	0	0.300993	0.232	0.068	0	Keratinocyte	Akr1b8
Ndufa1	0	0.299943	0.791	0.536	0	Keratinocyte	Ndufa1
Stard10	0	0.297233	0.482	0.244	0	Keratinocyte	Stard10
Psat1	0	0.296834	0.363	0.15	0	Keratinocyte	Psat1
Slc9a3r1	0	0.291827	0.488	0.256	0	Keratinocyte	Slc9a3r1
Skint6	0	0.290874	0.161	0.02	0	Keratinocyte	Skint6
Dedd2	0	0.290825	0.417	0.184	0	Keratinocyte	Dedd2
Tpd52	0	0.290742	0.684	0.399	0	Keratinocyte	Tpd52
Fau	0	0.290152	0.995	0.974	0	Keratinocyte	Fau
Reep4	0	0.290067	0.442	0.216	0	Keratinocyte	Reep4
Mctp2	0	0.290058	0.444	0.179	0	Keratinocyte	Mctp2
Cdc42ep5	0	0.289967	0.398	0.19	0	Keratinocyte	Cdc42ep5
Gadl1	0	0.289083	0.161	0.008	0	Keratinocyte	Gadl1
Tmprss13	0	0.28846	0.295	0.108	0	Keratinocyte	Tmprss13
Epn3	0	0.287427	0.309	0.123	0	Keratinocyte	Epn3
Adgrf4	0	0.285069	0.29	0.094	0	Keratinocyte	Adgrf4
Degs1	0	0.284037	0.677	0.424	0	Keratinocyte	Degs1
F2rl1	0	0.283966	0.453	0.228	0	Keratinocyte	F2rl1
Tspan8	0	0.283415	0.199	0.03	0	Keratinocyte	Tspan8
Gm11808	0	0.28321	0.773	0.517	0	Keratinocyte	Gm11808
Atp5md	0	0.282477	0.898	0.665	0	Keratinocyte	Atp5md
Pak6	0	0.281417	0.28	0.073	0	Keratinocyte	Pak6
H2-Q7	0	0.27964	0.372	0.141	0	Keratinocyte	H2-Q7
Arpc5	0	0.279303	0.776	0.535	0	Keratinocyte	Arpc5
Rpl23	0	0.277666	0.996	0.975	0	Keratinocyte	Rpl23
Gpd2	0	0.277325	0.446	0.207	0	Keratinocyte	Gpd2
Casp14	0	0.276127	0.207	0.052	0	Keratinocyte	Casp14
Sox7	0	0.275779	0.291	0.086	0	Keratinocyte	Sox7
Wnt7b	0	0.275699	0.237	0.041	0	Keratinocyte	Wnt7b
Cdk5r1	0	0.275249	0.266	0.085	0	Keratinocyte	Cdk5r1
Zfp772	0	0.275124	0.265	0.067	0	Keratinocyte	Zfp772
Cyp4f39	0	0.274899	0.212	0.038	0	Keratinocyte	Cyp4f39
Rcan1	0	0.273145	0.61	0.355	0	Keratinocyte	Rcan1
Rpl34	0	0.269642	0.991	0.963	0	Keratinocyte	Rpl34
Cpd	0	0.268937	0.557	0.318	0	Keratinocyte	Cpd
Sytl1	0	0.268742	0.317	0.119	0	Keratinocyte	Sytl1
AI661453	0	0.26807	0.33	0.128	0	Keratinocyte	AI661453
Rab3d	0	0.267784	0.301	0.085	0	Keratinocyte	Rab3d
Trpv3	0	0.267285	0.372	0.155	0	Keratinocyte	Trpv3
Atp6v0b	0	0.265615	0.83	0.582	0	Keratinocyte	Atp6v0b
Lgals3	0	0.264311	0.975	0.754	0	Keratinocyte	Lgals3
Plpp2	0	0.263632	0.374	0.164	0	Keratinocyte	Plpp2
Cbr3	0	0.262821	0.393	0.165	0	Keratinocyte	Cbr3
Arpc4	0	0.26243	0.728	0.482	0	Keratinocyte	Arpc4
Carhsp1	0	0.261438	0.491	0.254	0	Keratinocyte	Carhsp1
Rnf208	0	0.259889	0.258	0.073	0	Keratinocyte	Rnf208
Capn1	0	0.259763	0.402	0.175	0	Keratinocyte	Capn1
Lipm	0	0.259113	0.228	0.057	0	Keratinocyte	Lipm
Acsl1	0	0.257761	0.328	0.136	0	Keratinocyte	Acsl1
Teddm3	0	0.256194	0.195	0.037	0	Keratinocyte	Teddm3
Slc25a48	0	0.254532	0.267	0.073	0	Keratinocyte	Slc25a48
Gdpd2	0	0.254125	0.198	0.013	0	Keratinocyte	Gdpd2
Mgst3	0	0.252973	0.643	0.361	0	Keratinocyte	Mgst3
Hotairm1	0	0.251234	0.29	0.099	0	Keratinocyte	Hotairm1
Serpinb3b	0	0.251151	0.18	0.038	0	Keratinocyte	Serpinb3b
Zfp706	2.9456e-293	0.345511	0.811	0.573	7.06442e-289	Keratinocyte	Zfp706
Rps19	1.08359e-290	0.335931	0.994	0.959	2.59877e-286	Keratinocyte	Rps19
Prkx	2.34175e-290	0.250212	0.474	0.249	5.61622e-286	Keratinocyte	Prkx
2310046K23Rik	1.18203e-288	0.916153	0.268	0.096	2.83487e-284	Keratinocyte	2310046K23Rik
Casz1	1.92214e-288	0.339375	0.711	0.424	4.60987e-284	Keratinocyte	Casz1
Tomm6	5.65923e-288	0.407787	0.838	0.609	1.35725e-283	Keratinocyte	Tomm6
Churc1	8.71842e-288	101454542515467	0.663	0.419	2.09094e-283	Keratinocyte	Churc1
Pqlc1	1.41139e-287	0.323952	0.687	0.426	3.38494e-283	Keratinocyte	Pqlc1
Cycs	3.83577e-287	0.361393	0.873	0.612	9.19932e-284	Keratinocyte	Cycs
Ralb	3.15554e-284	0.250578	0.363	0.165	7.56794e-280	Keratinocyte	Ralb
Tmem147	9.80478e-284	0.311837	0.637	0.399	2.35148e-280	Keratinocyte	Tmem147
Baiap2l1	2.90649e-283	0.328071	0.492	0.268	6.97064e-279	Keratinocyte	Baiap2l1
Rps9	1.39873e-281	0.305967	0.991	0.952	3.35459e-277	Keratinocyte	Rps9
Atp5l	8.19635e-281	0.300512	0.963	0.812	1.96573e-276	Keratinocyte	Atp5l
Spint1	4.55307e-280	0.257211	0.496	0.265	1.09196e-275	Keratinocyte	Spint1
Tmed5	1.19817e-279	0.393952	0.783	0.548	2.87356e-275	Keratinocyte	Tmed5
Tmem134	6.92469e-279	0.306933	0.7	0.464	1.66075e-274	Keratinocyte	Tmem134
Ndufb1-ps	1.21997e-278	0.252333	0.82	0.577	2.92584e-274	Keratinocyte	Ndufb1-ps
Zdhhc5	3.53038e-278	0.254608	0.544	0.318	8.46692e-274	Keratinocyte	Zdhhc5
Mtf1	6.47587e-278	0.257056	0.401	0.199	1.55311e-273	Keratinocyte	Mtf1
Atp5d	3.29508e-277	0.377402	0.914	0.706	7.90259e-273	Keratinocyte	Atp5d
Lamtor4	9.37777e-277	0.318382	0.652	0.424	2.24907e-271	Keratinocyte	Lamtor4
Rpl12	1.45498e-275	0.314985	0.984	0.877	3.48949e-272	Keratinocyte	Rpl12
Ndufs6	2.05856e-275	0.311554	0.773	0.51	4.93704e-271	Keratinocyte	Ndufs6
Mxd1	3.79622e-275	0.337326	0.441	0.232	9.10448e-271	Keratinocyte	Mxd1
Ralgps2	2.45763e-274	0.295859	0.493	0.274	5.89412e-270	Keratinocyte	Ralgps2
Trim16	3.20923e-273	0.251739	0.454	0.236	7.6967e-270	Keratinocyte	Trim16
Tspo	1.31799e-272	0.420071	0.77	0.59	3.16094e-268	Keratinocyte	Tspo
1110008P14Rik	1.59377e-271	0.314424	0.53	0.311	3.82233e-267	Keratinocyte	1110008P14Rik
Clip1	7.30277e-271	0.251891	0.656	0.411	1.75142e-266	Keratinocyte	Clip1
Bzw1	1.64601e-270	0.331186	0.911	0.705	3.94763e-266	Keratinocyte	Bzw1
Adgrl2	3.11754e-272	0.438884	0.635	0.414	7.4768e-266	Keratinocyte	Adgrl2
Ormdl2	2.47152e-268	0.272438	0.478	0.269	5.92744e-264	Keratinocyte	Ormdl2
Rpl15	2.85115e-269	0.310214	0.99	0.941	6.83791e-264	Keratinocyte	Rpl15
Ndufb4	3.07481e-268	0.268023	0.748	0.498	7.37432e-265	Keratinocyte	Ndufb4
Chmp2a	1.22401e-267	0.292295	0.792	0.567	2.93555e-261	Keratinocyte	Chmp2a
Rps14	5.89652e-265	0.263445	0.99	0.942	1.41416e-260	Keratinocyte	Rps14
Ralbp1	8.27347e-265	0.3628	0.716	0.502	1.98423e-260	Keratinocyte	Ralbp1
Tuba1c	6.18793e-263	0.314886	0.81	0.578	1.48405e-258	Keratinocyte	Tuba1c
Actr3	3.7822e-262	0.291725	0.855	0.638	9.07086e-258	Keratinocyte	Actr3
Arpc2	7.01258e-262	0.277106	0.902	0.697	1.68183e-257	Keratinocyte	Arpc2
Rps7	2.89918e-261	0.319267	0.99	0.94	6.9531e-257	Keratinocyte	Rps7
Tpd52l2	1.1466e-260	0.257001	0.649	0.422	2.74989e-256	Keratinocyte	Tpd52l2
Gjb4	2.70964e-260	0.273281	0.337	0.147	6.49853e-256	Keratinocyte	Gjb4
Gcat	7.57426e-260	0.357781	0.405	0.215	1.81653e-255	Keratinocyte	Gcat
Taf13	3.1291e-259	0.284678	0.506	0.29	7.50452e-255	Keratinocyte	Taf13
Lce3d	1.06827e-258	171642906893855	0.149	0.033	2.56202e-254	Keratinocyte	Lce3d
Ndufc1	1.00936e-257	0.295842	0.73	0.485	2.42076e-253	Keratinocyte	Ndufc1
Arhgef5	1.18076e-257	0.270261	0.48	0.264	2.83181e-253	Keratinocyte	Arhgef5
Msmo1	1.34159e-257	0.260228	0.582	0.348	3.21753e-253	Keratinocyte	Msmo1
Ybx3	7.30869e-256	0.338748	0.943	0.73	1.75284e-251	Keratinocyte	Ybx3
Bcl11b	1.32972e-255	0.31424	0.504	0.285	3.18907e-251	Keratinocyte	Bcl11b
Rpl36a	1.076e-254	0.264728	0.977	0.874	2.58057e-250	Keratinocyte	Rpl36a
Slpi	2.29923e-254	0.516068	0.436	0.228	5.51425e-250	Keratinocyte	Slpi
Rps17	6.70651e-253	0.321015	0.973	0.851	1.60842e-248	Keratinocyte	Rps17
Psmb5	9.92478e-253	0.324293	0.835	0.575	2.38026e-248	Keratinocyte	Psmb5
Rpl19	2.18009e-253	0.26868	0.994	0.963	5.22851e-248	Keratinocyte	Rpl19
Pxdc1	3.15131e-252	0.439172	0.662	0.425	7.5578e-248	Keratinocyte	Pxdc1
Cldnd1	2.9441e-250	0.266631	0.665	0.44	7.06083e-246	Keratinocyte	Cldnd1
Rab10	1.84647e-249	0.27487	0.833	0.615	4.42838e-245	Keratinocyte	Rab10
Gm41230	1.19261e-248	0.287515	0.152	0.034	2.86023e-244	Keratinocyte	Gm41230
Sgpp1	2.7266e-248	0.571152	0.476	0.275	6.53921e-244	Keratinocyte	Sgpp1
Il1f5	5.08031e-248	0.362558	0.186	0.053	1.21841e-243	Keratinocyte	Il1f5
Rps25	6.22641e-248	0.289983	0.983	0.894	1.49328e-243	Keratinocyte	Rps25
Flvcr1	9.65301e-247	0.299778	0.365	0.178	2.31508e-242	Keratinocyte	Flvcr1
Spint2	1.51733e-247	0.336407	0.778	0.479	3.63902e-242	Keratinocyte	Spint2
Atp5mpl	5.28537e-246	0.421976	0.824	0.597	1.26759e-241	Keratinocyte	Atp5mpl
Rbms1	4.19373e-245	0.368782	0.892	0.691	1.00578e-240	Keratinocyte	Rbms1
Rpl31	1.03517e-243	0.295267	0.965	0.824	2.48265e-239	Keratinocyte	Rpl31
Tgm1	1.67577e-243	0.325438	0.237	0.087	4.01899e-239	Keratinocyte	Tgm1
Retreg1	8.59253e-242	0.360253	0.496	0.291	2.06075e-237	Keratinocyte	Retreg1
Pdlim2	4.02577e-241	0.258754	0.33	0.151	9.65501e-237	Keratinocyte	Pdlim2
Sh3d19	2.67785e-239	0.378999	0.683	0.451	6.42229e-235	Keratinocyte	Sh3d19
Eif1ax	1.25793e-239	0.289554	0.794	0.563	3.0169e-234	Keratinocyte	Eif1ax
Cox5a	1.22755e-237	0.325581	0.921	0.686	2.94403e-233	Keratinocyte	Cox5a
Calm2	2.30597e-237	0.401949	0.952	0.815	5.53041e-233	Keratinocyte	Calm2
Tmem265	2.14111e-236	0.266905	0.268	0.11	5.13503e-232	Keratinocyte	Tmem265
A130010J15Rik	9.53913e-236	0.318111	0.273	0.113	2.28777e-231	Keratinocyte	A130010J15Rik
Lce3c	1.33826e-234	186450342360894	0.16	0.043	3.20954e-230	Keratinocyte	Lce3c
Uqcrfs1	3.83468e-234	0.260191	0.751	0.511	9.19672e-230	Keratinocyte	Uqcrfs1
Eef1b2	4.01852e-235	0.310356	0.983	0.882	9.63763e-230	Keratinocyte	Eef1b2
Rps29	3.22273e-232	0.263646	0.995	0.976	7.72908e-228	Keratinocyte	Rps29
Slc25a25	3.53713e-232	0.258102	0.552	0.34	8.48311e-228	Keratinocyte	Slc25a25
Sprr2b	4.44068e-232	0.775403	0.1	0.012	1.06501e-227	Keratinocyte	Sprr2b
Lsr	6.6671e-233	0.290148	0.386	0.203	1.59897e-227	Keratinocyte	Lsr
Arhgap32	4.11218e-231	0.319464	0.532	0.334	9.86224e-227	Keratinocyte	Arhgap32
Rab22a	1.27134e-230	0.272763	0.667	0.45	3.04906e-226	Keratinocyte	Rab22a
Atp11b	9.73001e-229	0.33528	0.64	0.433	2.33355e-224	Keratinocyte	Atp11b
Arpp19	2.18836e-228	0.289351	0.849	0.613	5.24834e-224	Keratinocyte	Arpp19
Lamtor2	6.07658e-228	0.291589	0.743	0.525	1.45735e-223	Keratinocyte	Lamtor2
Sema5a	3.17605e-227	0.548166	0.471	0.279	7.61712e-223	Keratinocyte	Sema5a
Prdx2	5.40142e-227	0.354045	0.865	0.625	1.29542e-222	Keratinocyte	Prdx2
Etfdh	8.33996e-227	0.280592	0.465	0.268	2.00017e-222	Keratinocyte	Etfdh
Rpl21	8.555e-226	0.286375	0.99	0.937	2.05174e-221	Keratinocyte	Rpl21
Hdgf	1.38791e-224	0.269154	0.785	0.54	3.32862e-220	Keratinocyte	Hdgf
Rpsa	5.00081e-223	0.267807	0.994	0.965	1.19934e-218	Keratinocyte	Rpsa
Pomp	6.52025e-224	0.28368	0.851	0.614	1.56375e-218	Keratinocyte	Pomp
Cnih4	8.93539e-223	0.260989	0.766	0.52	2.14297e-218	Keratinocyte	Cnih4
Grpel1	2.17741e-223	0.269624	0.745	0.514	5.22207e-218	Keratinocyte	Grpel1
Krt15	1.72775e-221	0.5035	0.491	0.3	4.14366e-217	Keratinocyte	Krt15
Sdcbp2	3.0129e-220	0.433148	0.2	0.068	7.22583e-216	Keratinocyte	Sdcbp2
Yrdc	4.27737e-220	0.297356	0.646	0.431	1.02584e-215	Keratinocyte	Yrdc
Tacc2	2.1808e-218	0.269009	0.624	0.409	5.23022e-214	Keratinocyte	Tacc2
Rps21	9.09605e-219	0.266853	0.986	0.948	2.1815e-213	Keratinocyte	Rps21
Rps3a1	2.04018e-215	0.259342	0.993	0.967	4.89296e-211	Keratinocyte	Rps3a1
Gjb3	7.00777e-215	0.259545	0.345	0.173	1.68067e-210	Keratinocyte	Gjb3
Rps4x	8.7302e-215	0.267793	0.992	0.962	2.09376e-210	Keratinocyte	Rps4x
Cox7c	1.0895e-212	0.33674	0.954	0.791	2.61295e-208	Keratinocyte	Cox7c
Bcl7c	1.96992e-212	0.289644	0.719	0.52	4.72446e-208	Keratinocyte	Bcl7c
Rpl29	4.54362e-212	0.264145	0.985	0.918	1.0897e-207	Keratinocyte	Rpl29
Hook2	2.15401e-210	0.371391	0.283	0.127	5.16596e-206	Keratinocyte	Hook2
Baz1a	7.06895e-209	0.28615	0.756	0.54	1.69535e-204	Keratinocyte	Baz1a
Cox6c	3.95423e-208	0.31806	0.954	0.793	9.48342e-204	Keratinocyte	Cox6c
Rpl18	9.14243e-208	0.261747	0.992	0.949	2.19263e-203	Keratinocyte	Rpl18
Tomm22	9.24097e-208	0.254621	0.781	0.543	2.21626e-203	Keratinocyte	Tomm22
F12	1.00745e-207	135719765369633	0.413	0.245	2.41617e-203	Keratinocyte	F12
Rpl23a	1.09581e-204	0.263648	0.961	0.831	2.62807e-200	Keratinocyte	Rpl23a
F3	5.99275e-205	0.361786	0.617	0.397	1.43724e-199	Keratinocyte	F3
Btf3	2.01584e-203	0.279233	0.977	0.866	4.8346e-199	Keratinocyte	Btf3
Ide	2.81434e-201	0.292425	0.366	0.197	6.74963e-197	Keratinocyte	Ide
Fdps	5.39317e-200	0.359241	0.643	0.421	1.29344e-195	Keratinocyte	Fdps
Atp5g3	5.14458e-199	0.286467	0.878	0.654	1.23382e-194	Keratinocyte	Atp5g3
Pdap1	5.69652e-199	0.364702	0.77	0.545	1.3662e-194	Keratinocyte	Pdap1
Tagln2	1.64892e-198	0.342145	0.909	0.726	3.9546e-194	Keratinocyte	Tagln2
Serbp1	2.05267e-198	0.358861	0.959	0.81	4.92293e-194	Keratinocyte	Serbp1
Srebf2	1.6566e-194	0.283023	0.622	0.421	3.97302e-190	Keratinocyte	Srebf2
Phtf2	3.06555e-193	0.26401	0.535	0.334	7.3521e-189	Keratinocyte	Phtf2
Skint3	1.18344e-189	0.251913	0.244	0.1	2.83824e-185	Keratinocyte	Skint3
Psmb3	3.59656e-188	0.257076	0.85	0.624	8.62563e-184	Keratinocyte	Psmb3
Uqcrb	1.03742e-187	0.264999	0.922	0.7	2.48804e-182	Keratinocyte	Uqcrb
Psors1c2	1.13374e-186	0.390131	0.143	0.04	2.71905e-182	Keratinocyte	Psors1c2
Nrarp	1.93379e-185	0.250003	0.278	0.131	4.63782e-181	Keratinocyte	Nrarp
Itga6	7.1497e-185	0.266468	0.604	0.392	1.71471e-180	Keratinocyte	Itga6
4930523C07Rik	1.70632e-184	0.465467	0.695	0.51	4.09228e-180	Keratinocyte	4930523C07Rik
Prnp	7.07885e-184	0.25825	0.74	0.53	1.69772e-180	Keratinocyte	Prnp
Lgalsl	1.20917e-182	0.536713	0.434	0.275	2.89994e-179	Keratinocyte	Lgalsl
Usp16	1.94428e-180	0.270077	0.639	0.462	4.66297e-176	Keratinocyte	Usp16
Prxl2a	6.2151e-180	0.289463	0.253	0.116	1.49057e-175	Keratinocyte	Prxl2a
Adgrg6	2.5436e-179	0.32225	0.326	0.168	6.10032e-175	Keratinocyte	Adgrg6
Ift20	6.96841e-180	0.286022	0.576	0.396	1.67123e-174	Keratinocyte	Ift20
Homer2	1.83972e-177	0.257893	0.377	0.207	4.41219e-173	Keratinocyte	Homer2
Tnfrsf19	1.10646e-176	0.312991	0.315	0.165	2.65363e-172	Keratinocyte	Tnfrsf19
Uck2	1.26189e-175	0.277425	0.606	0.412	3.02638e-172	Keratinocyte	Uck2
Cks2	2.18412e-175	0.266609	0.535	0.335	5.23818e-171	Keratinocyte	Cks2
Mcc	1.2015e-174	0.349383	0.662	0.468	2.88155e-170	Keratinocyte	Mcc
Phgdh	1.00982e-175	0.299444	0.462	0.288	2.42186e-169	Keratinocyte	Phgdh
Mir22hg	1.66468e-171	0.2646	0.485	0.306	3.9924e-167	Keratinocyte	Mir22hg
Ssbp2	2.14223e-171	0.329213	0.64	0.451	5.1377e-167	Keratinocyte	Ssbp2
Cdc20	6.5942e-170	0.322672	0.278	0.138	1.58149e-165	Keratinocyte	Cdc20
Arpc5l	1.61941e-169	0.251545	0.594	0.41	3.88383e-165	Keratinocyte	Arpc5l
Gm34455	2.4982e-166	0.373092	0.193	0.075	5.99142e-162	Keratinocyte	Gm34455
Pfn1	2.652e-166	0.266631	0.952	0.782	6.3603e-162	Keratinocyte	Pfn1
Tomm7	4.89839e-164	0.250501	0.866	0.65	1.17478e-159	Keratinocyte	Tomm7
Gadd45b	5.77745e-164	0.81224	0.809	0.684	1.38561e-159	Keratinocyte	Gadd45b
Atp5o	1.11476e-163	0.258531	0.873	0.65	2.67353e-159	Keratinocyte	Atp5o
Rack1	5.47555e-162	0.26167	0.98	0.857	1.3132e-157	Keratinocyte	Rack1
Erh	2.37815e-161	0.265534	0.704	0.486	5.70353e-157	Keratinocyte	Erh
Tspan5	2.9842e-161	0.269129	0.712	0.51	7.15701e-158	Keratinocyte	Tspan5
Rps6	1.35975e-159	0.268156	0.983	0.88	3.26108e-155	Keratinocyte	Rps6
Rpl7a	1.20532e-158	0.25107	0.984	0.89	2.89071e-154	Keratinocyte	Rpl7a
Rnf24	9.01283e-155	0.282454	0.46	0.297	2.16155e-150	Keratinocyte	Rnf24
Fam20b	6.09559e-147	0.368602	0.306	0.167	1.4619e-142	Keratinocyte	Fam20b
Prr9	8.75655e-147	0.332826	0.115	0.032	2.10008e-143	Keratinocyte	Prr9
Pak3	2.04885e-147	0.272084	0.309	0.169	4.91376e-142	Keratinocyte	Pak3
Ivl	4.75795e-142	0.349693	0.179	0.074	1.1411e-138	Keratinocyte	Ivl
Hebp2	1.71031e-141	0.268353	0.291	0.158	4.10185e-137	Keratinocyte	Hebp2
Itpk1	5.39763e-120	0.345651	0.289	0.165	1.29451e-115	Keratinocyte	Itpk1
Tsc22d1	9.96989e-119	0.257384	0.636	0.466	2.39108e-114	Keratinocyte	Tsc22d1
Gm36037	1.43471e-104	0.270961	0.206	0.104	3.44087e-101	Keratinocyte	Gm36037
Snrpf	2.15161e-98	0.265926	0.867	0.658	5.16021e-94	Keratinocyte	Snrpf
Gm17494	3.33012e-97	0.527294	0.189	0.096	7.98662e-93	Keratinocyte	Gm17494
Rpl38	1.82901e-91	0.295912	0.99	0.956	4.38652e-86	Keratinocyte	Rpl38
Ndufs3	7.42443e-90	0.258373	0.623	0.452	1.7806e-85	Keratinocyte	Ndufs3
Nrtn	1.33788e-87	0.280945	0.239	0.137	3.20863e-83	Keratinocyte	Nrtn
Parp1	1.34511e-76	0.611568	0.386	0.281	3.22599e-72	Keratinocyte	Parp1
4930512B01Rik	2.46128e-69	0.439159	0.141	0.069	5.9029e-65	Keratinocyte	4930512B01Rik
Adam2	2.00962e-68	0.563301	0.109	0.047	4.81967e-64	Keratinocyte	Adam2
Nfkbia	6.37366e-66	0.303269	0.963	0.871	1.52859e-63	Keratinocyte	Nfkbia
Ccnl1	2.56512e-64	0.290731	0.832	0.73	6.15193e-60	Keratinocyte	Ccnl1
Hist1h4i	6.73296e-63	0.376462	0.305	0.212	1.61477e-58	Keratinocyte	Hist1h4i
Actb	7.9782e-59	0.300083	0.998	0.972	1.91341e-54	Keratinocyte	Actb
Snrpg	1.37053e-58	0.307079	0.905	0.734	3.28695e-53	Keratinocyte	Snrpg
Wdcp	1.23175e-56	0.537588	0.159	0.089	2.9541e-53	Keratinocyte	Wdcp
Mrpl9	1.27904e-56	0.349476	0.387	0.281	3.06753e-53	Keratinocyte	Mrpl9
Rab30	1.03013e-40	0.376278	0.172	0.107	2.47057e-36	Keratinocyte	Rab30
C920021L13Rik	1.52848e-38	0.515681	0.142	0.083	3.66576e-34	Keratinocyte	C920021L13Rik
Zfp444	7.84421e-32	0.424914	0.133	0.08	1.88128e-27	Keratinocyte	Zfp444
Ddb2	5.883e-32	0.369426	0.104	0.058	1.41092e-26	Keratinocyte	Ddb2
Trmt61b	8.60138e-19	0.356073	0.231	0.172	2.06287e-14	Keratinocyte	Trmt61b
Lor	1.70072e-18	228031222347877	0.111	0.07	4.07884e-14	Keratinocyte	Lor
Agbl3	3.87044e-09	0.38023	0.202	0.159	9.28248e-05	Keratinocyte	Agbl3
Samhd1	1.16514e-06	0.305092	0.214	0.165	0.0279434	Keratinocyte	Samhd1
Plxdc1	3.08042e-05	0.307258	0.109	0.077	0.738778	Keratinocyte	Plxdc1
Prim1	0.302215	0.545969	0.238	0.199	7248.03	Keratinocyte	Prim1
Plk4	1.35771	0.28313	0.203	0.166	32561.9	Keratinocyte	Plk4
Exoc1	142.585	0.255709	0.175	0.144	3.41962e+06	Keratinocyte	Exoc1
Dennd5b	1.37812e+08	0.328134	0.296	0.271	0.0330514	Keratinocyte	Dennd5b
Aldh16a1	8.49466e+08	0.286476	0.139	0.122	0.203727	Keratinocyte	Aldh16a1
Krt79	0	25052595933756	0.25	0.07	0	Hair_follicle	Krt79
Cxcl14	0	20467987546844	0.71	0.382	0	Hair_follicle	Cxcl14
Krt25	0	180458159507413	0.282	0.027	0	Hair_follicle	Krt25
Krt17	0	177219632032121	0.923	0.631	0	Hair_follicle	Krt17
Stmn1	0	165744808062599	0.626	0.385	0	Hair_follicle	Stmn1
Hspb1	0	162826388517202	0.965	0.824	0	Hair_follicle	Hspb1
Epcam	0	145007435610292	0.825	0.454	0	Hair_follicle	Epcam
Krt28	0	143492497334969	0.292	0.017	0	Hair_follicle	Krt28
Sox9	0	143359033026924	0.645	0.27	0	Hair_follicle	Sox9
Ptn	0	135126373552532	0.527	0.15	0	Hair_follicle	Ptn
Id1	0	134379606133975	0.63	0.339	0	Hair_follicle	Id1
Nfib	0	128498573719713	0.752	0.412	0	Hair_follicle	Nfib
Hist1h1b	0	116119615388819	0.333	0.141	0	Hair_follicle	Hist1h1b
Apoe	0	111920444523372	0.963	0.748	0	Hair_follicle	Apoe
Alcam	0	110236422395023	0.556	0.22	0	Hair_follicle	Alcam
Creb5	0	108388381001442	0.65	0.346	0	Hair_follicle	Creb5
Sdc4	0	104324280443842	0.923	0.703	0	Hair_follicle	Sdc4
Fst	0	104188332622039	0.449	0.235	0	Hair_follicle	Fst
Tenm2	0	101062283720126	0.489	0.163	0	Hair_follicle	Tenm2
Ucp2	0	100379277968819	0.656	0.435	0	Hair_follicle	Ucp2
Efna5	0	0.99255	0.802	0.566	0	Hair_follicle	Efna5
Sema3e	0	0.890641	0.36	0.122	0	Hair_follicle	Sema3e
Ptprk	0	0.888666	0.508	0.154	0	Hair_follicle	Ptprk
Palmd	0	0.886395	0.571	0.361	0	Hair_follicle	Palmd
Slc39a10	0	0.865466	0.382	0.125	0	Hair_follicle	Slc39a10
Tanc2	0	0.861561	0.533	0.247	0	Hair_follicle	Tanc2
Afdn	0	0.85876	0.695	0.422	0	Hair_follicle	Afdn
Setbp1	0	0.847322	0.512	0.173	0	Hair_follicle	Setbp1
Arl15	0	0.84201	0.583	0.369	0	Hair_follicle	Arl15
Hspd1	0	0.830101	0.731	0.627	0	Hair_follicle	Hspd1
Macf1	0	0.815917	0.803	0.594	0	Hair_follicle	Macf1
Barx2	0	0.812805	0.423	0.222	0	Hair_follicle	Barx2
H3f3b	0	0.809436	0.986	0.964	0	Hair_follicle	H3f3b
Sh3rf1	0	0.802401	0.507	0.225	0	Hair_follicle	Sh3rf1
Lap3	0	0.798626	0.538	0.222	0	Hair_follicle	Lap3
Hist1h1e	0	0.791614	0.532	0.298	0	Hair_follicle	Hist1h1e
Dusp6	0	0.776333	0.537	0.247	0	Hair_follicle	Dusp6
Syne2	0	0.774147	0.719	0.454	0	Hair_follicle	Syne2
Ccnd2	0	0.772787	0.522	0.303	0	Hair_follicle	Ccnd2
Plxna2	0	0.757363	0.459	0.197	0	Hair_follicle	Plxna2
Ptma	0	0.752545	0.99	0.952	0	Hair_follicle	Ptma
Bnc2	0	0.752011	0.543	0.177	0	Hair_follicle	Bnc2
Lhx2	0	0.747596	0.347	0.026	0	Hair_follicle	Lhx2
C1qtnf12	0	0.744285	0.515	0.18	0	Hair_follicle	C1qtnf12
Nedd9	0	0.738489	0.499	0.221	0	Hair_follicle	Nedd9
Pclaf	0	0.733457	0.322	0.133	0	Hair_follicle	Pclaf
Erc1	0	0.732842	0.666	0.453	0	Hair_follicle	Erc1
Spint21	0	0.723642	0.763	0.493	0	Hair_follicle	Spint2
Id3	0	0.717681	0.842	0.723	0	Hair_follicle	Id3
Actn1	0	0.702849	0.559	0.278	0	Hair_follicle	Actn1
Rapgef5	0	0.700582	0.375	0.091	0	Hair_follicle	Rapgef5
Hmgb1	0	0.693057	0.915	0.843	0	Hair_follicle	Hmgb1
Pawr	0	0.679612	0.648	0.378	0	Hair_follicle	Pawr
Cdk4	0	0.67826	0.6	0.423	0	Hair_follicle	Cdk4
App	0	0.666171	0.839	0.683	0	Hair_follicle	App
Dut	0	0.652335	0.434	0.218	0	Hair_follicle	Dut
Casz11	0	0.650671	0.709	0.431	0	Hair_follicle	Casz1
Tmcc3	0	0.647288	0.647	0.414	0	Hair_follicle	Tmcc3
Lgr4	0	0.6453	0.47	0.178	0	Hair_follicle	Lgr4
Pdzd2	0	0.639197	0.443	0.197	0	Hair_follicle	Pdzd2
Sox4	0	0.633427	0.477	0.205	0	Hair_follicle	Sox4
Sinhcaf	0	0.630496	0.403	0.158	0	Hair_follicle	Sinhcaf
Acat1	0	0.628374	0.5	0.284	0	Hair_follicle	Acat1
Ptpn13	0	0.615837	0.714	0.518	0	Hair_follicle	Ptpn13
Krt27	0	0.611433	0.253	0.012	0	Hair_follicle	Krt27
Siva1	0	0.602011	0.558	0.339	0	Hair_follicle	Siva1
Cldn10	0	0.600356	0.23	0.022	0	Hair_follicle	Cldn10
Jag1	0	0.59382	0.537	0.315	0	Hair_follicle	Jag1
Kank1	0	0.591577	0.431	0.196	0	Hair_follicle	Kank1
Golim4	0	0.591505	0.527	0.304	0	Hair_follicle	Golim4
Itga61	0	0.591075	0.634	0.38	0	Hair_follicle	Itga6
Set	0	0.590124	0.834	0.707	0	Hair_follicle	Set
Slc30a1	0	0.583125	0.396	0.157	0	Hair_follicle	Slc30a1
Adgrl3	0	0.582436	0.303	0.07	0	Hair_follicle	Adgrl3
Nudc	0	0.574733	0.672	0.505	0	Hair_follicle	Nudc
Aopep	0	0.572198	0.753	0.538	0	Hair_follicle	Aopep
Tecr	0	0.567012	0.749	0.584	0	Hair_follicle	Tecr
Flrt3	0	0.557816	0.449	0.195	0	Hair_follicle	Flrt3
Luzp1	0	0.554275	0.754	0.549	0	Hair_follicle	Luzp1
Acot1	0	0.553246	0.467	0.167	0	Hair_follicle	Acot1
Acsl3	0	0.55022	0.489	0.225	0	Hair_follicle	Acsl3
Fxyd31	0	0.547873	0.921	0.589	0	Hair_follicle	Fxyd3
Shroom3	0	0.536187	0.444	0.198	0	Hair_follicle	Shroom3
B4galnt3	0	0.536157	0.327	0.131	0	Hair_follicle	B4galnt3
Lgr5	0	0.533609	0.208	0.028	0	Hair_follicle	Lgr5
Cask	0	0.531097	0.564	0.345	0	Hair_follicle	Cask
Fkbp4	0	0.529063	0.588	0.399	0	Hair_follicle	Fkbp4
Slc16a7	0	0.528151	0.247	0.024	0	Hair_follicle	Slc16a7
Chil1	0	0.520452	0.181	0.038	0	Hair_follicle	Chil1
Mtss1	0	0.515965	0.443	0.198	0	Hair_follicle	Mtss1
Map7	0	0.515748	0.71	0.479	0	Hair_follicle	Map7
Ppia	0	0.514572	0.972	0.922	0	Hair_follicle	Ppia
Slc25a5	0	0.505612	0.864	0.738	0	Hair_follicle	Slc25a5
Dlx2	0	0.501716	0.239	0.007	0	Hair_follicle	Dlx2
Efnb2	0	0.500793	0.493	0.257	0	Hair_follicle	Efnb2
Pik3cb	0	0.498726	0.516	0.291	0	Hair_follicle	Pik3cb
Calml3	0	0.495204	0.242	0.071	0	Hair_follicle	Calml3
Aplp2	0	0.492831	0.696	0.498	0	Hair_follicle	Aplp2
Gstm5	0	0.475505	0.447	0.211	0	Hair_follicle	Gstm5
Hnrnpa0	0	0.475328	0.822	0.724	0	Hair_follicle	Hnrnpa0
Map3k5	0	0.468031	0.559	0.291	0	Hair_follicle	Map3k5
Atp8a1	0	0.467881	0.374	0.15	0	Hair_follicle	Atp8a1
Rhob	0	0.466276	0.673	0.417	0	Hair_follicle	Rhob
Bcam	0	0.459509	0.409	0.189	0	Hair_follicle	Bcam
Osbpl3	0	0.453394	0.481	0.255	0	Hair_follicle	Osbpl3
Lmtk2	0	0.446806	0.439	0.219	0	Hair_follicle	Lmtk2
Rpl3	0	0.446416	0.975	0.927	0	Hair_follicle	Rpl3
Eif3h	0	0.445055	0.871	0.764	0	Hair_follicle	Eif3h
2610307P16Rik	0	0.444793	0.308	0.084	0	Hair_follicle	2610307P16Rik
Mrtfa	0	0.444118	0.462	0.24	0	Hair_follicle	Mrtfa
Hspa4l	0	0.439786	0.467	0.241	0	Hair_follicle	Hspa4l
Fnbp1l	0	0.439435	0.51	0.294	0	Hair_follicle	Fnbp1l
mt-Atp6	0	0.439401	0.988	0.954	0	Hair_follicle	mt-Atp6
Gnmt	0	0.438334	0.177	0.01	0	Hair_follicle	Gnmt
Strbp	0	0.429389	0.455	0.21	0	Hair_follicle	Strbp
Rpl7	0	0.428999	0.978	0.919	0	Hair_follicle	Rpl7
mt-Co2	0	0.426012	0.977	0.94	0	Hair_follicle	mt-Co2
Slc7a8	0	0.42477	0.195	0.036	0	Hair_follicle	Slc7a8
Gclm	0	0.412975	0.495	0.266	0	Hair_follicle	Gclm
Arap2	0	0.411984	0.623	0.398	0	Hair_follicle	Arap2
Hmgb3	0	0.406654	0.318	0.12	0	Hair_follicle	Hmgb3
Zfp609	0	0.396967	0.447	0.224	0	Hair_follicle	Zfp609
Adgra3	0	0.393168	0.328	0.122	0	Hair_follicle	Adgra3
Mical3	0	0.390452	0.383	0.15	0	Hair_follicle	Mical3
Tfap2b	0	0.38762	0.278	0.093	0	Hair_follicle	Tfap2b
Atad2b	0	0.386759	0.512	0.293	0	Hair_follicle	Atad2b
Tbx1	0	0.385882	0.171	0.025	0	Hair_follicle	Tbx1
mt-Co3	0	0.381858	0.967	0.923	0	Hair_follicle	mt-Co3
Bach2	0	0.379757	0.549	0.261	0	Hair_follicle	Bach2
Bcr	0	0.374346	0.471	0.244	0	Hair_follicle	Bcr
Rpl8	0	0.374205	0.988	0.954	0	Hair_follicle	Rpl8
Cntfr	0	0.371667	0.229	0.033	0	Hair_follicle	Cntfr
Fjx1	0	0.370602	0.24	0.076	0	Hair_follicle	Fjx1
Sntb1	0	0.369014	0.259	0.084	0	Hair_follicle	Sntb1
Rassf9	0	0.367578	0.25	0.045	0	Hair_follicle	Rassf9
Farp1	0	0.36211	0.355	0.145	0	Hair_follicle	Farp1
Rps3	0	0.358398	0.983	0.948	0	Hair_follicle	Rps3
Msx2	0	0.357914	0.197	0.037	0	Hair_follicle	Msx2
Rfc4	0	0.353264	0.337	0.132	0	Hair_follicle	Rfc4
Bcl11a	0	0.349269	0.31	0.112	0	Hair_follicle	Bcl11a
Fermt1	0	0.349169	0.32	0.13	0	Hair_follicle	Fermt1
Tmem131l	0	0.344644	0.396	0.175	0	Hair_follicle	Tmem131l
H1fx	0	0.340039	0.293	0.1	0	Hair_follicle	H1fx
Rps10	0	0.333737	0.989	0.96	0	Hair_follicle	Rps10
Rps71	0	0.330008	0.986	0.943	0	Hair_follicle	Rps7
Naca	0	0.329312	0.966	0.911	0	Hair_follicle	Naca
Ror2	0	0.328452	0.285	0.098	0	Hair_follicle	Ror2
Dlx3	0	0.326355	0.182	0.012	0	Hair_follicle	Dlx3
Samd5	0	0.320381	0.175	0.037	0	Hair_follicle	Samd5
Rpl151	0	0.317122	0.983	0.946	0	Hair_follicle	Rpl15
Syce2	0	0.303476	0.288	0.101	0	Hair_follicle	Syce2
Rps3a11	0	0.299015	0.99	0.969	0	Hair_follicle	Rps3a1
Rpl281	0	0.297373	0.988	0.952	0	Hair_follicle	Rpl28
Rpl13	0	0.291549	0.996	0.983	0	Hair_follicle	Rpl13
Dcbld1	0	0.289506	0.297	0.109	0	Hair_follicle	Dcbld1
Hoxc13	0	0.269714	0.137	0.008	0	Hair_follicle	Hoxc13
Lbh	0	0.269454	0.25	0.074	0	Hair_follicle	Lbh
Lama5	0	0.266049	0.216	0.044	0	Hair_follicle	Lama5
Nt5e	0	0.26471	0.175	0.036	0	Hair_follicle	Nt5e
Msx1	0	0.263409	0.157	0.015	0	Hair_follicle	Msx1
Uhrf1	0	0.250826	0.218	0.057	0	Hair_follicle	Uhrf1
Eef1b21	9.5392e-294	0.343528	0.967	0.893	2.28779e-289	Hair_follicle	Eef1b2
Npm1	2.26019e-293	0.55178	0.937	0.877	5.4206e-289	Hair_follicle	Npm1
Ryk	4.04802e-292	0.417383	0.585	0.374	9.70838e-288	Hair_follicle	Ryk
Chd6	1.6281e-291	0.371239	0.47	0.248	3.90467e-288	Hair_follicle	Chd6
S100a3	7.99975e-290	0.612104	0.175	0.041	1.91858e-287	Hair_follicle	S100a3
Eda	9.28741e-288	0.384383	0.309	0.121	2.2274e-283	Hair_follicle	Eda
Nppc	1.74495e-285	0.55114	0.133	0.02	4.18491e-281	Hair_follicle	Nppc
Foxp1	1.42405e-283	0.473965	0.738	0.556	3.4153e-279	Hair_follicle	Foxp1
Fryl	2.1798e-282	0.465023	0.555	0.337	5.22782e-278	Hair_follicle	Fryl
Gab1	2.66973e-282	0.38303	0.461	0.248	6.4028e-278	Hair_follicle	Gab1
Maml3	1.66416e-281	0.592529	0.626	0.432	3.99115e-277	Hair_follicle	Maml3
Tcf12	5.52597e-281	0.477765	0.687	0.475	1.32529e-276	Hair_follicle	Tcf12
Hnrnpa1	8.01771e-279	0.457523	0.825	0.72	1.92289e-274	Hair_follicle	Hnrnpa1
Rpl291	1.96661e-278	0.299795	0.975	0.925	4.71653e-274	Hair_follicle	Rpl29
Rpl4	6.85098e-278	0.338396	0.936	0.862	1.64307e-272	Hair_follicle	Rpl4
Rpl181	1.48111e-276	0.277353	0.986	0.953	3.55214e-272	Hair_follicle	Rpl18
Pdgfb	4.59463e-274	0.467059	0.223	0.073	1.10193e-268	Hair_follicle	Pdgfb
Ptpn14	6.58059e-273	0.329662	0.338	0.149	1.57822e-268	Hair_follicle	Ptpn14
Acpp	1.53872e-272	0.392176	0.488	0.273	3.69031e-268	Hair_follicle	Acpp
Utp14b	1.52157e-271	0.257932	0.25	0.087	3.64919e-267	Hair_follicle	Utp14b
Actn4	2.71014e-272	0.444145	0.776	0.636	6.49973e-267	Hair_follicle	Actn4
mt-Cytb	1.33056e-270	0.317763	0.975	0.933	3.19108e-266	Hair_follicle	mt-Cytb
Pthlh	5.53343e-270	0.723723	0.19	0.052	1.32708e-265	Hair_follicle	Pthlh
Dusp16	1.40214e-269	0.426107	0.595	0.392	3.36274e-266	Hair_follicle	Dusp16
Ppa2	9.41324e-269	0.28586	0.374	0.181	2.25758e-265	Hair_follicle	Ppa2
Lrp6	9.77785e-268	0.417101	0.508	0.288	2.34502e-263	Hair_follicle	Lrp6
Prmt1	5.57725e-266	0.478874	0.622	0.447	1.33759e-261	Hair_follicle	Prmt1
Rps51	7.44116e-266	0.2855	0.989	0.958	1.78461e-261	Hair_follicle	Rps5
Msi2	8.56012e-266	0.334015	0.496	0.278	2.05297e-261	Hair_follicle	Msi2
Ezr	1.29848e-264	0.522427	0.787	0.601	3.11414e-260	Hair_follicle	Ezr
Ccdc34	3.55713e-264	0.543051	0.422	0.233	8.53107e-260	Hair_follicle	Ccdc34
Ier5l	3.99943e-265	0.30238	0.28	0.109	9.59184e-260	Hair_follicle	Ier5l
Nrip1	9.53152e-264	0.567101	0.733	0.573	2.28594e-259	Hair_follicle	Nrip1
Hist1h2bc	8.80546e-262	0.713238	0.691	0.513	2.11181e-257	Hair_follicle	Hist1h2bc
Krt71	9.73787e-262	122924549984867	0.123	0.019	2.33543e-257	Hair_follicle	Krt71
Ccnd1	4.41438e-261	0.495194	0.417	0.223	1.0587e-256	Hair_follicle	Ccnd1
Ptprf	5.27663e-261	0.416872	0.597	0.383	1.26549e-256	Hair_follicle	Ptprf
Cbx1	6.74386e-258	0.420744	0.504	0.313	1.61738e-253	Hair_follicle	Cbx1
Rpl26	1.76112e-256	0.267338	0.985	0.954	4.22369e-252	Hair_follicle	Rpl26
Tfdp2	2.09344e-256	0.266719	0.308	0.129	5.0207e-252	Hair_follicle	Tfdp2
Sox5	2.1212e-255	0.611101	0.369	0.178	5.08726e-251	Hair_follicle	Sox5
Ctnnal1	1.35593e-251	0.340473	0.279	0.112	3.25194e-247	Hair_follicle	Ctnnal1
Cct6a	2.02084e-251	0.459023	0.682	0.539	4.84657e-247	Hair_follicle	Cct6a
Rpsa1	2.66352e-250	0.280804	0.99	0.968	6.38792e-246	Hair_follicle	Rpsa
Smchd1	6.38082e-250	0.321269	0.537	0.333	1.53031e-245	Hair_follicle	Smchd1
Cdh3	8.61073e-250	0.404056	0.379	0.19	2.06511e-245	Hair_follicle	Cdh3
Hat1	4.72705e-248	0.382214	0.487	0.293	1.13369e-243	Hair_follicle	Hat1
Smc1a	6.42628e-248	0.422291	0.616	0.442	1.54121e-243	Hair_follicle	Smc1a
Mical2	2.83274e-247	0.393892	0.378	0.191	6.79377e-243	Hair_follicle	Mical2
Kif21a	5.21455e-247	0.466845	0.554	0.349	1.25061e-242	Hair_follicle	Kif21a
Cnksr3	1.02047e-246	0.364979	0.401	0.211	2.4474e-242	Hair_follicle	Cnksr3
Notch1	1.1632e-245	0.56042	0.493	0.304	2.7897e-241	Hair_follicle	Notch1
Cldn11	1.42079e-245	0.539893	0.66	0.437	3.40748e-241	Hair_follicle	Cldn1
Trp63	2.35954e-245	0.542333	0.531	0.32	5.65887e-241	Hair_follicle	Trp63
Cd2ap	6.85945e-245	0.459186	0.639	0.443	1.6451e-240	Hair_follicle	Cd2ap
Hmcn1	1.12844e-244	0.464003	0.244	0.089	2.70633e-240	Hair_follicle	Hmcn1
Krt75	1.11039e-243	0.434272	0.107	0.014	2.66305e-239	Hair_follicle	Krt75
Tyms	1.2446e-240	0.359326	0.318	0.146	2.98492e-235	Hair_follicle	Tyms
mt-Nd4	5.54206e-239	0.300016	0.957	0.899	1.32915e-234	Hair_follicle	mt-Nd4
Hivep3	9.91985e-239	0.412355	0.425	0.228	2.37908e-234	Hair_follicle	Hivep3
9130008F23Rik	5.59664e-237	0.27234	0.217	0.075	1.34224e-232	Hair_follicle	9130008F23Rik
Fam107b	1.05533e-236	0.314382	0.489	0.281	2.531e-232	Hair_follicle	Fam107b
Dctpp1	1.543e-236	0.451673	0.51	0.325	3.70059e-232	Hair_follicle	Dctpp1
C1qbp	4.21378e-237	0.420115	0.667	0.486	1.01059e-231	Hair_follicle	C1qbp
Mki67	4.24536e-236	0.553207	0.313	0.147	1.01816e-231	Hair_follicle	Mki67
Anp32b	6.42283e-238	0.709708	0.708	0.603	1.54039e-231	Hair_follicle	Anp32b
Bambi	2.79029e-235	0.326435	0.237	0.087	6.69194e-231	Hair_follicle	Bambi
Cadm1	4.60633e-235	0.604056	0.547	0.353	1.10474e-230	Hair_follicle	Cadm1
Hist1h1d	3.81127e-234	0.283436	0.219	0.076	9.14057e-230	Hair_follicle	Hist1h1d
Adgrg1	8.74783e-234	0.268217	0.364	0.181	2.09799e-230	Hair_follicle	Adgrg1
Tmpo	9.0932e-234	0.465016	0.504	0.324	2.18082e-230	Hair_follicle	Tmpo
Hras1	1.49708e-233	0.428503	0.773	0.598	3.59046e-229	Hair_follicle	Hras
Emp2	6.3487e-233	0.42538	0.627	0.439	1.52261e-228	Hair_follicle	Emp2
Timp3	2.08143e-231	0.254006	0.412	0.204	4.99189e-227	Hair_follicle	Timp3
Acvr1	8.11804e-232	0.426873	0.514	0.317	1.94695e-226	Hair_follicle	Acvr1
Ilf2	1.70937e-229	0.328233	0.517	0.327	4.09959e-225	Hair_follicle	Ilf2
Dusp8	2.44974e-229	0.267311	0.341	0.165	5.87521e-225	Hair_follicle	Dusp8
Rps4x1	3.78602e-227	0.254315	0.988	0.965	9.08e-223	Hair_follicle	Rps4x
Nap1l1	8.6553e-228	0.402755	0.735	0.592	2.0758e-222	Hair_follicle	Nap1l1
Snrnp48	4.70759e-225	0.341841	0.581	0.389	1.12902e-220	Hair_follicle	Snrnp48
Spc24	1.32784e-218	0.311599	0.294	0.132	3.18457e-214	Hair_follicle	Spc24
Lmnb1	5.46637e-218	0.271436	0.375	0.201	1.311e-213	Hair_follicle	Lmnb1
Cited2	6.74766e-218	0.500811	0.627	0.438	1.61829e-213	Hair_follicle	Cited2
Gtf2ird1	1.1082e-216	0.254168	0.29	0.129	2.65779e-212	Hair_follicle	Gtf2ird1
Ahcyl2	1.63319e-215	0.408094	0.558	0.367	3.91687e-211	Hair_follicle	Ahcyl2
mt-Nd2	7.97546e-215	0.329019	0.918	0.85	1.91275e-210	Hair_follicle	mt-Nd2
Foxc1	1.37267e-214	0.272752	0.179	0.056	3.29206e-210	Hair_follicle	Foxc1
Tenm4	1.78921e-214	0.602165	0.462	0.288	4.29107e-210	Hair_follicle	Tenm4
Ddi2	1.28758e-213	0.271561	0.443	0.254	3.088e-209	Hair_follicle	Ddi2
Neo1	2.52667e-213	0.343523	0.419	0.236	6.05971e-209	Hair_follicle	Neo1
Ybx31	4.23043e-213	0.360243	0.878	0.77	1.01458e-208	Hair_follicle	Ybx3
Pdzrn3	9.17832e-212	0.380684	0.428	0.226	2.20124e-207	Hair_follicle	Pdzrn3
Dnaja1	1.72146e-212	0.393788	0.841	0.761	4.12858e-207	Hair_follicle	Dnaja1
Cct2	5.57884e-211	0.381181	0.758	0.64	1.33797e-206	Hair_follicle	Cct2
Hspe1	4.03184e-210	0.554849	0.834	0.794	9.66957e-206	Hair_follicle	Hspe1
Hist1h1c	7.88971e-210	0.401346	0.54	0.345	1.89219e-206	Hair_follicle	Hist1h1c
Atp5b	2.02211e-209	0.365544	0.848	0.755	4.84963e-205	Hair_follicle	Atp5b
Dtymk	4.51339e-209	0.389415	0.462	0.282	1.08245e-204	Hair_follicle	Dtymk
Hnrnpab	1.92676e-208	0.386496	0.809	0.71	4.62094e-204	Hair_follicle	Hnrnpab
Fhod3	3.77534e-208	0.298131	0.172	0.052	9.0544e-204	Hair_follicle	Fhod3
Ptprs	1.56916e-208	0.299384	0.382	0.198	3.76332e-203	Hair_follicle	Ptprs
Ptpn4	1.6323e-207	0.302059	0.446	0.256	3.91474e-204	Hair_follicle	Ptpn4
Ctnnbip1	1.07859e-205	0.301903	0.487	0.306	2.58677e-201	Hair_follicle	Ctnnbip1
Nxn	2.35382e-205	0.409048	0.492	0.306	5.64517e-201	Hair_follicle	Nxn
Anp32e	3.50717e-205	0.394755	0.523	0.35	8.41126e-201	Hair_follicle	Anp32e
Lrig1	4.54818e-204	0.305813	0.305	0.143	1.09079e-199	Hair_follicle	Lrig1
Psip1	5.6221e-204	0.313114	0.429	0.244	1.34835e-199	Hair_follicle	Psip1
Rps61	2.73573e-203	0.27892	0.953	0.898	6.56109e-199	Hair_follicle	Rps6
H2afv	3.88716e-203	0.463054	0.656	0.511	9.32258e-199	Hair_follicle	H2afv
Rere	7.98584e-203	0.274688	0.633	0.44	1.91524e-199	Hair_follicle	Rere
Actl6a	1.29807e-202	0.291748	0.413	0.24	3.11315e-198	Hair_follicle	Actl6a
Lama3	1.54281e-202	0.522313	0.405	0.234	3.70012e-198	Hair_follicle	Lama3
Rpl121	4.04924e-202	0.292424	0.958	0.893	9.7113e-198	Hair_follicle	Rpl12
Nhsl1	5.09336e-200	0.409656	0.598	0.414	1.22154e-196	Hair_follicle	Nhsl1
Gm49890	6.4482e-200	0.509384	0.385	0.216	1.54647e-195	Hair_follicle	Gm49890
Gjb2	2.64582e-199	0.452755	0.356	0.182	6.34548e-195	Hair_follicle	Gjb2
Ldhb	6.89475e-199	0.416649	0.316	0.156	1.65357e-194	Hair_follicle	Ldhb
Smarca5	1.21159e-198	0.335906	0.735	0.603	2.90575e-194	Hair_follicle	Smarca5
Cks1b	1.33605e-198	0.406567	0.459	0.281	3.20424e-194	Hair_follicle	Cks1b
Rdx	1.42302e-198	0.340416	0.626	0.436	3.41282e-194	Hair_follicle	Rdx
Ddr1	2.40239e-198	0.320844	0.369	0.197	5.76166e-194	Hair_follicle	Ddr1
Agps	1.46868e-197	0.300512	0.401	0.219	3.52234e-193	Hair_follicle	Agps
Wwc1	2.18761e-195	0.333299	0.418	0.241	5.24656e-191	Hair_follicle	Wwc1
Lamc2	3.06648e-195	0.508075	0.508	0.322	7.35435e-191	Hair_follicle	Lamc2
S100a141	1.23269e-194	0.389029	0.89	0.6	2.95635e-190	Hair_follicle	S100a14
Stox2	1.58104e-193	0.262847	0.384	0.207	3.7918e-189	Hair_follicle	Stox2
Btg2	4.78588e-193	0.542378	0.819	0.671	1.1478e-188	Hair_follicle	Btg2
Bmp6	4.93999e-193	0.576608	0.159	0.048	1.18476e-188	Hair_follicle	Bmp6
Irx2	2.2573e-193	0.399647	0.454	0.279	5.41368e-188	Hair_follicle	Irx2
Hmgb2	2.34023e-193	0.68604	0.77	0.646	5.61257e-188	Hair_follicle	Hmgb2
Ywhaq	6.35689e-192	0.328593	0.737	0.583	1.52457e-187	Hair_follicle	Ywhaq
Hsp90ab1	5.73245e-192	0.281193	0.965	0.955	1.37481e-186	Hair_follicle	Hsp90ab1
Kansl1l	1.77951e-190	0.401101	0.405	0.232	4.26779e-186	Hair_follicle	Kansl1l
Myo1d	3.94153e-191	0.5618	0.629	0.456	9.45297e-186	Hair_follicle	Myo1d
Cct4	3.94912e-190	0.343057	0.702	0.557	9.47117e-186	Hair_follicle	Cct4
Acbd6	6.66973e-191	0.410759	0.586	0.414	1.5996e-185	Hair_follicle	Acbd6
Galnt18	8.32054e-190	0.372842	0.278	0.13	1.99551e-185	Hair_follicle	Galnt18
Nt5dc2	9.85343e-190	0.276809	0.332	0.172	2.36315e-185	Hair_follicle	Nt5dc2
Nhs	2.00192e-189	0.275977	0.288	0.134	4.8012e-185	Hair_follicle	Nhs
Nudt21	4.75958e-189	0.35512	0.581	0.424	1.14149e-184	Hair_follicle	Nudt21
Cdc42ep3	4.23392e-188	0.383435	0.371	0.205	1.01542e-183	Hair_follicle	Cdc42ep3
Pkp4	5.63131e-188	0.356312	0.596	0.412	1.35056e-183	Hair_follicle	Pkp4
Dnajc9	2.83855e-187	0.269113	0.331	0.172	6.8077e-183	Hair_follicle	Dnajc9
Ctnnb1	7.78256e-187	0.335974	0.686	0.521	1.86649e-182	Hair_follicle	Ctnnb1
Cxadr1	1.18518e-186	0.428809	0.688	0.461	2.84241e-183	Hair_follicle	Cxadr
Tcf7l2	4.6082e-186	0.25298	0.506	0.311	1.10519e-181	Hair_follicle	Tcf7l2
Ctcf	6.16865e-186	0.320432	0.486	0.31	1.47943e-182	Hair_follicle	Ctcf
Oxct1	9.31261e-186	0.436454	0.616	0.464	2.23344e-181	Hair_follicle	Oxct1
Tomm20	3.36758e-185	0.311684	0.836	0.736	8.07646e-181	Hair_follicle	Tomm20
Atp5f1	7.1146e-185	0.350594	0.806	0.715	1.70629e-180	Hair_follicle	Atp5f1
Filip1l	1.0766e-185	0.512948	0.448	0.272	2.58201e-180	Hair_follicle	Filip1l
Cct7	2.21245e-183	0.35177	0.706	0.572	5.30611e-179	Hair_follicle	Cct7
Rai14	5.78143e-183	0.304725	0.402	0.226	1.38656e-178	Hair_follicle	Rai14
Ralgds	8.57943e-182	0.440621	0.491	0.321	2.05761e-177	Hair_follicle	Ralgds
Atp5g2	8.76209e-182	0.328456	0.88	0.81	2.10141e-177	Hair_follicle	Atp5g2
Gpc4	1.95697e-181	0.307208	0.279	0.131	4.6934e-177	Hair_follicle	Gpc4
Cux1	2.70697e-181	0.867176	0.445	0.319	6.49213e-177	Hair_follicle	Cux1
Pmepa1	3.01757e-181	0.477485	0.749	0.63	7.23704e-177	Hair_follicle	Pmepa1
Isoc1	1.06417e-180	0.278243	0.399	0.232	2.5522e-176	Hair_follicle	Isoc1
Prickle1	5.70682e-180	0.423243	0.268	0.124	1.36867e-175	Hair_follicle	Prickle1
Fhl2	5.74416e-180	0.388286	0.378	0.215	1.37762e-175	Hair_follicle	Fhl2
Ddx39b	1.63675e-179	0.343763	0.632	0.482	3.92542e-175	Hair_follicle	Ddx39b
Apex1	9.57051e-179	0.333864	0.543	0.37	2.2953e-174	Hair_follicle	Apex1
Bmpr1a	1.0811e-178	0.250499	0.571	0.394	2.5928e-174	Hair_follicle	Bmpr1a
Mpzl2	2.06152e-178	0.290835	0.433	0.259	4.94414e-174	Hair_follicle	Mpzl2
Ybx1	3.48918e-178	0.397056	0.878	0.829	8.36809e-174	Hair_follicle	Ybx1
Fgfr2	5.02703e-178	0.398664	0.683	0.513	1.20563e-173	Hair_follicle	Fgfr2
Dip2b	5.57914e-178	0.387839	0.738	0.573	1.33805e-173	Hair_follicle	Dip2b
Acaa2	6.01702e-178	0.419297	0.53	0.371	1.44306e-173	Hair_follicle	Acaa2
Dsp1	7.96573e-178	0.351428	0.863	0.584	1.91042e-173	Hair_follicle	Dsp
Hmgn11	1.22994e-177	0.342116	0.876	0.768	2.94977e-173	Hair_follicle	Hmgn1
Snrpf1	9.80035e-177	0.294153	0.822	0.687	2.35042e-172	Hair_follicle	Snrpf
Tipin	1.14465e-175	0.257877	0.335	0.177	2.74521e-172	Hair_follicle	Tipin
Btg3	1.16132e-175	0.361293	0.632	0.472	2.7852e-171	Hair_follicle	Btg3
Diaph3	1.41303e-174	0.300152	0.305	0.152	3.38887e-170	Hair_follicle	Diaph3
Rcc2	2.23834e-174	0.28215	0.503	0.333	5.36822e-170	Hair_follicle	Rcc2
Magi1	5.01583e-174	0.351314	0.454	0.283	1.20295e-169	Hair_follicle	Magi1
Hmgn2	5.07738e-174	0.365693	0.49	0.316	1.21771e-169	Hair_follicle	Hmgn2
Sdc11	9.73949e-175	0.437583	0.72	0.523	2.33582e-169	Hair_follicle	Sdc1
Ctnna1	2.23947e-173	0.355092	0.838	0.696	5.37092e-169	Hair_follicle	Ctnna1
Mdh2	3.68773e-173	0.342097	0.737	0.598	8.84427e-169	Hair_follicle	Mdh2
Pum1	5.97359e-173	0.320669	0.739	0.595	1.43265e-168	Hair_follicle	Pum1
Btf31	2.683e-172	0.267507	0.95	0.883	6.43465e-168	Hair_follicle	Btf3
Srsf1	1.45448e-171	0.297044	0.446	0.282	3.48828e-167	Hair_follicle	Srsf1
Usp6nl	3.77935e-171	0.263338	0.483	0.305	9.06401e-167	Hair_follicle	Usp6nl
Snrpe	4.64266e-171	0.371544	0.812	0.724	1.11345e-166	Hair_follicle	Snrpe
Ywhae	6.60024e-171	0.299238	0.858	0.781	1.58293e-166	Hair_follicle	Ywhae
Chd4	4.59898e-169	0.294187	0.642	0.479	1.10297e-164	Hair_follicle	Chd4
Lsm4	4.66938e-169	0.408639	0.694	0.578	1.11986e-164	Hair_follicle	Lsm4
Tuba1b	1.16554e-167	0.674377	0.62	0.507	2.79531e-164	Hair_follicle	Tuba1b
Cd200	1.56667e-167	0.369856	0.277	0.133	3.75735e-163	Hair_follicle	Cd200
H2afz	1.30214e-166	0.640848	0.843	0.794	3.12293e-162	Hair_follicle	H2afz
Srsf9	1.27723e-165	0.413818	0.596	0.467	3.06319e-161	Hair_follicle	Srsf9
Jun	3.74108e-165	0.252927	0.927	0.863	8.97222e-161	Hair_follicle	Jun
Smc4	4.45208e-165	0.376584	0.442	0.279	1.06774e-160	Hair_follicle	Smc4
Dbi	4.78496e-165	0.600081	0.874	0.757	1.14758e-160	Hair_follicle	Dbi
Top2b	5.58635e-165	0.318233	0.57	0.411	1.33977e-159	Hair_follicle	Top2b
Grip1	8.13274e-164	0.482806	0.418	0.257	1.95047e-159	Hair_follicle	Grip1
Ranbp1	2.60715e-163	0.436822	0.758	0.656	6.25274e-160	Hair_follicle	Ranbp1
Rapgef2	3.31368e-164	0.424469	0.677	0.526	7.94721e-159	Hair_follicle	Rapgef2
Fkbp3	5.14267e-163	0.326125	0.576	0.424	1.23337e-159	Hair_follicle	Fkbp3
Mrpl48	2.79884e-161	0.255545	0.483	0.313	6.71246e-157	Hair_follicle	Mrpl48
Bcas2	4.09134e-161	0.312503	0.702	0.557	9.81227e-157	Hair_follicle	Bcas2
Rsl1d1	2.00577e-160	0.328191	0.627	0.477	4.81043e-156	Hair_follicle	Rsl1d1
Kras	2.73424e-160	0.27667	0.647	0.478	6.55754e-156	Hair_follicle	Kras
Dek	1.79256e-159	0.361973	0.688	0.555	4.2991e-157	Hair_follicle	Dek
Taldo1	2.98656e-160	0.336498	0.639	0.487	7.16266e-154	Hair_follicle	Taldo1
Neat1	1.09743e-157	0.513038	0.879	0.784	2.63197e-153	Hair_follicle	Neat1
Hnrnpf	2.12879e-157	0.300163	0.806	0.716	5.10548e-153	Hair_follicle	Hnrnpf
Cdca8	3.33965e-157	0.345688	0.268	0.134	8.00948e-153	Hair_follicle	Cdca8
Smarce1	1.18808e-156	0.25474	0.552	0.394	2.84936e-152	Hair_follicle	Smarce1
Psph	1.53162e-156	0.46218	0.427	0.267	3.67328e-152	Hair_follicle	Psph
Ptbp2	2.49642e-156	0.252641	0.534	0.351	5.98717e-154	Hair_follicle	Ptbp2
Hsp90aa1	9.72187e-157	0.297912	0.904	0.9	2.3316e-151	Hair_follicle	Hsp90aa1
Hsd17b10	2.91256e-155	0.287211	0.527	0.361	6.9852e-151	Hair_follicle	Hsd17b10
Trabd2b	5.93598e-155	0.370313	0.251	0.121	1.42363e-150	Hair_follicle	Trabd2b
Cnot6l	2.68597e-154	0.262049	0.563	0.394	6.44176e-150	Hair_follicle	Cnot6l
Cdh11	3.71877e-154	0.263806	0.809	0.571	8.91873e-150	Hair_follicle	Cdh1
F31	1.03746e-153	0.536962	0.589	0.417	2.48813e-149	Hair_follicle	F3
Celsr2	1.23998e-153	0.266847	0.296	0.156	2.97385e-149	Hair_follicle	Celsr2
Sumo2	1.39673e-153	0.376816	0.817	0.736	3.34977e-149	Hair_follicle	Sumo2
Dnttip2	2.04448e-153	0.261595	0.556	0.394	4.90329e-150	Hair_follicle	Dnttip2
Kif13a	5.39155e-153	0.362699	0.402	0.239	1.29306e-148	Hair_follicle	Kif13a
5430416N02Rik	6.7892e-153	0.268036	0.529	0.361	1.62825e-148	Hair_follicle	5430416N02Rik
Lyar	1.06458e-152	0.293305	0.532	0.373	2.55317e-148	Hair_follicle	Lyar
Klhl29	4.64242e-152	0.301114	0.255	0.119	1.11339e-147	Hair_follicle	Klhl29
Chchd7	1.59391e-151	0.286773	0.454	0.292	3.82267e-147	Hair_follicle	Chchd7
Acin1	4.80555e-150	0.265101	0.605	0.448	1.15251e-145	Hair_follicle	Acin1
Hnrnpu	5.18683e-150	0.35873	0.764	0.678	1.24396e-145	Hair_follicle	Hnrnpu
Ank3	7.23132e-150	0.309663	0.311	0.169	1.73429e-145	Hair_follicle	Ank3
Vav3	5.48536e-149	0.2877	0.354	0.205	1.31555e-144	Hair_follicle	Vav3
Afap1l2	6.23313e-149	0.255088	0.322	0.177	1.49489e-144	Hair_follicle	Afap1l2
Eif3f	6.86e-149	0.2784	0.868	0.777	1.64523e-144	Hair_follicle	Eif3f
Pak2	7.90749e-149	0.27794	0.672	0.527	1.89645e-144	Hair_follicle	Pak2
Ppp4r2	1.35795e-148	0.309247	0.684	0.55	3.25677e-144	Hair_follicle	Ppp4r2
Hnrnpr	1.42911e-148	0.258427	0.5	0.338	3.42744e-144	Hair_follicle	Hnrnpr
Eps8l2	1.68567e-148	0.339101	0.435	0.277	4.04275e-144	Hair_follicle	Eps8l2
Fubp1	6.12024e-148	0.291503	0.597	0.448	1.46782e-143	Hair_follicle	Fubp1
Snrpa1	6.19891e-150	0.314992	0.544	0.396	1.48668e-143	Hair_follicle	Snrpa1
Mir205hg	3.86117e-147	0.37901	0.178	0.071	9.26025e-143	Hair_follicle	Mir205hg
Ythdf2	8.96169e-147	0.251127	0.533	0.364	2.14928e-142	Hair_follicle	Ythdf2
Wdr12	2.25415e-146	0.853322	0.334	0.191	5.40612e-142	Hair_follicle	Wdr12
Ssrp1	2.29913e-146	0.251768	0.437	0.285	5.514e-142	Hair_follicle	Ssrp1
Bex3	9.2075e-146	0.253436	0.459	0.294	2.20824e-141	Hair_follicle	Bex3
Efna1	9.72597e-146	0.281344	0.294	0.157	2.33258e-141	Hair_follicle	Efna1
Ppp1cb	1.2665e-145	0.350782	0.775	0.639	3.03745e-141	Hair_follicle	Ppp1cb
Tubb5	1.29294e-145	0.60087	0.674	0.561	3.10086e-141	Hair_follicle	Tubb5
Pdlim5	2.13664e-146	0.560404	0.756	0.622	5.12429e-141	Hair_follicle	Pdlim5
Krt151	4.97059e-144	0.805827	0.485	0.307	1.1921e-139	Hair_follicle	Krt15
Mtx2	1.03842e-143	0.258108	0.471	0.319	2.49044e-140	Hair_follicle	Mtx2
Atp5h	1.21667e-143	0.265447	0.893	0.824	2.91793e-139	Hair_follicle	Atp5h
Hist1h2ae	5.00853e-144	0.300956	0.264	0.134	1.2012e-138	Hair_follicle	Hist1h2ae
Znrf2	1.12128e-142	0.256897	0.501	0.34	2.68917e-138	Hair_follicle	Znrf2
Col18a1	1.33803e-142	0.31558	0.308	0.17	3.209e-138	Hair_follicle	Col18a1
Ier3	2.59269e-142	0.326497	0.777	0.614	6.21805e-138	Hair_follicle	Ier3
Crim1	3.58053e-142	0.353798	0.623	0.458	8.58718e-138	Hair_follicle	Crim1
Rps27l	6.17067e-142	0.278702	0.851	0.759	1.47991e-137	Hair_follicle	Rps27l
Siah1a	1.68011e-141	0.286778	0.497	0.335	4.02942e-137	Hair_follicle	Siah1a
Yes1	1.89597e-141	0.275786	0.391	0.237	4.5471e-137	Hair_follicle	Yes1
Nckap5	3.04001e-141	0.300987	0.259	0.13	7.29086e-137	Hair_follicle	Nckap5
Fam167a	1.3413e-140	0.323776	0.256	0.131	3.21683e-137	Hair_follicle	Fam167a
Ube2e1	1.79169e-140	0.256687	0.576	0.421	4.297e-137	Hair_follicle	Ube2e1
Plet11	1.84387e-141	0.645307	0.648	0.478	4.42216e-136	Hair_follicle	Plet1
Anp32a	1.9811e-140	0.270833	0.501	0.368	4.75127e-136	Hair_follicle	Anp32a
Ppp2cb	1.69302e-139	0.293121	0.505	0.347	4.06037e-135	Hair_follicle	Ppp2cb
Smarcc1	1.19754e-138	0.266787	0.468	0.309	2.87206e-134	Hair_follicle	Smarcc1
Peli1	2.13475e-138	0.25035	0.691	0.549	5.11976e-134	Hair_follicle	Peli1
Rnf217	2.30826e-139	0.423327	0.52	0.371	5.5359e-135	Hair_follicle	Rnf217
Atp5a1	3.63379e-138	0.288694	0.806	0.726	8.71491e-134	Hair_follicle	Atp5a1
Fat1	3.7532e-138	0.300746	0.467	0.307	9.00129e-134	Hair_follicle	Fat1
Smad1	1.33198e-136	0.318652	0.542	0.383	3.19448e-132	Hair_follicle	Smad1
Npm3	2.9243e-136	0.253767	0.529	0.372	7.01334e-132	Hair_follicle	Npm3
Phlda1	1.70618e-133	0.478242	0.762	0.606	4.09194e-129	Hair_follicle	Phlda1
Ndufc2	4.17965e-133	0.294812	0.702	0.575	1.0024e-128	Hair_follicle	Ndufc2
Tnks2	4.57362e-133	0.276716	0.605	0.458	1.09689e-128	Hair_follicle	Tnks2
Gar1	1.31211e-132	0.2721	0.539	0.388	3.14683e-128	Hair_follicle	Gar1
Dennd2c1	4.17876e-134	0.375487	0.67	0.492	1.00219e-127	Hair_follicle	Dennd2c
Cacybp	4.19657e-133	0.319759	0.676	0.557	1.00646e-127	Hair_follicle	Cacybp
Smc3	2.07667e-131	0.258875	0.51	0.362	4.98047e-127	Hair_follicle	Smc3
Vps36	2.13069e-131	0.28945	0.518	0.372	5.11003e-127	Hair_follicle	Vps36
Sae1	7.42717e-131	0.264036	0.441	0.294	1.78126e-127	Hair_follicle	Sae1
Atp1a1	1.30103e-130	0.324573	0.733	0.556	3.12026e-126	Hair_follicle	Atp1a1
Mbd3	2.8454e-130	0.255405	0.47	0.321	6.82413e-126	Hair_follicle	Mbd3
Cecr2	3.30708e-130	0.28361	0.373	0.228	7.93137e-126	Hair_follicle	Cecr2
Snrpd3	1.50864e-129	0.314487	0.696	0.584	3.61818e-125	Hair_follicle	Snrpd3
Nol7	3.64653e-129	0.274241	0.625	0.487	8.74546e-125	Hair_follicle	Nol7
Egr3	1.05793e-128	0.364868	0.571	0.405	2.53723e-125	Hair_follicle	Egr3
Mdh1	1.3933e-129	0.283363	0.61	0.472	3.34155e-124	Hair_follicle	Mdh1
Ttll5	1.552e-128	0.271324	0.27	0.141	3.72217e-124	Hair_follicle	Ttll5
Abtb2	2.38974e-127	0.330469	0.669	0.518	5.73132e-123	Hair_follicle	Abtb2
Tceal9	2.55591e-126	0.266398	0.575	0.418	6.12983e-122	Hair_follicle	Tceal9
Eif3k	4.02452e-126	0.256249	0.836	0.74	9.65201e-122	Hair_follicle	Eif3k
0610010K14Rik	7.75688e-126	0.261347	0.463	0.318	1.86033e-121	Hair_follicle	0610010K14Rik
Nono	7.91985e-127	0.250029	0.491	0.346	1.89942e-121	Hair_follicle	Nono
Rbp1	5.16007e-125	0.435712	0.351	0.209	1.23754e-120	Hair_follicle	Rbp1
Gtpbp4	8.1911e-125	0.313659	0.617	0.48	1.96447e-120	Hair_follicle	Gtpbp4
Usp24	1.26304e-124	0.279559	0.568	0.407	3.02915e-120	Hair_follicle	Usp24
Btbd11	1.34942e-124	0.261895	0.309	0.175	3.23631e-120	Hair_follicle	Btbd11
Moxd1	1.81137e-124	0.34407	0.259	0.137	4.3442e-120	Hair_follicle	Moxd1
Phb2	5.05559e-124	0.281607	0.658	0.527	1.21248e-119	Hair_follicle	Phb2
Net11	8.76864e-124	0.319926	0.609	0.439	2.10298e-119	Hair_follicle	Net1
Hnrnpa3	2.37145e-125	0.343223	0.837	0.773	5.68745e-119	Hair_follicle	Hnrnpa3
Cetn3	2.15137e-122	0.253877	0.593	0.449	5.15964e-118	Hair_follicle	Cetn3
Rybp	3.64229e-121	0.252049	0.625	0.472	8.7353e-117	Hair_follicle	Rybp
Tnfrsf12a	1.9645e-120	0.374774	0.691	0.548	4.71145e-116	Hair_follicle	Tnfrsf12a
Fam135a1	2.80133e-120	0.390317	0.589	0.435	6.71843e-117	Hair_follicle	Fam135a
Nme11	3.94568e-121	0.348154	0.791	0.697	9.46292e-116	Hair_follicle	Nme1
Lsm8	4.2422e-120	0.263908	0.58	0.434	1.01741e-115	Hair_follicle	Lsm8
Ola1	6.45048e-120	0.264982	0.595	0.457	1.54702e-115	Hair_follicle	Ola1
Spint11	2.96535e-119	0.322164	0.448	0.296	7.1118e-115	Hair_follicle	Spint1
Etl4	1.02886e-118	0.270114	0.405	0.259	2.46752e-114	Hair_follicle	Etl4
Tango6	1.86562e-118	0.428762	0.417	0.277	4.47432e-115	Hair_follicle	Tango6
Nolc1	4.70621e-118	0.253672	0.536	0.398	1.12869e-113	Hair_follicle	Nolc1
Camk1d	7.00522e-118	0.300814	0.858	0.779	1.68006e-113	Hair_follicle	Camk1d
Sf3b2	1.15583e-117	0.272773	0.606	0.482	2.77203e-113	Hair_follicle	Sf3b2
Arhgap44	2.69083e-118	0.315947	0.206	0.101	6.45342e-113	Hair_follicle	Arhgap44
Ezh2	6.48176e-117	0.309586	0.508	0.352	1.55452e-112	Hair_follicle	Ezh2
Enah	6.53853e-117	0.569704	0.572	0.436	1.56813e-112	Hair_follicle	Enah
Cox7a2l	8.30203e-117	0.268873	0.713	0.572	1.99108e-112	Hair_follicle	Cox7a2l
Trim24	1.24568e-116	0.25406	0.333	0.2	2.98752e-113	Hair_follicle	Trim24
Gja1	1.29362e-116	0.620939	0.644	0.551	3.10249e-112	Hair_follicle	Gja1
Itga2	2.4143e-116	0.592508	0.271	0.154	5.79022e-112	Hair_follicle	Itga2
Klc3	5.6802e-116	0.311386	0.397	0.257	1.36228e-111	Hair_follicle	Klc3
H2afx	1.2781e-115	0.303919	0.33	0.202	3.06527e-112	Hair_follicle	H2afx
Snrpd1	2.71892e-116	0.296349	0.732	0.646	6.5208e-111	Hair_follicle	Snrpd1
Usp34	3.42965e-115	0.257101	0.707	0.569	8.22532e-111	Hair_follicle	Usp34
Slc22a231	1.711e-114	0.281159	0.467	0.318	4.10348e-110	Hair_follicle	Slc22a23
Itgb4	2.43997e-114	0.33655	0.338	0.201	5.85178e-110	Hair_follicle	Itgb4
Nucks1	6.32424e-114	0.309631	0.643	0.523	1.51674e-109	Hair_follicle	Nucks1
Psmb6	7.23136e-114	0.260955	0.752	0.651	1.7343e-110	Hair_follicle	Psmb6
Mrps33	7.67794e-114	0.277711	0.577	0.447	1.8414e-109	Hair_follicle	Mrps33
Sgk3	1.08021e-113	0.257038	0.325	0.193	2.59066e-109	Hair_follicle	Sgk3
Blnk	1.1924e-112	0.343195	0.289	0.169	2.85972e-108	Hair_follicle	Blnk
Atox11	3.58809e-112	0.255099	0.883	0.765	8.60532e-108	Hair_follicle	Atox1
U2af1	4.3857e-112	0.268245	0.774	0.691	1.05182e-107	Hair_follicle	U2af1
Eef1g	1.3444e-111	0.261116	0.844	0.762	3.22427e-107	Hair_follicle	Eef1g
Nasp	1.37221e-110	0.257462	0.604	0.471	3.29098e-106	Hair_follicle	Nasp
Selenoh	3.30235e-109	0.337876	0.508	0.384	7.92002e-105	Hair_follicle	Selenoh
Dlg1	3.82003e-109	0.278683	0.627	0.486	9.16158e-105	Hair_follicle	Dlg1
Rreb1	8.29424e-110	0.309942	0.384	0.249	1.98921e-104	Hair_follicle	Rreb1
Adam10	1.10133e-109	0.312475	0.485	0.34	2.64132e-104	Hair_follicle	Adam10
S100a161	4.55005e-108	0.312876	0.808	0.626	1.09124e-103	Hair_follicle	S100a16
Phlda2	2.06052e-107	0.254679	0.281	0.161	4.94174e-103	Hair_follicle	Phlda2
Atf3	1.16576e-106	0.561679	0.851	0.756	2.79583e-102	Hair_follicle	Atf3
Ndrg3	2.6895e-106	109055068312531	0.233	0.128	6.45023e-102	Hair_follicle	Ndrg3
Dach1	3.97558e-106	0.264745	0.196	0.096	9.53463e-102	Hair_follicle	Dach1
Apoc11	3.45972e-105	0.306207	0.697	0.501	8.29744e-101	Hair_follicle	Apoc1
Rtraf	9.29146e-105	0.251288	0.77	0.667	2.22837e-100	Hair_follicle	Rtraf
Sgms2	2.5581e-104	0.334089	0.508	0.373	6.13509e-100	Hair_follicle	Sgms2
Scel	3.2767e-104	0.29311	0.338	0.207	7.85851e-101	Hair_follicle	Scel
H2afy	5.72055e-103	0.264951	0.616	0.511	1.37196e-98	Hair_follicle	H2afy
Npas2	1.17672e-102	0.275772	0.186	0.09	2.82213e-98	Hair_follicle	Npas2
Magoh	5.72719e-102	0.25315	0.715	0.608	1.37355e-97	Hair_follicle	Magoh
Zfp36l2	8.21712e-101	0.374226	0.588	0.446	1.97071e-96	Hair_follicle	Zfp36l2
Mt1	1.94822e-100	0.5445	0.954	0.9	4.67242e-97	Hair_follicle	Mt1
Egr4	1.46083e-99	0.387226	0.191	0.096	3.50351e-95	Hair_follicle	Egr4
Flnb	1.88223e-99	0.298642	0.693	0.555	4.51414e-95	Hair_follicle	Flnb
Arhgef4	2.83986e-99	0.251117	0.244	0.136	6.81084e-94	Hair_follicle	Arhgef4
Hnrnpa2b1	8.51994e-98	0.296933	0.779	0.718	2.04334e-93	Hair_follicle	Hnrnpa2b1
Arhgef51	2.85262e-97	0.251634	0.434	0.294	6.84143e-93	Hair_follicle	Arhgef5
Tm4sf1	6.32046e-96	0.548662	0.349	0.226	1.51584e-91	Hair_follicle	Tm4sf1
Tagln21	3.31107e-94	0.264473	0.874	0.75	7.94095e-90	Hair_follicle	Tagln2
Vdr	1.02885e-91	0.350767	0.444	0.311	2.46748e-87	Hair_follicle	Vdr
Ran	1.34298e-93	0.341795	0.816	0.749	3.22088e-87	Hair_follicle	Ran
Csnk1g1	8.18701e-91	0.305988	0.444	0.307	1.96349e-86	Hair_follicle	Csnk1g1
Hr	5.12027e-90	0.26481	0.427	0.293	1.228e-85	Hair_follicle	Hr
Cxcl10	6.45106e-90	0.320399	0.313	0.193	1.54716e-85	Hair_follicle	Cxcl10
Top2a	8.51386e-90	0.269875	0.285	0.17	2.04188e-85	Hair_follicle	Top2a
Pabpn1	1.27112e-89	0.264285	0.641	0.54	3.04853e-85	Hair_follicle	Pabpn1
Slc38a2	4.25379e-88	0.647514	0.9	0.804	1.02019e-83	Hair_follicle	Slc38a2
Zfp703	6.03461e-87	0.325565	0.657	0.511	1.44728e-83	Hair_follicle	Zfp703
Tob1	1.43859e-86	0.270536	0.501	0.363	3.45017e-82	Hair_follicle	Tob1
Hmgcr	4.04522e-86	0.278619	0.484	0.358	9.70166e-82	Hair_follicle	Hmgcr
Slc6a6	8.95947e-85	0.776214	0.549	0.427	2.14875e-80	Hair_follicle	Slc6a6
Alyref	1.77334e-83	0.254365	0.661	0.563	4.253e-79	Hair_follicle	Alyref
Atxn1	2.61938e-83	0.423465	0.737	0.641	6.28205e-79	Hair_follicle	Atxn1
Clu	2.98307e-83	0.317329	0.27	0.166	7.15429e-79	Hair_follicle	Clu
Tnk1	3.12351e-83	0.315731	0.223	0.129	7.49111e-79	Hair_follicle	Tnk1
Phtf21	4.60535e-83	0.257846	0.498	0.359	1.1045e-78	Hair_follicle	Phtf2
Ube2s	6.5422e-84	0.303353	0.741	0.663	1.56902e-79	Hair_follicle	Ube2s
Rnd3	5.41098e-82	0.311883	0.758	0.642	1.29772e-77	Hair_follicle	Rnd3
Mast41	5.53903e-82	0.325298	0.816	0.692	1.32842e-78	Hair_follicle	Mast4
Lmo1	1.90271e-81	0.4663	0.385	0.287	4.56326e-77	Hair_follicle	Lmo1
Plk2	3.73187e-80	0.288193	0.54	0.41	8.95015e-76	Hair_follicle	Plk2
Gpc6	3.99452e-79	0.281635	0.217	0.12	9.58005e-75	Hair_follicle	Gpc6
Klk7	2.75734e-78	10652778096968	0.22	0.133	6.61293e-74	Hair_follicle	Klk7
Hacd2	2.55203e-77	0.270331	0.553	0.427	6.12054e-73	Hair_follicle	Hacd2
Map1lc3a	2.63715e-71	0.289686	0.826	0.711	6.32467e-67	Hair_follicle	Map1lc3a
Sfrp1	5.68347e-71	0.673449	0.264	0.176	1.36307e-66	Hair_follicle	Sfrp1
Palld	3.25863e-69	0.283381	0.445	0.331	7.81516e-65	Hair_follicle	Palld
H1f0	8.8665e-69	0.259696	0.398	0.28	2.12645e-64	Hair_follicle	H1f0
Gm49980	2.00642e-63	0.326698	0.179	0.101	4.812e-60	Hair_follicle	Gm49980
Nedd4l	3.89303e-62	0.316061	0.693	0.586	9.33664e-58	Hair_follicle	Nedd4l
Atp6v0a4	5.78313e-60	0.406189	0.166	0.095	1.38697e-55	Hair_follicle	Atp6v0a4
Reep5	3.25593e-57	0.32742	0.804	0.716	7.80871e-53	Hair_follicle	Reep5
Eif2b3	1.64291e-55	0.304205	0.24	0.151	3.94018e-51	Hair_follicle	Eif2b3
Pdk4	1.56308e-54	0.253579	0.215	0.132	3.74873e-50	Hair_follicle	Pdk4
Tns4	1.70198e-55	0.459874	0.399	0.299	4.08185e-50	Hair_follicle	Tns4
Arrdc4	7.19512e-51	0.310888	0.421	0.318	1.72561e-46	Hair_follicle	Arrdc4
Rffl	1.76275e-46	0.373374	0.214	0.135	4.22761e-42	Hair_follicle	Rffl
Dhcr24	5.11107e-46	0.267658	0.256	0.174	1.22579e-40	Hair_follicle	Dhcr24
Col17a11	2.34112e-43	0.385338	0.535	0.412	5.6147e-38	Hair_follicle	Col17a1
Dkk3	9.21839e-42	0.269351	0.138	0.08	2.21085e-37	Hair_follicle	Dkk3
Ube2c	2.4961e-41	0.274059	0.23	0.152	5.98639e-37	Hair_follicle	Ube2c
Hbegf1	5.45218e-41	0.278782	0.629	0.496	1.3076e-36	Hair_follicle	Hbegf
Aqp31	1.18789e-35	0.432646	0.55	0.459	2.84893e-30	Hair_follicle	Aqp3
Mgst1	7.58289e-29	0.393607	0.452	0.359	1.8186e-24	Hair_follicle	Mgst1
Nrg1	1.08663e-28	0.709343	0.376	0.316	2.60606e-24	Hair_follicle	Nrg1
Ctsl	6.98783e-28	0.270818	0.701	0.605	1.67589e-23	Hair_follicle	Ctsl
Gm38560	1.49708e-19	0.508088	0.116	0.074	3.59044e-13	Hair_follicle	Gm38560
Azin1	5.73342e-14	0.262612	0.651	0.57	1.37505e-09	Hair_follicle	Azin1
Slpi1	0.00926033	0.279523	0.338	0.287	222.091	Hair_follicle	Slpi
Cpe	0.028909	0.29624	0.325	0.29	69.3325	Hair_follicle	Cpe
Scd1	0.0776373	0.579361	0.259	0.212	1861.98	Hair_follicle	Scd1
Crabp2	60506.6	0.324854	0.201	0.177	1.45113e+09	Hair_follicle	Crabp2
Defb6	1.04233e+07	128278769140535	0.301	0.288	0.00249982	Hair_follicle	Defb6
Dcn	0	470008299439504	0.707	0.11	0	Fibroblast	Dcn
Saa3	0	4653291029516	0.301	0.033	0	Fibroblast	Saa3
Tnfaip6	0	459121417226527	0.821	0.064	0	Fibroblast	Tnfaip6
Col1a2	0	451720417140313	0.789	0.039	0	Fibroblast	Col1a2
Col1a1	0	42684789810982	0.606	0.038	0	Fibroblast	Col1a1
Col3a1	0	3972008237349	0.663	0.027	0	Fibroblast	Col3a1
Sparc	0	384273259017829	0.752	0.151	0	Fibroblast	Sparc
Gsn	0	373944279801118	0.796	0.55	0	Fibroblast	Gsn
Prg4	0	364116922595525	0.335	0.007	0	Fibroblast	Prg4
C3	0	350809458284691	0.466	0.018	0	Fibroblast	C3
Apod	0	350255547007198	0.721	0.016	0	Fibroblast	Apod
Has1	0	334015079125692	0.536	0.077	0	Fibroblast	Has1
Ebf1	0	332952466560438	0.776	0.034	0	Fibroblast	Ebf1
Cxcl13	0	332095174592167	0.202	0.005	0	Fibroblast	Cxcl13
Ccl2	0	31794320419143	0.534	0.174	0	Fibroblast	Ccl2
Gpx3	0	317878539049019	0.508	0.017	0	Fibroblast	Gpx3
Ccl7	0	317454694635194	0.385	0.044	0	Fibroblast	Ccl7
Serping1	0	317451854256831	0.697	0.026	0	Fibroblast	Serping1
Cxcl1	0	30401632913421	0.566	0.23	0	Fibroblast	Cxcl1
Fstl1	0	300561334257617	0.75	0.088	0	Fibroblast	Fstl1
Serpina3n	0	296962733939367	0.427	0.028	0	Fibroblast	Serpina3n
Rarres2	0	296442492144898	0.47	0.02	0	Fibroblast	Rarres2
Slit3	0	295828327448912	0.765	0.175	0	Fibroblast	Slit3
Vim	0	295809806269782	0.87	0.157	0	Fibroblast	Vim
Ifi205	0	292866747458481	0.438	0.01	0	Fibroblast	Ifi205
Gfpt2	0	283097528946442	0.557	0.036	0	Fibroblast	Gfpt2
Pi16	0	279700047353106	0.36	0.012	0	Fibroblast	Pi16
Plpp3	0	279423629020057	0.657	0.171	0	Fibroblast	Plpp3
Ccn1	0	27247574722309	0.753	0.335	0	Fibroblast	Ccn1
Igfbp6	0	271483441163631	0.394	0.023	0	Fibroblast	Igfbp6
Rbms3	0	26991141911078	0.732	0.114	0	Fibroblast	Rbms3
Dpt	0	267193808099442	0.515	0.008	0	Fibroblast	Dpt
Celf2	0	266399807331927	0.639	0.18	0	Fibroblast	Celf2
Vcan	0	259906120119603	0.501	0.027	0	Fibroblast	Vcan
Timp2	0	259472496127024	0.731	0.169	0	Fibroblast	Timp2
Bgn	0	257178604481334	0.615	0.114	0	Fibroblast	Bgn
Clec3b	0	253458856523879	0.349	0.02	0	Fibroblast	Clec3b
Fgfr1	0	250045836522388	0.754	0.239	0	Fibroblast	Fgfr1
Lum	0	246489675510502	0.414	0.007	0	Fibroblast	Lum
Zbtb20	0	246151011144237	0.787	0.301	0	Fibroblast	Zbtb20
Gadd45g	0	244962186134296	0.697	0.376	0	Fibroblast	Gadd45g
Mmp3	0	242905134803271	0.231	0.02	0	Fibroblast	Mmp3
Mmp2	0	241036057979373	0.512	0.078	0	Fibroblast	Mmp2
Col6a1	0	238711076264721	0.595	0.032	0	Fibroblast	Col6a1
Lgals1	0	23297171319095	0.695	0.223	0	Fibroblast	Lgals1
Col6a3	0	230270900210563	0.549	0.015	0	Fibroblast	Col6a3
Plac8	0	228961375140298	0.317	0.008	0	Fibroblast	Plac8
Il6	0	228913251701793	0.322	0.049	0	Fibroblast	Il6
Tnxb	0	228083887120513	0.427	0.04	0	Fibroblast	Tnxb
Fbn1	0	226141988871635	0.544	0.013	0	Fibroblast	Fbn1
Mfap5	0	225108742266143	0.381	0.006	0	Fibroblast	Mfap5
Glis3	0	224874984364535	0.496	0.094	0	Fibroblast	Glis3
Serpinf1	0	223986173771776	0.588	0.014	0	Fibroblast	Serpinf1
Ddr2	0	223722659766358	0.638	0.108	0	Fibroblast	Ddr2
Aebp1	0	222995206648918	0.573	0.067	0	Fibroblast	Aebp1
Col4a1	0	222959151223909	0.665	0.129	0	Fibroblast	Col4a1
Serpinh1	0	222645414537222	0.67	0.247	0	Fibroblast	Serpinh1
Prrx1	0	222164756303708	0.623	0.01	0	Fibroblast	Prrx1
Lrp1	0	221504003538599	0.67	0.166	0	Fibroblast	Lrp1
Lama2	0	220550870892351	0.598	0.011	0	Fibroblast	Lama2
Pcsk5	0	220150139932318	0.475	0.045	0	Fibroblast	Pcsk5
Fbln2	0	217364274325477	0.588	0.027	0	Fibroblast	Fbln2
Col5a2	0	217072270107581	0.591	0.04	0	Fibroblast	Col5a2
Abi3bp	0	216841897672795	0.42	0.063	0	Fibroblast	Abi3bp
Fndc3b	0	215170383189715	0.723	0.283	0	Fibroblast	Fndc3b
Ctsk	0	213499222123348	0.522	0.018	0	Fibroblast	Ctsk
Cd302	0	21256380913081	0.639	0.048	0	Fibroblast	Cd302
Ackr3	0	211308267330482	0.446	0.111	0	Fibroblast	Ackr3
Slc4a4	0	211210482005757	0.418	0.049	0	Fibroblast	Slc4a4
Ccdc80	0	209912862246413	0.494	0.028	0	Fibroblast	Ccdc80
Igfbp4	0	209001935359185	0.477	0.151	0	Fibroblast	Igfbp4
Ifitm1	0	208621392332632	0.422	0.015	0	Fibroblast	Ifitm1
Ltbp1	0	207832744939561	0.473	0.163	0	Fibroblast	Ltbp1
Fgl2	0	207151373561541	0.463	0.022	0	Fibroblast	Fgl2
Nid1	0	205763473907359	0.579	0.023	0	Fibroblast	Nid1
Igfbp7	0	205322342237506	0.673	0.231	0	Fibroblast	Igfbp7
Meg3	0	203611620242925	0.431	0.009	0	Fibroblast	Meg3
Ly6c1	0	202246955260017	0.356	0.033	0	Fibroblast	Ly6c1
Igfbp5	0	199729792336857	0.261	0.024	0	Fibroblast	Igfbp5
Cped1	0	199241094712711	0.576	0.044	0	Fibroblast	Cped1
Tgfbr3	0	198637351385391	0.564	0.169	0	Fibroblast	Tgfbr3
Igfbp3	0	19855262589839	0.481	0.244	0	Fibroblast	Igfbp3
Cald1	0	197393025764317	0.675	0.283	0	Fibroblast	Cald1
Gpc3	0	196897058257969	0.526	0.04	0	Fibroblast	Gpc3
Zeb2	0	19675347090969	0.669	0.073	0	Fibroblast	Zeb2
Dpysl3	0	195415368433788	0.487	0.041	0	Fibroblast	Dpysl3
Cebpd	0	195367663984406	0.689	0.381	0	Fibroblast	Cebpd
Pcolce	0	193968660131376	0.529	0.012	0	Fibroblast	Pcolce
Col6a2	0	193786496616086	0.503	0.013	0	Fibroblast	Col6a2
Morrbid	0	193499565036184	0.46	0.092	0	Fibroblast	Morrbid
Pdgfra	0	191139545518062	0.529	0.006	0	Fibroblast	Pdgfra
Mmp14	0	190624059907592	0.625	0.233	0	Fibroblast	Mmp14
Rhoj	0	189894271883047	0.563	0.086	0	Fibroblast	Rhoj
Bicc1	0	1893674741473	0.534	0.01	0	Fibroblast	Bicc1
Selenom	0	188804544517301	0.591	0.124	0	Fibroblast	Selenom
Rnase4	0	188731353707478	0.545	0.304	0	Fibroblast	Rnase4
Cryab	0	188194002007981	0.316	0.077	0	Fibroblast	Cryab
C4b	0	186978394655831	0.286	0.008	0	Fibroblast	C4b
Glul	0	186536054278759	0.5	0.195	0	Fibroblast	Glul
Cilp	0	186508260721713	0.238	0.004	0	Fibroblast	Cilp
Fbxl7	0	18548415061971	0.414	0.041	0	Fibroblast	Fbxl7
Htra3	0	184896260528439	0.391	0.006	0	Fibroblast	Htra3
Serpine2	0	182458703299207	0.306	0.038	0	Fibroblast	Serpine2
Cp	0	182249392087404	0.351	0.01	0	Fibroblast	Cp
Thbs2	0	18106343815231	0.411	0.039	0	Fibroblast	Thbs2
Adamts5	0	180488682325111	0.404	0.079	0	Fibroblast	Adamts5
Malat1	0	180094515227102	0.992	0.991	0	Fibroblast	Malat1
Ptx3	0	179518880137835	0.214	0.005	0	Fibroblast	Ptx3
Mfap4	0	178126732799727	0.303	0.006	0	Fibroblast	Mfap4
Man1a	0	175714733973945	0.665	0.442	0	Fibroblast	Man1a
Ghr	0	174339027193204	0.478	0.268	0	Fibroblast	Ghr
C1s1	0	174043328659496	0.393	0.015	0	Fibroblast	C1s1
Dpep1	0	174015054606268	0.408	0.009	0	Fibroblast	Dpep1
Adgrd1	0	173841838115001	0.332	0.011	0	Fibroblast	Adgrd1
Csf1	0	173591279158503	0.367	0.072	0	Fibroblast	Csf1
Socs3	0	172984235258464	0.604	0.387	0	Fibroblast	Socs3
Pbx1	0	172616277463777	0.635	0.369	0	Fibroblast	Pbx1
Ifi27l2a	0	172268369688259	0.292	0.085	0	Fibroblast	Ifi27l2a
Adamts2	0	171211505520684	0.485	0.013	0	Fibroblast	Adamts2
Samd4	0	169859862795744	0.563	0.222	0	Fibroblast	Samd4
Col4a2	0	16859885139424	0.518	0.082	0	Fibroblast	Col4a2
Egr1	0	168228111547638	0.847	0.726	0	Fibroblast	Egr1
Fosb	0	166863769811325	0.851	0.789	0	Fibroblast	Fosb
Sulf1	0	166686388974727	0.417	0.019	0	Fibroblast	Sulf1
Ank2	0	165747885517523	0.45	0.03	0	Fibroblast	Ank2
Tbx15	0	165383596197179	0.465	0.01	0	Fibroblast	Tbx15
Cxcl12	0	163282366485328	0.275	0.077	0	Fibroblast	Cxcl12
Dlc1	0	163139327147751	0.494	0.157	0	Fibroblast	Dlc1
Timp1	0	16281766568176	0.275	0.044	0	Fibroblast	Timp1
Tcf4	0	161672168663745	0.615	0.29	0	Fibroblast	Tcf4
Fn1	0	160967474558878	0.335	0.097	0	Fibroblast	Fn1
Twist1	0	160611023415237	0.465	0.01	0	Fibroblast	Twist1
Efemp1	0	15983116874134	0.267	0.048	0	Fibroblast	Efemp1
Pdpn	0	159624699528407	0.386	0.042	0	Fibroblast	Pdpn
Opcml	0	159322284187332	0.208	0.009	0	Fibroblast	Opcml
Enpp2	0	158819871609391	0.348	0.034	0	Fibroblast	Enpp2
Slit2	0	158797719485844	0.36	0.032	0	Fibroblast	Slit2
C1ra	0	158547039767891	0.369	0.008	0	Fibroblast	C1ra
Lpar1	0	158174064301782	0.397	0.024	0	Fibroblast	Lpar1
Dclk1	0	157162805113208	0.456	0.057	0	Fibroblast	Dclk1
Sptbn1	0	156594115237273	0.646	0.432	0	Fibroblast	Sptbn1
Arhgap6	0	156014037550242	0.372	0.02	0	Fibroblast	Arhgap6
Hsph1	0	154544284080306	0.674	0.456	0	Fibroblast	Hsph1
Bag3	0	153759350508297	0.56	0.365	0	Fibroblast	Bag3
Ccl11	0	153595514693478	0.223	0.004	0	Fibroblast	Ccl11
Pnp	0	15352198415621	0.609	0.439	0	Fibroblast	Pnp
Emp3	0	153425363048027	0.578	0.109	0	Fibroblast	Emp3
Errfi1	0	152926552791166	0.754	0.707	0	Fibroblast	Errfi1
Ogn	0	152191612632544	0.255	0.005	0	Fibroblast	Ogn
Fgf7	0	152059951801653	0.387	0.004	0	Fibroblast	Fgf7
Cd34	0	151176830257876	0.318	0.044	0	Fibroblast	Cd34
Tuba1a	0	150463282734205	0.594	0.331	0	Fibroblast	Tuba1a
Klf9	0	149179462864939	0.726	0.567	0	Fibroblast	Klf9
Heg1	0	148801596318223	0.369	0.099	0	Fibroblast	Heg1
Ifi207	0	148797021021992	0.302	0.026	0	Fibroblast	Ifi207
Clmp	0	148785811114296	0.463	0.032	0	Fibroblast	Clmp
Sdk1	0	147657802662196	0.278	0.057	0	Fibroblast	Sdk1
Lpl	0	14760886933365	0.258	0.047	0	Fibroblast	Lpl
Tnfaip2	0	147044549015453	0.364	0.04	0	Fibroblast	Tnfaip2
Serpine1	0	147043413206241	0.336	0.105	0	Fibroblast	Serpine1
Pcolce2	0	146854505837184	0.298	0.04	0	Fibroblast	Pcolce2
Pde3a	0	144869270837804	0.397	0.021	0	Fibroblast	Pde3a
Tshz2	0	143745088544083	0.369	0.101	0	Fibroblast	Tshz2
Ugdh	0	143641564702628	0.455	0.247	0	Fibroblast	Ugdh
Tgfbr2	0	142920702843533	0.576	0.409	0	Fibroblast	Tgfbr2
Gem	0	141779100757521	0.581	0.261	0	Fibroblast	Gem
Aspn	0	140968360477481	0.308	0.023	0	Fibroblast	Aspn
Galnt15	0	140925606268769	0.263	0.005	0	Fibroblast	Galnt15
Col5a1	0	140729367598524	0.411	0.022	0	Fibroblast	Col5a1
Klf2	0	13934820408939	0.529	0.285	0	Fibroblast	Klf2
Sobp	0	139065773744553	0.348	0.008	0	Fibroblast	Sobp
Ifitm2	0	138860309719408	0.796	0.718	0	Fibroblast	Ifitm2
Ext1	0	138794127732807	0.704	0.612	0	Fibroblast	Ext1
Cpxm1	0	138351288116076	0.325	0.031	0	Fibroblast	Cpxm1
Lncpint	0	137402106577843	0.567	0.331	0	Fibroblast	Lncpint
Fndc1	0	136999396899761	0.273	0.023	0	Fibroblast	Fndc1
Robo2	0	13663005156257	0.351	0.077	0	Fibroblast	Robo2
Hmcn2	0	136606655834983	0.175	0.022	0	Fibroblast	Hmcn2
Apbb2	0	13654367125587	0.459	0.216	0	Fibroblast	Apbb2
Il1r1	0	135235719117551	0.341	0.114	0	Fibroblast	Il1r1
Cfb	0	135170963954777	0.2	0.003	0	Fibroblast	Cfb
Mdk	0	134363026082011	0.281	0.02	0	Fibroblast	Mdk
Lamc1	0	134336004592314	0.523	0.251	0	Fibroblast	Lamc1
Selenop	0	134333932950013	0.463	0.166	0	Fibroblast	Selenop
Cyp26b1	0	13376244729977	0.304	0.085	0	Fibroblast	Cyp26b1
Gpm6b	0	133496736648278	0.313	0.029	0	Fibroblast	Gpm6b
Rbpms	0	133454784305827	0.51	0.201	0	Fibroblast	Rbpms
Wif1	0	133427089882891	0.26	0.022	0	Fibroblast	Wif1
Lhfp	0	133351528277121	0.456	0.152	0	Fibroblast	Lhfp
Hspa1a	0	133138864163664	0.772	0.661	0	Fibroblast	Hspa1a
Scara5	0	13286864195232	0.272	0.003	0	Fibroblast	Scara5
Fermt2	0	132834363978403	0.568	0.196	0	Fibroblast	Fermt2
Cyth3	0	1323746009184	0.49	0.276	0	Fibroblast	Cyth3
Antxr1	0	132099306715935	0.464	0.116	0	Fibroblast	Antxr1
Rspo3	0	132051590090426	0.216	0.007	0	Fibroblast	Rspo3
Vasn	0	131083862663955	0.412	0.127	0	Fibroblast	Vasn
Slc43a3	0	131021758895363	0.276	0.007	0	Fibroblast	Slc43a3
Col14a1	0	130887311275055	0.318	0.04	0	Fibroblast	Col14a1
Sod3	0	130693273843571	0.262	0.005	0	Fibroblast	Sod3
Cblb	0	13058882582789	0.549	0.354	0	Fibroblast	Cblb
Sntb2	0	129825618661668	0.506	0.271	0	Fibroblast	Sntb2
Fam102b	0	129815179749007	0.386	0.098	0	Fibroblast	Fam102b
Spon1	0	129176180121924	0.318	0.021	0	Fibroblast	Spon1
Thsd7a	0	127858624148943	0.297	0.017	0	Fibroblast	Thsd7a
Axl	0	127840560820693	0.389	0.105	0	Fibroblast	Axl
Rcn3	0	127634032229545	0.375	0.019	0	Fibroblast	Rcn3
Cacna2d1	0	1274195367179	0.365	0.008	0	Fibroblast	Cacna2d1
Epb41l2	0	127171399319533	0.477	0.17	0	Fibroblast	Epb41l2
Col15a1	0	127024418444161	0.361	0.007	0	Fibroblast	Col15a1
Loxl1	0	12691152398103	0.347	0.011	0	Fibroblast	Loxl1
Prex2	0	125858964213754	0.333	0.017	0	Fibroblast	Prex2
Ar	0	125801057463455	0.422	0.113	0	Fibroblast	Ar
Grb10	0	125366740417195	0.373	0.027	0	Fibroblast	Grb10
Nbl1	0	125175094931542	0.457	0.161	0	Fibroblast	Nbl1
Prr16	0	124229541150817	0.297	0.006	0	Fibroblast	Prr16
Ncam1	0	124040371901102	0.317	0.026	0	Fibroblast	Ncam1
Ldlrad4	0	123922555723548	0.501	0.274	0	Fibroblast	Ldlrad4
Crabp1	0	123565693197309	0.194	0.013	0	Fibroblast	Crabp1
Il11ra1	0	123298366737318	0.492	0.186	0	Fibroblast	Il11ra1
Itih5	0	12297469925053	0.299	0.042	0	Fibroblast	Itih5
Lbp	0	122674901824041	0.254	0.005	0	Fibroblast	Lbp
Lox	0	122544496785569	0.257	0.005	0	Fibroblast	Lox
Tmem176b	0	122528098082489	0.398	0.191	0	Fibroblast	Tmem176b
Mfap2	0	122501276253462	0.374	0.033	0	Fibroblast	Mfap2
Svep1	0	12216321313776	0.323	0.005	0	Fibroblast	Svep1
Thy1	0	122135663394549	0.335	0.079	0	Fibroblast	Thy1
Adamtsl1	0	121426906902801	0.282	0.023	0	Fibroblast	Adamtsl1
Cygb	0	121211416366074	0.263	0.009	0	Fibroblast	Cygb
Mir99ahg	0	120743378657903	0.449	0.207	0	Fibroblast	Mir99ahg
Ifi204	0	120734719814359	0.283	0.043	0	Fibroblast	Ifi204
Eln	0	120174173426495	0.231	0.014	0	Fibroblast	Eln
Pard3b	0	119787570620502	0.485	0.175	0	Fibroblast	Pard3b
Jmjd1c	0	119656726357061	0.714	0.67	0	Fibroblast	Jmjd1c
Cdk14	0	119018678755259	0.407	0.046	0	Fibroblast	Cdk14
Inhba	0	118553116568695	0.255	0.071	0	Fibroblast	Inhba
Adgrb3	0	118327860020482	0.172	0.003	0	Fibroblast	Adgrb3
Jak1	0	117732864653181	0.72	0.667	0	Fibroblast	Jak1
Gab2	0	11754826845159	0.456	0.111	0	Fibroblast	Gab2
Flrt2	0	117266110931473	0.331	0.126	0	Fibroblast	Flrt2
Dst	0	117002090190398	0.671	0.527	0	Fibroblast	Dst
Rock2	0	116230892097834	0.694	0.638	0	Fibroblast	Rock2
Il6st	0	116161989462291	0.527	0.309	0	Fibroblast	Il6st
Calu	0	116107247894368	0.546	0.374	0	Fibroblast	Calu
Nnmt	0	115945943279482	0.301	0.006	0	Fibroblast	Nnmt
Ttc28	0	115911663062582	0.422	0.079	0	Fibroblast	Ttc28
Pros1	0	11533416597866	0.398	0.121	0	Fibroblast	Pros1
Ifi211	0	114776891461227	0.266	0.027	0	Fibroblast	Ifi211
Gas7	0	114518541873798	0.341	0.124	0	Fibroblast	Gas7
Dcc	0	112647111248852	0.169	0.005	0	Fibroblast	Dcc
Colec12	0	11259601052761	0.337	0.006	0	Fibroblast	Colec12
Medag	0	112243065568197	0.259	0.008	0	Fibroblast	Medag
Fth1	0	111553852623223	0.976	0.948	0	Fibroblast	Fth1
Mitf	0	111435681386354	0.308	0.1	0	Fibroblast	Mitf
Fcgrt	0	111266337627067	0.387	0.031	0	Fibroblast	Fcgrt
Pakap.1	0	110614956110083	0.452	0.147	0	Fibroblast	Pakap.1
Syne1	0	110202410369481	0.317	0.055	0	Fibroblast	Syne1
Cdh111	0	110044251900532	0.325	0.011	0	Fibroblast	Cdh11
Itgbl1	0	109890490618773	0.228	0.003	0	Fibroblast	Itgbl1
Ccl19	0	109747890622534	0.124	0.001	0	Fibroblast	Ccl19
Ubc	0	109298822703064	0.868	0.891	0	Fibroblast	Ubc
Arf4	0	10901659405836	0.709	0.681	0	Fibroblast	Arf4
Tmeff2	0	107967024223993	0.199	0.013	0	Fibroblast	Tmeff2
Hspa8	0	107402897260748	0.942	0.942	0	Fibroblast	Hspa8
Igf1	0	107236013589739	0.241	0.002	0	Fibroblast	Igf1
Grk5	0	107178258773213	0.363	0.138	0	Fibroblast	Grk5
Dcbld2	0	105251032424533	0.301	0.088	0	Fibroblast	Dcbld2
Bmp1	0	105116793497659	0.38	0.111	0	Fibroblast	Bmp1
Cd248	0	104928726860766	0.268	0.005	0	Fibroblast	Cd248
Cd81	0	104587682903015	0.569	0.421	0	Fibroblast	Cd81
Arhgap20	0	104214292936335	0.204	0.013	0	Fibroblast	Arhgap20
Cfh	0	10397353421976	0.154	0.002	0	Fibroblast	Cfh
Mxra8	0	103701470252399	0.275	0.008	0	Fibroblast	Mxra8
Hspg2	0	103629995473471	0.37	0.122	0	Fibroblast	Hspg2
Rspo1	0	10350984550732	0.231	0.006	0	Fibroblast	Rspo1
Prkg1	0	103096928416887	0.267	0.063	0	Fibroblast	Prkg1
Lvrn	0	102536234380748	0.192	0.005	0	Fibroblast	Lvrn
Cavin1	0	102463323528356	0.447	0.229	0	Fibroblast	Cavin1
Col11a1	0	102454343101822	0.198	0.003	0	Fibroblast	Col11a1
Hecw2	0	101602436790702	0.299	0.023	0	Fibroblast	Hecw2
Nox4	0	10142613647012	0.185	0.002	0	Fibroblast	Nox4
Emilin2	0	101423349627274	0.282	0.015	0	Fibroblast	Emilin2
Ntrk2	0	101375967092439	0.274	0.019	0	Fibroblast	Ntrk2
Laptm4a	0	100871378915006	0.679	0.652	0	Fibroblast	Laptm4a
Ctsl1	0	100618807664107	0.782	0.607	0	Fibroblast	Ctsl
Gfra1	0	100503929225842	0.248	0.059	0	Fibroblast	Gfra1
Magi2	0	100261828530032	0.305	0.101	0	Fibroblast	Magi2
Eva1b	0	0.998135	0.346	0.086	0	Fibroblast	Eva1b
Ramp2	0	0.99792	0.304	0.051	0	Fibroblast	Ramp2
Il17ra	0	0.996089	0.368	0.161	0	Fibroblast	Il17ra
Apbb1ip	0	0.994848	0.254	0.019	0	Fibroblast	Apbb1ip
Sned1	0	0.994336	0.264	0.023	0	Fibroblast	Sned1
Zfpm2	0	0.993051	0.248	0.01	0	Fibroblast	Zfpm2
Sdc2	0	0.992563	0.366	0.085	0	Fibroblast	Sdc2
Stxbp6	0	0.990416	0.243	0.016	0	Fibroblast	Stxbp6
Rhoc	0	0.988907	0.448	0.137	0	Fibroblast	Rhoc
Myoc	0	0.982613	0.104	0.007	0	Fibroblast	Myoc
Slc39a14	0	0.974369	0.251	0.069	0	Fibroblast	Slc39a14
Akap12	0	0.973504	0.234	0.026	0	Fibroblast	Akap12
Nova1	0	0.971321	0.173	0.002	0	Fibroblast	Nova1
Fxyd1	0	0.963746	0.368	0.016	0	Fibroblast	Fxyd1
Runx1t1	0	0.963641	0.272	0.006	0	Fibroblast	Runx1t1
Srpx	0	0.963535	0.265	0.006	0	Fibroblast	Srpx
Hsp90aa11	0	0.963293	0.886	0.904	0	Fibroblast	Hsp90aa1
Olfml3	0	0.962663	0.316	0.01	0	Fibroblast	Olfml3
Nav1	0	0.961996	0.307	0.057	0	Fibroblast	Nav1
Lrrc15	0	0.958617	0.158	0.004	0	Fibroblast	Lrrc15
Pappa2	0	0.958603	0.183	0.002	0	Fibroblast	Pappa2
Twist2	0	0.958248	0.273	0.004	0	Fibroblast	Twist2
Tmem176a	0	0.950137	0.306	0.098	0	Fibroblast	Tmem176a
Dgkh	0	0.946194	0.32	0.106	0	Fibroblast	Dgkh
Spsb1	0	0.942004	0.287	0.084	0	Fibroblast	Spsb1
Dpysl2	0	0.939319	0.333	0.048	0	Fibroblast	Dpysl2
Ftl1	0	0.937574	0.898	0.707	0	Fibroblast	Ftl1
Islr	0	0.935286	0.261	0.005	0	Fibroblast	Islr
Tenm3	0	0.931317	0.3	0.082	0	Fibroblast	Tenm3
Lamb1	0	0.928989	0.365	0.089	0	Fibroblast	Lamb1
Mmp19	0	0.926019	0.185	0.008	0	Fibroblast	Mmp19
Galnt17	0	0.922825	0.226	0.006	0	Fibroblast	Galnt17
Mxra7	0	0.922632	0.337	0.042	0	Fibroblast	Mxra7
Cd63	0	0.919176	0.773	0.681	0	Fibroblast	Cd63
Grem2	0	0.919064	0.176	0.002	0	Fibroblast	Grem2
Itga5	0	0.917889	0.297	0.093	0	Fibroblast	Itga5
Tacc1	0	0.916531	0.419	0.195	0	Fibroblast	Tacc1
Plcl1	0	0.912079	0.286	0.047	0	Fibroblast	Plcl1
Prss23	0	0.908702	0.342	0.135	0	Fibroblast	Prss23
Rian	0	0.90623	0.232	0.007	0	Fibroblast	Rian
Mir100hg	0	0.901043	0.287	0.038	0	Fibroblast	Mir100hg
Pdgfrb	0	0.900694	0.259	0.007	0	Fibroblast	Pdgfrb
Fgf14	0	0.892333	0.126	0.004	0	Fibroblast	Fgf14
Gnas	0	0.887772	0.799	0.842	0	Fibroblast	Gnas
Akt3	0	0.886915	0.342	0.089	0	Fibroblast	Akt3
Clstn2	0	0.886645	0.161	0.013	0	Fibroblast	Clstn2
Nbea	0	0.881547	0.306	0.063	0	Fibroblast	Nbea
Rhoq	0	0.872548	0.375	0.138	0	Fibroblast	Rhoq
Esr1	0	0.8725	0.221	0.014	0	Fibroblast	Esr1
Fbln5	0	0.871931	0.288	0.018	0	Fibroblast	Fbln5
Ncoa7	0	0.869783	0.271	0.071	0	Fibroblast	Ncoa7
Dab2	0	0.869522	0.209	0.014	0	Fibroblast	Dab2
Lama4	0	0.859701	0.251	0.035	0	Fibroblast	Lama4
Gldn	0	0.856287	0.198	0.003	0	Fibroblast	Gldn
Ccl8	0	0.854849	0.122	0.004	0	Fibroblast	Ccl8
Ms4a4d	0	0.846453	0.182	0.001	0	Fibroblast	Ms4a4d
Cpq	0	0.844434	0.251	0.01	0	Fibroblast	Cpq
Zfhx4	0	0.83796	0.205	0.005	0	Fibroblast	Zfhx4
Gulp1	0	0.832302	0.256	0.023	0	Fibroblast	Gulp1
Tshz3	0	0.831369	0.254	0.038	0	Fibroblast	Tshz3
Lepr	0	0.830278	0.217	0.004	0	Fibroblast	Lepr
Meis2	0	0.827521	0.267	0.059	0	Fibroblast	Meis2
Tcf7l1	0	0.82595	0.331	0.094	0	Fibroblast	Tcf7l1
Kirrel	0	0.824596	0.273	0.05	0	Fibroblast	Kirrel
Ntn1	0	0.822436	0.247	0.063	0	Fibroblast	Ntn1
Maged1	0	0.822237	0.374	0.171	0	Fibroblast	Maged1
Abca8a	0	0.820608	0.167	0.006	0	Fibroblast	Abca8a
Tspan4	0	0.819497	0.276	0.057	0	Fibroblast	Tspan4
Ptprd	0	0.804796	0.228	0.019	0	Fibroblast	Ptprd
Scn7a	0	0.804388	0.163	0.001	0	Fibroblast	Scn7a
Ptprm	0	0.802655	0.281	0.049	0	Fibroblast	Ptprm
Prelp	0	0.800491	0.213	0.009	0	Fibroblast	Prelp
Wipf1	0	0.799814	0.289	0.03	0	Fibroblast	Wipf1
Ace	0	0.795846	0.173	0.006	0	Fibroblast	Ace
Dkk2	0	0.79406	0.145	0.002	0	Fibroblast	Dkk2
Lsamp	0	0.790076	0.185	0.024	0	Fibroblast	Lsamp
Crispld2	0	0.786539	0.296	0.079	0	Fibroblast	Crispld2
Bst2	0	0.78425	0.29	0.096	0	Fibroblast	Bst2
Dennd2a	0	0.779387	0.256	0.033	0	Fibroblast	Dennd2a
Rgl1	0	0.778624	0.298	0.064	0	Fibroblast	Rgl1
Gpx8	0	0.77793	0.334	0.1	0	Fibroblast	Gpx8
Zfp521	0	0.767654	0.217	0.012	0	Fibroblast	Zfp521
Lingo2	0	0.767537	0.149	0.004	0	Fibroblast	Lingo2
Penk	0	0.766076	0.12	0.004	0	Fibroblast	Penk
Pid1	0	0.764154	0.199	0.021	0	Fibroblast	Pid1
Osr2	0	0.762576	0.16	0.004	0	Fibroblast	Osr2
Slfn5	0	0.762076	0.187	0.018	0	Fibroblast	Slfn5
Lix1l	0	0.760522	0.28	0.016	0	Fibroblast	Lix1l
Fkbp7	0	0.756707	0.275	0.026	0	Fibroblast	Fkbp7
Ddah2	0	0.755029	0.329	0.114	0	Fibroblast	Ddah2
Lamb2	0	0.752256	0.273	0.066	0	Fibroblast	Lamb2
Unc5c	0	0.750002	0.145	0.006	0	Fibroblast	Unc5c
Atp10a	0	0.749846	0.328	0.093	0	Fibroblast	Atp10a
Zcchc24	0	0.746591	0.223	0.016	0	Fibroblast	Zcchc24
Cadm3	0	0.737815	0.161	0.002	0	Fibroblast	Cadm3
Plcb1	0	0.737676	0.214	0.046	0	Fibroblast	Plcb1
Khdrbs3	0	0.736712	0.239	0.04	0	Fibroblast	Khdrbs3
Col16a1	0	0.725397	0.277	0.062	0	Fibroblast	Col16a1
Tmtc1	0	0.725365	0.21	0.048	0	Fibroblast	Tmtc1
Creb3l1	0	0.715246	0.223	0.021	0	Fibroblast	Creb3l1
Thbs3	0	0.712591	0.204	0.016	0	Fibroblast	Thbs3
B4galt5	0	0.709806	0.223	0.042	0	Fibroblast	B4galt5
Masp1	0	0.707938	0.158	0.002	0	Fibroblast	Masp1
En1	0	0.70718	0.213	0.003	0	Fibroblast	En1
F5	0	0.707065	0.155	0.004	0	Fibroblast	F5
Lsp1	0	0.706996	0.24	0.022	0	Fibroblast	Lsp1
Adamts15	0	0.704839	0.113	0.003	0	Fibroblast	Adamts15
Alpl	0	0.701767	0.173	0.006	0	Fibroblast	Alpl
Mef2c	0	0.701082	0.256	0.023	0	Fibroblast	Mef2c
Lamc3	0	0.698976	0.234	0.011	0	Fibroblast	Lamc3
Dram1	0	0.696885	0.232	0.045	0	Fibroblast	Dram1
Pcdh9	0	0.69675	0.143	0.004	0	Fibroblast	Pcdh9
C1qtnf7	0	0.695353	0.197	0.008	0	Fibroblast	C1qtnf7
Pde10a	0	0.694981	0.169	0.03	0	Fibroblast	Pde10a
Hhip	0	0.694623	0.167	0.008	0	Fibroblast	Hhip
Gpr176	0	0.689435	0.172	0.008	0	Fibroblast	Gpr176
Itga9	0	0.689107	0.229	0.041	0	Fibroblast	Itga9
Sgcd	0	0.686629	0.197	0.036	0	Fibroblast	Sgcd
Slc2a13	0	0.684457	0.178	0.012	0	Fibroblast	Slc2a13
Fgf2	0	0.681109	0.235	0.055	0	Fibroblast	Fgf2
Gm17501	0	0.67423	0.218	0.01	0	Fibroblast	Gm17501
Efemp2	0	0.672683	0.262	0.041	0	Fibroblast	Efemp2
Col5a3	0	0.671803	0.156	0.005	0	Fibroblast	Col5a3
Gpx7	0	0.666742	0.232	0.012	0	Fibroblast	Gpx7
Mrc2	0	0.665287	0.269	0.068	0	Fibroblast	Mrc2
Nkd2	0	0.664894	0.197	0.016	0	Fibroblast	Nkd2
Reck	0	0.66355	0.216	0.022	0	Fibroblast	Reck
Hsd11b1	0	0.662963	0.124	0.006	0	Fibroblast	Hsd11b1
Phldb1	0	0.662866	0.259	0.068	0	Fibroblast	Phldb1
Igsf10	0	0.662262	0.26	0.016	0	Fibroblast	Igsf10
Ebf2	0	0.660871	0.123	0.006	0	Fibroblast	Ebf2
Podn	0	0.656254	0.133	0.004	0	Fibroblast	Podn
Sestd1	0	0.650667	0.246	0.061	0	Fibroblast	Sestd1
Olfml2b	0	0.650515	0.183	0.011	0	Fibroblast	Olfml2b
Map1b	0	0.648285	0.299	0.097	0	Fibroblast	Map1b
St6galnac5	0	0.644406	0.139	0.006	0	Fibroblast	St6galnac5
Loxl2	0	0.644241	0.301	0.052	0	Fibroblast	Loxl2
Tmem100	0	0.642525	0.16	0.007	0	Fibroblast	Tmem100
Cyba	0	0.639212	0.395	0.098	0	Fibroblast	Cyba
Snai1	0	0.638227	0.196	0.007	0	Fibroblast	Snai1
Galnt16	0	0.633577	0.17	0.017	0	Fibroblast	Galnt16
Pkd2	0	0.633192	0.232	0.052	0	Fibroblast	Pkd2
Itm2a	0	0.630398	0.19	0.02	0	Fibroblast	Itm2a
Plod2	0	0.627603	0.217	0.045	0	Fibroblast	Plod2
Crip1	0	0.623522	0.613	0.369	0	Fibroblast	Crip1
Jdp2	0	0.615407	0.204	0.035	0	Fibroblast	Jdp2
Vcam1	0	0.615368	0.12	0.003	0	Fibroblast	Vcam1
Ndn	0	0.613817	0.224	0.004	0	Fibroblast	Ndn
Mmp23	0	0.613092	0.206	0.003	0	Fibroblast	Mmp23
Gbp2	0	0.611798	0.172	0.028	0	Fibroblast	Gbp2
Tmem47	0	0.611024	0.208	0.019	0	Fibroblast	Tmem47
Cdkn1c	0	0.610069	0.191	0.035	0	Fibroblast	Cdkn1c
Tspan11	0	0.607244	0.178	0.001	0	Fibroblast	Tspan11
Pdlim4	0	0.602865	0.239	0.043	0	Fibroblast	Pdlim4
Dnm3os	0	0.596036	0.139	0.002	0	Fibroblast	Dnm3os
Snhg18	0	0.593377	0.239	0.059	0	Fibroblast	Snhg18
Shox2	0	0.592795	0.213	0.004	0	Fibroblast	Shox2
Sfrp2	0	0.591981	0.131	0.003	0	Fibroblast	Sfrp2
Prrx2	0	0.591944	0.239	0.019	0	Fibroblast	Prrx2
Zeb1	0	0.58766	0.336	0.065	0	Fibroblast	Zeb1
Corin	0	0.582109	0.148	0.007	0	Fibroblast	Corin
Entpd2	0	0.576301	0.165	0.03	0	Fibroblast	Entpd2
Fap	0	0.576267	0.188	0.033	0	Fibroblast	Fap
Nlgn1	0	0.573962	0.121	0.004	0	Fibroblast	Nlgn1
Zfp804b	0	0.564819	0.1	0.006	0	Fibroblast	Zfp804b
Anxa6	0	0.563347	0.26	0.058	0	Fibroblast	Anxa6
Fbn2	0	0.563139	0.165	0.008	0	Fibroblast	Fbn2
Pde1a	0	0.561395	0.133	0.007	0	Fibroblast	Pde1a
Gjc1	0	0.554687	0.225	0.024	0	Fibroblast	Gjc1
Adcy2	0	0.553882	0.157	0.012	0	Fibroblast	Adcy2
Cep170	0	0.552633	0.231	0.05	0	Fibroblast	Cep170
Angptl2	0	0.552292	0.177	0.034	0	Fibroblast	Angptl2
Zfp385b	0	0.545387	0.146	0.008	0	Fibroblast	Zfp385b
Plscr4	0	0.545339	0.189	0.036	0	Fibroblast	Plscr4
Rpl39l	0	0.530024	0.195	0.004	0	Fibroblast	Rpl39l
Fkbp10	0	0.530005	0.188	0.011	0	Fibroblast	Fkbp10
Slc8a1	0	0.528138	0.171	0.022	0	Fibroblast	Slc8a1
Nhsl2	0	0.523856	0.155	0.008	0	Fibroblast	Nhsl2
Tmem132c	0	0.521034	0.171	0.003	0	Fibroblast	Tmem132c
Rgs6	0	0.519269	0.148	0.013	0	Fibroblast	Rgs6
Cdr2l	0	0.517391	0.188	0.029	0	Fibroblast	Cdr2l
Tgfb1i1	0	0.511985	0.228	0.03	0	Fibroblast	Tgfb1i1
Ptgis	0	0.511955	0.106	0.005	0	Fibroblast	Ptgis
Prkd1	0	0.511633	0.171	0.026	0	Fibroblast	Prkd1
Tlr4	0	0.504494	0.136	0.006	0	Fibroblast	Tlr4
Cmtm3	0	0.50424	0.198	0.023	0	Fibroblast	Cmtm3
Glipr2	0	0.503504	0.168	0.011	0	Fibroblast	Glipr2
Lrrn4cl	0	0.503186	0.134	0.007	0	Fibroblast	Lrrn4cl
Pdgfrl	0	0.502982	0.159	0.007	0	Fibroblast	Pdgfrl
Scube3	0	0.498985	0.15	0.015	0	Fibroblast	Scube3
Hdx	0	0.498701	0.148	0.012	0	Fibroblast	Hdx
Fam114a1	0	0.497483	0.204	0.024	0	Fibroblast	Fam114a1
Ldb2	0	0.497397	0.157	0.009	0	Fibroblast	Ldb2
Tek	0	0.491256	0.106	0.005	0	Fibroblast	Tek
Dact1	0	0.491167	0.132	0.017	0	Fibroblast	Dact1
Steap3	0	0.489707	0.163	0.029	0	Fibroblast	Steap3
Rorb	0	0.48491	0.147	0.015	0	Fibroblast	Rorb
Dnm1	0	0.483364	0.164	0.01	0	Fibroblast	Dnm1
Selenon	0	0.479613	0.181	0.027	0	Fibroblast	Selenon
B3galt1	0	0.477811	0.144	0.003	0	Fibroblast	B3galt1
C1qtnf1	0	0.47759	0.176	0.01	0	Fibroblast	C1qtnf1
Pth1r	0	0.476694	0.177	0.005	0	Fibroblast	Pth1r
Edn3	0	0.475739	0.116	0.001	0	Fibroblast	Edn3
C1qtnf6	0	0.468911	0.162	0.009	0	Fibroblast	C1qtnf6
Fgf10	0	0.467887	0.138	0.003	0	Fibroblast	Fgf10
Gstt1	0	0.46766	0.133	0.006	0	Fibroblast	Gstt1
Sox18	0	0.466988	0.11	0.001	0	Fibroblast	Sox18
Sgce	0	0.466847	0.173	0.018	0	Fibroblast	Sgce
Tfpi	0	0.462284	0.153	0.018	0	Fibroblast	Tfpi
Zic1	0	0.454264	0.143	0.001	0	Fibroblast	Zic1
Foxp2	0	0.450937	0.123	0.007	0	Fibroblast	Foxp2
Epha3	0	0.448541	0.105	0.002	0	Fibroblast	Epha3
Trim35	0	0.448339	0.196	0.044	0	Fibroblast	Trim35
Lrrc32	0	0.447971	0.12	0.009	0	Fibroblast	Lrrc32
Maged2	0	0.443046	0.193	0.037	0	Fibroblast	Maged2
Kdelr3	0	0.438412	0.186	0.02	0	Fibroblast	Kdelr3
Adamts12	0	0.436173	0.134	0.007	0	Fibroblast	Adamts12
Rnf144a	0	0.435589	0.149	0.014	0	Fibroblast	Rnf144a
Cpa6	0	0.431908	0.111	0.002	0	Fibroblast	Cpa6
Scara3	0	0.431697	0.147	0.007	0	Fibroblast	Scara3
Frem1	0	0.426852	0.151	0.004	0	Fibroblast	Frem1
B830012L14Rik	0	0.425117	0.11	0.002	0	Fibroblast	B830012L14Rik
Adgra2	0	0.425085	0.162	0.017	0	Fibroblast	Adgra2
Fmo1	0	0.424853	0.115	0.001	0	Fibroblast	Fmo1
P3h3	0	0.421998	0.19	0.02	0	Fibroblast	P3h3
Ptgfr	0	0.419573	0.112	0.001	0	Fibroblast	Ptgfr
Gm1673	0	0.419076	0.164	0.02	0	Fibroblast	Gm1673
Nid2	0	0.417574	0.129	0.006	0	Fibroblast	Nid2
Scarf2	0	0.41634	0.148	0.003	0	Fibroblast	Scarf2
Tns2	0	0.415284	0.155	0.018	0	Fibroblast	Tns2
Lgals3bp	0	0.413875	0.14	0.019	0	Fibroblast	Lgals3bp
Lrrk2	0	0.411451	0.146	0.013	0	Fibroblast	Lrrk2
Adamts4	0	0.410598	0.136	0.006	0	Fibroblast	Adamts4
Kank2	0	0.399431	0.17	0.032	0	Fibroblast	Kank2
Spock1	0	0.396997	0.114	0.003	0	Fibroblast	Spock1
Eng	0	0.392821	0.155	0.019	0	Fibroblast	Eng
Sox11	0	0.383074	0.127	0.002	0	Fibroblast	Sox11
Rspo2	0	0.382912	0.1	0.004	0	Fibroblast	Rspo2
Fat4	0	0.38128	0.15	0.011	0	Fibroblast	Fat4
Cacna1g	0	0.379794	0.147	0.014	0	Fibroblast	Cacna1g
Srpx2	0	0.374903	0.103	0.002	0	Fibroblast	Srpx2
Tnfsf12	0	0.369113	0.151	0.013	0	Fibroblast	Tnfsf12
Larp6	0	0.362171	0.112	0.002	0	Fibroblast	Larp6
C1qtnf2	0	0.354494	0.153	0.002	0	Fibroblast	C1qtnf2
Egflam	0	0.352732	0.137	0.005	0	Fibroblast	Egflam
Mfge8	0	0.346813	0.326	0.109	0	Fibroblast	Mfge8
Arhgef25	0	0.344884	0.154	0.016	0	Fibroblast	Arhgef25
Lrrc17	0	0.340462	0.13	0.003	0	Fibroblast	Lrrc17
Adam33	0	0.338673	0.102	0.002	0	Fibroblast	Adam33
Glis2	0	0.33817	0.132	0.017	0	Fibroblast	Glis2
P3h1	0	0.33676	0.139	0.016	0	Fibroblast	P3h1
Emilin1	0	0.335365	0.13	0.005	0	Fibroblast	Emilin1
Cnrip1	0	0.331507	0.134	0.018	0	Fibroblast	Cnrip1
Tmem119	0	0.328342	0.123	0.002	0	Fibroblast	Tmem119
Tmod2	0	0.327469	0.118	0.004	0	Fibroblast	Tmod2
Daam2	0	0.325343	0.128	0.007	0	Fibroblast	Daam2
Zfp423	0	0.312057	0.125	0.006	0	Fibroblast	Zfp423
Clip3	0	0.310896	0.118	0.003	0	Fibroblast	Clip3
Grid1	0	0.307315	0.103	0.006	0	Fibroblast	Grid1
Parp3	0	0.305741	0.121	0.014	0	Fibroblast	Parp3
Rftn1	0	0.298218	0.119	0.012	0	Fibroblast	Rftn1
Npr2	0	0.29107	0.11	0.005	0	Fibroblast	Npr2
Lrrn1	0	0.290357	0.109	0.001	0	Fibroblast	Lrrn1
Hexa	8.55502e-294	0.447808	0.228	0.058	2.05175e-290	Fibroblast	Hexa
Sh3bgrl	1.1593e-293	0.710243	0.348	0.143	2.78034e-289	Fibroblast	Sh3bgrl
Fmo2	4.42566e-293	0.836413	0.109	0.011	1.06141e-289	Fibroblast	Fmo2
Fyn	3.56698e-292	0.911049	0.424	0.208	8.5547e-288	Fibroblast	Fyn
Plce1	2.80739e-290	0.432958	0.104	0.009	6.73296e-286	Fibroblast	Plce1
Irak3	1.51486e-289	158375353834355	0.481	0.29	3.6331e-285	Fibroblast	Irak3
Rnf150	2.32726e-289	0.429985	0.16	0.029	5.58146e-285	Fibroblast	Rnf150
Peg3	2.78744e-289	0.591088	0.153	0.027	6.68513e-286	Fibroblast	Peg3
Frmd6	2.63095e-287	121923619156057	0.555	0.407	6.3098e-283	Fibroblast	Frmd6
Aldh1a1	3.83502e-287	0.600387	0.126	0.017	9.19753e-283	Fibroblast	Aldh1a1
Fkbp9	1.02335e-285	0.804474	0.313	0.123	2.45429e-281	Fibroblast	Fkbp9
Maml2	1.75626e-284	123887533226618	0.466	0.243	4.21203e-280	Fibroblast	Maml2
Cd47	6.44188e-283	110464762503508	0.625	0.535	1.54496e-278	Fibroblast	Cd47
Qpct	1.10506e-281	0.460381	0.16	0.03	2.65027e-277	Fibroblast	Qpct
Jund	2.75908e-282	107009272606217	0.834	0.887	6.61709e-277	Fibroblast	Jund
Add3	2.85047e-281	104526771055891	0.35	0.156	6.83627e-277	Fibroblast	Add3
Gngt2	3.30778e-281	0.385451	0.12	0.015	7.93305e-277	Fibroblast	Gngt2
Anpep	2.31037e-280	0.520095	0.152	0.027	5.54095e-276	Fibroblast	Anpep
Chsy3	5.6711e-280	0.419706	0.258	0.075	1.3601e-275	Fibroblast	Chsy3
Ecm1	1.49148e-277	133941322089978	0.348	0.157	3.577e-272	Fibroblast	Ecm1
Mpped2	2.64686e-276	0.344647	0.127	0.018	6.34795e-272	Fibroblast	Mpped2
Kif26b	4.48994e-276	0.706953	0.215	0.059	1.07682e-271	Fibroblast	Kif26b
Cacna1c	4.87175e-276	0.578879	0.227	0.062	1.16839e-271	Fibroblast	Cacna1c
Numbl	6.76543e-276	0.439508	0.191	0.045	1.62255e-272	Fibroblast	Numbl
Pfn2	1.15326e-275	0.512597	0.211	0.057	2.76587e-271	Fibroblast	Pfn2
Ppic	6.80299e-273	115850963775896	0.405	0.218	1.63156e-268	Fibroblast	Ppic
Pam	1.37253e-272	158530030356643	0.567	0.417	3.29173e-268	Fibroblast	Pam
Gnb4	1.45444e-272	0.353315	0.162	0.031	3.48819e-268	Fibroblast	Gnb4
Rhobtb3	1.96107e-276	0.433682	0.175	0.039	4.70324e-268	Fibroblast	Rhobtb3
Arhgap28	7.41189e-272	0.480363	0.163	0.033	1.77759e-267	Fibroblast	Arhgap28
Psd3	3.60664e-269	0.826931	0.334	0.14	8.6498e-265	Fibroblast	Psd3
Nav3	7.08537e-269	115052062712094	0.286	0.105	1.69928e-265	Fibroblast	Nav3
Gpr153	6.56838e-268	0.346824	0.143	0.025	1.5753e-263	Fibroblast	Gpr153
Col12a1	7.14042e-267	123412929464092	0.346	0.152	1.71249e-262	Fibroblast	Col12a1
Prdm5	2.58932e-266	0.390282	0.126	0.018	6.20997e-262	Fibroblast	Prdm5
Ccdc88a	2.82231e-266	0.617744	0.27	0.094	6.76875e-262	Fibroblast	Ccdc88a
Gxylt2	7.09369e-266	0.681431	0.244	0.078	1.70128e-261	Fibroblast	Gxylt2
Akap13	3.73103e-265	102541455133847	0.698	0.607	8.94813e-261	Fibroblast	Akap13
Tns1	1.8547e-264	0.585025	0.285	0.1	4.44813e-260	Fibroblast	Tns1
Dpp4	3.06712e-263	0.841093	0.179	0.043	7.35587e-259	Fibroblast	Dpp4
Nfatc2	6.63399e-263	0.630194	0.177	0.041	1.59103e-258	Fibroblast	Nfatc2
Ubb	8.96939e-263	0.591601	0.939	0.972	2.15113e-259	Fibroblast	Ubb
Ptger3	1.30564e-262	0.31563	0.113	0.014	3.13132e-258	Fibroblast	Ptger3
Smpd3	2.28154e-265	0.823791	0.108	0.013	5.47182e-258	Fibroblast	Smpd3
Itga11	9.70343e-262	0.350509	0.124	0.018	2.32717e-258	Fibroblast	Itga11
Lrmda	2.13553e-261	0.775091	0.17	0.038	5.12165e-257	Fibroblast	Lrmda
Adam19	7.74965e-261	0.334028	0.1	0.01	1.8586e-256	Fibroblast	Adam19
Itgb3	1.15919e-259	0.313905	0.108	0.013	2.7801e-255	Fibroblast	Itgb3
Cebpb	1.77108e-259	0.988293	0.855	0.893	4.24759e-254	Fibroblast	Cebpb
Acyp2	1.13473e-257	0.528962	0.216	0.061	2.72143e-253	Fibroblast	Acyp2
Sh3rf3	1.65848e-257	0.440363	0.147	0.028	3.97752e-253	Fibroblast	Sh3rf3
Nedd4	3.14471e-257	0.993591	0.63	0.558	7.54197e-254	Fibroblast	Nedd4
Ly6a	1.01718e-256	215382104026545	0.463	0.307	2.43949e-252	Fibroblast	Ly6a
Camk1	1.42701e-254	0.325807	0.166	0.036	3.4224e-250	Fibroblast	Camk1
Atrnl1	1.98769e-254	135897010549181	0.518	0.361	4.76709e-250	Fibroblast	Atrnl1
Tsc22d3	9.27732e-252	114212186277369	0.397	0.203	2.22498e-247	Fibroblast	Tsc22d3
Ikbip	1.19344e-251	0.38627	0.168	0.038	2.86222e-246	Fibroblast	Ikbip
Rbfox2	3.13829e-250	106952462886186	0.507	0.342	7.52655e-246	Fibroblast	Rbfox2
Mndal	2.30734e-250	0.704772	0.182	0.045	5.53369e-245	Fibroblast	Mndal
Ifitm3	2.57186e-249	0.99086	0.811	0.719	6.16809e-245	Fibroblast	Ifitm3
Chst11	5.28904e-249	0.956224	0.286	0.108	1.26847e-244	Fibroblast	Chst11
Hspa5	2.14889e-247	0.895525	0.813	0.871	5.15369e-244	Fibroblast	Hspa5
Dnajc3	4.14808e-244	103941766624733	0.571	0.463	9.94833e-240	Fibroblast	Dnajc3
Tmsb10	6.67272e-244	0.835219	0.811	0.751	1.60032e-239	Fibroblast	Tmsb10
Col23a1	2.94786e-243	121455845045824	0.276	0.11	7.06986e-239	Fibroblast	Col23a1
Tbc1d9	4.61522e-242	0.351347	0.138	0.025	1.10687e-237	Fibroblast	Tbc1d9
Dtnbp1	6.97161e-240	106489706216888	0.571	0.464	1.672e-236	Fibroblast	Dtnbp1
Itm2c	2.30992e-239	0.710781	0.382	0.191	5.53988e-235	Fibroblast	Itm2c
Spon2	3.24542e-240	0.320232	0.104	0.013	7.78349e-235	Fibroblast	Spon2
Apba1	1.23418e-238	0.347413	0.115	0.017	2.95993e-234	Fibroblast	Apba1
Plekhg2	5.64308e-238	0.409897	0.175	0.043	1.35338e-233	Fibroblast	Plekhg2
Tns3	5.83694e-237	0.600074	0.247	0.086	1.39987e-231	Fibroblast	Tns3
Pvt1	2.55413e-235	0.863469	0.267	0.102	6.12557e-231	Fibroblast	Pvt1
Pip4k2a	6.94249e-235	0.482522	0.223	0.068	1.66502e-232	Fibroblast	Pip4k2a
Fmnl2	3.14722e-233	118561098618915	0.46	0.27	7.54797e-229	Fibroblast	Fmnl2
Cacna1a	4.91815e-233	0.388863	0.17	0.042	1.17952e-229	Fibroblast	Cacna1a
Lats2	4.84095e-232	0.807836	0.356	0.178	1.161e-228	Fibroblast	Lats2
Fam171a1	7.71649e-232	0.33492	0.115	0.018	1.85065e-227	Fibroblast	Fam171a1
Zfp608	4.37787e-231	0.712544	0.256	0.093	1.04994e-226	Fibroblast	Zfp608
Hspa1b	2.66707e-230	174488603878452	0.743	0.721	6.39644e-225	Fibroblast	Hspa1b
Dbn1	4.76383e-229	0.379152	0.167	0.041	1.14251e-224	Fibroblast	Dbn1
Camk2n1	1.59525e-228	0.541482	0.233	0.079	3.82588e-224	Fibroblast	Camk2n1
Cnn3	6.4319e-229	0.848594	0.368	0.188	1.54256e-223	Fibroblast	Cnn3
Ehbp1	2.3916e-225	0.761304	0.279	0.112	5.73578e-221	Fibroblast	Ehbp1
Copz2	1.96005e-224	0.56045	0.264	0.102	4.70078e-220	Fibroblast	Copz2
Airn	1.70502e-224	105051586453322	0.429	0.239	4.08916e-220	Fibroblast	Airn
Greb1l	5.33677e-223	0.369463	0.108	0.016	1.27992e-218	Fibroblast	Greb1l
Pim1	1.37539e-223	111133284194144	0.782	0.746	3.2986e-218	Fibroblast	Pim1
Calcrl	1.57319e-222	0.459511	0.123	0.021	3.77298e-218	Fibroblast	Calcrl
Wwc2	6.7638e-222	0.982828	0.402	0.231	1.62216e-217	Fibroblast	Wwc2
Itgb5	6.27992e-221	0.752647	0.289	0.123	1.50611e-216	Fibroblast	Itgb5
Gpc61	1.45037e-221	0.85296	0.299	0.123	3.47842e-216	Fibroblast	Gpc6
Hpgd	2.69321e-220	0.513089	0.157	0.037	6.45912e-216	Fibroblast	Hpgd
Sav1	6.46149e-219	0.76011	0.299	0.131	1.54966e-214	Fibroblast	Sav1
Mmp16	7.75369e-218	0.266636	0.101	0.014	1.85957e-213	Fibroblast	Mmp16
Icam1	1.01274e-217	120691856069586	0.56	0.397	2.42885e-212	Fibroblast	Icam1
Rcan2	1.23518e-216	0.413084	0.113	0.018	2.96233e-212	Fibroblast	Rcan2
Olfm1	9.90179e-216	0.312645	0.153	0.035	2.37475e-211	Fibroblast	Olfm1
Naaladl2	9.74954e-215	0.85974	0.32	0.145	2.33823e-210	Fibroblast	Naaladl2
Dnajb1	1.9602e-214	136252147265144	0.763	0.768	4.70116e-210	Fibroblast	Dnajb1
Rrbp1	2.55525e-214	0.969084	0.637	0.627	6.12825e-210	Fibroblast	Rrbp1
Spred1	3.16132e-214	0.929118	0.439	0.274	7.58179e-210	Fibroblast	Spred1
Sash1	4.07177e-214	100645272009059	0.44	0.278	9.76532e-210	Fibroblast	Sash1
Prkce	6.31186e-214	107022904790586	0.429	0.263	1.51377e-209	Fibroblast	Prkce
Nfia	1.10084e-214	134088966071844	0.473	0.324	2.64014e-209	Fibroblast	Nfia
Arhgap42	2.98957e-212	0.969679	0.4	0.23	7.16987e-208	Fibroblast	Arhgap42
Bmp4	1.23809e-211	0.73087	0.221	0.077	2.9693e-207	Fibroblast	Bmp4
Poglut3	1.54538e-211	0.347553	0.128	0.025	3.70628e-207	Fibroblast	Poglut3
Glis1	3.79187e-210	0.527742	0.174	0.048	9.09405e-206	Fibroblast	Glis1
Stambpl1	8.89675e-210	0.758248	0.321	0.151	2.13371e-205	Fibroblast	Stambpl1
Plekho2	2.0736e-209	0.342473	0.139	0.03	4.97311e-205	Fibroblast	Plekho2
Tmem150c	4.41808e-207	186121940018603	0.1	0.015	1.05959e-202	Fibroblast	Tmem150c
Hsp90b1	3.81603e-207	0.861651	0.725	0.732	9.15199e-202	Fibroblast	Hsp90b1
Dnm3	2.90771e-205	0.514391	0.181	0.053	6.97356e-201	Fibroblast	Dnm3
Plscr1	2.85619e-203	0.525877	0.207	0.067	6.85001e-199	Fibroblast	Plscr1
S1pr2	3.77796e-203	0.315302	0.118	0.022	9.06069e-199	Fibroblast	S1pr2
Rnf213	1.37237e-202	0.598959	0.169	0.047	3.29135e-198	Fibroblast	Rnf213
Birc3	1.87406e-203	114096384868059	0.487	0.341	4.49455e-198	Fibroblast	Birc3
Runx3	9.98841e-203	0.295025	0.175	0.047	2.39552e-197	Fibroblast	Runx3
Il17d	3.5008e-200	0.264576	0.122	0.024	8.39597e-196	Fibroblast	Il17d
Psap	1.57934e-199	104067329530165	0.599	0.516	3.78774e-195	Fibroblast	Psap
Ncald	2.20049e-199	0.401541	0.18	0.051	5.27744e-195	Fibroblast	Ncald
Lhfpl2	1.46626e-198	0.367584	0.13	0.027	3.51653e-194	Fibroblast	Lhfpl2
Dapk1	1.81135e-198	142647954756432	0.397	0.241	4.34416e-194	Fibroblast	Dapk1
Spry2	8.1123e-197	0.941275	0.363	0.194	1.94557e-192	Fibroblast	Spry2
Npdc1	8.53576e-196	0.726746	0.34	0.179	2.04713e-190	Fibroblast	Npdc1
Sec24d	1.21851e-193	0.802135	0.377	0.218	2.92235e-189	Fibroblast	Sec24d
Timp31	5.93857e-189	0.943465	0.428	0.245	1.42425e-184	Fibroblast	Timp3
[truncated: 5,144 more rows]
