# Supplementary material for: Stress‐Induced Activation of Prolactin‐NR4A1‐Midkine Axis Exacerbates Skin Inflammation
Source: Adv Sci (Weinh). 2025 Nov 5;13(5):e09679. doi: 10.1002/advs.202509679 (PMC12850390; doi:10.1002/advs.202509679)
Supplement: Supplementary file 2 — Supporting Information [file ADVS-13-e09679-s002.zip › advs72654-sup-0004-Table4.xlsx]

## Sheet: Table_S4
	Lymphoid		Myeloid		Endothelial	Melanocyte	Fibroblast	Hair_follicle	Keratinocyte
	T cell	NKT	Neutrophil	Macrophage
CRS+Veh	147	185	20	52	34	221	913	2123	3727
CRS+IMQ	75	85	144	8	237	161	1639	1718	2675
Con+Veh	77	164	37	48	10	328	847	3309	1288
Con+IMQ	48	89	78	28	85	142	1399	2323	2142
