# Supplementary material for: Stress‐Induced Activation of Prolactin‐NR4A1‐Midkine Axis Exacerbates Skin Inflammation
Source: Adv Sci (Weinh). 2025 Nov 5;13(5):e09679. doi: 10.1002/advs.202509679 (PMC12850390; doi:10.1002/advs.202509679)
Supplement: Supplementary file 2 — Supporting Information [file ADVS-13-e09679-s002.zip › advs72654-sup-0005-Table5.xlsx]

## Sheet: table_s5_celltype_dd_wt
	gene	p_val	avg_log2FC	pct.1	pct.2	p_val_adj	celltype
1	Camk1d	0	-1.58565	0.83	0.989	0	Hair_follicle
2	Rps27	0	0.907795	0.988	0.995	0	Hair_follicle
3	Rps28	0	0.743195	0.987	0.995	0	Hair_follicle
4	Gm42418	0	-1.70681	1	1	0	Hair_follicle
5	Rpl36	0	0.765811	0.992	0.995	0	Hair_follicle
6	Rpl39	0	0.866423	0.992	0.994	0	Hair_follicle
7	Hsp90ab1	2.63466e-305	-0.770669	0.973	0.997	6.3187e-301	Hair_follicle
8	Rpl35	1.8737e-295	0.695924	0.974	0.983	4.4937e-291	Hair_follicle
9	Npm1	2.93636e-294	-0.963631	0.939	0.992	7.04228e-290	Hair_follicle
10	Rpl37	1.40406e-283	0.555597	0.991	0.995	3.36736e-279	Hair_follicle
11	Rps29	6.55282e-283	0.523603	0.992	0.993	1.57156e-278	Hair_follicle
12	Fxyd3	8.83695e-270	1.06385	0.958	0.912	2.11937e-265	Hair_follicle
13	Anp32b	2.13176e-261	-1.23814	0.618	0.876	5.1126e-257	Hair_follicle
14	Gm47283	1.28713e-260	-0.913369	0.364	0.83	3.08693e-256	Hair_follicle
15	Stmn1	4.84009e-258	-1.65274	0.531	0.846	1.1608e-253	Hair_follicle
16	Cdk4	1.44207e-253	-0.995879	0.475	0.819	3.45852e-249	Hair_follicle
17	Lars2	5.86464e-250	-0.974295	0.645	0.959	1.40652e-245	Hair_follicle
18	Cmss1	1.09541e-249	-1.02768	0.858	0.99	2.62712e-245	Hair_follicle
19	Gm19951	1.70317e-249	-0.788085	0.21	0.72	4.08471e-245	Hair_follicle
20	Ppia	1.12683e-243	-0.750356	0.982	0.995	2.70248e-239	Hair_follicle
21	Rpl37a	1.22933e-242	0.504014	0.992	0.994	2.94831e-238	Hair_follicle
22	S100a11	5.05073e-233	1.18394	0.941	0.9	1.21132e-228	Hair_follicle
23	Krt25	3.63376e-231	-2.00747	0.126	0.569	8.71484e-227	Hair_follicle
24	Acat1	3.81736e-229	-0.849118	0.311	0.73	9.15518e-225	Hair_follicle
25	Fabp5	1.80713e-228	-1.45151	0.563	0.866	4.33404e-224	Hair_follicle
26	Rpl30	6.88428e-223	0.417412	0.992	0.996	1.65106e-218	Hair_follicle
27	Ybx1	1.01058e-222	-0.750977	0.866	0.973	2.42368e-218	Hair_follicle
28	Oxct1	7.83019e-222	-0.865621	0.454	0.819	1.87791e-217	Hair_follicle
29	Rpl35a	6.74412e-221	0.409828	0.995	0.997	1.61744e-216	Hair_follicle
30	Rps15a	2.80654e-219	0.416867	0.991	0.997	6.73091e-215	Hair_follicle
31	Lsm4	3.16585e-219	-0.870271	0.577	0.863	7.59265e-215	Hair_follicle
32	Fau	1.32133e-218	0.423872	0.995	0.997	3.16895e-214	Hair_follicle
33	Krt28	7.53377e-215	-1.40395	0.135	0.575	1.80682e-210	Hair_follicle
34	Mki67	2.74133e-199	-1.15413	0.165	0.555	6.57453e-195	Hair_follicle
35	Rps19	1.10723e-198	0.403852	0.997	0.998	2.65546e-194	Hair_follicle
36	Atp5b	7.97367e-198	-0.647093	0.809	0.945	1.91232e-193	Hair_follicle
37	Hist1h1b	5.43961e-197	-1.73493	0.171	0.562	1.30458e-192	Hair_follicle
38	mt-Co1	8.59717e-196	0.591434	0.983	0.995	2.06186e-191	Hair_follicle
39	Selenoh	2.66566e-194	-0.878391	0.358	0.723	6.39306e-190	Hair_follicle
40	Hspd1	7.37287e-193	-0.876406	0.622	0.899	1.76824e-188	Hair_follicle
41	Sbsn	4.31391e-189	1.40842	0.781	0.481	1.03461e-184	Hair_follicle
42	Lmnb1	3.30482e-188	-0.755895	0.237	0.628	7.92594e-184	Hair_follicle
43	Eef1g	1.25195e-184	-0.597479	0.796	0.955	3.00255e-180	Hair_follicle
44	Ran	5.20499e-184	-0.828383	0.786	0.927	1.24831e-179	Hair_follicle
45	Dmkn	4.17153e-183	1.03598	0.875	0.603	1.00046e-178	Hair_follicle
46	Fkbp4	8.48017e-182	-0.699005	0.455	0.788	2.0338e-177	Hair_follicle
47	Rpl34	1.72495e-180	0.384475	0.987	0.996	4.13694e-176	Hair_follicle
48	Atp5a1	1.7691e-175	-0.603163	0.742	0.93	4.24282e-171	Hair_follicle
49	Slc39a10	4.53395e-175	-0.969647	0.263	0.639	1.08738e-170	Hair_follicle
50	Pclaf	1.0268e-174	-1.06616	0.181	0.561	2.46257e-170	Hair_follicle
51	Tubb5	5.0556e-174	-1.07933	0.55	0.833	1.21248e-169	Hair_follicle
52	Nme1	6.26643e-174	-0.75372	0.737	0.904	1.50288e-169	Hair_follicle
53	Tuba1b	2.89903e-173	-1.10583	0.55	0.81	6.95274e-169	Hair_follicle
54	Cldn10	2.27689e-171	-0.800983	0.094	0.454	5.46066e-167	Hair_follicle
55	Anapc5	5.96459e-169	-0.569199	0.319	0.7	1.43049e-164	Hair_follicle
56	Cux1	1.3299e-167	-1.04483	0.332	0.69	3.1895e-163	Hair_follicle
57	Gphn	8.20735e-167	-0.791437	0.91	0.99	1.96837e-162	Hair_follicle
58	Krt27	1.862e-165	-0.740572	0.115	0.475	4.46564e-161	Hair_follicle
59	Rps2	4.09976e-165	-0.391145	0.992	0.997	9.83247e-161	Hair_follicle
60	Pdzk1ip1	4.84543e-165	1.19139	0.543	0.215	1.16208e-160	Hair_follicle
61	Tyms	1.10138e-164	-0.664397	0.163	0.529	2.64143e-160	Hair_follicle
62	Hist1h1e	8.55676e-164	-1.095	0.375	0.712	2.05217e-159	Hair_follicle
63	Serpinb5	1.28525e-163	0.968601	0.875	0.763	3.08242e-159	Hair_follicle
64	H2afz	2.90755e-163	-0.973483	0.821	0.947	6.97318e-159	Hair_follicle
65	Dctpp1	1.94765e-162	-0.749224	0.375	0.701	4.67105e-158	Hair_follicle
66	Aarsd1	3.40025e-162	-0.522054	0.227	0.597	8.15481e-158	Hair_follicle
67	Mrfap1	2.30042e-161	-0.591495	0.721	0.925	5.51709e-157	Hair_follicle
68	Pgls	5.93574e-160	-0.566883	0.641	0.89	1.42357e-155	Hair_follicle
69	mt-Nd2	6.48772e-160	-0.567573	0.91	0.987	1.55595e-155	Hair_follicle
70	Park7	6.95345e-160	-0.622846	0.578	0.842	1.66765e-155	Hair_follicle
71	Cct6a	2.4502e-159	-0.657532	0.589	0.864	5.87631e-155	Hair_follicle
72	Anp32a	2.58483e-158	-0.69894	0.407	0.728	6.19921e-154	Hair_follicle
73	Sox5	2.5967e-158	-1.17985	0.215	0.573	6.22768e-154	Hair_follicle
74	Anxa8	5.87159e-157	1.02848	0.593	0.255	1.40818e-152	Hair_follicle
75	Sf3b2	1.09709e-156	-0.63283	0.484	0.791	2.63116e-152	Hair_follicle
76	Gjb2	2.88216e-156	-0.92228	0.175	0.534	6.91229e-152	Hair_follicle
77	Hmgb3	4.18749e-155	-0.636313	0.187	0.542	1.00428e-150	Hair_follicle
78	Atp5o	6.96658e-155	-0.581839	0.72	0.918	1.6708e-150	Hair_follicle
79	Lgals3	1.47217e-154	1.29019	0.861	0.697	3.5307e-150	Hair_follicle
80	Slc25a3	4.29573e-154	-0.514117	0.862	0.964	1.03024e-149	Hair_follicle
81	Ranbp1	2.38443e-153	-0.770489	0.708	0.878	5.71857e-149	Hair_follicle
82	H2afv	8.97047e-153	-0.747243	0.588	0.844	2.15139e-148	Hair_follicle
83	Spc24	1.62367e-152	-0.60311	0.153	0.5	3.89404e-148	Hair_follicle
84	Set	2.28302e-152	-0.643179	0.798	0.932	5.47537e-148	Hair_follicle
85	Psip1	5.68031e-152	-0.571663	0.307	0.665	1.36231e-147	Hair_follicle
86	Hmgb1	6.25519e-152	-0.867334	0.905	0.969	1.50018e-147	Hair_follicle
87	Rps24	1.78037e-151	0.304969	0.997	0.999	4.26986e-147	Hair_follicle
88	Lef1	2.3059e-151	-0.769854	0.08	0.406	5.53023e-147	Hair_follicle
89	Hras	6.75175e-151	-0.588402	0.709	0.914	1.61927e-146	Hair_follicle
90	Nol7	8.04338e-151	-0.561929	0.509	0.81	1.92904e-146	Hair_follicle
91	Nucks1	9.20223e-151	-0.7404	0.533	0.817	2.20697e-146	Hair_follicle
92	Cdca8	1.67478e-149	-0.792755	0.138	0.471	4.01662e-145	Hair_follicle
93	Birc5	5.06786e-149	-0.813878	0.135	0.467	1.21543e-144	Hair_follicle
94	Rexo2	1.76317e-148	-0.697266	0.446	0.751	4.22861e-144	Hair_follicle
95	Acaa2	2.99171e-148	-0.68203	0.374	0.716	7.17501e-144	Hair_follicle
96	Rpl38	3.05722e-148	0.435738	0.976	0.99	7.33213e-144	Hair_follicle
97	Dlx2	1.40691e-147	-0.670135	0.13	0.464	3.37418e-143	Hair_follicle
98	Banf1	2.06841e-146	-0.62759	0.449	0.763	4.96066e-142	Hair_follicle
99	Cd9	6.59327e-146	0.577918	0.969	0.984	1.58126e-141	Hair_follicle
100	Cenpm	4.22104e-145	-0.478214	0.101	0.427	1.01233e-140	Hair_follicle
101	Atp5g2	6.05177e-145	-0.529517	0.88	0.967	1.4514e-140	Hair_follicle
102	Bex3	1.40555e-144	-0.618538	0.308	0.663	3.37092e-140	Hair_follicle
103	Siva1	5.36645e-144	-0.685296	0.448	0.761	1.28704e-139	Hair_follicle
104	Hmgb2	1.71823e-143	-1.09127	0.722	0.886	4.12082e-139	Hair_follicle
105	Ccdc34	6.30374e-143	-0.721397	0.305	0.659	1.51183e-138	Hair_follicle
106	Gnmt	1.42951e-142	-0.784133	0.057	0.355	3.42838e-138	Hair_follicle
107	Sox9	3.9201e-142	1.15506	0.772	0.518	9.40158e-138	Hair_follicle
108	Slc25a5	5.64944e-142	-0.550844	0.831	0.938	1.3549e-137	Hair_follicle
109	Ror2	3.19437e-141	-0.702119	0.17	0.509	7.66107e-137	Hair_follicle
110	Sinhcaf	1.87231e-140	-0.702735	0.28	0.618	4.49037e-136	Hair_follicle
111	Rpl7a	2.88459e-140	-0.395112	0.96	0.992	6.91812e-136	Hair_follicle
112	Tmsb4x	4.17208e-140	0.773422	0.959	0.856	1.00059e-135	Hair_follicle
113	Hspe1	4.83478e-138	-0.534363	0.789	0.95	1.15953e-133	Hair_follicle
114	Anxa1	5.7312e-138	1.02049	0.904	0.792	1.37451e-133	Hair_follicle
115	Hsp90aa1	7.38327e-138	-0.680597	0.914	0.985	1.77073e-133	Hair_follicle
116	Dut	1.31802e-137	-0.752138	0.326	0.652	3.161e-133	Hair_follicle
117	Atp5f1	6.82231e-137	-0.500627	0.78	0.939	1.6362e-132	Hair_follicle
118	Atp5c1	3.57988e-136	-0.556851	0.715	0.898	8.58563e-132	Hair_follicle
119	Hnrnpa3	4.0682e-136	-0.675368	0.826	0.935	9.75675e-132	Hair_follicle
120	Tmpo	3.11344e-135	-0.668655	0.397	0.706	7.46696e-131	Hair_follicle
121	C1qbp	4.5003e-135	-0.59183	0.532	0.808	1.07931e-130	Hair_follicle
122	Anp32e	9.82884e-135	-0.612022	0.415	0.728	2.35725e-130	Hair_follicle
123	Mrpl28	1.98047e-133	-0.510852	0.336	0.67	4.74977e-129	Hair_follicle
124	Nudt21	6.56643e-133	-0.542625	0.479	0.77	1.57483e-128	Hair_follicle
125	H1fx	1.54195e-132	-0.501002	0.149	0.478	3.69807e-128	Hair_follicle
126	Mrpl12	1.62583e-132	-0.528468	0.421	0.743	3.89922e-128	Hair_follicle
127	Prickle1	3.2125e-132	-0.860984	0.151	0.471	7.70454e-128	Hair_follicle
128	Anxa2	6.0944e-132	0.784457	0.913	0.854	1.46162e-127	Hair_follicle
129	Ccnd2	8.07684e-132	-0.898381	0.429	0.724	1.93707e-127	Hair_follicle
130	Glrx3	1.41232e-131	-0.510108	0.572	0.841	3.38717e-127	Hair_follicle
131	Cks1b	1.63899e-129	-0.676469	0.332	0.645	3.9308e-125	Hair_follicle
132	Uhrf1	2.27497e-129	-0.473282	0.099	0.403	5.45606e-125	Hair_follicle
133	Nudc	4.33653e-129	-0.607552	0.609	0.84	1.04003e-124	Hair_follicle
134	Rpl3	6.044e-129	-0.332844	0.984	0.995	1.44953e-124	Hair_follicle
135	Cenpf	9.46819e-128	-0.695543	0.106	0.408	2.27076e-123	Hair_follicle
136	Srsf9	1.70013e-127	-0.593047	0.5	0.772	4.07741e-123	Hair_follicle
137	Atp5h	2.57381e-127	-0.412992	0.916	0.976	6.17276e-123	Hair_follicle
138	Slc25a4	4.17046e-127	-0.506715	0.414	0.754	1.0002e-122	Hair_follicle
139	Top2a	1.2944e-126	-0.839047	0.159	0.468	3.10435e-122	Hair_follicle
140	Msx2	6.93913e-126	-0.556548	0.09	0.384	1.66421e-121	Hair_follicle
141	Rfc4	4.79204e-125	-0.461584	0.211	0.542	1.14927e-120	Hair_follicle
142	Cacybp	9.48438e-125	-0.556498	0.609	0.852	2.27464e-120	Hair_follicle
143	Mtch1	1.99581e-124	-0.472935	0.44	0.755	4.78656e-120	Hair_follicle
144	Mrpl18	3.17751e-124	-0.492429	0.326	0.651	7.62063e-120	Hair_follicle
145	Srgap1	5.28855e-124	-0.646896	0.263	0.587	1.26835e-119	Hair_follicle
146	Syce2	6.12047e-124	-0.477857	0.167	0.48	1.46787e-119	Hair_follicle
147	Cox5a	2.61106e-123	-0.493034	0.805	0.934	6.26211e-119	Hair_follicle
148	Ndufb8	4.33418e-123	-0.49097	0.704	0.902	1.03947e-118	Hair_follicle
149	Slc30a1	4.80381e-123	-0.672961	0.296	0.612	1.1521e-118	Hair_follicle
150	Arhgap29	9.77081e-123	-0.540435	0.189	0.503	2.34333e-118	Hair_follicle
151	Usp1	2.46776e-122	-0.453649	0.193	0.506	5.91843e-118	Hair_follicle
152	Smc3	3.54391e-122	-0.537831	0.408	0.718	8.49937e-118	Hair_follicle
153	Lhfp	5.09259e-122	-0.678965	0.146	0.456	1.22136e-117	Hair_follicle
154	Krt17	5.17627e-122	0.879801	0.96	0.921	1.24142e-117	Hair_follicle
155	Rpl21	9.62762e-122	0.342739	0.995	0.993	2.30899e-117	Hair_follicle
156	Ndufb9	1.3083e-121	-0.4618	0.779	0.93	3.13769e-117	Hair_follicle
157	Nedd4	1.73531e-121	-0.540961	0.579	0.844	4.16179e-117	Hair_follicle
158	Actl6a	2.57085e-121	-0.477557	0.302	0.62	6.16567e-117	Hair_follicle
159	Smc4	3.36471e-121	-0.713544	0.355	0.644	8.06959e-117	Hair_follicle
160	Mrps15	3.83969e-121	-0.432991	0.307	0.631	9.20872e-117	Hair_follicle
161	H2afx	6.68186e-121	-0.658138	0.214	0.516	1.60251e-116	Hair_follicle
162	Nt5dc2	4.62186e-120	-0.450897	0.182	0.497	1.10846e-115	Hair_follicle
163	Hspa8	8.18145e-120	-0.552865	0.956	0.991	1.96216e-115	Hair_follicle
164	Slc16a7	9.78588e-120	-0.64421	0.15	0.458	2.34695e-115	Hair_follicle
165	Cdca3	1.56238e-119	-0.565087	0.12	0.409	3.74705e-115	Hair_follicle
166	Atp5d	2.14907e-119	-0.480235	0.787	0.938	5.15413e-115	Hair_follicle
167	Gcat	8.18098e-119	-0.424496	0.171	0.479	1.96204e-114	Hair_follicle
168	Rpl23	9.41415e-119	0.259749	0.996	0.999	2.2578e-114	Hair_follicle
169	Pbk	3.62403e-118	-0.417628	0.067	0.336	8.69152e-114	Hair_follicle
170	Mcm3	4.03609e-118	-0.422223	0.102	0.385	9.67975e-114	Hair_follicle
171	Ccna2	5.09438e-118	-0.439217	0.074	0.346	1.22179e-113	Hair_follicle
172	Smc2	9.42505e-118	-0.542687	0.17	0.471	2.26041e-113	Hair_follicle
173	Rrm1	1.99378e-117	-0.461172	0.17	0.472	4.78168e-113	Hair_follicle
174	B2m	4.23177e-117	0.864247	0.783	0.636	1.01491e-112	Hair_follicle
175	Spry1	4.57546e-117	-0.511301	0.156	0.453	1.09733e-112	Hair_follicle
176	Calm3	6.24324e-117	-0.42724	0.189	0.493	1.49732e-112	Hair_follicle
177	Ddx39	1.06294e-116	-0.539387	0.385	0.671	2.54925e-112	Hair_follicle
178	Coq7	1.31439e-116	-0.405989	0.221	0.536	3.15231e-112	Hair_follicle
179	Ssrp1	1.72535e-116	-0.467916	0.311	0.628	4.1379e-112	Hair_follicle
180	Emp1	6.3358e-116	1.04927	0.849	0.779	1.51952e-111	Hair_follicle
181	Cenpa	6.76423e-115	-0.79355	0.151	0.442	1.62226e-110	Hair_follicle
182	Cct2	9.03564e-115	-0.484092	0.698	0.908	2.16702e-110	Hair_follicle
183	Lyar	1.31599e-114	-0.483444	0.405	0.707	3.15613e-110	Hair_follicle
184	Sox4	1.34598e-114	-0.557646	0.369	0.714	3.22807e-110	Hair_follicle
185	Tceal9	1.52018e-114	-0.528836	0.459	0.765	3.64585e-110	Hair_follicle
186	Mrpl58	1.59231e-114	-0.377103	0.254	0.579	3.81884e-110	Hair_follicle
187	Urah	1.82554e-114	0.903176	0.793	0.69	4.37819e-110	Hair_follicle
188	Ube2c	2.89681e-114	-0.973162	0.112	0.39	6.94741e-110	Hair_follicle
189	Lig1	1.913e-113	-0.444815	0.124	0.407	4.58794e-109	Hair_follicle
190	Erp29	3.73923e-113	-0.431523	0.456	0.761	8.96779e-109	Hair_follicle
191	Ndufs2	5.7893e-113	-0.439982	0.454	0.757	1.38845e-108	Hair_follicle
192	Pls3	9.95501e-113	0.869464	0.68	0.5	2.38751e-108	Hair_follicle
193	Ndufs8	1.41205e-112	-0.441783	0.44	0.743	3.38653e-108	Hair_follicle
194	Hmgn1	1.69893e-112	-0.451809	0.85	0.965	4.07454e-108	Hair_follicle
195	Phb2	2.42968e-112	-0.495644	0.555	0.817	5.82709e-108	Hair_follicle
196	Rcc2	2.53908e-112	-0.462771	0.379	0.688	6.08948e-108	Hair_follicle
197	Mrps28	3.20926e-112	-0.445349	0.446	0.746	7.69678e-108	Hair_follicle
198	Gmnn	4.29642e-112	-0.446705	0.178	0.476	1.03041e-107	Hair_follicle
199	Pebp1	6.80826e-112	-0.500381	0.695	0.889	1.63283e-107	Hair_follicle
200	Robo1	6.97665e-112	-0.714013	0.246	0.546	1.67321e-107	Hair_follicle
201	Hnrnpu	1.23179e-111	-0.53714	0.726	0.903	2.9542e-107	Hair_follicle
202	Taf10	1.26975e-111	-0.476976	0.622	0.854	3.04525e-107	Hair_follicle
203	Rnf187	1.87668e-111	-0.371321	0.244	0.564	4.50083e-107	Hair_follicle
204	Mgst1	2.10151e-111	-0.494265	0.252	0.58	5.04004e-107	Hair_follicle
205	Ola1	5.27091e-111	-0.412795	0.474	0.767	1.26412e-106	Hair_follicle
206	Tkt	1.72422e-110	-0.458232	0.393	0.704	4.13521e-106	Hair_follicle
207	Bambi	2.22535e-110	-0.540945	0.131	0.42	5.33706e-106	Hair_follicle
208	Tipin	2.23013e-110	-0.445846	0.216	0.516	5.34852e-106	Hair_follicle
209	Mcm7	3.01775e-110	-0.436579	0.179	0.472	7.23746e-106	Hair_follicle
210	Hmgn5	3.29758e-110	-0.421593	0.255	0.561	7.9086e-106	Hair_follicle
211	Itpkc	5.47727e-110	0.9814	0.642	0.433	1.31361e-105	Hair_follicle
212	Rpl32	5.56335e-110	0.298079	0.998	0.998	1.33426e-105	Hair_follicle
213	Akr1b3	8.79145e-110	-0.419946	0.241	0.546	2.10845e-105	Hair_follicle
214	Hspa1a	1.28166e-109	-0.824954	0.724	0.893	3.07382e-105	Hair_follicle
215	Eprs	2.44733e-109	-0.473929	0.539	0.824	5.86942e-105	Hair_follicle
216	Mbd3	2.5438e-109	-0.413375	0.35	0.654	6.1008e-105	Hair_follicle
217	Nap1l1	4.12826e-109	-0.529762	0.645	0.87	9.9008e-105	Hair_follicle
218	Dnajc9	4.93298e-109	-0.444321	0.221	0.517	1.18308e-104	Hair_follicle
219	Krtdap	5.42775e-109	1.67613	0.559	0.307	1.30174e-104	Hair_follicle
220	Rps26	9.99954e-109	0.356809	0.982	0.993	2.39819e-104	Hair_follicle
221	Serbp1	1.50252e-108	-0.406539	0.889	0.965	3.6035e-104	Hair_follicle
222	Dlx3	1.75312e-108	-0.46215	0.089	0.354	4.2045e-104	Hair_follicle
223	Dnmt1	4.2485e-108	-0.440891	0.168	0.456	1.01892e-103	Hair_follicle
224	Cenpe	8.79856e-108	-0.445155	0.089	0.355	2.11016e-103	Hair_follicle
225	Phgdh	1.24206e-107	-0.448164	0.293	0.6	2.97884e-103	Hair_follicle
226	Serpinb2	1.32226e-107	1.94622	0.52	0.277	3.17118e-103	Hair_follicle
227	Cdk1	1.42823e-107	-0.520207	0.085	0.342	3.42533e-103	Hair_follicle
228	Ptma	3.20504e-107	-0.516864	0.992	0.999	7.68664e-103	Hair_follicle
229	Hirip3	6.98023e-107	-0.373784	0.124	0.403	1.67407e-102	Hair_follicle
230	Pag1	9.47789e-107	-0.588151	0.187	0.473	2.27308e-102	Hair_follicle
231	Cyc1	1.04298e-106	-0.432997	0.438	0.73	2.50137e-102	Hair_follicle
232	Nhs	1.14019e-106	-0.539893	0.191	0.495	2.73451e-102	Hair_follicle
233	Cnn3	4.53172e-106	-0.382888	0.151	0.438	1.08684e-101	Hair_follicle
234	Msx1	7.2865e-106	-0.429261	0.064	0.314	1.74752e-101	Hair_follicle
235	Lage3	2.4482e-105	-0.332058	0.211	0.519	5.87152e-101	Hair_follicle
236	Impdh2	2.7584e-105	-0.441113	0.486	0.762	6.61548e-101	Hair_follicle
237	Eef1d	2.94232e-105	-0.413415	0.812	0.942	7.05657e-101	Hair_follicle
238	Sae1	3.21445e-104	-0.422587	0.334	0.627	7.7092e-100	Hair_follicle
239	Cbx3	3.39481e-104	-0.524364	0.489	0.76	8.14177e-100	Hair_follicle
240	Ppp1ca	4.43411e-104	-0.454522	0.588	0.821	1.06343e-99	Hair_follicle
241	Ndufab1	1.54147e-103	-0.52346	0.602	0.825	3.6969e-99	Hair_follicle
242	Swi5	1.0614e-102	-0.451267	0.614	0.839	2.54555e-98	Hair_follicle
243	Vps36	3.77048e-102	-0.423682	0.394	0.708	9.04273e-98	Hair_follicle
244	Rrm2	4.17687e-102	-0.432026	0.114	0.38	1.00174e-97	Hair_follicle
245	Psmc5	6.16938e-102	-0.431666	0.519	0.789	1.4796e-97	Hair_follicle
246	Btg1	9.18796e-102	0.788765	0.9	0.901	2.20355e-97	Hair_follicle
247	Ndufc2	1.08905e-101	-0.449163	0.602	0.849	2.61187e-97	Hair_follicle
248	Hsph1	1.36542e-101	-0.608588	0.5	0.781	3.27468e-97	Hair_follicle
249	Dek	1.61643e-101	-0.566788	0.636	0.84	3.87668e-97	Hair_follicle
250	Prmt1	1.6687e-101	-0.503204	0.538	0.79	4.00203e-97	Hair_follicle
251	Racgap1	2.32237e-101	-0.367726	0.072	0.319	5.56973e-97	Hair_follicle
252	Ctnnbip1	3.40298e-101	-0.475014	0.378	0.67	8.16136e-97	Hair_follicle
253	Nono	3.76765e-101	-0.422444	0.379	0.675	9.03594e-97	Hair_follicle
254	Atad2	4.75985e-101	-0.423753	0.19	0.477	1.14156e-96	Hair_follicle
255	Galk1	5.31401e-101	-0.28369	0.079	0.332	1.27446e-96	Hair_follicle
256	Dnajc19	5.62718e-101	-0.386025	0.355	0.658	1.34957e-96	Hair_follicle
257	Dtymk	9.90971e-101	-0.492618	0.358	0.644	2.37665e-96	Hair_follicle
258	Etfb	1.72015e-100	-0.4355	0.47	0.75	4.12543e-96	Hair_follicle
259	Sumo2	2.42136e-100	-0.519885	0.808	0.921	5.80716e-96	Hair_follicle
260	Fkbp2	2.78298e-100	-0.433862	0.454	0.744	6.67441e-96	Hair_follicle
261	Dcn	3.99779e-100	-1.2124	0.096	0.35	9.5879e-96	Hair_follicle
262	Ppil1	4.07821e-100	-0.330857	0.129	0.397	9.78077e-96	Hair_follicle
263	Exosc8	4.12567e-100	-0.433399	0.309	0.599	9.89461e-96	Hair_follicle
264	Tecr	4.41916e-100	-0.435515	0.703	0.906	1.05985e-95	Hair_follicle
265	Sap30	6.35307e-100	-0.416551	0.201	0.488	1.52366e-95	Hair_follicle
266	Gtf2i	7.20754e-100	-0.329649	0.233	0.538	1.72858e-95	Hair_follicle
267	Hnrnpa1	1.04805e-99	-0.44331	0.803	0.943	2.51353e-95	Hair_follicle
268	Dpy30	1.4495e-99	-0.378225	0.346	0.65	3.47634e-95	Hair_follicle
269	H2afy	1.69859e-99	-0.498633	0.537	0.779	4.07374e-95	Hair_follicle
270	Prc1	1.8393e-99	-0.517823	0.119	0.377	4.41118e-95	Hair_follicle
271	Tsen34	1.9649e-99	-0.357151	0.3	0.604	4.71243e-95	Hair_follicle
272	Hnrnpa0	2.79954e-99	-0.431251	0.79	0.948	6.71414e-95	Hair_follicle
273	AI506816	2.95202e-99	-0.368774	0.241	0.542	7.07982e-95	Hair_follicle
274	Dusp1	5.37052e-99	1.09386	0.773	0.684	1.28801e-94	Hair_follicle
275	Mrps33	5.92874e-99	-0.4319	0.47	0.752	1.42189e-94	Hair_follicle
276	Kif11	8.15197e-99	-0.406705	0.071	0.309	1.95509e-94	Hair_follicle
277	Ppa2	1.26667e-98	-0.341523	0.235	0.539	3.03786e-94	Hair_follicle
278	H1f0	1.6696e-98	-0.508507	0.189	0.476	4.0042e-94	Hair_follicle
279	Aurkaip1	1.819e-98	-0.394562	0.435	0.726	4.3625e-94	Hair_follicle
280	Snrpa1	1.85411e-98	-0.421375	0.439	0.721	4.4467e-94	Hair_follicle
281	Fzd10os	2.52024e-98	-0.295827	0.071	0.315	6.04429e-94	Hair_follicle
282	Ccnb2	3.44323e-98	-0.440128	0.091	0.341	8.25791e-94	Hair_follicle
283	Psma7	3.57107e-98	-0.453788	0.735	0.91	8.5645e-94	Hair_follicle
284	Suclg1	4.66432e-98	-0.347905	0.285	0.586	1.11864e-93	Hair_follicle
285	Lsm6	1.0367e-97	-0.426476	0.37	0.655	2.48633e-93	Hair_follicle
286	Rfc2	1.04514e-97	-0.380597	0.175	0.458	2.50657e-93	Hair_follicle
287	Ncl	1.07176e-97	-0.460688	0.87	0.962	2.5704e-93	Hair_follicle
288	Cnpy2	1.31617e-97	-0.372614	0.431	0.739	3.15657e-93	Hair_follicle
289	Atp5g1	2.58546e-97	-0.482558	0.785	0.922	6.20071e-93	Hair_follicle
290	Rnaseh2b	3.66678e-97	-0.327676	0.16	0.432	8.79403e-93	Hair_follicle
291	Exosc5	4.22032e-97	-0.347197	0.19	0.476	1.01216e-92	Hair_follicle
292	Tpr	4.40919e-97	-0.453534	0.559	0.826	1.05746e-92	Hair_follicle
293	Rpl24	9.43271e-97	0.277919	0.992	0.995	2.26225e-92	Hair_follicle
294	Dazap1	1.03044e-96	-0.356408	0.378	0.679	2.4713e-92	Hair_follicle
295	Anln	1.05446e-96	-0.405144	0.102	0.35	2.52892e-92	Hair_follicle
296	Rps21	1.0545e-96	0.345613	0.973	0.992	2.529e-92	Hair_follicle
297	Gapdh	1.07103e-96	-0.458533	0.875	0.964	2.56865e-92	Hair_follicle
298	Tpx2	1.17965e-96	-0.522336	0.125	0.381	2.82915e-92	Hair_follicle
299	Smc1a	1.20533e-96	-0.481421	0.555	0.806	2.89074e-92	Hair_follicle
300	Cox6a1	1.60218e-96	-0.411845	0.625	0.854	3.8425e-92	Hair_follicle
301	Sf3b5	2.59663e-96	-0.418204	0.577	0.818	6.22749e-92	Hair_follicle
302	Acot1	2.96071e-96	-0.373268	0.317	0.623	7.10067e-92	Hair_follicle
303	Vars	3.68217e-96	-0.32317	0.162	0.437	8.83094e-92	Hair_follicle
304	Ruvbl2	4.01706e-96	-0.328662	0.167	0.444	9.63411e-92	Hair_follicle
305	Hist1h2ae	5.74977e-96	-0.602828	0.165	0.437	1.37897e-91	Hair_follicle
306	Fkbp3	1.08935e-95	-0.441292	0.478	0.744	2.6126e-91	Hair_follicle
307	Ccnd1	1.10121e-95	-0.568915	0.319	0.613	2.64102e-91	Hair_follicle
308	Hsp90b1	1.23871e-95	-0.551198	0.691	0.905	2.97079e-91	Hair_follicle
309	Tacc3	1.39609e-95	-0.273024	0.069	0.305	3.34824e-91	Hair_follicle
310	Prdx4	1.77944e-95	-0.340796	0.203	0.49	4.26763e-91	Hair_follicle
311	Mrps26	5.54063e-95	-0.357521	0.324	0.633	1.32881e-90	Hair_follicle
312	Ppid	5.70475e-95	-0.371018	0.345	0.644	1.36817e-90	Hair_follicle
313	Hdac1	8.81705e-95	-0.363135	0.258	0.543	2.11459e-90	Hair_follicle
314	Calm2	2.44291e-94	0.599596	0.92	0.943	5.85883e-90	Hair_follicle
315	Fam92a	2.55622e-94	-0.335228	0.226	0.519	6.13058e-90	Hair_follicle
316	Ect2	2.91663e-94	-0.392699	0.112	0.364	6.99494e-90	Hair_follicle
317	Mrps14	4.9583e-94	-0.444591	0.585	0.825	1.18915e-89	Hair_follicle
318	Plet1	5.82741e-94	1.22598	0.717	0.583	1.39759e-89	Hair_follicle
319	Mdh1	6.08993e-94	-0.452375	0.504	0.771	1.46055e-89	Hair_follicle
320	Glrx5	1.3389e-93	-0.42297	0.425	0.71	3.21109e-89	Hair_follicle
321	Cbx5	1.53202e-93	-0.376537	0.155	0.419	3.67425e-89	Hair_follicle
322	Tk1	2.2991e-93	-0.295477	0.082	0.323	5.51393e-89	Hair_follicle
323	Krt14	2.54518e-93	0.904055	0.837	0.749	6.1041e-89	Hair_follicle
324	Cdk8	2.70492e-93	-0.508655	0.635	0.916	6.48721e-89	Hair_follicle
325	Cct3	3.75983e-93	-0.430599	0.586	0.827	9.01719e-89	Hair_follicle
326	Taldo1	3.81918e-93	-0.404982	0.548	0.809	9.15953e-89	Hair_follicle
327	Mpp6	1.34525e-92	-0.420587	0.319	0.617	3.22631e-88	Hair_follicle
328	Eci2	1.43568e-92	-0.357059	0.242	0.533	3.4432e-88	Hair_follicle
329	Pmf1	1.75667e-92	-0.329842	0.156	0.424	4.21302e-88	Hair_follicle
330	S100a6	2.68812e-92	1.27963	0.849	0.864	6.44692e-88	Hair_follicle
331	Emg1	3.3091e-92	-0.385553	0.504	0.78	7.9362e-88	Hair_follicle
332	Isyna1	4.50884e-92	-0.326566	0.172	0.444	1.08135e-87	Hair_follicle
333	1810037I17Rik	4.84433e-92	0.968196	0.824	0.858	1.16182e-87	Hair_follicle
334	Smchd1	9.927e-92	-0.453658	0.463	0.752	2.38079e-87	Hair_follicle
335	Tiparp	1.12062e-91	0.827286	0.784	0.759	2.68757e-87	Hair_follicle
336	Snrpb	1.25627e-91	-0.44788	0.771	0.912	3.01292e-87	Hair_follicle
337	Esco2	1.78027e-91	-0.337653	0.059	0.281	4.26963e-87	Hair_follicle
338	Apex1	2.37588e-91	-0.426307	0.452	0.73	5.69808e-87	Hair_follicle
339	Cxadr	3.74313e-91	0.79221	0.745	0.68	8.97714e-87	Hair_follicle
340	Gas5	4.57766e-91	0.489879	0.947	0.974	1.09786e-86	Hair_follicle
341	Cbx1	4.92928e-91	-0.424113	0.422	0.704	1.18219e-86	Hair_follicle
342	Ilf2	5.43316e-91	-0.401056	0.424	0.712	1.30303e-86	Hair_follicle
343	Fkbp8	5.96686e-91	-0.332674	0.311	0.611	1.43103e-86	Hair_follicle
344	Chchd6	1.7465e-90	-0.299587	0.163	0.426	4.18864e-86	Hair_follicle
345	Aqp3	1.77359e-90	1.02827	0.626	0.4	4.2536e-86	Hair_follicle
346	Pkig	1.77993e-90	-0.262592	0.118	0.372	4.26881e-86	Hair_follicle
347	D10Wsu102e	1.78146e-90	-0.362427	0.193	0.462	4.27248e-86	Hair_follicle
348	Hells	2.54161e-90	-0.400593	0.137	0.392	6.09555e-86	Hair_follicle
349	Stox2	2.86791e-90	-0.405602	0.276	0.568	6.8781e-86	Hair_follicle
350	Etv4	3.70376e-90	-0.300117	0.101	0.345	8.88272e-86	Hair_follicle
351	Chchd1	4.3958e-90	-0.397172	0.421	0.701	1.05425e-85	Hair_follicle
352	Dkc1	4.42396e-90	-0.364478	0.237	0.518	1.061e-85	Hair_follicle
353	Acp1	4.80985e-90	-0.367392	0.401	0.68	1.15355e-85	Hair_follicle
354	Mrpl11	5.28307e-90	-0.362295	0.288	0.574	1.26704e-85	Hair_follicle
355	Dtl	5.79773e-90	-0.353767	0.132	0.384	1.39047e-85	Hair_follicle
356	Cxcl16	6.30581e-90	0.772633	0.521	0.301	1.51232e-85	Hair_follicle
357	Srrt	1.85819e-89	-0.354439	0.275	0.559	4.45649e-85	Hair_follicle
358	Hist1h1d	2.27175e-89	-0.402675	0.102	0.345	5.44833e-85	Hair_follicle
359	Pabpn1	2.30596e-89	-0.450704	0.567	0.804	5.53038e-85	Hair_follicle
360	Marcksl1	2.40596e-89	-0.322445	0.253	0.552	5.77021e-85	Hair_follicle
361	Nsmce4a	3.64392e-89	-0.358391	0.313	0.588	8.73921e-85	Hair_follicle
362	Wdr18	3.725e-89	-0.311219	0.189	0.455	8.93367e-85	Hair_follicle
363	Mrps36	6.6089e-89	-0.355423	0.336	0.624	1.58501e-84	Hair_follicle
364	Ccnb1	7.38903e-89	-0.373881	0.074	0.302	1.77211e-84	Hair_follicle
365	Rpa3	1.0332e-88	-0.364117	0.215	0.49	2.47793e-84	Hair_follicle
366	Cct5	1.06029e-88	-0.390852	0.646	0.858	2.54288e-84	Hair_follicle
367	Cct8	1.11045e-88	-0.400715	0.582	0.819	2.66319e-84	Hair_follicle
368	Mcm6	1.12971e-88	-0.374292	0.156	0.411	2.70939e-84	Hair_follicle
369	Ube2s	1.19202e-88	-0.513319	0.734	0.902	2.85883e-84	Hair_follicle
370	Rfc1	1.34334e-88	-0.345044	0.206	0.481	3.22173e-84	Hair_follicle
371	Airn	1.45607e-88	-0.49241	0.285	0.583	3.4921e-84	Hair_follicle
372	Cdyl	1.71813e-88	-0.378534	0.245	0.525	4.12058e-84	Hair_follicle
373	Snrpe	1.82419e-88	-0.444733	0.778	0.912	4.37496e-84	Hair_follicle
374	Rnaseh2c	2.20025e-88	-0.38727	0.405	0.68	5.27685e-84	Hair_follicle
375	Ly6d	3.61014e-88	1.25798	0.64	0.424	8.65819e-84	Hair_follicle
376	Atic	4.13334e-88	-0.283109	0.125	0.376	9.913e-84	Hair_follicle
377	Gm49890	4.19019e-88	-0.618653	0.277	0.556	1.00493e-83	Hair_follicle
378	Stat3	4.34423e-88	0.706173	0.716	0.586	1.04188e-83	Hair_follicle
379	Vdac2	6.71662e-88	-0.389244	0.57	0.807	1.61085e-83	Hair_follicle
380	Mrpl34	1.11805e-87	-0.318299	0.28	0.565	2.68141e-83	Hair_follicle
381	Ifi202b	1.26441e-87	1.2569	0.463	0.231	3.03243e-83	Hair_follicle
382	Rack1	1.46018e-87	-0.308694	0.949	0.991	3.50194e-83	Hair_follicle
383	Prr7	2.24443e-87	-0.406867	0.211	0.479	5.38281e-83	Hair_follicle
384	Ctsz	2.55532e-87	-0.264691	0.185	0.465	6.12842e-83	Hair_follicle
385	Snrpd3	3.32279e-87	-0.45357	0.626	0.84	7.96904e-83	Hair_follicle
386	Top2b	4.34757e-87	-0.410579	0.49	0.753	1.04268e-82	Hair_follicle
387	Incenp	4.44692e-87	-0.313291	0.071	0.291	1.0665e-82	Hair_follicle
388	Palmd	1.01393e-86	0.726287	0.661	0.453	2.43172e-82	Hair_follicle
389	Cks2	1.14214e-86	-0.509343	0.392	0.656	2.73919e-82	Hair_follicle
390	Edf1	1.46031e-86	-0.395122	0.725	0.889	3.50227e-82	Hair_follicle
391	Stip1	1.97801e-86	-0.399649	0.417	0.693	4.74387e-82	Hair_follicle
392	Dnajc7	2.82145e-86	-0.347957	0.361	0.646	6.76669e-82	Hair_follicle
393	Fh1	4.59921e-86	-0.305647	0.24	0.513	1.10303e-81	Hair_follicle
394	Mrpl54	4.99472e-86	-0.363553	0.467	0.734	1.19788e-81	Hair_follicle
395	Cfap298	7.43912e-86	-0.302163	0.181	0.454	1.78412e-81	Hair_follicle
396	Pop5	9.62089e-86	-0.373437	0.387	0.659	2.30738e-81	Hair_follicle
397	Tomm40	1.09245e-85	-0.379257	0.374	0.64	2.62003e-81	Hair_follicle
398	Ndufv1	1.17558e-85	-0.339636	0.391	0.672	2.8194e-81	Hair_follicle
399	Ptov1	1.38527e-85	-0.343246	0.349	0.644	3.32228e-81	Hair_follicle
400	Ybx3	1.57223e-85	-0.383668	0.879	0.963	3.77068e-81	Hair_follicle
401	Clspn	2.16908e-85	-0.271225	0.058	0.269	5.2021e-81	Hair_follicle
402	Cdkn1a	2.22673e-85	0.811421	0.817	0.774	5.34037e-81	Hair_follicle
403	Ddx1	2.67473e-85	-0.334646	0.309	0.602	6.41481e-81	Hair_follicle
404	Mrpl38	2.7659e-85	-0.302592	0.263	0.549	6.63346e-81	Hair_follicle
405	Trappc6a	3.45564e-85	-0.311534	0.277	0.563	8.28767e-81	Hair_follicle
406	Naa10	5.8763e-85	-0.304352	0.281	0.564	1.40931e-80	Hair_follicle
407	Clns1a	6.2054e-85	-0.308008	0.226	0.496	1.48824e-80	Hair_follicle
408	Ostc	7.27496e-85	-0.356633	0.447	0.738	1.74475e-80	Hair_follicle
409	Mcm5	1.10891e-84	-0.307436	0.108	0.341	2.65949e-80	Hair_follicle
410	Kdm6b	1.23925e-84	0.823244	0.746	0.705	2.97209e-80	Hair_follicle
411	Cnksr3	1.29697e-84	-0.459559	0.302	0.575	3.11052e-80	Hair_follicle
412	Lsm2	2.02685e-84	-0.404206	0.319	0.585	4.86099e-80	Hair_follicle
413	Hnrnpab	2.26254e-84	-0.433643	0.787	0.922	5.42626e-80	Hair_follicle
414	mt-Cytb	4.06589e-84	-0.306669	0.982	0.995	9.75124e-80	Hair_follicle
415	Nedd8	4.65805e-84	-0.396077	0.703	0.879	1.11714e-79	Hair_follicle
416	Ddost	6.13201e-84	-0.32535	0.317	0.608	1.47064e-79	Hair_follicle
417	Kif15	9.95189e-84	-0.300553	0.076	0.293	2.38676e-79	Hair_follicle
418	Mtx2	1.82782e-83	-0.346305	0.357	0.632	4.38367e-79	Hair_follicle
419	Cryl1	2.3355e-83	-0.252275	0.076	0.297	5.60122e-79	Hair_follicle
420	Map1lc3b	3.79746e-83	0.583827	0.848	0.875	9.10746e-79	Hair_follicle
421	Hint1	4.06525e-83	-0.388685	0.861	0.949	9.74968e-79	Hair_follicle
422	Ctcf	6.74338e-83	-0.403623	0.399	0.667	1.61727e-78	Hair_follicle
423	Nrp2	8.64448e-83	-0.396362	0.227	0.494	2.07321e-78	Hair_follicle
424	Mettl1	9.17807e-83	-0.298658	0.254	0.528	2.20118e-78	Hair_follicle
425	Sdc4	1.67196e-82	0.744675	0.933	0.961	4.00987e-78	Hair_follicle
426	Uqcrc2	1.8382e-82	-0.366062	0.461	0.735	4.40857e-78	Hair_follicle
427	Eif3k	1.92343e-82	-0.325084	0.836	0.951	4.61297e-78	Hair_follicle
428	Fhod3	2.12019e-82	-0.450899	0.101	0.328	5.08484e-78	Hair_follicle
429	Kif23	2.3332e-82	-0.300146	0.08	0.298	5.59571e-78	Hair_follicle
430	Maz	3.55324e-82	-0.293693	0.125	0.363	8.52172e-78	Hair_follicle
431	Yaf2	4.34701e-82	-0.370539	0.369	0.651	1.04254e-77	Hair_follicle
432	Ndufv2	4.40429e-82	-0.356776	0.536	0.786	1.05628e-77	Hair_follicle
433	Psmb5	7.04543e-82	-0.406445	0.676	0.856	1.68971e-77	Hair_follicle
434	Nsd2	7.56709e-82	-0.332817	0.216	0.477	1.81481e-77	Hair_follicle
435	Gadd45gip1	1.01424e-81	-0.293132	0.31	0.597	2.43245e-77	Hair_follicle
436	Krt71	1.27954e-81	-1.66347	0.049	0.25	3.06873e-77	Hair_follicle
437	Chchd7	1.38029e-81	-0.413897	0.351	0.614	3.31035e-77	Hair_follicle
438	Hspa4	1.40326e-81	-0.405071	0.684	0.895	3.36544e-77	Hair_follicle
439	Bach2	1.53211e-81	-0.533799	0.469	0.752	3.67447e-77	Hair_follicle
440	Ppa1	1.72568e-81	-0.369838	0.455	0.727	4.1387e-77	Hair_follicle
441	Smarca4	1.81622e-81	-0.350044	0.392	0.667	4.35583e-77	Hair_follicle
442	Nolc1	2.38557e-81	-0.387856	0.446	0.718	5.72131e-77	Hair_follicle
443	Txnl4a	4.61205e-81	-0.362478	0.456	0.726	1.10611e-76	Hair_follicle
444	Slc25a39	6.3853e-81	-0.309697	0.276	0.555	1.53139e-76	Hair_follicle
445	Mrpl15	8.26376e-81	-0.31436	0.283	0.554	1.9819e-76	Hair_follicle
446	Sfn	9.16643e-81	0.630503	0.973	0.989	2.19839e-76	Hair_follicle
447	Gcsh	9.8567e-81	-0.275989	0.151	0.401	2.36393e-76	Hair_follicle
448	Rpsa	1.17912e-80	-0.267101	0.994	0.998	2.82788e-76	Hair_follicle
449	Cmc2	1.21451e-80	-0.304058	0.179	0.43	2.91276e-76	Hair_follicle
450	Ndufb7	1.50281e-80	-0.35271	0.437	0.702	3.60419e-76	Hair_follicle
451	Ddx46	2.33386e-80	-0.354463	0.438	0.706	5.59728e-76	Hair_follicle
452	Gm15987	2.79015e-80	0.775689	0.321	0.122	6.69161e-76	Hair_follicle
453	Perp	3.51334e-80	0.606787	0.953	0.974	8.42604e-76	Hair_follicle
454	Uba52	3.69724e-80	0.427347	0.92	0.952	8.86709e-76	Hair_follicle
455	Nupr1	4.00277e-80	1.28677	0.421	0.216	9.59985e-76	Hair_follicle
456	Eif3b	4.48639e-80	-0.340091	0.436	0.714	1.07597e-75	Hair_follicle
457	Hnrnpa2b1	4.96309e-80	-0.473486	0.782	0.906	1.1903e-75	Hair_follicle
458	Phax	5.95355e-80	-0.296192	0.327	0.603	1.42784e-75	Hair_follicle
459	Hnrnpd	5.9578e-80	-0.434441	0.61	0.811	1.42886e-75	Hair_follicle
460	Nudcd2	6.42021e-80	-0.30228	0.234	0.5	1.53976e-75	Hair_follicle
461	Samm50	7.46871e-80	-0.283784	0.209	0.474	1.79122e-75	Hair_follicle
462	Mrpl2	8.17539e-80	-0.296597	0.228	0.493	1.9607e-75	Hair_follicle
463	Smo	8.31586e-80	-0.290878	0.221	0.486	1.99439e-75	Hair_follicle
464	Tle5	1.10273e-79	-0.357729	0.446	0.709	2.64469e-75	Hair_follicle
465	Rrp1	1.28802e-79	-0.360988	0.492	0.758	3.08906e-75	Hair_follicle
466	Hpf1	2.54656e-79	-0.325653	0.327	0.602	6.10742e-75	Hair_follicle
467	Hist1h2bc	3.01811e-79	-0.55434	0.561	0.806	7.23834e-75	Hair_follicle
468	Nhp2	3.61854e-79	-0.401823	0.699	0.888	8.67835e-75	Hair_follicle
469	Cdc37	3.90408e-79	-0.309963	0.405	0.688	9.36315e-75	Hair_follicle
470	Sdhb	4.41625e-79	-0.355541	0.479	0.749	1.05915e-74	Hair_follicle
471	E2f2	5.4167e-79	-0.281871	0.052	0.25	1.29909e-74	Hair_follicle
472	Mrpl13	5.54127e-79	-0.33241	0.35	0.625	1.32896e-74	Hair_follicle
473	Ndrg3	7.04364e-79	-0.795519	0.145	0.388	1.68928e-74	Hair_follicle
474	Maml3	1.2811e-78	-0.585963	0.52	0.765	3.07246e-74	Hair_follicle
475	Oaz1	1.63078e-78	-0.306752	0.931	0.983	3.9111e-74	Hair_follicle
476	Smarce1	4.24273e-78	-0.359829	0.474	0.741	1.01753e-73	Hair_follicle
477	Coa3	4.41001e-78	-0.323913	0.319	0.594	1.05765e-73	Hair_follicle
478	Ppih	4.92276e-78	-0.284297	0.221	0.48	1.18062e-73	Hair_follicle
479	Npm3	6.38382e-78	-0.373976	0.431	0.689	1.53103e-73	Hair_follicle
480	Acin1	7.05881e-78	-0.357542	0.538	0.782	1.69291e-73	Hair_follicle
481	Aimp1	1.70513e-77	-0.357222	0.53	0.784	4.08941e-73	Hair_follicle
482	Basp1	1.83933e-77	-0.542028	0.211	0.476	4.41126e-73	Hair_follicle
483	Fam25c	1.9206e-77	0.956211	0.435	0.22	4.60617e-73	Hair_follicle
484	Ehf	1.9211e-77	0.686563	0.422	0.195	4.60738e-73	Hair_follicle
485	Timm50	2.01969e-77	-0.271731	0.253	0.523	4.84383e-73	Hair_follicle
486	Znrd2	2.52178e-77	-0.274849	0.252	0.523	6.04798e-73	Hair_follicle
487	Commd1	2.61751e-77	-0.314739	0.453	0.72	6.27758e-73	Hair_follicle
488	Fbl	3.41514e-77	-0.375289	0.533	0.777	8.19053e-73	Hair_follicle
489	Gsn	5.69872e-77	0.656863	0.646	0.455	1.36672e-72	Hair_follicle
490	Gspt1	6.32199e-77	-0.374773	0.59	0.822	1.5162e-72	Hair_follicle
491	Cast	6.75102e-77	0.645678	0.807	0.785	1.6191e-72	Hair_follicle
492	Polr2c	1.12854e-76	-0.322098	0.351	0.62	2.70659e-72	Hair_follicle
493	Ass1	2.22801e-76	-0.289249	0.127	0.357	5.34344e-72	Hair_follicle
494	Socs3	2.54495e-76	1.02268	0.48	0.283	6.10355e-72	Hair_follicle
495	Ncapd3	3.05762e-76	-0.320651	0.129	0.355	7.3331e-72	Hair_follicle
496	Bax	3.45584e-76	-0.353968	0.447	0.706	8.28813e-72	Hair_follicle
497	Mycl	4.33027e-76	-0.279192	0.059	0.255	1.03853e-71	Hair_follicle
498	Prim1	4.65063e-76	-0.336891	0.191	0.444	1.11536e-71	Hair_follicle
499	Psma4	4.81542e-76	-0.374875	0.594	0.819	1.15488e-71	Hair_follicle
500	Pdap1	5.36315e-76	-0.377016	0.577	0.814	1.28625e-71	Hair_follicle
501	Znrf3	6.94716e-76	-0.337261	0.299	0.57	1.66614e-71	Hair_follicle
502	Chchd3	1.1301e-75	-0.310464	0.398	0.668	2.71033e-71	Hair_follicle
503	Snrpa	1.64389e-75	-0.315453	0.337	0.608	3.94255e-71	Hair_follicle
504	0610010K14Rik	1.93985e-75	-0.316804	0.357	0.633	4.65233e-71	Hair_follicle
505	Naa38	2.38621e-75	-0.293519	0.369	0.644	5.72284e-71	Hair_follicle
506	Eif1	2.41977e-75	0.37845	0.987	0.997	5.80334e-71	Hair_follicle
507	Puf60	2.84518e-75	-0.334103	0.441	0.712	6.8236e-71	Hair_follicle
508	Anapc13	3.35189e-75	-0.282625	0.327	0.6	8.03884e-71	Hair_follicle
509	Dbf4	5.6264e-75	-0.305702	0.163	0.393	1.34938e-70	Hair_follicle
510	Imp3	6.36641e-75	-0.325099	0.4	0.684	1.52686e-70	Hair_follicle
511	Ndufa9	9.38382e-75	-0.264837	0.257	0.52	2.25052e-70	Hair_follicle
512	Sipa1l2	1.08557e-74	-0.288663	0.147	0.378	2.60353e-70	Hair_follicle
513	Diaph3	1.13166e-74	-0.399117	0.221	0.475	2.71407e-70	Hair_follicle
514	Tln2	1.53299e-74	-0.273858	0.093	0.304	3.67657e-70	Hair_follicle
515	Sf3a3	1.77367e-74	-0.294668	0.261	0.516	4.2538e-70	Hair_follicle
516	Cd44	2.15795e-74	0.794961	0.843	0.842	5.17541e-70	Hair_follicle
517	Mdh2	5.28897e-74	-0.359397	0.656	0.862	1.26845e-69	Hair_follicle
518	Supt16	5.38795e-74	-0.347279	0.464	0.718	1.29219e-69	Hair_follicle
519	Hmmr	5.84528e-74	-0.316351	0.066	0.261	1.40187e-69	Hair_follicle
520	Neo1	6.10201e-74	-0.315021	0.339	0.615	1.46345e-69	Hair_follicle
521	Gfra3	6.89407e-74	-0.33006	0.032	0.206	1.6534e-69	Hair_follicle
522	Ndufa10	7.94209e-74	-0.334948	0.51	0.757	1.90475e-69	Hair_follicle
523	Smc6	8.6645e-74	-0.349023	0.38	0.641	2.07801e-69	Hair_follicle
524	Naxd	1.90758e-73	-0.281575	0.282	0.546	4.57496e-69	Hair_follicle
525	Gclm	2.10155e-73	-0.419486	0.383	0.661	5.04015e-69	Hair_follicle
526	Rpl4	2.16382e-73	-0.260018	0.952	0.987	5.18949e-69	Hair_follicle
527	Rpl22	2.36503e-73	0.272464	0.979	0.992	5.67206e-69	Hair_follicle
528	Hivep2	2.87286e-73	0.760786	0.712	0.568	6.88999e-69	Hair_follicle
529	Eif1b	3.26944e-73	-0.277507	0.205	0.454	7.84111e-69	Hair_follicle
530	Pa2g4	3.46527e-73	-0.372324	0.551	0.771	8.31076e-69	Hair_follicle
531	Cntfr	3.47756e-73	-0.367384	0.151	0.375	8.34022e-69	Hair_follicle
532	Tsfm	4.21956e-73	-0.260674	0.189	0.436	1.01198e-68	Hair_follicle
533	Prdx2	5.00615e-73	-0.402409	0.728	0.897	1.20062e-68	Hair_follicle
534	Hdgf	5.44287e-73	-0.395259	0.636	0.837	1.30536e-68	Hair_follicle
535	Rsl1d1	6.08989e-73	-0.348614	0.556	0.801	1.46054e-68	Hair_follicle
536	Enc1	6.76436e-73	-0.302171	0.112	0.333	1.6223e-68	Hair_follicle
537	Smarcc1	7.65532e-73	-0.375713	0.365	0.629	1.83598e-68	Hair_follicle
538	Ptbp1	8.0595e-73	-0.320126	0.439	0.711	1.93291e-68	Hair_follicle
539	Slc38a2	1.07297e-72	0.803123	0.884	0.908	2.57331e-68	Hair_follicle
540	Psmb6	1.0747e-72	-0.359538	0.714	0.897	2.57745e-68	Hair_follicle
541	Gli3	1.08767e-72	-0.389883	0.257	0.512	2.60855e-68	Hair_follicle
542	Cops6	1.09184e-72	-0.258148	0.308	0.573	2.61855e-68	Hair_follicle
543	Rwdd1	1.19029e-72	-0.352039	0.489	0.743	2.85468e-68	Hair_follicle
544	Cdc20	1.23628e-72	-0.392743	0.129	0.347	2.96496e-68	Hair_follicle
545	Knl1	1.7468e-72	-0.299785	0.08	0.281	4.18936e-68	Hair_follicle
546	Cdk2ap2	1.8503e-72	-0.291232	0.296	0.563	4.43757e-68	Hair_follicle
547	Cdc26	2.22601e-72	-0.285312	0.356	0.623	5.33863e-68	Hair_follicle
548	Cep57	2.38321e-72	-0.297625	0.211	0.458	5.71564e-68	Hair_follicle
549	Defb6	2.38903e-72	1.63803	0.379	0.173	5.72961e-68	Hair_follicle
550	Fzd1	2.55278e-72	-0.298808	0.154	0.387	6.12234e-68	Hair_follicle
551	Evl	2.58026e-72	-0.299287	0.216	0.466	6.18824e-68	Hair_follicle
552	Eif3l	2.9247e-72	-0.298951	0.459	0.724	7.01431e-68	Hair_follicle
553	Ppm1g	3.14242e-72	-0.252882	0.254	0.516	7.53647e-68	Hair_follicle
554	Ccdc124	4.11831e-72	-0.286914	0.325	0.593	9.87695e-68	Hair_follicle
555	Mettl9	5.38452e-72	-0.315558	0.389	0.659	1.29137e-67	Hair_follicle
556	Cwc15	5.75237e-72	-0.325809	0.5	0.75	1.37959e-67	Hair_follicle
557	Cfl1	5.9824e-72	-0.381763	0.827	0.955	1.43476e-67	Hair_follicle
558	Pdlim5	6.13889e-72	0.651457	0.799	0.759	1.47229e-67	Hair_follicle
559	Emc8	8.78755e-72	-0.274153	0.286	0.549	2.10752e-67	Hair_follicle
560	Ndufs5	1.54385e-71	-0.355671	0.631	0.828	3.70262e-67	Hair_follicle
561	Cbs	1.62988e-71	-0.322781	0.13	0.348	3.90895e-67	Hair_follicle
562	Snhg8	1.96558e-71	0.671115	0.632	0.53	4.71404e-67	Hair_follicle
563	Topbp1	3.2481e-71	-0.327416	0.25	0.493	7.78991e-67	Hair_follicle
564	Parl	3.34547e-71	-0.257725	0.305	0.574	8.02345e-67	Hair_follicle
565	Tfdp2	4.60504e-71	-0.306632	0.221	0.467	1.10443e-66	Hair_follicle
566	Nusap1	4.651e-71	-0.357039	0.084	0.281	1.11545e-66	Hair_follicle
567	Ckap2l	6.58518e-71	-0.256851	0.085	0.284	1.57932e-66	Hair_follicle
568	Hsd17b10	7.88924e-71	-0.297762	0.412	0.684	1.89208e-66	Hair_follicle
569	Trim28	8.31983e-71	-0.290885	0.323	0.583	1.99535e-66	Hair_follicle
570	Abi1	8.63322e-71	0.672114	0.793	0.794	2.07051e-66	Hair_follicle
571	Jpt1	1.05128e-70	-0.476332	0.375	0.613	2.52129e-66	Hair_follicle
572	Hikeshi	1.48323e-70	-0.276417	0.274	0.53	3.55724e-66	Hair_follicle
573	Hspa14	1.55617e-70	-0.279427	0.282	0.532	3.73216e-66	Hair_follicle
574	Vdac1	5.4316e-70	-0.335258	0.561	0.799	1.30266e-65	Hair_follicle
575	Ctdspl	5.49644e-70	-0.277164	0.275	0.531	1.31821e-65	Hair_follicle
576	Tsn	7.97042e-70	-0.324629	0.394	0.656	1.91155e-65	Hair_follicle
577	H2-K1	8.22909e-70	0.709801	0.766	0.732	1.97358e-65	Hair_follicle
578	Ubxn1	8.3117e-70	-0.320518	0.649	0.854	1.99339e-65	Hair_follicle
579	Phf5a	9.78188e-70	-0.311807	0.536	0.772	2.34599e-65	Hair_follicle
580	Snrpd1	9.79377e-70	-0.390831	0.719	0.879	2.34884e-65	Hair_follicle
581	Chchd2	1.3873e-69	-0.282586	0.958	0.989	3.32716e-65	Hair_follicle
582	Yif1b	1.49604e-69	-0.26336	0.288	0.552	3.58796e-65	Hair_follicle
583	Smarcb1	2.12216e-69	-0.262107	0.238	0.488	5.08958e-65	Hair_follicle
584	Baz1b	2.68355e-69	-0.281286	0.263	0.516	6.43595e-65	Hair_follicle
585	Dnttip2	4.03063e-69	-0.326818	0.491	0.738	9.66666e-65	Hair_follicle
586	Kmt5a	4.56398e-69	-0.294697	0.398	0.666	1.09458e-64	Hair_follicle
587	Capns2	8.00474e-69	0.606207	0.435	0.23	1.91978e-64	Hair_follicle
588	Lgals7	8.34998e-69	0.4837	0.998	0.998	2.00258e-64	Hair_follicle
589	Hadha	8.46511e-69	-0.288456	0.407	0.672	2.03019e-64	Hair_follicle
590	Atp5j	9.22636e-69	-0.31101	0.804	0.923	2.21276e-64	Hair_follicle
591	Kpnb1	1.05663e-68	-0.2802	0.3	0.552	2.53411e-64	Hair_follicle
592	Mrpl21	1.22609e-68	-0.322556	0.48	0.73	2.94053e-64	Hair_follicle
593	Dhx9	1.4325e-68	-0.321261	0.5	0.744	3.43557e-64	Hair_follicle
594	Ndufb5	1.74308e-68	-0.331248	0.729	0.908	4.18042e-64	Hair_follicle
595	Spint2	2.03878e-68	-0.439377	0.658	0.873	4.88961e-64	Hair_follicle
596	Prpf8	2.41951e-68	-0.295837	0.312	0.571	5.80272e-64	Hair_follicle
597	Mrpl43	2.52298e-68	-0.296533	0.398	0.657	6.05085e-64	Hair_follicle
598	Uck2	3.12499e-68	-0.385151	0.422	0.675	7.49466e-64	Hair_follicle
599	Psmc4	3.403e-68	-0.309574	0.46	0.709	8.16143e-64	Hair_follicle
600	Anxa7	3.57903e-68	0.593953	0.593	0.447	8.58359e-64	Hair_follicle
601	Cct7	3.97811e-68	-0.344001	0.656	0.849	9.5407e-64	Hair_follicle
602	Tusc3	4.73767e-68	-0.253036	0.186	0.418	1.13623e-63	Hair_follicle
603	Psmd7	5.02442e-68	-0.360877	0.618	0.83	1.20501e-63	Hair_follicle
604	Ddx39b	5.14808e-68	-0.343705	0.578	0.786	1.23466e-63	Hair_follicle
605	Chd6	6.11991e-68	-0.380753	0.403	0.663	1.46774e-63	Hair_follicle
606	Got2	8.14146e-68	-0.276234	0.257	0.508	1.95257e-63	Hair_follicle
607	Nme2	9.92723e-68	-0.307145	0.94	0.982	2.38085e-63	Hair_follicle
608	Aplp2	1.3371e-67	-0.375004	0.637	0.854	3.20676e-63	Hair_follicle
609	Lrrc8c	1.62269e-67	-0.38671	0.149	0.366	3.8917e-63	Hair_follicle
610	Rpl5	2.11227e-67	-0.276422	0.921	0.977	5.06586e-63	Hair_follicle
611	Foxe1	2.41006e-67	-0.299292	0.043	0.214	5.78006e-63	Hair_follicle
612	Map3k5	3.37844e-67	-0.474754	0.461	0.711	8.10251e-63	Hair_follicle
613	Spink5	3.51532e-67	1.10183	0.251	0.085	8.43079e-63	Hair_follicle
614	Nr1d1	3.79139e-67	0.553268	0.419	0.228	9.0929e-63	Hair_follicle
615	Acsl3	4.27697e-67	-0.329445	0.379	0.648	1.02575e-62	Hair_follicle
616	Mrpl57	4.66031e-67	-0.321169	0.5	0.759	1.11768e-62	Hair_follicle
617	Mill1	4.97223e-67	0.769112	0.331	0.15	1.19249e-62	Hair_follicle
618	2610307P16Rik	6.49609e-67	-0.415954	0.219	0.456	1.55796e-62	Hair_follicle
619	Ckb	9.98368e-67	-0.489626	0.24	0.481	2.39439e-62	Hair_follicle
620	Acadl	1.01133e-66	-0.33592	0.368	0.62	2.42548e-62	Hair_follicle
621	Snrnp40	1.49926e-66	-0.276173	0.346	0.599	3.59567e-62	Hair_follicle
622	Rars	1.68825e-66	-0.282825	0.363	0.62	4.04893e-62	Hair_follicle
623	Hist3h2ba	1.83464e-66	-0.267066	0.067	0.251	4.40002e-62	Hair_follicle
624	Emp2	1.92448e-66	-0.421356	0.551	0.787	4.61548e-62	Hair_follicle
625	Ier5l	2.13668e-66	-0.349943	0.188	0.416	5.12441e-62	Hair_follicle
626	Myh9	3.03519e-66	-0.402988	0.587	0.824	7.2793e-62	Hair_follicle
627	Arl6ip4	4.55385e-66	-0.252167	0.291	0.545	1.09215e-61	Hair_follicle
628	Irx2	5.23948e-66	-0.375482	0.361	0.613	1.25658e-61	Hair_follicle
629	Cenpp	5.52455e-66	-0.265963	0.172	0.397	1.32495e-61	Hair_follicle
630	Exosc3	1.60777e-65	-0.25464	0.217	0.453	3.85592e-61	Hair_follicle
631	Mrpl42	2.15462e-65	-0.274912	0.386	0.647	5.16743e-61	Hair_follicle
632	Pdia3	3.0267e-65	-0.335313	0.588	0.835	7.25893e-61	Hair_follicle
633	Nudt4	3.51007e-65	-0.307039	0.38	0.661	8.41821e-61	Hair_follicle
634	Pgam1	4.31504e-65	-0.310358	0.504	0.746	1.03488e-60	Hair_follicle
635	Immt	7.55082e-65	-0.293257	0.335	0.584	1.81091e-60	Hair_follicle
636	Ten1	1.00681e-64	-0.251114	0.301	0.553	2.41463e-60	Hair_follicle
637	F12	1.15602e-64	-0.668557	0.181	0.408	2.77249e-60	Hair_follicle
638	Nop56	1.18727e-64	-0.305238	0.414	0.663	2.84743e-60	Hair_follicle
639	Ryk	1.37899e-64	-0.323796	0.489	0.754	3.30722e-60	Hair_follicle
640	Psmd6	1.5128e-64	-0.29243	0.43	0.684	3.62814e-60	Hair_follicle
641	Jup	3.23545e-64	0.599408	0.779	0.764	7.75958e-60	Hair_follicle
642	Plekhg1	4.19754e-64	-0.357516	0.119	0.319	1.0067e-59	Hair_follicle
643	Cst3	4.6769e-64	0.687112	0.892	0.922	1.12166e-59	Hair_follicle
644	Bmpr1a	5.25202e-64	-0.362287	0.502	0.738	1.25959e-59	Hair_follicle
645	Cisd1	6.96592e-64	-0.288992	0.357	0.619	1.67064e-59	Hair_follicle
646	Ndufs6	7.38535e-64	-0.31553	0.593	0.818	1.77123e-59	Hair_follicle
647	Sipa1l1	8.49804e-64	-0.340925	0.389	0.643	2.03809e-59	Hair_follicle
648	Cenpx	8.74859e-64	-0.282165	0.386	0.633	2.09818e-59	Hair_follicle
649	Ube2e1	1.21536e-63	-0.267572	0.495	0.756	2.9148e-59	Hair_follicle
650	Krt15	2.08638e-63	1.15786	0.68	0.485	5.00377e-59	Hair_follicle
651	Ndufa8	3.93693e-63	-0.251717	0.504	0.753	9.44194e-59	Hair_follicle
652	Mrps12	4.12368e-63	-0.251039	0.338	0.592	9.88983e-59	Hair_follicle
653	Slc39a6	4.87469e-63	-0.322311	0.291	0.535	1.1691e-58	Hair_follicle
654	Ifrd1	6.41398e-63	0.55231	0.925	0.965	1.53827e-58	Hair_follicle
655	Larp7	6.55943e-63	-0.2662	0.289	0.534	1.57315e-58	Hair_follicle
656	Stoml2	9.57439e-63	-0.275111	0.366	0.612	2.29623e-58	Hair_follicle
657	Cetn3	1.09923e-62	-0.304361	0.504	0.744	2.63628e-58	Hair_follicle
658	H2-D1	1.13189e-62	0.535389	0.841	0.855	2.71461e-58	Hair_follicle
659	Eppk1	1.65216e-62	0.616308	0.476	0.293	3.96237e-58	Hair_follicle
660	Map2k2	1.82515e-62	-0.294299	0.493	0.745	4.37727e-58	Hair_follicle
661	Fat1	2.60255e-62	-0.325157	0.358	0.616	6.2417e-58	Hair_follicle
662	Mrps24	3.02764e-62	-0.287641	0.543	0.786	7.26119e-58	Hair_follicle
663	Tmem14c	3.65616e-62	-0.32515	0.524	0.756	8.76858e-58	Hair_follicle
664	Gtf2ird1	5.02762e-62	-0.266314	0.184	0.405	1.20577e-57	Hair_follicle
665	Eif3i	5.43353e-62	-0.319013	0.771	0.923	1.30312e-57	Hair_follicle
666	Hnrnpk	5.83817e-62	-0.320549	0.806	0.932	1.40017e-57	Hair_follicle
667	Lap3	6.37949e-62	-0.275523	0.433	0.72	1.52999e-57	Hair_follicle
668	Trps1	6.92237e-62	-0.476436	0.288	0.52	1.66019e-57	Hair_follicle
669	Eif4b	7.51316e-62	-0.260145	0.498	0.753	1.80188e-57	Hair_follicle
670	Tjp2	7.92018e-62	0.702531	0.715	0.67	1.8995e-57	Hair_follicle
671	Zfp36	9.50223e-62	1.1893	0.787	0.775	2.27892e-57	Hair_follicle
672	Rnaseh2a	9.5764e-62	-0.261899	0.196	0.422	2.29671e-57	Hair_follicle
673	Crlf3	1.16903e-61	-0.322391	0.164	0.384	2.80369e-57	Hair_follicle
674	Ube2m	2.47341e-61	-0.287734	0.506	0.747	5.93197e-57	Hair_follicle
675	Taf1d	3.34044e-61	-0.303488	0.492	0.731	8.01137e-57	Hair_follicle
676	Mast4	3.564e-61	0.737947	0.832	0.852	8.54753e-57	Hair_follicle
677	Smad7	4.58255e-61	-0.36427	0.362	0.61	1.09903e-56	Hair_follicle
678	Csnk2b	5.32861e-61	-0.280542	0.526	0.767	1.27796e-56	Hair_follicle
679	Btg3	5.82083e-61	-0.362388	0.549	0.781	1.39601e-56	Hair_follicle
680	Swap70	7.83472e-61	-0.255242	0.125	0.323	1.879e-56	Hair_follicle
681	Atp5g3	9.415e-61	-0.320294	0.711	0.892	2.258e-56	Hair_follicle
682	Vgll4	9.4385e-61	-0.340299	0.427	0.683	2.26364e-56	Hair_follicle
683	Trio	1.06782e-60	-0.334695	0.496	0.758	2.56096e-56	Hair_follicle
684	Rad54l2	1.08364e-60	-0.263521	0.2	0.422	2.5989e-56	Hair_follicle
685	Mrpl20	1.32689e-60	-0.306502	0.599	0.807	3.18229e-56	Hair_follicle
686	Caprin1	1.35012e-60	-0.297426	0.49	0.734	3.238e-56	Hair_follicle
687	Chit1	1.56625e-60	0.764861	0.322	0.151	3.75633e-56	Hair_follicle
688	Mlf2	1.7476e-60	-0.276601	0.43	0.67	4.19127e-56	Hair_follicle
689	Lpin2	2.18991e-60	-0.293612	0.275	0.516	5.25206e-56	Hair_follicle
690	Deptor	2.64928e-60	-0.351095	0.227	0.449	6.35377e-56	Hair_follicle
691	Acbd6	2.75139e-60	-0.282831	0.493	0.747	6.59866e-56	Hair_follicle
692	Snx3	2.84588e-60	-0.311124	0.652	0.858	6.82528e-56	Hair_follicle
693	Pcbp1	3.10304e-60	-0.311861	0.68	0.857	7.44203e-56	Hair_follicle
694	Gsr	6.68082e-60	-0.272436	0.23	0.46	1.60226e-55	Hair_follicle
695	Atpif1	8.80784e-60	-0.291195	0.837	0.94	2.11238e-55	Hair_follicle
696	Eif4h	8.85851e-60	-0.276474	0.478	0.723	2.12454e-55	Hair_follicle
697	Csgalnact1	1.23e-59	-0.296412	0.089	0.268	2.94991e-55	Hair_follicle
698	Hat1	1.49735e-59	-0.347994	0.435	0.668	3.5911e-55	Hair_follicle
699	Mrpl4	3.59796e-59	-0.250258	0.349	0.598	8.62898e-55	Hair_follicle
700	Eif4a3	5.08446e-59	-0.264372	0.454	0.697	1.21941e-54	Hair_follicle
701	Rangap1	6.92292e-59	-0.271545	0.394	0.634	1.66032e-54	Hair_follicle
702	Ndufs3	7.35137e-59	-0.260849	0.453	0.697	1.76308e-54	Hair_follicle
703	Krt80	9.62286e-59	0.530002	0.316	0.142	2.30785e-54	Hair_follicle
704	Setd7	1.04614e-58	-0.296427	0.278	0.509	2.50895e-54	Hair_follicle
705	Litaf	1.19377e-58	0.671253	0.677	0.626	2.86303e-54	Hair_follicle
706	Ccl27a	1.47198e-58	0.806676	0.46	0.27	3.53025e-54	Hair_follicle
707	Sept11	1.81574e-58	-0.269736	0.313	0.56	4.35468e-54	Hair_follicle
708	Hist1h4d	1.87017e-58	-0.360552	0.222	0.435	4.48524e-54	Hair_follicle
709	Prelid1	2.22171e-58	-0.282508	0.547	0.788	5.32832e-54	Hair_follicle
710	Rnf7	2.32607e-58	-0.280305	0.545	0.788	5.57862e-54	Hair_follicle
711	Manf	2.38524e-58	-0.303395	0.654	0.859	5.72053e-54	Hair_follicle
712	Mcm4	4.43981e-58	-0.279764	0.221	0.442	1.0648e-53	Hair_follicle
713	Gatad2a	4.56176e-58	-0.28439	0.404	0.647	1.09405e-53	Hair_follicle
714	Ndrg1	4.60804e-58	0.62839	0.638	0.51	1.10515e-53	Hair_follicle
715	Timp3	5.16309e-58	-0.475198	0.371	0.615	1.23826e-53	Hair_follicle
716	Ndufa12	5.6177e-58	-0.289998	0.577	0.795	1.34729e-53	Hair_follicle
717	Purb	6.36323e-58	-0.305319	0.666	0.867	1.52609e-53	Hair_follicle
718	Mpzl2	6.533e-58	-0.30265	0.325	0.568	1.56681e-53	Hair_follicle
719	Csrp2	7.80203e-58	-0.291865	0.173	0.384	1.87116e-53	Hair_follicle
720	Krt1	8.86574e-58	1.28773	0.298	0.132	2.12627e-53	Hair_follicle
721	Dnajc2	1.10115e-57	-0.265007	0.376	0.618	2.64088e-53	Hair_follicle
722	Atad2b	1.23487e-57	-0.318531	0.445	0.688	2.96159e-53	Hair_follicle
723	Larp1	1.24385e-57	-0.289612	0.546	0.795	2.98313e-53	Hair_follicle
724	Hmgn2	1.56462e-57	-0.282349	0.407	0.668	3.75243e-53	Hair_follicle
725	Ywhae	1.65839e-57	-0.284364	0.853	0.954	3.97732e-53	Hair_follicle
726	Commd3	1.71312e-57	-0.269643	0.369	0.609	4.10857e-53	Hair_follicle
727	Txn2	2.1927e-57	-0.257635	0.472	0.705	5.25875e-53	Hair_follicle
728	Rbbp7	3.13182e-57	-0.295348	0.453	0.694	7.51104e-53	Hair_follicle
729	Lbr	3.24817e-57	-0.251082	0.29	0.524	7.79008e-53	Hair_follicle
730	Ssh2	3.69009e-57	-0.351232	0.358	0.607	8.84995e-53	Hair_follicle
731	Ddi2	4.14032e-57	-0.288998	0.357	0.596	9.92974e-53	Hair_follicle
732	Dnaja1	5.10562e-57	-0.348466	0.852	0.956	1.22448e-52	Hair_follicle
733	Malat1	6.22018e-57	0.517298	0.983	0.998	1.49179e-52	Hair_follicle
734	Hnrnpr	7.07604e-57	-0.253822	0.439	0.686	1.69705e-52	Hair_follicle
735	Eif3c	7.25131e-57	-0.31323	0.69	0.884	1.73908e-52	Hair_follicle
736	Hist1h1c	8.78173e-57	-0.368446	0.396	0.636	2.10612e-52	Hair_follicle
737	Eif3g	1.06125e-56	-0.261001	0.523	0.765	2.54518e-52	Hair_follicle
738	Map3k8	1.21333e-56	0.677476	0.571	0.452	2.90994e-52	Hair_follicle
739	Atrx	1.24312e-56	-0.282193	0.541	0.776	2.98137e-52	Hair_follicle
740	Gclc	1.33178e-56	-0.39341	0.229	0.445	3.194e-52	Hair_follicle
741	Hadh	1.44193e-56	-0.263413	0.313	0.557	3.45817e-52	Hair_follicle
742	Pim1	1.45693e-56	0.871831	0.711	0.693	3.49416e-52	Hair_follicle
743	Ssb	1.73344e-56	-0.322794	0.693	0.877	4.15732e-52	Hair_follicle
744	Ssna1	5.61734e-56	-0.263551	0.373	0.602	1.34721e-51	Hair_follicle
745	Eif4g2	5.67511e-56	-0.302488	0.848	0.965	1.36106e-51	Hair_follicle
746	Cdv3	9.30514e-56	-0.317559	0.661	0.873	2.23165e-51	Hair_follicle
747	St3gal3	1.47348e-55	-0.320493	0.086	0.254	3.53385e-51	Hair_follicle
748	Pakap.1	1.53909e-55	-0.31613	0.133	0.323	3.69119e-51	Hair_follicle
749	Cpne8	1.5587e-55	0.6398	0.616	0.49	3.73824e-51	Hair_follicle
750	Ndufs7	1.61826e-55	-0.299726	0.508	0.732	3.88107e-51	Hair_follicle
751	Gng5	1.67342e-55	0.368801	0.909	0.955	4.01337e-51	Hair_follicle
752	Gja1	1.80502e-55	-0.382678	0.515	0.783	4.32898e-51	Hair_follicle
753	Gtf2a2	2.18767e-55	-0.259978	0.467	0.713	5.2467e-51	Hair_follicle
754	Krt5	2.32229e-55	0.731762	0.825	0.836	5.56954e-51	Hair_follicle
755	Rtraf	3.44397e-55	-0.250674	0.729	0.911	8.25966e-51	Hair_follicle
756	Snx5	3.99612e-55	-0.283589	0.44	0.671	9.5839e-51	Hair_follicle
757	Tcim	4.69437e-55	0.600068	0.275	0.115	1.12585e-50	Hair_follicle
758	Timm13	4.9249e-55	-0.301258	0.698	0.872	1.18114e-50	Hair_follicle
759	Dusp8	6.99845e-55	-0.258889	0.266	0.49	1.67844e-50	Hair_follicle
760	Lsm3	7.02326e-55	-0.259179	0.37	0.604	1.68439e-50	Hair_follicle
761	Epb41	1.61667e-54	-0.258775	0.237	0.454	3.87727e-50	Hair_follicle
762	Hnrnpm	1.87899e-54	-0.31126	0.636	0.831	4.50638e-50	Hair_follicle
763	Plk4	3.41945e-54	-0.288619	0.175	0.373	8.20087e-50	Hair_follicle
764	Plxna2	4.48099e-54	-0.441108	0.383	0.613	1.07468e-49	Hair_follicle
765	Psmd13	5.09926e-54	-0.261259	0.409	0.641	1.22295e-49	Hair_follicle
766	Trp53	5.15344e-54	-0.261188	0.358	0.593	1.23595e-49	Hair_follicle
767	Casp4	5.9398e-54	0.450726	0.231	0.086	1.42454e-49	Hair_follicle
768	Ppp1cc	8.20911e-54	-0.265236	0.421	0.653	1.96879e-49	Hair_follicle
769	Atpaf1	8.3443e-54	-0.347844	0.08	0.249	2.00121e-49	Hair_follicle
770	Tcof1	9.75076e-54	-0.275883	0.303	0.528	2.33853e-49	Hair_follicle
771	Id2	1.18343e-53	-0.374309	0.455	0.699	2.83822e-49	Hair_follicle
772	Chl1	1.64728e-53	0.499934	0.382	0.207	3.95066e-49	Hair_follicle
773	Creb5	2.05421e-53	-0.52472	0.581	0.77	4.92662e-49	Hair_follicle
774	Myo1e	2.22726e-53	0.614266	0.771	0.739	5.34163e-49	Hair_follicle
775	Dapl1	3.07579e-53	0.777036	0.341	0.178	7.37666e-49	Hair_follicle
776	U2af1	3.12575e-53	-0.294214	0.771	0.895	7.49649e-49	Hair_follicle
777	Ankrd11	3.14525e-53	-0.325818	0.749	0.914	7.54326e-49	Hair_follicle
778	Rpl9-ps6	3.99527e-53	-0.268218	0.546	0.786	9.58186e-49	Hair_follicle
779	Col17a1	4.79888e-53	0.686714	0.593	0.434	1.15092e-48	Hair_follicle
780	Pnn	5.12027e-53	-0.279664	0.401	0.624	1.22799e-48	Hair_follicle
781	Clca3a2	5.14204e-53	0.695329	0.33	0.166	1.23321e-48	Hair_follicle
782	Ahnak2	6.11194e-53	0.370464	0.254	0.103	1.46583e-48	Hair_follicle
783	Bnc2	6.25653e-53	-0.25318	0.471	0.717	1.5005e-48	Hair_follicle
784	Stk24	6.59662e-53	-0.250394	0.328	0.561	1.58207e-48	Hair_follicle
785	Krt16	7.92013e-53	1.20139	0.61	0.5	1.89949e-48	Hair_follicle
786	Mgp	1.02131e-52	-0.4022	0.158	0.35	2.4494e-48	Hair_follicle
787	Mpc2	1.92426e-52	-0.329153	0.65	0.837	4.61496e-48	Hair_follicle
788	Dnajc8	2.12666e-52	-0.251269	0.479	0.723	5.10038e-48	Hair_follicle
789	Arl15	2.29305e-52	-0.618868	0.526	0.735	5.49942e-48	Hair_follicle
790	Ahnak	2.43049e-52	0.41471	0.894	0.917	5.82905e-48	Hair_follicle
791	Myo1d	3.73195e-52	0.605911	0.692	0.606	8.95033e-48	Hair_follicle
792	Pdcd5	4.22247e-52	-0.260851	0.558	0.796	1.01268e-47	Hair_follicle
793	Psmb2	4.65962e-52	-0.273809	0.776	0.899	1.11752e-47	Hair_follicle
794	Pola1	9.48669e-52	-0.274336	0.233	0.443	2.27519e-47	Hair_follicle
795	Flrt3	1.20811e-51	-0.369722	0.366	0.591	2.89741e-47	Hair_follicle
796	Arhgap10	1.24502e-51	-0.254137	0.413	0.672	2.98594e-47	Hair_follicle
797	Wnt4	1.29079e-51	-0.25393	0.333	0.561	3.0957e-47	Hair_follicle
798	Scaf11	1.34979e-51	-0.253236	0.512	0.745	3.23721e-47	Hair_follicle
799	Hspa1b	1.47312e-51	-0.337784	0.783	0.901	3.53297e-47	Hair_follicle
800	Pnrc1	1.73746e-51	0.516983	0.875	0.913	4.16694e-47	Hair_follicle
801	Rps27l	1.74947e-51	-0.268493	0.837	0.932	4.19576e-47	Hair_follicle
802	Tgfbi	1.931e-51	0.447516	0.312	0.149	4.63112e-47	Hair_follicle
803	Srp19	2.39357e-51	-0.280933	0.476	0.71	5.74051e-47	Hair_follicle
804	Vav3	2.9656e-51	-0.379028	0.245	0.448	7.11239e-47	Hair_follicle
805	Sytl2	6.02055e-51	-0.34287	0.088	0.249	1.44391e-46	Hair_follicle
806	Srsf1	6.21202e-51	-0.251838	0.397	0.629	1.48983e-46	Hair_follicle
807	Lamb1	7.83623e-51	-0.273899	0.12	0.293	1.87936e-46	Hair_follicle
808	Pbrm1	1.11828e-50	-0.267812	0.471	0.704	2.68198e-46	Hair_follicle
809	Notch1	1.2261e-50	-0.532469	0.487	0.67	2.94056e-46	Hair_follicle
810	Tomm22	1.37401e-50	-0.291613	0.637	0.828	3.29529e-46	Hair_follicle
811	Hnrnpf	1.54312e-50	-0.292721	0.799	0.928	3.70087e-46	Hair_follicle
812	Mgst3	1.82711e-50	-0.440131	0.403	0.619	4.38196e-46	Hair_follicle
813	Mical3	1.85613e-50	-0.257735	0.303	0.519	4.45156e-46	Hair_follicle
814	Hif1a	3.03841e-50	0.535078	0.691	0.587	7.28701e-46	Hair_follicle
815	Bsg	3.67326e-50	-0.279346	0.655	0.853	8.80957e-46	Hair_follicle
816	Clip1	4.09692e-50	0.802735	0.553	0.45	9.82565e-46	Hair_follicle
817	Gm12840	5.47349e-50	0.590537	0.483	0.337	1.31271e-45	Hair_follicle
818	Hk2	5.54473e-50	0.659495	0.577	0.456	1.32979e-45	Hair_follicle
819	Specc1	7.10975e-50	-0.30744	0.237	0.445	1.70513e-45	Hair_follicle
820	Cebpd	7.75739e-50	0.749833	0.58	0.427	1.86045e-45	Hair_follicle
821	Hnrnpul2	9.44062e-50	-0.263173	0.458	0.687	2.26414e-45	Hair_follicle
822	Serpinb1a	1.74437e-49	0.682314	0.229	0.088	4.18352e-45	Hair_follicle
823	Lmo4	2.02463e-49	-0.348597	0.503	0.72	4.85566e-45	Hair_follicle
824	Sec61b	2.83719e-49	-0.263167	0.654	0.871	6.80443e-45	Hair_follicle
825	Sgms2	3.58685e-49	0.721353	0.607	0.496	8.60235e-45	Hair_follicle
826	Agps	4.80678e-49	-0.252859	0.326	0.56	1.15281e-44	Hair_follicle
827	Calm4	6.73764e-49	1.10982	0.492	0.337	1.61589e-44	Hair_follicle
828	Tomm20	8.12879e-49	-0.270928	0.825	0.947	1.94953e-44	Hair_follicle
829	Ppp1r14c	9.62621e-49	0.502846	0.635	0.497	2.30865e-44	Hair_follicle
830	Ppfia1	1.18699e-48	-0.278491	0.388	0.614	2.84676e-44	Hair_follicle
831	Ccl20	1.27862e-48	1.8743	0.206	0.076	3.06651e-44	Hair_follicle
832	Car13	1.40155e-48	0.433813	0.406	0.239	3.36135e-44	Hair_follicle
833	G3bp1	1.55024e-48	-0.256691	0.599	0.806	3.71794e-44	Hair_follicle
834	Akr1a1	1.73499e-48	-0.257848	0.565	0.801	4.16102e-44	Hair_follicle
835	Luzp1	1.96572e-48	-0.301739	0.715	0.895	4.7144e-44	Hair_follicle
836	Pon2	2.36354e-48	0.597895	0.665	0.639	5.66848e-44	Hair_follicle
837	Rad21	3.01282e-48	-0.251821	0.344	0.565	7.22565e-44	Hair_follicle
838	Fdps	3.25921e-48	-0.36266	0.532	0.741	7.81657e-44	Hair_follicle
839	Ugdh	4.46093e-48	-0.61093	0.281	0.479	1.06987e-43	Hair_follicle
840	Fmnl2	4.81826e-48	-0.296364	0.226	0.43	1.15556e-43	Hair_follicle
841	Ankrd13a	5e-48	-0.27086	0.334	0.555	1.19915e-43	Hair_follicle
842	Chd3	5.48404e-48	-0.253941	0.231	0.43	1.31524e-43	Hair_follicle
843	Krt6a	6.27845e-48	1.05757	0.394	0.232	1.50576e-43	Hair_follicle
844	Ndufb6	7.15351e-48	-0.272034	0.551	0.774	1.71563e-43	Hair_follicle
845	Zc3h12a	2.03912e-47	0.541595	0.431	0.286	4.89041e-43	Hair_follicle
846	Tma7	2.77707e-47	-0.26717	0.684	0.853	6.66026e-43	Hair_follicle
847	Hcar2	3.79149e-47	0.446809	0.304	0.155	9.09313e-43	Hair_follicle
848	Wls	5.82547e-47	-0.283778	0.351	0.564	1.39712e-42	Hair_follicle
849	Smarca5	7.37347e-47	-0.280086	0.712	0.894	1.76838e-42	Hair_follicle
850	Tnks2	1.41151e-46	-0.255055	0.542	0.756	3.38522e-42	Hair_follicle
851	Ly6g6c	1.60349e-46	1.01849	0.328	0.174	3.84565e-42	Hair_follicle
852	Psma5	1.90479e-46	-0.263537	0.677	0.846	4.56825e-42	Hair_follicle
853	Metap2	2.72586e-46	-0.261611	0.607	0.837	6.53743e-42	Hair_follicle
854	Clec2d	2.88323e-46	0.33677	0.234	0.098	6.91485e-42	Hair_follicle
855	Ncor1	3.79519e-46	-0.250697	0.58	0.798	9.10201e-42	Hair_follicle
856	Pdzd2	4.26922e-46	-0.281864	0.395	0.623	1.02389e-41	Hair_follicle
857	Gm20186	5.64788e-46	0.577118	0.374	0.224	1.35453e-41	Hair_follicle
858	Hspa9	8.12131e-46	-0.257988	0.609	0.825	1.94773e-41	Hair_follicle
859	Zfp704	8.87613e-46	-0.27868	0.201	0.396	2.12876e-41	Hair_follicle
860	Abca12	2.78361e-45	0.889168	0.376	0.22	6.67594e-41	Hair_follicle
861	Pdcd4	3.4767e-45	-0.311901	0.461	0.686	8.33817e-41	Hair_follicle
862	Slc5a1	3.53842e-45	0.318319	0.108	0.02	8.48619e-41	Hair_follicle
863	Krt35	3.71098e-45	-1.042	0.006	0.103	8.90005e-41	Hair_follicle
864	S100a10	4.52654e-45	0.596853	0.89	0.94	1.0856e-40	Hair_follicle
865	Rnaset2a	4.92052e-45	-0.331537	0.274	0.478	1.18009e-40	Hair_follicle
866	Bcr	9.98077e-45	-0.263805	0.388	0.604	2.39369e-40	Hair_follicle
867	1700025G04Rik	1.63912e-44	-0.272104	0.34	0.553	3.93111e-40	Hair_follicle
868	Slc6a14	1.91918e-44	0.587545	0.276	0.129	4.60277e-40	Hair_follicle
869	Psd3	2.67846e-44	-0.26813	0.159	0.332	6.42375e-40	Hair_follicle
870	Nme5	5.26876e-44	-0.406549	0.019	0.127	1.26361e-39	Hair_follicle
871	Ppp1r2	6.17036e-44	-0.305656	0.61	0.829	1.47984e-39	Hair_follicle
872	Etl4	6.90397e-44	-0.270594	0.315	0.519	1.65578e-39	Hair_follicle
873	Metrnl	1.05682e-43	-0.30257	0.191	0.371	2.53458e-39	Hair_follicle
874	Cldn1	1.4945e-43	0.61371	0.692	0.657	3.58427e-39	Hair_follicle
875	Fn1	2.51026e-43	-0.270593	0.105	0.261	6.02036e-39	Hair_follicle
876	Hoxc13	4.55229e-43	-0.322527	0.096	0.243	1.09178e-38	Hair_follicle
877	Gadd45b	4.5818e-43	1.0085	0.787	0.842	1.09885e-38	Hair_follicle
878	Atp2b4	4.75947e-43	0.436764	0.342	0.196	1.14146e-38	Hair_follicle
879	Npepps	8.20098e-43	0.647739	0.662	0.631	1.96684e-38	Hair_follicle
880	1110038B12Rik	8.50625e-43	-0.250086	0.561	0.786	2.04005e-38	Hair_follicle
881	Barx2	2.74776e-42	0.334987	0.52	0.325	6.58996e-38	Hair_follicle
882	Rnaset2b	5.26365e-42	-0.311607	0.247	0.439	1.26238e-37	Hair_follicle
883	Skil	1.10665e-41	0.560137	0.612	0.554	2.65407e-37	Hair_follicle
884	Cstb	3.99457e-41	0.602078	0.777	0.804	9.58018e-37	Hair_follicle
885	Alyref	1.02485e-40	-0.293697	0.638	0.785	2.45789e-36	Hair_follicle
886	Avpi1	1.44197e-40	0.985431	0.633	0.625	3.45827e-36	Hair_follicle
887	Eda	1.93714e-40	-0.294662	0.283	0.47	4.64585e-36	Hair_follicle
888	Pkib	2.06781e-40	0.360552	0.198	0.078	4.95923e-36	Hair_follicle
889	Cltb	5.53242e-40	0.489809	0.651	0.598	1.32684e-35	Hair_follicle
890	Snrpd2	1.03355e-39	-0.255146	0.765	0.885	2.47875e-35	Hair_follicle
891	Rassf8	1.08434e-39	-0.300373	0.341	0.536	2.60056e-35	Hair_follicle
892	Reep5	1.12285e-39	0.424003	0.827	0.853	2.69293e-35	Hair_follicle
893	Psors1c2	1.94172e-39	0.650391	0.122	0.032	4.65682e-35	Hair_follicle
894	Sh3d19	2.5209e-39	-0.385291	0.538	0.75	6.04587e-35	Hair_follicle
895	Atxn1	2.9964e-39	0.557684	0.764	0.717	7.18628e-35	Hair_follicle
896	Setbp1	4.69076e-39	-0.27091	0.445	0.686	1.12499e-34	Hair_follicle
897	Ccnl1	1.79211e-38	0.562033	0.834	0.901	4.29801e-34	Hair_follicle
898	Dstn	2.57829e-38	0.436741	0.862	0.922	6.18352e-34	Hair_follicle
899	Pcna	2.64757e-38	-0.279404	0.48	0.667	6.34967e-34	Hair_follicle
900	Defb14	4.86458e-38	0.393199	0.105	0.024	1.16667e-33	Hair_follicle
901	Mir22hg	5.74928e-38	0.429765	0.468	0.332	1.37885e-33	Hair_follicle
902	Nipal1	6.35361e-38	0.499582	0.39	0.258	1.52379e-33	Hair_follicle
903	Selenok	1.16011e-37	0.375214	0.861	0.932	2.7823e-33	Hair_follicle
904	Lamp2	1.27757e-37	0.501652	0.717	0.699	3.06398e-33	Hair_follicle
905	Nppb	1.4933e-37	0.542665	0.1	0.021	3.58139e-33	Hair_follicle
906	Krtap17-1	3.51953e-37	-0.476734	0.044	0.157	8.44089e-33	Hair_follicle
907	Fosl1	4.3866e-37	0.556881	0.666	0.637	1.05204e-32	Hair_follicle
908	Skint4	4.88725e-37	0.320619	0.187	0.075	1.17211e-32	Hair_follicle
909	Epcam	5.15019e-37	0.619824	0.837	0.886	1.23517e-32	Hair_follicle
910	Adrb2	6.26277e-37	0.460734	0.391	0.258	1.502e-32	Hair_follicle
911	Krt77	8.82003e-37	0.77433	0.349	0.211	2.11531e-32	Hair_follicle
912	Pqlc1	9.02066e-37	0.434267	0.657	0.602	2.16342e-32	Hair_follicle
913	Rasl11a	1.5771e-36	-0.404923	0.103	0.24	3.78235e-32	Hair_follicle
914	Selenbp1	1.63651e-36	-0.415733	0.021	0.115	3.92485e-32	Hair_follicle
915	Pglyrp3	2.07741e-36	0.333071	0.158	0.057	4.98225e-32	Hair_follicle
916	Bbox1	3.08408e-36	0.368618	0.204	0.09	7.39656e-32	Hair_follicle
917	Ucp2	4.02198e-36	-0.719469	0.566	0.738	9.64591e-32	Hair_follicle
918	Nfkbiz	6.72162e-36	0.636671	0.675	0.652	1.61205e-31	Hair_follicle
919	Ftl1	9.39809e-36	-0.257579	0.776	0.927	2.25394e-31	Hair_follicle
920	Errfi1	1.44365e-35	-0.28337	0.651	0.826	3.46231e-31	Hair_follicle
921	Lcmt2	1.68354e-35	-0.333476	0.072	0.193	4.03765e-31	Hair_follicle
922	Cdh13	1.88495e-35	0.448735	0.244	0.118	4.52069e-31	Hair_follicle
923	Ywhaz	2.58154e-35	0.323076	0.878	0.938	6.1913e-31	Hair_follicle
924	Angptl4	3.59742e-35	-0.318486	0.206	0.371	8.62769e-31	Hair_follicle
925	Sept9	3.71118e-35	0.440988	0.377	0.246	8.90052e-31	Hair_follicle
926	Eif6	4.23138e-35	0.448515	0.774	0.812	1.01481e-30	Hair_follicle
927	Wdr12	4.62269e-35	-0.296305	0.263	0.444	1.10866e-30	Hair_follicle
928	Nsa2	6.81035e-35	0.366078	0.842	0.905	1.63333e-30	Hair_follicle
929	Gjb4	1.18513e-34	0.330566	0.318	0.178	2.84231e-30	Hair_follicle
930	Egfr	1.33359e-34	-0.258371	0.667	0.857	3.19835e-30	Hair_follicle
931	Eif1a	1.40806e-34	0.440474	0.712	0.717	3.37695e-30	Hair_follicle
932	Slc7a1	1.47133e-34	-0.258074	0.358	0.546	3.5287e-30	Hair_follicle
933	Mpp5	1.83281e-34	0.448425	0.522	0.423	4.39562e-30	Hair_follicle
934	Nrtn	2.51348e-34	0.501598	0.283	0.161	6.02808e-30	Hair_follicle
935	Camk2d	4.20089e-34	0.478301	0.451	0.323	1.0075e-29	Hair_follicle
936	Klk8	4.22727e-34	0.584597	0.288	0.157	1.01383e-29	Hair_follicle
937	Itprid2	5.45848e-34	0.475785	0.563	0.461	1.30911e-29	Hair_follicle
938	Sertad1	6.17117e-34	0.529095	0.636	0.597	1.48003e-29	Hair_follicle
939	Lamc2	6.79963e-34	0.565985	0.561	0.487	1.63076e-29	Hair_follicle
940	Nlrc5	1.05629e-33	0.400867	0.278	0.154	2.5333e-29	Hair_follicle
941	Actb	1.14639e-33	0.428784	0.994	0.997	2.74939e-29	Hair_follicle
942	Rab11a	1.16856e-33	0.494971	0.574	0.521	2.80256e-29	Hair_follicle
943	Chil1	1.29234e-33	0.502256	0.226	0.109	3.09943e-29	Hair_follicle
944	Apbb2	1.3842e-33	-0.261713	0.269	0.444	3.31973e-29	Hair_follicle
945	Crabp2	1.59196e-33	0.544559	0.234	0.115	3.81799e-29	Hair_follicle
946	Birc3	2.30391e-33	0.460532	0.352	0.231	5.52547e-29	Hair_follicle
947	Slc7a8	2.66996e-33	-0.337101	0.141	0.279	6.40335e-29	Hair_follicle
948	Gcnt2	4.29885e-33	0.617684	0.436	0.321	1.03099e-28	Hair_follicle
949	Rcan1	4.50955e-33	0.64549	0.524	0.442	1.08152e-28	Hair_follicle
950	Nrip1	5.18462e-33	-0.301166	0.646	0.835	1.24343e-28	Hair_follicle
951	Shroom3	6.55842e-33	-0.28723	0.384	0.568	1.57291e-28	Hair_follicle
952	Lmna	1.35987e-32	0.411523	0.913	0.958	3.26138e-28	Hair_follicle
953	Slc6a6	1.38214e-32	0.788768	0.56	0.478	3.31478e-28	Hair_follicle
954	Sowahc	1.40456e-32	0.40819	0.342	0.223	3.36855e-28	Hair_follicle
955	Clic1	1.58015e-32	0.398423	0.829	0.872	3.78968e-28	Hair_follicle
956	H2-T23	2.25443e-32	0.385918	0.365	0.233	5.4068e-28	Hair_follicle
957	Kansl1l	2.77694e-32	-0.363614	0.378	0.552	6.65995e-28	Hair_follicle
958	Gm16685	2.89781e-32	0.378402	0.212	0.1	6.94983e-28	Hair_follicle
959	Ifitm3	9.08528e-32	0.759084	0.656	0.626	2.17892e-27	Hair_follicle
960	Atp6v0e	2.11168e-31	0.357905	0.766	0.792	5.06445e-27	Hair_follicle
961	Pi15	3.60415e-31	0.512699	0.263	0.143	8.64382e-27	Hair_follicle
962	Skint3	3.85332e-31	0.736332	0.225	0.114	9.24143e-27	Hair_follicle
963	Arhgap44	4.4628e-31	0.395727	0.286	0.161	1.07031e-26	Hair_follicle
964	Atp6v0c	5.49966e-31	0.338348	0.823	0.875	1.31898e-26	Hair_follicle
965	Ptges	6.04858e-31	0.422087	0.323	0.208	1.45063e-26	Hair_follicle
966	Skint1	7.11493e-31	0.262629	0.204	0.096	1.70637e-26	Hair_follicle
967	Krt10	7.12425e-31	1.34301	0.553	0.504	1.70861e-26	Hair_follicle
968	Chmp4b	7.39288e-31	0.366078	0.767	0.813	1.77303e-26	Hair_follicle
969	Ndfip2	8.82309e-31	0.433639	0.719	0.737	2.11604e-26	Hair_follicle
970	Crip2	9.79053e-31	0.526728	0.735	0.716	2.34806e-26	Hair_follicle
971	Elovl7	1.70017e-30	0.390743	0.327	0.209	4.07753e-26	Hair_follicle
972	Elovl6	5.20486e-30	-0.301365	0.2	0.354	1.24828e-25	Hair_follicle
973	Fst	1.28808e-29	0.76635	0.503	0.395	3.08921e-25	Hair_follicle
974	Rora	1.4861e-29	0.383759	0.46	0.344	3.56411e-25	Hair_follicle
975	Il13ra1	1.57545e-29	0.417139	0.543	0.445	3.77841e-25	Hair_follicle
976	Ets1	1.95471e-29	0.335792	0.293	0.175	4.68799e-25	Hair_follicle
977	Aldh1a3	1.97461e-29	-0.343151	0.049	0.147	4.73571e-25	Hair_follicle
978	Cav1	2.12669e-29	0.492141	0.397	0.292	5.10044e-25	Hair_follicle
979	Ctsh	2.9231e-29	0.362015	0.342	0.224	7.01048e-25	Hair_follicle
980	Ypel5	2.93912e-29	0.401233	0.514	0.432	7.04889e-25	Hair_follicle
981	2410006H16Rik	3.63671e-29	0.344982	0.89	0.949	8.72192e-25	Hair_follicle
982	Tmem45a	4.3431e-29	0.593347	0.389	0.277	1.0416e-24	Hair_follicle
983	Cwh43	5.76017e-29	0.255222	0.196	0.094	1.38146e-24	Hair_follicle
984	Osmr	6.23361e-29	0.384746	0.516	0.412	1.49501e-24	Hair_follicle
985	Ptcra	7.15841e-29	-0.625582	0.031	0.117	1.7168e-24	Hair_follicle
986	Lypd3	7.5676e-29	0.698392	0.672	0.675	1.81494e-24	Hair_follicle
987	Postn	1.18531e-28	0.410783	0.285	0.164	2.84273e-24	Hair_follicle
988	Mt1	1.78783e-28	0.693716	0.942	0.953	4.28774e-24	Hair_follicle
989	Myc	1.84594e-28	0.53494	0.524	0.44	4.42712e-24	Hair_follicle
990	Gabarapl2	3.56009e-28	0.429657	0.668	0.698	8.53816e-24	Hair_follicle
991	Il24	1.47005e-27	0.384145	0.156	0.066	3.52561e-23	Hair_follicle
992	Nrg1	1.56886e-27	0.328938	0.392	0.255	3.76259e-23	Hair_follicle
993	Enah	1.84966e-27	0.554406	0.602	0.53	4.43604e-23	Hair_follicle
994	Rnd3	2.08093e-27	-0.377244	0.749	0.876	4.99069e-23	Hair_follicle
995	Lmo1	2.53791e-27	0.354854	0.453	0.31	6.08667e-23	Hair_follicle
996	Tmeff1	3.05917e-27	-0.29675	0.062	0.162	7.33681e-23	Hair_follicle
997	Flnb	1.06779e-26	0.549451	0.715	0.698	2.56089e-22	Hair_follicle
998	Dennd2c	1.10147e-26	0.503069	0.685	0.688	2.64166e-22	Hair_follicle
999	Cdcp1	1.11249e-26	0.504034	0.556	0.492	2.66809e-22	Hair_follicle
1000	Tle4	1.71759e-26	0.453877	0.574	0.482	4.1193e-22	Hair_follicle
1001	Gm38560	1.94312e-26	-0.31945	0.052	0.145	4.66018e-22	Hair_follicle
1002	Dennd5b	2.50292e-26	-0.492343	0.17	0.302	6.00275e-22	Hair_follicle
1003	Pxdc1	4.77895e-26	0.502972	0.588	0.505	1.14613e-21	Hair_follicle
1004	Elf3	4.81143e-26	0.350547	0.207	0.111	1.15392e-21	Hair_follicle
1005	Ier3	9.02896e-26	0.707708	0.795	0.836	2.16541e-21	Hair_follicle
1006	Pnp	9.06194e-26	0.308729	0.437	0.319	2.17333e-21	Hair_follicle
1007	2610035D17Rik	9.59381e-26	0.637635	0.537	0.468	2.30088e-21	Hair_follicle
1008	Epgn	1.01541e-25	0.597789	0.333	0.223	2.43525e-21	Hair_follicle
1009	Tango6	1.07181e-25	-0.335214	0.372	0.531	2.57052e-21	Hair_follicle
1010	1600010M07Rik	1.83844e-25	-0.453602	0.211	0.351	4.40914e-21	Hair_follicle
1011	Prkx	2.6384e-25	0.362404	0.383	0.282	6.32767e-21	Hair_follicle
1012	Tshz2	2.87421e-25	0.26137	0.189	0.094	6.89321e-21	Hair_follicle
1013	Fam83b	3.44379e-25	0.405255	0.466	0.361	8.25925e-21	Hair_follicle
1014	Prrg4	3.75836e-25	0.292727	0.31	0.198	9.01369e-21	Hair_follicle
1015	Pla2g2f	5.36886e-25	0.251897	0.196	0.099	1.28761e-20	Hair_follicle
1016	Dsg3	6.18112e-25	0.569463	0.549	0.49	1.48242e-20	Hair_follicle
1017	Clk1	6.66913e-25	0.459456	0.696	0.732	1.59946e-20	Hair_follicle
1018	Pum2	2.35664e-24	0.500397	0.693	0.715	5.65192e-20	Hair_follicle
1019	Ralgds	2.47236e-24	0.338144	0.564	0.486	5.92947e-20	Hair_follicle
1020	Gpd2	4.67007e-24	0.295985	0.313	0.206	1.12002e-19	Hair_follicle
1021	Pthlh	4.81508e-24	0.650225	0.255	0.154	1.1548e-19	Hair_follicle
1022	Sostdc1	1.0915e-23	0.538569	0.2	0.108	2.61774e-19	Hair_follicle
1023	Tcp11l2	1.10979e-23	0.300786	0.329	0.222	2.66161e-19	Hair_follicle
1024	Klk7	1.17219e-23	0.699901	0.257	0.15	2.81126e-19	Hair_follicle
1025	Suco	1.82778e-23	0.456503	0.694	0.715	4.38356e-19	Hair_follicle
1026	Arrdc4	1.87975e-23	0.535343	0.468	0.384	4.50821e-19	Hair_follicle
1027	Gm36037	1.88341e-23	-0.479766	0.093	0.192	4.51698e-19	Hair_follicle
1028	Tnfrsf12a	2.32958e-23	0.435292	0.716	0.745	5.58703e-19	Hair_follicle
1029	Rgs20	2.83268e-23	0.286361	0.2	0.106	6.79362e-19	Hair_follicle
1030	Egr1	3.09254e-23	0.547548	0.845	0.882	7.41684e-19	Hair_follicle
1031	Hilpda	3.6477e-23	0.46316	0.303	0.204	8.74828e-19	Hair_follicle
1032	Cd200	4.04436e-23	0.308754	0.289	0.185	9.6996e-19	Hair_follicle
1033	Clcf1	4.18029e-23	0.258049	0.171	0.086	1.00256e-18	Hair_follicle
1034	Irf1	4.85826e-23	0.691614	0.436	0.365	1.16516e-18	Hair_follicle
1035	Fam135a	7.39262e-23	0.57128	0.627	0.607	1.77297e-18	Hair_follicle
1036	Ngf	7.78702e-23	0.363254	0.328	0.217	1.86756e-18	Hair_follicle
1037	Zc3hav1	1.07886e-22	0.407765	0.552	0.518	2.58743e-18	Hair_follicle
1038	Map7d1	1.34944e-22	0.369132	0.414	0.325	3.23635e-18	Hair_follicle
1039	Nfatc1	1.6173e-22	0.30951	0.301	0.197	3.87876e-18	Hair_follicle
1040	Atf3	2.32344e-22	0.747708	0.903	0.927	5.57232e-18	Hair_follicle
1041	Scel	2.88479e-22	0.596333	0.433	0.355	6.91858e-18	Hair_follicle
1042	Klk10	3.57523e-22	0.708185	0.191	0.104	8.57446e-18	Hair_follicle
1043	Tnk1	4.60228e-22	0.285575	0.257	0.158	1.10377e-17	Hair_follicle
1044	Gabarap	5.44666e-22	0.373153	0.777	0.851	1.30627e-17	Hair_follicle
1045	Ust	5.4942e-22	0.281478	0.276	0.167	1.31768e-17	Hair_follicle
1046	Orm1	5.74561e-22	0.322717	0.186	0.099	1.37797e-17	Hair_follicle
1047	Il31ra	7.49896e-22	0.516112	0.109	0.044	1.79847e-17	Hair_follicle
1048	Csrp1	8.26457e-22	0.442406	0.682	0.686	1.98209e-17	Hair_follicle
1049	Irak3	1.2635e-21	0.280109	0.244	0.151	3.03024e-17	Hair_follicle
1050	Tnip1	2.02581e-21	0.38843	0.375	0.283	4.85849e-17	Hair_follicle
1051	Crct1	2.88191e-21	0.89669	0.183	0.099	6.91168e-17	Hair_follicle
1052	Uap1	3.32199e-21	0.49438	0.564	0.522	7.96713e-17	Hair_follicle
1053	H2-Q4	3.85977e-21	0.38575	0.435	0.355	9.25689e-17	Hair_follicle
1054	Egr4	6.92456e-21	-0.340646	0.167	0.279	1.66072e-16	Hair_follicle
1055	Cd109	7.45919e-21	0.381951	0.528	0.448	1.78894e-16	Hair_follicle
1056	Cd63	7.48521e-21	0.383622	0.715	0.722	1.79518e-16	Hair_follicle
1057	Tuba1c	9.23004e-21	0.349838	0.737	0.783	2.21364e-16	Hair_follicle
1058	Inpp4b	1.55133e-20	0.37484	0.297	0.204	3.72056e-16	Hair_follicle
1059	Slc41a1	1.96816e-20	0.298583	0.358	0.265	4.72024e-16	Hair_follicle
1060	Cstdc5	2.05325e-20	0.888912	0.268	0.171	4.92431e-16	Hair_follicle
1061	Nr4a3	2.39902e-20	0.419632	0.315	0.227	5.75357e-16	Hair_follicle
1062	Cish	2.47044e-20	0.481648	0.401	0.327	5.92485e-16	Hair_follicle
1063	Crip1	2.82717e-20	1.45453	0.45	0.401	6.78041e-16	Hair_follicle
1064	Igfbp7	3.09925e-20	-0.585108	0.294	0.43	7.43293e-16	Hair_follicle
1065	Top1	3.28217e-20	0.279541	0.898	0.968	7.87163e-16	Hair_follicle
1066	Mal2	3.48469e-20	0.314992	0.2	0.114	8.35733e-16	Hair_follicle
1067	Pam	3.50405e-20	0.392051	0.431	0.348	8.40377e-16	Hair_follicle
1068	Arf4	4.47347e-20	0.336763	0.737	0.791	1.07287e-15	Hair_follicle
1069	Il1rn	4.65869e-20	0.283675	0.252	0.161	1.11729e-15	Hair_follicle
1070	Pstpip2	5.09892e-20	0.329449	0.298	0.204	1.22287e-15	Hair_follicle
1071	Tgif1	5.52785e-20	0.495495	0.578	0.566	1.32574e-15	Hair_follicle
1072	Akirin1	5.63204e-20	0.405633	0.659	0.679	1.35073e-15	Hair_follicle
1073	Atp5md	5.96703e-20	0.280723	0.78	0.853	1.43107e-15	Hair_follicle
1074	Ext1	7.1993e-20	-0.274199	0.613	0.785	1.72661e-15	Hair_follicle
1075	Kifc3	1.0332e-19	0.313293	0.247	0.158	2.47792e-15	Hair_follicle
1076	Snhg9	1.32647e-19	0.333954	0.4	0.323	3.18128e-15	Hair_follicle
1077	Cacna1c	1.70416e-19	0.369219	0.124	0.057	4.0871e-15	Hair_follicle
1078	Nr1d2	2.7418e-19	0.340701	0.448	0.371	6.57567e-15	Hair_follicle
1079	Churc1	2.90811e-19	0.861362	0.45	0.374	6.97451e-15	Hair_follicle
1080	Cst6	3.21378e-19	1.07803	0.391	0.317	7.7076e-15	Hair_follicle
1081	Hspa5	3.46757e-19	-0.349677	0.882	0.97	8.31628e-15	Hair_follicle
1082	App	4.79418e-19	0.258777	0.843	0.86	1.14979e-14	Hair_follicle
1083	Mef2a	4.96332e-19	0.373538	0.586	0.565	1.19035e-14	Hair_follicle
1084	Mt4	6.03689e-19	-0.635392	0.138	0.235	1.44783e-14	Hair_follicle
1085	Sprr1a	6.4707e-19	0.674395	0.437	0.35	1.55187e-14	Hair_follicle
1086	Csnk1g1	6.81745e-19	-0.26642	0.401	0.562	1.63503e-14	Hair_follicle
1087	Degs1	6.89064e-19	0.361651	0.496	0.448	1.65258e-14	Hair_follicle
1088	S100a3	7.77083e-19	-0.441691	0.145	0.248	1.86368e-14	Hair_follicle
1089	Fam167a	8.14458e-19	0.372776	0.293	0.202	1.95331e-14	Hair_follicle
1090	Rps27rt	8.36092e-19	0.352112	0.643	0.666	2.0052e-14	Hair_follicle
1091	Serpinb8	8.63691e-19	0.334011	0.32	0.236	2.07139e-14	Hair_follicle
1092	Mctp2	1.03624e-18	0.272836	0.29	0.199	2.48522e-14	Hair_follicle
1093	Diaph2	1.0594e-18	0.357308	0.395	0.307	2.54076e-14	Hair_follicle
1094	Zfp703	2.0964e-18	0.509137	0.696	0.711	5.02779e-14	Hair_follicle
1095	Itm2b	2.13977e-18	0.281306	0.933	0.961	5.13181e-14	Hair_follicle
1096	Bhlhe40	2.20691e-18	0.632158	0.564	0.554	5.29283e-14	Hair_follicle
1097	Coq10b	2.42821e-18	0.356502	0.71	0.769	5.82359e-14	Hair_follicle
1098	Rnase4	3.3107e-18	0.31845	0.253	0.165	7.94005e-14	Hair_follicle
1099	Tuba4a	3.48626e-18	0.386387	0.593	0.581	8.36109e-14	Hair_follicle
1100	Tnfaip3	4.76795e-18	0.68873	0.427	0.379	1.1435e-13	Hair_follicle
1101	Lratd1	5.1097e-18	0.321186	0.222	0.139	1.22546e-13	Hair_follicle
1102	Ankrd12	7.339e-18	0.429416	0.515	0.471	1.76011e-13	Hair_follicle
1103	Tm4sf1	7.8009e-18	0.839651	0.399	0.316	1.87089e-13	Hair_follicle
1104	Adgrf2	7.97847e-18	0.318324	0.193	0.115	1.91348e-13	Hair_follicle
1105	Mindy3	9.6582e-18	0.412228	0.522	0.497	2.31633e-13	Hair_follicle
1106	Snhg3	1.07945e-17	0.318569	0.368	0.294	2.58885e-13	Hair_follicle
1107	Gas1	1.23147e-17	0.352305	0.219	0.135	2.95342e-13	Hair_follicle
1108	Nfkb1	1.5066e-17	0.401056	0.792	0.837	3.61328e-13	Hair_follicle
1109	Nedd4l	1.64344e-17	0.271352	0.715	0.71	3.94146e-13	Hair_follicle
1110	Mbp	2.28308e-17	0.252987	0.293	0.201	5.47551e-13	Hair_follicle
1111	Gng12	2.88334e-17	0.332242	0.671	0.694	6.91511e-13	Hair_follicle
1112	Ank	3.67725e-17	0.299093	0.26	0.173	8.81914e-13	Hair_follicle
1113	Rnh1	5.13005e-17	0.38248	0.607	0.612	1.23034e-12	Hair_follicle
1114	Cysrt1	5.19201e-17	0.32833	0.171	0.098	1.2452e-12	Hair_follicle
1115	Rab38	6.74472e-17	0.274119	0.28	0.198	1.61759e-12	Hair_follicle
1116	Gm11808	1.09402e-16	0.33738	0.632	0.668	2.6238e-12	Hair_follicle
1117	Ndel1	1.09455e-16	0.369782	0.667	0.709	2.62507e-12	Hair_follicle
1118	Map2k4	1.81491e-16	0.318096	0.743	0.814	4.35269e-12	Hair_follicle
1119	Homer2	2.1113e-16	0.378063	0.349	0.264	5.06353e-12	Hair_follicle
1120	S100a13	2.199e-16	0.456725	0.383	0.314	5.27386e-12	Hair_follicle
1121	Crispld1	2.27734e-16	0.25367	0.123	0.062	5.46175e-12	Hair_follicle
1122	Gramd3	3.16539e-16	0.462417	0.411	0.355	7.59155e-12	Hair_follicle
1123	Gpcpd1	3.43948e-16	0.431009	0.417	0.357	8.24891e-12	Hair_follicle
1124	Junb	3.86811e-16	0.408872	0.917	0.951	9.2769e-12	Hair_follicle
1125	Azin1	4.6357e-16	0.486883	0.7	0.729	1.11178e-11	Hair_follicle
1126	Jak1	5.02053e-16	0.283972	0.677	0.664	1.20407e-11	Hair_follicle
1127	Tprg	5.5352e-16	0.333838	0.135	0.07	1.32751e-11	Hair_follicle
1128	Dnaja4	5.65879e-16	0.251913	0.199	0.125	1.35715e-11	Hair_follicle
1129	Fosb	7.05602e-16	0.569739	0.854	0.885	1.69224e-11	Hair_follicle
1130	Stfa1	7.71739e-16	0.33037	0.111	0.053	1.85086e-11	Hair_follicle
1131	Mfhas1	8.48396e-16	0.289434	0.416	0.338	2.03471e-11	Hair_follicle
1132	Herc4	1.14257e-15	0.564583	0.614	0.655	2.74023e-11	Hair_follicle
1133	Eloc	1.2251e-15	0.288675	0.778	0.857	2.93816e-11	Hair_follicle
1134	Sprr1b	1.31984e-15	0.498263	0.178	0.106	3.16537e-11	Hair_follicle
1135	Gm2000	1.42562e-15	0.280118	0.752	0.824	3.41907e-11	Hair_follicle
1136	Casp14	1.61782e-15	0.281316	0.107	0.051	3.88002e-11	Hair_follicle
1137	Rbms1	2.12365e-15	0.3609	0.736	0.799	5.09315e-11	Hair_follicle
1138	Trip12	2.31693e-15	0.35194	0.687	0.743	5.5567e-11	Hair_follicle
1139	Iqgap1	2.55267e-15	0.277255	0.802	0.876	6.12206e-11	Hair_follicle
1140	Lipg	3.9794e-15	0.353513	0.322	0.251	9.54381e-11	Hair_follicle
1141	Atp6v1a	4.57368e-15	0.420353	0.486	0.464	1.09691e-10	Hair_follicle
1142	Large1	4.85207e-15	0.375187	0.525	0.482	1.16367e-10	Hair_follicle
1143	Susd6	7.44283e-15	0.316871	0.493	0.448	1.78501e-10	Hair_follicle
1144	Irf6	8.50972e-15	0.508758	0.616	0.635	2.04089e-10	Hair_follicle
1145	Btg2	8.68612e-15	0.5506	0.853	0.914	2.08319e-10	Hair_follicle
1146	F11r	8.7484e-15	0.344814	0.648	0.679	2.09813e-10	Hair_follicle
1147	Tec	8.81233e-15	0.331903	0.285	0.21	2.11346e-10	Hair_follicle
1148	Rsrp1	9.44654e-15	0.454954	0.456	0.417	2.26556e-10	Hair_follicle
1149	Aig1	1.04175e-14	0.26913	0.477	0.401	2.49844e-10	Hair_follicle
1150	Gm26542	1.11495e-14	-0.432251	0.065	0.131	2.67398e-10	Hair_follicle
1151	mt-Nd4l	1.43851e-14	0.307599	0.793	0.875	3.44997e-10	Hair_follicle
1152	Ripk1	1.53307e-14	0.319537	0.333	0.264	3.67676e-10	Hair_follicle
1153	Nfat5	1.87476e-14	0.300796	0.738	0.779	4.49624e-10	Hair_follicle
1154	Thbs1	2.94595e-14	0.615477	0.426	0.365	7.06528e-10	Hair_follicle
1155	Ramp1	3.58544e-14	0.335816	0.187	0.119	8.59896e-10	Hair_follicle
1156	Pof1b	3.98581e-14	0.501466	0.37	0.309	9.55916e-10	Hair_follicle
1157	Klf3	4.06595e-14	0.321548	0.506	0.457	9.75138e-10	Hair_follicle
1158	Zc3h12c	4.36899e-14	0.301098	0.27	0.196	1.04782e-09	Hair_follicle
1159	Sptlc2	4.69657e-14	0.38009	0.6	0.626	1.12638e-09	Hair_follicle
1160	Phlda1	4.95967e-14	0.566612	0.713	0.792	1.18948e-09	Hair_follicle
1161	Eif3j1	5.95009e-14	0.287844	0.704	0.764	1.42701e-09	Hair_follicle
1162	Adgrg6	6.88052e-14	0.297187	0.318	0.243	1.65016e-09	Hair_follicle
1163	Csrnp1	7.24089e-14	0.435876	0.59	0.591	1.73658e-09	Hair_follicle
1164	Ptp4a2	7.91724e-14	0.322907	0.775	0.882	1.89879e-09	Hair_follicle
1165	Adamts1	9.70558e-14	0.366959	0.588	0.539	2.32769e-09	Hair_follicle
1166	Tacstd2	1.00453e-13	0.608552	0.721	0.783	2.40917e-09	Hair_follicle
1167	Slit3	1.24998e-13	0.364813	0.344	0.257	2.99784e-09	Hair_follicle
1168	Met	1.28136e-13	0.301739	0.462	0.404	3.07308e-09	Hair_follicle
1169	Rap1b	1.38052e-13	0.2736	0.723	0.806	3.3109e-09	Hair_follicle
1170	Stx11	2.08685e-13	0.300211	0.293	0.222	5.00489e-09	Hair_follicle
1171	Emb	2.32423e-13	0.255481	0.353	0.275	5.57421e-09	Hair_follicle
1172	Clic4	2.41564e-13	0.330773	0.798	0.876	5.79344e-09	Hair_follicle
1173	Defb1	2.50292e-13	0.381372	0.2	0.131	6.00275e-09	Hair_follicle
1174	Stfa3	2.52476e-13	0.268918	0.22	0.144	6.05513e-09	Hair_follicle
1175	Arpc5	2.53576e-13	0.320582	0.628	0.677	6.0815e-09	Hair_follicle
1176	Tollip	4.34874e-13	0.270434	0.372	0.312	1.04296e-08	Hair_follicle
1177	Sqstm1	4.55172e-13	0.501748	0.606	0.639	1.09164e-08	Hair_follicle
1178	Ssbp2	5.13298e-13	0.429143	0.583	0.588	1.23104e-08	Hair_follicle
1179	Elovl4	5.95603e-13	0.29685	0.149	0.09	1.42843e-08	Hair_follicle
1180	Nbl1	9.28889e-13	0.269703	0.201	0.135	2.22776e-08	Hair_follicle
1181	Dusp11	1.99862e-12	0.308417	0.626	0.678	4.79328e-08	Hair_follicle
1182	Gpc6	2.30433e-12	0.592007	0.276	0.212	5.52649e-08	Hair_follicle
1183	Phlda3	2.34212e-12	0.288884	0.363	0.288	5.61711e-08	Hair_follicle
1184	Pmp22	2.66417e-12	0.407101	0.212	0.147	6.38949e-08	Hair_follicle
1185	Rhov	2.79901e-12	0.50634	0.392	0.34	6.71287e-08	Hair_follicle
1186	Egr2	4.83755e-12	0.38965	0.408	0.363	1.16019e-07	Hair_follicle
1187	Ece1	5.12293e-12	0.278792	0.519	0.475	1.22863e-07	Hair_follicle
1188	Blnk	5.20248e-12	0.263293	0.328	0.257	1.24771e-07	Hair_follicle
1189	Rffl	6.38654e-12	-0.590186	0.195	0.278	1.53168e-07	Hair_follicle
1190	Nfe2l1	6.74192e-12	0.379099	0.517	0.508	1.61691e-07	Hair_follicle
1191	Klf5	7.40716e-12	0.311818	0.684	0.723	1.77646e-07	Hair_follicle
1192	Tob2	8.0325e-12	0.331937	0.433	0.396	1.92644e-07	Hair_follicle
1193	Efhd2	8.40491e-12	0.298695	0.351	0.293	2.01575e-07	Hair_follicle
1194	Bmp6	8.7951e-12	0.596391	0.213	0.15	2.10933e-07	Hair_follicle
1195	Itgb6	9.48169e-12	0.371357	0.379	0.327	2.27399e-07	Hair_follicle
1196	Arhgef5	9.83757e-12	0.313575	0.476	0.449	2.35934e-07	Hair_follicle
1197	Itga2	1.22262e-11	0.517036	0.298	0.238	2.9322e-07	Hair_follicle
1198	mt-Atp8	1.27028e-11	0.37972	0.538	0.542	3.04651e-07	Hair_follicle
1199	Crb3	1.58255e-11	0.363032	0.444	0.414	3.79544e-07	Hair_follicle
1200	Retreg1	1.58331e-11	0.315491	0.449	0.406	3.79724e-07	Hair_follicle
1201	Apoe	1.82497e-11	0.348722	0.954	0.986	4.37682e-07	Hair_follicle
1202	Id3	1.93221e-11	-0.267723	0.899	0.938	4.63401e-07	Hair_follicle
1203	Sh3bgrl3	1.99901e-11	0.28231	0.632	0.663	4.79424e-07	Hair_follicle
1204	Atp2a2	2.88909e-11	0.353787	0.68	0.762	6.9289e-07	Hair_follicle
1205	Cldnd1	2.95522e-11	0.28816	0.571	0.583	7.0875e-07	Hair_follicle
1206	Sdc1	3.25832e-11	0.323595	0.714	0.747	7.81443e-07	Hair_follicle
1207	Myo10	3.80783e-11	0.309412	0.687	0.738	9.13233e-07	Hair_follicle
1208	Smagp	3.95058e-11	0.345428	0.381	0.334	9.47469e-07	Hair_follicle
1209	Sbno2	4.07813e-11	0.309337	0.461	0.423	9.78058e-07	Hair_follicle
1210	Dlgap4	4.12286e-11	0.320439	0.449	0.412	9.88786e-07	Hair_follicle
1211	Nup98	4.63316e-11	0.320116	0.608	0.633	1.11117e-06	Hair_follicle
1212	Ppp1r15a	5.58529e-11	0.362874	0.785	0.866	1.33952e-06	Hair_follicle
1213	Calml3	7.42389e-11	0.412602	0.255	0.198	1.78047e-06	Hair_follicle
1214	Tmtc2	7.84834e-11	0.53197	0.398	0.354	1.88227e-06	Hair_follicle
1215	Klf6	8.82432e-11	0.296805	0.868	0.937	2.11634e-06	Hair_follicle
1216	Ppp1cb	9.23962e-11	0.278958	0.798	0.861	2.21594e-06	Hair_follicle
1217	Ctnnd1	9.36235e-11	0.314334	0.655	0.706	2.24537e-06	Hair_follicle
1218	Dennd4a	9.41043e-11	0.391017	0.355	0.307	2.2569e-06	Hair_follicle
1219	Pdcd10	1.07576e-10	0.254515	0.702	0.781	2.58e-06	Hair_follicle
1220	Clip4	1.25137e-10	0.253876	0.202	0.145	3.00116e-06	Hair_follicle
1221	Klf10	1.37126e-10	0.353427	0.491	0.473	3.28868e-06	Hair_follicle
1222	Mosmo	1.61493e-10	-0.253137	0.215	0.302	3.87308e-06	Hair_follicle
1223	Slk	2.09698e-10	0.390863	0.625	0.679	5.02918e-06	Hair_follicle
1224	Erbb3	2.45732e-10	0.313216	0.416	0.379	5.89338e-06	Hair_follicle
1225	Tpd52	5.69861e-10	0.308547	0.564	0.583	1.3667e-05	Hair_follicle
1226	Sh3pxd2a	5.80048e-10	0.264728	0.446	0.403	1.39113e-05	Hair_follicle
1227	Ptgs2	6.30354e-10	0.294442	0.238	0.177	1.51178e-05	Hair_follicle
1228	Tagln	6.75514e-10	-0.584726	0.113	0.174	1.62009e-05	Hair_follicle
1229	Map2k3	8.02169e-10	0.333225	0.543	0.561	1.92384e-05	Hair_follicle
1230	Zfc3h1	8.3142e-10	0.367068	0.562	0.571	1.99399e-05	Hair_follicle
1231	Rabac1	8.88295e-10	0.31062	0.646	0.674	2.1304e-05	Hair_follicle
1232	Filip1l	1.02562e-09	0.456235	0.441	0.394	2.45974e-05	Hair_follicle
1233	Jak2	1.09513e-09	0.30269	0.523	0.525	2.62646e-05	Hair_follicle
1234	Wsb1	1.49324e-09	0.325011	0.597	0.641	3.58123e-05	Hair_follicle
1235	Rab18	1.80733e-09	0.298917	0.527	0.529	4.33451e-05	Hair_follicle
1236	Gadd45g	1.89121e-09	0.278644	0.395	0.534	4.5357e-05	Hair_follicle
1237	March7	2.74069e-09	0.280476	0.662	0.735	6.57301e-05	Hair_follicle
1238	Sema3c	2.75241e-09	0.455198	0.356	0.31	6.60112e-05	Hair_follicle
1239	Sgms1	3.28762e-09	0.311761	0.63	0.652	7.88471e-05	Hair_follicle
1240	Aprt	5.72717e-09	0.264242	0.657	0.698	0.000137355	Hair_follicle
1241	Cirbp	6.33615e-09	0.30776	0.485	0.49	0.00015196	Hair_follicle
1242	Arl4a	6.63768e-09	0.377915	0.652	0.7	0.000159191	Hair_follicle
1243	Cpeb3	7.81262e-09	0.445731	0.312	0.259	0.00018737	Hair_follicle
1244	Tra2a	8.09345e-09	0.327358	0.715	0.801	0.000194105	Hair_follicle
1245	Aebp2	1.23221e-08	0.356859	0.537	0.563	0.000295522	Hair_follicle
1246	Gtdc1	1.27073e-08	0.289275	0.375	0.338	0.000304759	Hair_follicle
1247	Eea1	1.41745e-08	0.252897	0.576	0.591	0.000339948	Hair_follicle
1248	Vdr	1.52001e-08	0.267351	0.489	0.465	0.000364544	Hair_follicle
1249	Zfp36l1	1.80082e-08	0.390652	0.724	0.802	0.000431891	Hair_follicle
1250	Atp6v0b	2.05153e-08	0.313713	0.658	0.736	0.00049202	Hair_follicle
1251	Iffo2	2.54849e-08	0.394036	0.499	0.486	0.000611204	Hair_follicle
1252	Timp2	7.60478e-08	0.257623	0.293	0.242	0.00182385	Hair_follicle
1253	Tpbg	7.71232e-08	0.295662	0.407	0.388	0.00184965	Hair_follicle
1254	Rnf19b	9.2501e-08	0.343925	0.536	0.552	0.00221845	Hair_follicle
1255	Dusp7	1.35432e-07	0.289068	0.456	0.439	0.00324806	Hair_follicle
1256	Bcas3	1.42375e-07	0.280766	0.403	0.377	0.00341459	Hair_follicle
1257	Nr4a2	1.48426e-07	0.255156	0.225	0.176	0.0035597	Hair_follicle
1258	Adarb1	1.60772e-07	0.344275	0.325	0.287	0.0038558	Hair_follicle
1259	Aff4	1.61957e-07	0.274359	0.685	0.774	0.00388422	Hair_follicle
1260	Ocln	1.64731e-07	0.290144	0.488	0.489	0.00395075	Hair_follicle
1261	Tmed5	1.87904e-07	0.291702	0.694	0.777	0.0045065	Hair_follicle
1262	Esyt2	2.55977e-07	0.271811	0.598	0.632	0.00613909	Hair_follicle
1263	Egr3	2.6391e-07	0.34218	0.59	0.621	0.00632936	Hair_follicle
1264	Acta2	2.70646e-07	-0.391058	0.067	0.108	0.00649091	Hair_follicle
1265	Elovl1	2.87568e-07	0.257018	0.33	0.298	0.00689674	Hair_follicle
1266	Igfbp4	3.11586e-07	0.336372	0.238	0.191	0.00747277	Hair_follicle
1267	Rgs2	3.63149e-07	0.320641	0.391	0.352	0.00870941	Hair_follicle
1268	Arid5a	3.65605e-07	0.290644	0.357	0.325	0.0087683	Hair_follicle
1269	Rel	3.79348e-07	0.374306	0.639	0.723	0.00909791	Hair_follicle
1270	Cldn4	3.91163e-07	0.953615	0.435	0.449	0.00938126	Hair_follicle
1271	Parp8	4.11689e-07	0.296382	0.449	0.425	0.00987353	Hair_follicle
1272	Smg1	5.12992e-07	0.258205	0.683	0.764	0.0123031	Hair_follicle
1273	4930523C07Rik	5.28495e-07	0.333793	0.711	0.769	0.0126749	Hair_follicle
1274	Hipk3	6.35944e-07	0.274736	0.431	0.422	0.0152518	Hair_follicle
1275	1810013L24Rik	6.80488e-07	0.288259	0.478	0.482	0.0163201	Hair_follicle
1276	Afdn	7.35162e-07	0.458946	0.691	0.752	0.0176314	Hair_follicle
1277	Ppif	7.43357e-07	0.497869	0.39	0.373	0.0178279	Hair_follicle
1278	Mpzl3	8.03603e-07	0.381633	0.36	0.34	0.0192728	Hair_follicle
1279	BC005537	1.024e-06	0.2607	0.528	0.557	0.0245585	Hair_follicle
1280	Man1a	1.03344e-06	0.285517	0.431	0.408	0.024785	Hair_follicle
1281	Hbegf	1.03918e-06	0.373367	0.63	0.668	0.0249227	Hair_follicle
1282	Bmp2	1.3078e-06	0.264551	0.195	0.152	0.0313649	Hair_follicle
1283	Asprv1	1.60274e-06	0.486156	0.2	0.158	0.0384385	Hair_follicle
1284	Fbxo11	1.97997e-06	0.25374	0.723	0.802	0.0474855	Hair_follicle
1285	Fnip1	2.19872e-06	0.288722	0.534	0.562	0.0527319	Hair_follicle
1286	Tns4	2.43462e-06	0.284529	0.372	0.341	0.0583896	Hair_follicle
1287	Lrrfip2	2.71367e-06	0.276392	0.616	0.659	0.0650819	Hair_follicle
1288	S100a4	2.77604e-06	0.253338	0.123	0.087	0.0665777	Hair_follicle
1289	Ash1l	3.74397e-06	0.317956	0.606	0.659	0.0897917	Hair_follicle
1290	Myo6	4.30691e-06	0.326996	0.381	0.364	0.103293	Hair_follicle
1291	Pde4b	4.92291e-06	0.511182	0.597	0.665	0.118066	Hair_follicle
1292	Tsc22d2	5.3664e-06	0.304671	0.657	0.726	0.128702	Hair_follicle
1293	Maf	6.16796e-06	0.251682	0.454	0.438	0.147926	Hair_follicle
1294	Baz1a	7.02372e-06	0.261193	0.681	0.77	0.16845	Hair_follicle
1295	Tiam1	7.37957e-06	0.270918	0.673	0.74	0.176984	Hair_follicle
1296	Zfp593	9.0994e-06	0.324283	0.526	0.57	0.218231	Hair_follicle
1297	Tns1	9.91897e-06	0.276809	0.129	0.095	0.237887	Hair_follicle
1298	Chd9	1.04762e-05	0.294887	0.463	0.466	0.25125	Hair_follicle
1299	Sema3e	1.0643e-05	0.256692	0.406	0.364	0.255251	Hair_follicle
1300	Lmbrd1	1.13314e-05	0.273214	0.457	0.457	0.271762	Hair_follicle
1301	Sbds	1.13441e-05	0.273426	0.54	0.59	0.272064	Hair_follicle
1302	Tspan5	1.50332e-05	0.346119	0.555	0.574	0.360542	Hair_follicle
1303	Hspb1	1.5205e-05	0.407526	0.971	0.971	0.364662	Hair_follicle
1304	Gm26532	1.64089e-05	0.480601	0.228	0.199	0.393535	Hair_follicle
1305	Dsg1a	1.99047e-05	0.286437	0.293	0.264	0.477376	Hair_follicle
1306	Ccl2	2.10282e-05	0.40473	0.222	0.182	0.504319	Hair_follicle
1307	Zfas1	2.43866e-05	0.283174	0.568	0.628	0.584864	Hair_follicle
1308	Mir205hg	2.47224e-05	0.304809	0.188	0.155	0.592917	Hair_follicle
1309	Adgrl2	3.06175e-05	0.370423	0.588	0.645	0.734299	Hair_follicle
1310	Vps13a	4.34938e-05	0.28904	0.588	0.638	1	Hair_follicle
1311	Pan3	4.55912e-05	0.274406	0.572	0.624	1	Hair_follicle
1312	Smarca2	5.71301e-05	0.283285	0.274	0.243	1	Hair_follicle
1313	AY036118	6.73053e-05	0.518188	0.604	0.665	1	Hair_follicle
1314	Rnasek	0.000113306	0.266265	0.599	0.661	1	Hair_follicle
1315	Icam1	0.00014107	0.362698	0.504	0.523	1	Hair_follicle
1316	Ptpn12	0.000144828	0.266487	0.528	0.555	1	Hair_follicle
1317	Bcl11b	0.00017867	0.3003	0.433	0.437	1	Hair_follicle
1318	Hivep3	0.00018861	0.284673	0.446	0.452	1	Hair_follicle
1319	Dnajb12	0.000219451	0.718242	0.502	0.519	1	Hair_follicle
1320	Actn1	0.000226536	0.339709	0.517	0.558	1	Hair_follicle
1321	Hes1	0.000236261	0.373703	0.605	0.621	1	Hair_follicle
1322	Exoc6b	0.000253783	0.264438	0.497	0.508	1	Hair_follicle
1323	Ints6	0.000423606	0.257575	0.353	0.345	1	Hair_follicle
1324	Hspb8	0.000458552	0.333037	0.472	0.482	1	Hair_follicle
1325	Cadm1	0.000570523	0.2978	0.559	0.596	1	Hair_follicle
1326	Gigyf2	0.000669015	0.257849	0.408	0.411	1	Hair_follicle
1327	Foxn2	0.000766827	0.260929	0.458	0.472	1	Hair_follicle
1328	Tacc2	0.00100394	0.255235	0.563	0.605	1	Hair_follicle
1329	Zcchc7	0.00170395	0.26324	0.596	0.668	1	Hair_follicle
1330	Galnt18	0.001736	0.319216	0.309	0.294	1	Hair_follicle
1331	Tob1	0.00218115	0.313364	0.513	0.552	1	Hair_follicle
1332	Net1	0.00241025	0.262503	0.586	0.65	1	Hair_follicle
1333	Nebl	0.00252667	0.275938	0.246	0.224	1	Hair_follicle
1334	Atp6v1b2	0.00266923	0.264179	0.397	0.405	1	Hair_follicle
1335	2310046K23Rik	0.00292071	0.581191	0.152	0.129	1	Hair_follicle
1336	Depdc5	0.003776	0.356353	0.224	0.207	1	Hair_follicle
1337	Maff	0.00421154	0.257963	0.526	0.575	1	Hair_follicle
1338	Sik1	0.00500152	0.321377	0.469	0.495	1	Hair_follicle
1339	Plxdc2	0.00644698	0.447804	0.433	0.461	1	Hair_follicle
1340	Ifitm2	0.0115393	0.268866	0.695	0.815	1	Hair_follicle
1341	Fmn1	0.0196808	0.273435	0.138	0.124	1	Hair_follicle
1342	Lpgat1	0.0211633	0.261131	0.279	0.276	1	Hair_follicle
1343	Sult2b1	0.0235632	0.264064	0.26	0.25	1	Hair_follicle
1344	Gm26612	0.0247648	0.487972	0.155	0.137	1	Hair_follicle
1345	Itsn2	0.0279592	0.255879	0.451	0.5	1	Hair_follicle
1346	Usp37	0.0313411	0.392275	0.392	0.407	1	Hair_follicle
1347	Trp53inp1	0.0349478	0.354961	0.268	0.264	1	Hair_follicle
1348	Elf2	0.0489407	0.251984	0.506	0.571	1	Hair_follicle
1349	Gm42418	0	-1.60539	1	0.999	0	Keratinocyte
1350	Rpl39	0	0.762479	0.991	0.998	0	Keratinocyte
1351	Rps27	7.74394e-299	0.718669	0.989	0.996	1.85723e-294	Keratinocyte
1352	Rps28	7.87025e-293	0.661277	0.991	0.996	1.88752e-288	Keratinocyte
1353	Rpl36	1.71555e-284	0.677186	0.994	0.995	4.1144e-280	Keratinocyte
1354	Rps29	2.25425e-251	0.590766	0.995	0.998	5.40638e-247	Keratinocyte
1355	Rpl35	1.45629e-230	0.66794	0.983	0.991	3.49261e-226	Keratinocyte
1356	Camk1d	7.14529e-198	-1.10861	0.895	0.995	1.71366e-193	Keratinocyte
1357	Rpl30	1.31422e-193	0.436939	0.994	0.997	3.15189e-189	Keratinocyte
1358	Hsp90ab1	1.47126e-169	-0.527034	0.984	0.997	3.52852e-165	Keratinocyte
1359	Rpl37	1.56599e-162	0.457692	0.993	0.997	3.75572e-158	Keratinocyte
1360	Rpl35a	4.12135e-160	0.383415	0.992	0.997	9.88423e-156	Keratinocyte
1361	Rpl38	6.91027e-157	0.519289	0.989	0.994	1.65729e-152	Keratinocyte
1362	Rpl34	1.89249e-151	0.398211	0.992	0.996	4.53877e-147	Keratinocyte
1363	Gm47283	7.27817e-147	-0.765875	0.391	0.813	1.74552e-142	Keratinocyte
1364	Rps19	2.72956e-141	0.39608	0.996	0.998	6.5463e-137	Keratinocyte
1365	Rpl37a	2.45583e-140	0.435043	0.992	0.998	5.88981e-136	Keratinocyte
1366	Rps15a	3.94066e-135	0.369572	0.992	0.998	9.45089e-131	Keratinocyte
1367	Rps2	5.13461e-133	-0.364263	0.994	0.998	1.23143e-128	Keratinocyte
1368	Rps24	8.61488e-132	0.315203	0.997	0.998	2.06611e-127	Keratinocyte
1369	mt-Co1	5.61234e-130	0.517988	0.995	0.993	1.34601e-125	Keratinocyte
1370	Stfa3	1.39516e-119	-0.780805	0.433	0.776	3.34602e-115	Keratinocyte
1371	Gapdh	8.8454e-118	-0.601144	0.933	0.981	2.12139e-113	Keratinocyte
1372	Rps21	1.70289e-113	0.430336	0.986	0.994	4.08403e-109	Keratinocyte
1373	Atp5d	8.43256e-113	-0.557829	0.874	0.964	2.02238e-108	Keratinocyte
1374	Snhg8	1.2236e-111	0.852491	0.777	0.613	2.93456e-107	Keratinocyte
1375	Serpinb6a	2.487e-111	-0.635769	0.536	0.841	5.96456e-107	Keratinocyte
1376	Mt1	2.55052e-111	1.13282	0.97	0.957	6.11692e-107	Keratinocyte
1377	Gm19951	1.44586e-109	-0.516737	0.267	0.621	3.46762e-105	Keratinocyte
1378	Eef1g	1.19491e-108	-0.515358	0.859	0.968	2.86575e-104	Keratinocyte
1379	Cstdc5	2.36521e-103	-0.967363	0.618	0.845	5.67249e-99	Keratinocyte
1380	Fau	4.09228e-103	0.31202	0.996	0.996	9.81451e-99	Keratinocyte
1381	Arpc1b	1.65693e-102	-0.550926	0.359	0.695	3.97381e-98	Keratinocyte
1382	Lgals7	2.11239e-99	-0.56436	0.997	0.998	5.06615e-95	Keratinocyte
1383	Lsm4	2.58634e-98	-0.52823	0.576	0.849	6.20282e-94	Keratinocyte
1384	Lars2	7.52902e-95	-0.726567	0.703	0.927	1.80568e-90	Keratinocyte
1385	Rpl7a	2.14805e-94	-0.348145	0.982	0.996	5.15166e-90	Keratinocyte
1386	Gphn	2.69218e-90	-0.671222	0.92	0.993	6.45665e-86	Keratinocyte
1387	Uba52	5.60502e-87	0.44573	0.962	0.965	1.34425e-82	Keratinocyte
1388	mt-Nd2	1.99041e-86	-0.537437	0.947	0.985	4.77359e-82	Keratinocyte
1389	Sh3bgrl3	1.43509e-85	-0.494794	0.876	0.964	3.44178e-81	Keratinocyte
1390	Rps23	5.12938e-81	0.264417	0.991	0.997	1.23018e-76	Keratinocyte
1391	Xist	5.3078e-81	0.636095	0.956	0.957	1.27297e-76	Keratinocyte
1392	Trappc6a	1.93515e-80	-0.43694	0.426	0.711	4.64106e-76	Keratinocyte
1393	Edf1	1.50773e-79	-0.430856	0.87	0.96	3.616e-75	Keratinocyte
1394	Ndufa4l2	7.55953e-79	-0.919181	0.704	0.848	1.813e-74	Keratinocyte
1395	Rbp2	3.34398e-77	-0.707447	0.19	0.423	8.01987e-73	Keratinocyte
1396	Gas5	3.93185e-76	0.565324	0.964	0.974	9.42975e-72	Keratinocyte
1397	mt-Cytb	4.6358e-76	-0.381851	0.99	0.995	1.1118e-71	Keratinocyte
1398	Hras	1.95417e-75	-0.470793	0.804	0.943	4.68668e-71	Keratinocyte
1399	Ppp1r14b	1.19637e-74	-0.389682	0.902	0.974	2.86925e-70	Keratinocyte
1400	Ybx3	5.95624e-73	-0.395034	0.94	0.984	1.42848e-68	Keratinocyte
1401	Park7	1.56038e-70	-0.450358	0.627	0.863	3.74226e-66	Keratinocyte
1402	Eef1d	1.70136e-70	-0.413127	0.867	0.962	4.08038e-66	Keratinocyte
1403	Zfp36l1	1.11181e-69	0.809459	0.736	0.619	2.66646e-65	Keratinocyte
1404	Erp29	4.05765e-68	-0.412431	0.464	0.725	9.73146e-64	Keratinocyte
1405	Rps26	8.65036e-68	0.314596	0.991	0.994	2.07462e-63	Keratinocyte
1406	Trim29	7.0163e-67	-0.504322	0.788	0.933	1.68272e-62	Keratinocyte
1407	Selenow	9.50569e-67	-0.411302	0.853	0.958	2.27975e-62	Keratinocyte
1408	Gadl1	9.75567e-67	-0.51783	0.156	0.367	2.3397e-62	Keratinocyte
1409	Ckb	1.07012e-66	-0.302804	0.093	0.291	2.56647e-62	Keratinocyte
1410	Sumo1	1.0933e-66	0.489593	0.922	0.932	2.62205e-62	Keratinocyte
1411	Postn	2.73385e-66	-0.599638	0.151	0.37	6.55659e-62	Keratinocyte
1412	Crip2	1.17009e-65	-0.441602	0.823	0.957	2.80622e-61	Keratinocyte
1413	Adamts1	2.22061e-65	-0.752512	0.371	0.628	5.32569e-61	Keratinocyte
1414	Etfb	5.12736e-65	-0.380995	0.542	0.797	1.22969e-60	Keratinocyte
1415	Tpm2	9.30042e-65	-0.36332	0.255	0.525	2.23052e-60	Keratinocyte
1416	Uck2	4.48911e-64	-0.570755	0.586	0.809	1.07662e-59	Keratinocyte
1417	Klc3	8.66369e-64	-0.428653	0.404	0.664	2.07781e-59	Keratinocyte
1418	Pkm	2.02757e-63	-0.438254	0.764	0.939	4.86273e-59	Keratinocyte
1419	Eif3k	7.54269e-63	-0.343897	0.9	0.969	1.80896e-58	Keratinocyte
1420	Cmss1	1.39939e-62	-0.614112	0.878	0.968	3.35616e-58	Keratinocyte
1421	Id3	1.39133e-61	0.801897	0.92	0.898	3.33682e-57	Keratinocyte
1422	Pmp22	3.48257e-61	-0.742102	0.285	0.521	8.35224e-57	Keratinocyte
1423	Ppia	3.9566e-60	-0.355018	0.987	0.996	9.48911e-56	Keratinocyte
1424	Glo1	1.12911e-59	-0.376971	0.573	0.816	2.70794e-55	Keratinocyte
1425	Cnpy2	3.64654e-59	-0.326531	0.398	0.668	8.74549e-55	Keratinocyte
1426	Acadl	8.27798e-59	-0.320434	0.312	0.575	1.98531e-54	Keratinocyte
1427	Ubb	4.06e-58	-0.312396	0.982	0.995	9.7371e-54	Keratinocyte
1428	Taldo1	6.12884e-58	-0.365647	0.514	0.754	1.46988e-53	Keratinocyte
1429	Ifi27	1.95166e-57	-0.356235	0.517	0.759	4.68067e-53	Keratinocyte
1430	Tspan3	1.96705e-57	-0.375107	0.19	0.412	4.71758e-53	Keratinocyte
1431	Ndufs8	3.08628e-57	-0.363441	0.492	0.751	7.40182e-53	Keratinocyte
1432	Rpl21	4.01292e-57	0.259422	0.994	0.995	9.62419e-53	Keratinocyte
1433	Trbc2	5.16825e-57	-0.42306	0.247	0.473	1.2395e-52	Keratinocyte
1434	Dgcr6	1.04324e-56	-0.422288	0.656	0.848	2.50201e-52	Keratinocyte
1435	Mt2	1.12311e-56	0.796552	0.899	0.839	2.69355e-52	Keratinocyte
1436	2410006H16Rik	1.66718e-56	0.528839	0.911	0.911	3.99839e-52	Keratinocyte
1437	Sdc4	1.20787e-55	0.572568	0.952	0.962	2.89683e-51	Keratinocyte
1438	Sox7	2.68093e-55	-0.325853	0.247	0.484	6.42968e-51	Keratinocyte
1439	Aurkaip1	2.69185e-55	-0.333581	0.431	0.686	6.45586e-51	Keratinocyte
1440	Mrfap1	3.69808e-55	-0.380165	0.737	0.901	8.86909e-51	Keratinocyte
1441	Prelid1	8.92103e-55	-0.368435	0.685	0.868	2.13953e-50	Keratinocyte
1442	Areg	7.58118e-54	-0.750753	0.463	0.696	1.81819e-49	Keratinocyte
1443	Eif5a	3.19997e-53	-0.299862	0.97	0.991	7.6745e-49	Keratinocyte
1444	Phlda2	8.79996e-53	-0.309231	0.16	0.359	2.11049e-48	Keratinocyte
1445	Hs3st1	2.58908e-52	-0.686074	0.305	0.527	6.2094e-48	Keratinocyte
1446	Gm14164	3.40603e-52	-0.315438	0.469	0.72	8.16869e-48	Keratinocyte
1447	S100a16	1.37974e-51	-0.397587	0.833	0.948	3.30904e-47	Keratinocyte
1448	Slc6a6	1.85682e-51	0.677412	0.549	0.363	4.45322e-47	Keratinocyte
1449	Mtch1	2.29546e-51	-0.338907	0.446	0.684	5.5052e-47	Keratinocyte
1450	Psmd8	2.91518e-51	-0.345504	0.808	0.934	6.99147e-47	Keratinocyte
1451	Myl6	8.19733e-51	-0.276175	0.961	0.991	1.96597e-46	Keratinocyte
1452	Slc25a5	1.09206e-50	-0.317733	0.879	0.967	2.61909e-46	Keratinocyte
1453	Gcat	1.9998e-50	-0.443202	0.303	0.512	4.79611e-46	Keratinocyte
1454	Aldh3b2	3.38993e-50	-0.283292	0.206	0.41	8.13007e-46	Keratinocyte
1455	Sec61b	5.3377e-50	-0.366958	0.714	0.876	1.28014e-45	Keratinocyte
1456	Pebp1	6.6128e-50	-0.331653	0.785	0.925	1.58595e-45	Keratinocyte
1457	Ptger4	6.91399e-50	-0.446472	0.347	0.575	1.65818e-45	Keratinocyte
1458	Pycard	1.93928e-49	-0.600931	0.646	0.825	4.65096e-45	Keratinocyte
1459	Aldoa	2.94392e-49	-0.346196	0.797	0.933	7.06041e-45	Keratinocyte
1460	Sult2b1	3.26759e-49	-0.600899	0.472	0.675	7.83667e-45	Keratinocyte
1461	Edn1	3.59716e-49	-0.704177	0.348	0.561	8.62706e-45	Keratinocyte
1462	Cxcl14	6.9452e-49	-0.591825	0.422	0.665	1.66567e-44	Keratinocyte
1463	Oaz1	7.69635e-49	-0.277186	0.968	0.988	1.84582e-44	Keratinocyte
1464	Cox5a	2.0336e-48	-0.317237	0.882	0.963	4.87719e-44	Keratinocyte
1465	Ptgs2	4.24903e-48	-0.754668	0.402	0.619	1.01904e-43	Keratinocyte
1466	Fgfbp1	1.43467e-47	-0.381854	0.544	0.762	3.44076e-43	Keratinocyte
1467	Hist1h1e	2.53224e-47	-0.406827	0.249	0.477	6.07306e-43	Keratinocyte
1468	Acaa2	3.07695e-47	-0.297518	0.381	0.62	7.37945e-43	Keratinocyte
1469	Rpl22l1	9.00301e-47	0.362401	0.98	0.994	2.15919e-42	Keratinocyte
1470	Atp5o	1.72795e-46	-0.3307	0.789	0.932	4.14414e-42	Keratinocyte
1471	Mrpl54	3.10907e-46	-0.300545	0.477	0.706	7.45648e-42	Keratinocyte
1472	Hist1h2bc	4.97125e-46	-0.413262	0.456	0.69	1.19226e-41	Keratinocyte
1473	Atp5h	5.14112e-46	-0.264648	0.952	0.984	1.233e-41	Keratinocyte
1474	Sdc1	7.64409e-46	-0.352442	0.681	0.883	1.83328e-41	Keratinocyte
1475	Oxct1	8.06564e-46	-0.345682	0.503	0.731	1.93438e-41	Keratinocyte
1476	Cdk4	8.22586e-46	-0.29967	0.392	0.638	1.97281e-41	Keratinocyte
1477	Srsf7	4.53497e-45	0.51887	0.861	0.848	1.08762e-40	Keratinocyte
1478	Atp5md	6.0365e-45	0.39068	0.865	0.891	1.44773e-40	Keratinocyte
1479	Egr1	7.32915e-45	0.915922	0.855	0.821	1.75775e-40	Keratinocyte
1480	Capg	1.14453e-44	-0.492985	0.497	0.702	2.74492e-40	Keratinocyte
1481	Lamtor4	1.53567e-44	-0.314637	0.634	0.82	3.683e-40	Keratinocyte
1482	Atp5f1	1.5585e-44	-0.31824	0.826	0.945	3.73774e-40	Keratinocyte
1483	Abracl	2.69039e-44	-0.349363	0.701	0.894	6.45236e-40	Keratinocyte
1484	Malat1	8.7032e-44	0.531388	0.995	0.995	2.08729e-39	Keratinocyte
1485	Fosb	1.0266e-43	0.698651	0.92	0.93	2.4621e-39	Keratinocyte
1486	Gng5	1.03722e-43	0.320639	0.96	0.977	2.48758e-39	Keratinocyte
1487	Clic1	1.32872e-43	-0.338276	0.889	0.967	3.18667e-39	Keratinocyte
1488	Ccdc71l	2.26437e-43	-0.71999	0.41	0.611	5.43065e-39	Keratinocyte
1489	Coq10b	3.6131e-43	0.4842	0.789	0.769	8.6653e-39	Keratinocyte
1490	H60c	6.82032e-43	-0.250421	0.253	0.469	1.63572e-38	Keratinocyte
1491	Rab25	7.23354e-43	-0.620075	0.753	0.841	1.73482e-38	Keratinocyte
1492	Agpat3	7.62121e-42	-0.278793	0.25	0.447	1.82779e-37	Keratinocyte
1493	H1f0	8.71581e-42	-0.275334	0.142	0.313	2.09031e-37	Keratinocyte
1494	Zfp36	2.23719e-41	0.778404	0.861	0.849	5.36546e-37	Keratinocyte
1495	Fam162a	3.52592e-41	-0.39143	0.861	0.95	8.45622e-37	Keratinocyte
1496	Ggct	4.89594e-41	-0.385937	0.647	0.819	1.17419e-36	Keratinocyte
1497	Pdia3	6.74984e-41	-0.297129	0.598	0.817	1.61881e-36	Keratinocyte
1498	Polr1d	1.60766e-40	-0.257804	0.949	0.989	3.85564e-36	Keratinocyte
1499	Csrp2	2.17979e-40	-0.342772	0.123	0.283	5.2278e-36	Keratinocyte
1500	Cd9	2.21817e-40	0.309807	0.984	0.99	5.31983e-36	Keratinocyte
1501	Wasl	3.24374e-40	-0.434525	0.548	0.747	7.77947e-36	Keratinocyte
1502	Dsp	5.80191e-40	-0.356447	0.928	0.979	1.39147e-35	Keratinocyte
1503	Sh3d19	1.14434e-39	-0.341075	0.638	0.829	2.74447e-35	Keratinocyte
1504	Calr	1.23085e-39	-0.333077	0.635	0.83	2.95195e-35	Keratinocyte
1505	F3	1.40656e-39	-0.553816	0.465	0.661	3.37334e-35	Keratinocyte
1506	Lancl1	1.49227e-39	-0.255129	0.367	0.585	3.57891e-35	Keratinocyte
1507	Vps36	1.56601e-39	-0.282964	0.387	0.606	3.75577e-35	Keratinocyte
1508	Ppib	1.59079e-39	-0.291079	0.82	0.939	3.81519e-35	Keratinocyte
1509	Tecr	2.86792e-39	-0.331519	0.73	0.866	6.87813e-35	Keratinocyte
1510	1110008P14Rik	5.0515e-39	-0.377687	0.4	0.601	1.2115e-34	Keratinocyte
1511	Akr1a1	1.19306e-38	-0.295592	0.591	0.8	2.86131e-34	Keratinocyte
1512	Arpc3	4.93159e-38	-0.272572	0.824	0.934	1.18274e-33	Keratinocyte
1513	Prdx5	5.11396e-38	-0.558301	0.795	0.919	1.22648e-33	Keratinocyte
1514	Cdk2ap2	1.87684e-37	-0.250024	0.312	0.516	4.50124e-33	Keratinocyte
1515	Tle5	2.27388e-37	-0.321052	0.58	0.772	5.45345e-33	Keratinocyte
1516	Eif3l	4.27177e-37	-0.259433	0.482	0.707	1.0245e-32	Keratinocyte
1517	Atp5b	1.44066e-36	-0.280852	0.839	0.943	3.45514e-32	Keratinocyte
1518	Snhg9	1.75486e-36	0.462831	0.471	0.325	4.20868e-32	Keratinocyte
1519	Bcl7c	2.97723e-36	-0.281673	0.708	0.869	7.14029e-32	Keratinocyte
1520	Lmo7	3.75099e-36	-0.377058	0.486	0.697	8.99601e-32	Keratinocyte
1521	Eef2	5.95755e-36	-0.258392	0.95	0.982	1.4288e-31	Keratinocyte
1522	Hspa1b	7.73399e-36	0.743474	0.783	0.801	1.85484e-31	Keratinocyte
1523	Kdm6b	2.25496e-35	0.524932	0.828	0.839	5.40808e-31	Keratinocyte
1524	Smdt1	2.92072e-35	-0.301678	0.81	0.925	7.00476e-31	Keratinocyte
1525	Trib1	3.00216e-35	-0.35911	0.533	0.738	7.20009e-31	Keratinocyte
1526	Hes1	3.70459e-35	0.85228	0.709	0.627	8.88472e-31	Keratinocyte
1527	H2-K1	4.68988e-35	0.31699	0.973	0.983	1.12478e-30	Keratinocyte
1528	Eif3i	4.84984e-35	-0.26375	0.876	0.938	1.16314e-30	Keratinocyte
1529	Gm49890	7.8878e-35	-0.365799	0.261	0.45	1.89173e-30	Keratinocyte
1530	Sf3b5	8.70083e-35	-0.266915	0.636	0.829	2.08672e-30	Keratinocyte
1531	Klf4	1.87698e-34	-0.374604	0.866	0.953	4.50156e-30	Keratinocyte
1532	Rassf8	2.23547e-34	-0.389046	0.204	0.371	5.36133e-30	Keratinocyte
1533	Pgls	3.18658e-34	-0.280231	0.731	0.878	7.64237e-30	Keratinocyte
1534	Egln3	4.69065e-34	-0.361557	0.384	0.585	1.12496e-29	Keratinocyte
1535	Sptssa	4.82707e-34	-0.375044	0.764	0.894	1.15768e-29	Keratinocyte
1536	Eif3g	5.71313e-34	-0.251975	0.535	0.745	1.37018e-29	Keratinocyte
1537	Tubb2a	6.23467e-34	-0.460783	0.278	0.464	1.49526e-29	Keratinocyte
1538	Fkbp2	2.69619e-33	-0.269642	0.547	0.752	6.46627e-29	Keratinocyte
1539	Pgam1	2.7604e-33	-0.291382	0.701	0.87	6.62026e-29	Keratinocyte
1540	Baiap2	4.23501e-33	-0.345972	0.483	0.667	1.01568e-28	Keratinocyte
1541	Actb	4.45366e-33	0.570567	0.997	0.998	1.06812e-28	Keratinocyte
1542	Ppp1ca	4.59417e-33	-0.262998	0.644	0.834	1.10182e-28	Keratinocyte
1543	Homer2	7.18762e-33	-0.364562	0.311	0.499	1.72381e-28	Keratinocyte
1544	Pgk1	1.09805e-32	-0.295536	0.642	0.844	2.63346e-28	Keratinocyte
1545	Fos	1.15767e-32	0.719975	0.885	0.887	2.77644e-28	Keratinocyte
1546	Nsa2	1.23068e-32	0.369003	0.881	0.908	2.95153e-28	Keratinocyte
1547	Zc3h12c	1.45837e-32	0.517696	0.569	0.443	3.4976e-28	Keratinocyte
1548	Ggh	1.92558e-32	-0.422019	0.528	0.711	4.61813e-28	Keratinocyte
1549	Pyy	4.98096e-32	1.22196	0.185	0.051	1.19458e-27	Keratinocyte
1550	Bsg	6.58951e-32	-0.25831	0.781	0.91	1.58036e-27	Keratinocyte
1551	Dusp22	1.00612e-31	-0.27836	0.448	0.637	2.41297e-27	Keratinocyte
1552	Mdh2	1.25544e-31	-0.250388	0.631	0.807	3.01092e-27	Keratinocyte
1553	Osbpl3	2.02385e-31	-0.256449	0.235	0.409	4.8538e-27	Keratinocyte
1554	Dbi	2.30856e-31	0.432486	0.921	0.922	5.53662e-27	Keratinocyte
1555	Clta	4.13567e-31	-0.252429	0.778	0.912	9.91857e-27	Keratinocyte
1556	Il33	5.63348e-31	-0.455951	0.5	0.682	1.35108e-26	Keratinocyte
1557	Sprr1b	6.07229e-31	-0.834135	0.347	0.512	1.45632e-26	Keratinocyte
1558	Gm20186	1.95617e-30	0.50028	0.343	0.199	4.69149e-26	Keratinocyte
1559	Hist1h1c	2.16041e-30	-0.26244	0.278	0.459	5.18132e-26	Keratinocyte
1560	Phlda1	3.18282e-30	-0.35817	0.615	0.807	7.63335e-26	Keratinocyte
1561	Dmkn	3.52824e-30	-0.454789	0.959	0.984	8.46178e-26	Keratinocyte
1562	Prdx2	3.60922e-30	-0.297496	0.836	0.939	8.656e-26	Keratinocyte
1563	Ngf	4.55257e-30	-0.296046	0.335	0.527	1.09184e-25	Keratinocyte
1564	Nme1	5.3713e-30	-0.280394	0.856	0.947	1.2882e-25	Keratinocyte
1565	Arhgap10	5.37247e-30	-0.318315	0.324	0.509	1.28848e-25	Keratinocyte
1566	Clk1	7.71732e-30	0.530021	0.73	0.705	1.85084e-25	Keratinocyte
1567	S100a9	1.05138e-29	1.42316	0.183	0.054	2.52151e-25	Keratinocyte
1568	Gadd45a	1.10553e-29	-0.293941	0.208	0.37	2.65139e-25	Keratinocyte
1569	Rnh1	2.02767e-29	-0.278995	0.809	0.917	4.86296e-25	Keratinocyte
1570	Sox9	3.61335e-29	-0.301849	0.236	0.403	8.66589e-25	Keratinocyte
1571	Ucp2	7.19929e-29	-0.305763	0.481	0.687	1.72661e-24	Keratinocyte
1572	Gjb4	8.28698e-29	-0.258818	0.321	0.505	1.98747e-24	Keratinocyte
1573	Cyth2	1.10675e-28	-0.2504	0.496	0.7	2.65432e-24	Keratinocyte
1574	Abtb2	2.34445e-28	-0.357128	0.623	0.787	5.62271e-24	Keratinocyte
1575	Ier2	2.42043e-28	0.607071	0.865	0.874	5.80492e-24	Keratinocyte
1576	Calm2	2.75128e-28	0.301974	0.966	0.975	6.59839e-24	Keratinocyte
1577	Selenoh	3.08205e-28	-0.301119	0.343	0.519	7.39169e-24	Keratinocyte
1578	Pcbp2	3.47593e-28	0.331395	0.857	0.87	8.33632e-24	Keratinocyte
1579	Zfand5	3.6177e-28	-0.357328	0.889	0.958	8.67634e-24	Keratinocyte
1580	Rnd3	8.79322e-28	0.482227	0.885	0.902	2.10888e-23	Keratinocyte
1581	Tra2a	1.49715e-27	0.422819	0.802	0.8	3.59061e-23	Keratinocyte
1582	Stmn1	1.73267e-27	-0.492613	0.361	0.541	4.15545e-23	Keratinocyte
1583	Rgs2	1.79976e-27	-0.377366	0.402	0.593	4.31637e-23	Keratinocyte
1584	Ctsb	2.05088e-27	-0.258675	0.575	0.769	4.91861e-23	Keratinocyte
1585	Srsf3	3.25792e-27	0.314433	0.924	0.946	7.81347e-23	Keratinocyte
1586	Fcgbp	3.95722e-27	-0.488607	0.443	0.599	9.4906e-23	Keratinocyte
1587	Gm2000	5.00632e-27	0.326425	0.831	0.857	1.20067e-22	Keratinocyte
1588	Skil	6.515e-27	0.489945	0.713	0.706	1.56249e-22	Keratinocyte
1589	Junb	8.84239e-27	0.540111	0.943	0.959	2.12067e-22	Keratinocyte
1590	2310046K23Rik	1.05891e-26	-0.615974	0.243	0.394	2.53957e-22	Keratinocyte
1591	Fabp5	1.1866e-26	-0.800328	0.674	0.774	2.84583e-22	Keratinocyte
1592	Rnf24	1.19606e-26	-0.272397	0.31	0.48	2.86852e-22	Keratinocyte
1593	Cdk8	1.42272e-26	-0.306273	0.691	0.872	3.41211e-22	Keratinocyte
1594	Slco3a1	1.57488e-26	-0.301947	0.784	0.894	3.77703e-22	Keratinocyte
1595	Blmh	1.92793e-26	-0.42196	0.435	0.61	4.62376e-22	Keratinocyte
1596	Snhg1	3.99546e-26	0.44431	0.877	0.904	9.58232e-22	Keratinocyte
1597	Pdlim5	9.99199e-26	0.453645	0.806	0.824	2.39638e-21	Keratinocyte
1598	Gm15987	1.20237e-25	0.472803	0.752	0.74	2.88365e-21	Keratinocyte
1599	Apoc1	2.57065e-25	-0.273696	0.82	0.924	6.16519e-21	Keratinocyte
1600	Gnai1	5.0313e-25	-0.25176	0.565	0.752	1.20666e-20	Keratinocyte
1601	Ybx1	1.74348e-24	-0.303624	0.897	0.956	4.1814e-20	Keratinocyte
1602	Hebp2	2.04058e-24	-0.331092	0.306	0.457	4.89393e-20	Keratinocyte
1603	Gadd45b	2.40384e-24	0.560855	0.909	0.925	5.76514e-20	Keratinocyte
1604	Tpm1	2.73162e-24	-0.315541	0.56	0.731	6.55124e-20	Keratinocyte
1605	Irf1	2.76302e-24	0.570314	0.565	0.469	6.62654e-20	Keratinocyte
1606	Sprr1a	3.65187e-24	-0.489209	0.412	0.579	8.75829e-20	Keratinocyte
1607	Akap13	1.20548e-23	-0.251857	0.427	0.61	2.89111e-19	Keratinocyte
1608	Maf	1.52967e-23	0.522848	0.563	0.498	3.6686e-19	Keratinocyte
1609	Clic3	3.49377e-23	-0.336738	0.259	0.401	8.3791e-19	Keratinocyte
1610	Id1	3.74507e-23	0.866772	0.544	0.46	8.98181e-19	Keratinocyte
1611	Krt17	7.45025e-23	-0.400077	0.883	0.945	1.78679e-18	Keratinocyte
1612	Cmip	9.70158e-23	-0.263873	0.652	0.817	2.32673e-18	Keratinocyte
1613	Rab11fip1	1.33297e-22	-0.271154	0.317	0.476	3.19686e-18	Keratinocyte
1614	Gm11808	1.78809e-22	0.313275	0.706	0.707	4.28838e-18	Keratinocyte
1615	Atp2b1	1.96973e-22	-0.301689	0.687	0.83	4.724e-18	Keratinocyte
1616	Smox	2.62254e-22	-0.257785	0.6	0.773	6.28964e-18	Keratinocyte
1617	Btg2	5.10112e-22	0.493022	0.857	0.881	1.2234e-17	Keratinocyte
1618	Jarid2	6.16081e-22	-0.290895	0.592	0.767	1.47755e-17	Keratinocyte
1619	Ch25h	7.99803e-22	-0.250915	0.153	0.28	1.91817e-17	Keratinocyte
1620	Ppp1r14c	8.124e-22	-0.293238	0.719	0.87	1.94838e-17	Keratinocyte
1621	Rap2b	1.0784e-21	-0.25234	0.558	0.734	2.58632e-17	Keratinocyte
1622	Egfr	1.17086e-21	-0.253152	0.659	0.818	2.80808e-17	Keratinocyte
1623	Vps37b	1.2808e-21	-0.326503	0.644	0.799	3.07174e-17	Keratinocyte
1624	Ppif	1.48962e-21	-0.287739	0.442	0.612	3.57256e-17	Keratinocyte
1625	Cxadr	1.50754e-21	0.32256	0.892	0.908	3.61552e-17	Keratinocyte
1626	Icam1	1.7835e-21	0.67021	0.544	0.449	4.27737e-17	Keratinocyte
1627	Mex3c	2.04107e-21	-0.256898	0.424	0.589	4.89509e-17	Keratinocyte
1628	Zfas1	2.09262e-21	0.397418	0.647	0.605	5.01874e-17	Keratinocyte
1629	Alox12e	2.29509e-21	-0.345218	0.196	0.317	5.50433e-17	Keratinocyte
1630	Stat3	4.62702e-21	0.380322	0.804	0.83	1.1097e-16	Keratinocyte
1631	Litaf	5.68708e-21	0.339581	0.839	0.855	1.36393e-16	Keratinocyte
1632	Sdcbp2	1.49881e-20	-0.251456	0.195	0.324	3.59459e-16	Keratinocyte
1633	Rsrp1	1.57481e-20	0.414926	0.57	0.509	3.77688e-16	Keratinocyte
1634	Hamp	1.66525e-20	0.579783	0.167	0.064	3.99376e-16	Keratinocyte
1635	Myc	1.73838e-20	0.443574	0.555	0.484	4.16916e-16	Keratinocyte
1636	H3f3b	2.19629e-20	0.389161	0.996	0.998	5.26736e-16	Keratinocyte
1637	Krt77	2.23144e-20	-0.594097	0.63	0.727	5.35167e-16	Keratinocyte
1638	Sprr2f	2.83496e-20	-0.517217	0.143	0.258	6.79909e-16	Keratinocyte
1639	Fdps	2.93474e-20	-0.392105	0.556	0.714	7.03838e-16	Keratinocyte
1640	Csnk2b	2.93592e-20	-0.27044	0.595	0.749	7.04122e-16	Keratinocyte
1641	Klk8	3.9567e-20	-0.556443	0.443	0.566	9.48935e-16	Keratinocyte
1642	Tspo	4.09701e-20	-0.363994	0.656	0.758	9.82587e-16	Keratinocyte
1643	Hlf	4.37369e-20	0.291256	0.297	0.181	1.04894e-15	Keratinocyte
1644	Ndel1	7.37253e-20	0.367378	0.768	0.78	1.76815e-15	Keratinocyte
1645	Fst	7.42727e-20	-0.448245	0.148	0.257	1.78128e-15	Keratinocyte
1646	Sprr2e	9.58202e-20	-0.667268	0.115	0.214	2.29806e-15	Keratinocyte
1647	H2afv	1.40869e-19	-0.321433	0.537	0.699	3.37845e-15	Keratinocyte
1648	Sox6	1.45416e-19	0.523298	0.506	0.404	3.48752e-15	Keratinocyte
1649	Dusp11	1.59521e-19	0.311376	0.765	0.807	3.8258e-15	Keratinocyte
1650	Ppp3ca	2.13645e-19	-0.382244	0.745	0.866	5.12384e-15	Keratinocyte
1651	Itm2b	2.86343e-19	-0.292349	0.981	0.993	6.86736e-15	Keratinocyte
1652	Nr4a1	1.058e-18	0.573391	0.699	0.686	2.5374e-14	Keratinocyte
1653	B4galt1	1.70791e-18	0.383287	0.576	0.525	4.09609e-14	Keratinocyte
1654	Sod2	1.8574e-18	0.336495	0.73	0.713	4.45461e-14	Keratinocyte
1655	Ext1	4.78221e-18	-0.361534	0.587	0.725	1.14692e-13	Keratinocyte
1656	Ptges	5.13813e-18	0.384772	0.645	0.63	1.23228e-13	Keratinocyte
1657	Prxl2b	6.09582e-18	-0.299512	0.374	0.498	1.46196e-13	Keratinocyte
1658	Mrpl52	7.17897e-18	0.275897	0.81	0.847	1.72173e-13	Keratinocyte
1659	Casp4	1.32709e-17	0.409284	0.487	0.409	3.18276e-13	Keratinocyte
1660	Krt15	1.56645e-17	0.38945	0.738	0.618	3.75682e-13	Keratinocyte
1661	Krt16	1.83643e-17	-0.281366	0.764	0.877	4.40431e-13	Keratinocyte
1662	Lrp4	2.67077e-17	0.272339	0.246	0.144	6.4053e-13	Keratinocyte
1663	5031425E22Rik	2.88094e-17	0.332313	0.457	0.377	6.90936e-13	Keratinocyte
1664	Adgrg6	5.67945e-17	0.544167	0.448	0.368	1.3621e-12	Keratinocyte
1665	Eif3j1	8.63709e-17	0.296797	0.775	0.819	2.07143e-12	Keratinocyte
1666	Skp1a	2.36592e-16	0.281886	0.716	0.736	5.67418e-12	Keratinocyte
1667	Lce3d	2.57774e-16	-0.586324	0.051	0.117	6.1822e-12	Keratinocyte
1668	Sptlc2	3.01281e-16	0.323306	0.737	0.762	7.22563e-12	Keratinocyte
1669	Pclaf	4.4928e-16	-0.25895	0.072	0.147	1.07751e-11	Keratinocyte
1670	1810037I17Rik	6.85643e-16	0.260714	0.948	0.962	1.64438e-11	Keratinocyte
1671	Rnf19b	7.30155e-16	-0.269869	0.606	0.756	1.75113e-11	Keratinocyte
1672	Tgif1	7.48644e-16	0.369138	0.584	0.549	1.79547e-11	Keratinocyte
1673	Hcar2	1.25402e-15	0.340049	0.569	0.523	3.00751e-11	Keratinocyte
1674	Cst6	2.46641e-15	-0.548148	0.521	0.641	5.91519e-11	Keratinocyte
1675	Ppp1r10	2.85144e-15	0.37142	0.448	0.373	6.83862e-11	Keratinocyte
1676	Atp6v1a	3.42248e-15	0.319404	0.708	0.719	8.20813e-11	Keratinocyte
1677	Ccnl1	3.44698e-15	0.340518	0.922	0.96	8.26689e-11	Keratinocyte
1678	Sema5a	3.76331e-15	-0.250618	0.389	0.512	9.02555e-11	Keratinocyte
1679	Atf3	3.76864e-15	0.544336	0.92	0.93	9.03833e-11	Keratinocyte
1680	Herc4	3.86425e-15	0.365752	0.861	0.904	9.26764e-11	Keratinocyte
1681	Rsrc2	4.0797e-15	0.318784	0.738	0.76	9.78435e-11	Keratinocyte
1682	Rps27rt	5.95943e-15	0.283541	0.694	0.71	1.42925e-10	Keratinocyte
1683	Cpeb2	6.00684e-15	-0.261046	0.601	0.739	1.44062e-10	Keratinocyte
1684	Sprr2h	6.79158e-15	-0.274802	0.172	0.275	1.62883e-10	Keratinocyte
1685	Ctnnd1	9.40038e-15	0.310376	0.732	0.763	2.25449e-10	Keratinocyte
1686	Cenpa	1.27736e-14	-0.309598	0.102	0.184	3.0635e-10	Keratinocyte
1687	Elovl4	1.28446e-14	-0.282548	0.409	0.524	3.08052e-10	Keratinocyte
1688	Klk5	1.59924e-14	-0.310096	0.127	0.215	3.83545e-10	Keratinocyte
1689	Adrb2	1.72855e-14	0.391739	0.543	0.495	4.14557e-10	Keratinocyte
1690	H2afj	1.75014e-14	0.273486	0.872	0.896	4.19736e-10	Keratinocyte
1691	Ist1	2.14054e-14	0.282291	0.679	0.687	5.13367e-10	Keratinocyte
1692	Ndufa6	2.473e-14	0.252902	0.737	0.75	5.93099e-10	Keratinocyte
1693	Hsp90b1	2.7441e-14	-0.270741	0.658	0.785	6.58118e-10	Keratinocyte
1694	Hivep2	2.88972e-14	0.378601	0.843	0.866	6.93042e-10	Keratinocyte
1695	Ifi203	3.60447e-14	0.270611	0.16	0.079	8.6446e-10	Keratinocyte
1696	Srsf11	6.04666e-14	0.255971	0.831	0.867	1.45017e-09	Keratinocyte
1697	Sf3b1	6.15529e-14	0.271006	0.842	0.891	1.47622e-09	Keratinocyte
1698	Epgn	6.24772e-14	-0.288557	0.644	0.776	1.49839e-09	Keratinocyte
1699	Luc7l3	1.29533e-13	0.28565	0.665	0.658	3.1066e-09	Keratinocyte
1700	Ash1l	1.39526e-13	0.354062	0.649	0.639	3.34625e-09	Keratinocyte
1701	Tprg	1.40528e-13	-0.264718	0.381	0.486	3.37029e-09	Keratinocyte
1702	Gcnt2	1.92287e-13	0.476084	0.53	0.472	4.61161e-09	Keratinocyte
1703	F11r	2.00964e-13	0.284055	0.79	0.825	4.81973e-09	Keratinocyte
1704	Lgalsl	2.37378e-13	-0.262394	0.385	0.522	5.69305e-09	Keratinocyte
1705	Tanc1	2.57971e-13	0.355354	0.573	0.542	6.18692e-09	Keratinocyte
1706	Socs3	2.91525e-13	0.543185	0.544	0.5	6.99164e-09	Keratinocyte
1707	Ppp1r15a	3.43214e-13	0.322337	0.882	0.923	8.2313e-09	Keratinocyte
1708	Pdzk1ip1	4.20387e-13	0.42868	0.69	0.634	1.00821e-08	Keratinocyte
1709	Slc1a1	5.56706e-13	-0.330694	0.637	0.739	1.33515e-08	Keratinocyte
1710	Snhg3	6.31205e-13	0.389338	0.534	0.499	1.51382e-08	Keratinocyte
1711	Lor	1.12958e-12	1.3961	0.182	0.102	2.70906e-08	Keratinocyte
1712	Psors1c2	1.30016e-12	0.563841	0.188	0.108	3.11817e-08	Keratinocyte
1713	Krt14	1.42129e-12	-0.447013	0.816	0.833	3.40868e-08	Keratinocyte
1714	Clec2d	1.43083e-12	0.332974	0.391	0.321	3.43156e-08	Keratinocyte
1715	Dnaja1	1.62594e-12	0.343506	0.825	0.851	3.89948e-08	Keratinocyte
1716	Mat2a	2.05346e-12	0.330291	0.677	0.668	4.92481e-08	Keratinocyte
1717	Sat1	2.36927e-12	0.312152	0.836	0.856	5.68223e-08	Keratinocyte
1718	Tardbp	2.58899e-12	0.266361	0.577	0.557	6.20917e-08	Keratinocyte
1719	Clca3a2	2.90612e-12	0.310023	0.882	0.894	6.96976e-08	Keratinocyte
1720	Lgals3	3.24517e-12	-0.290244	0.974	0.983	7.7829e-08	Keratinocyte
1721	Hspa8	4.36231e-12	0.303434	0.971	0.985	1.04621e-07	Keratinocyte
1722	Hnrnph1	4.51365e-12	0.293041	0.577	0.547	1.08251e-07	Keratinocyte
1723	Cdk11b	5.78245e-12	0.304329	0.511	0.466	1.38681e-07	Keratinocyte
1724	Sbsn	5.85621e-12	-0.468628	0.709	0.775	1.4045e-07	Keratinocyte
1725	Srsf2	6.96382e-12	0.302448	0.787	0.827	1.67013e-07	Keratinocyte
1726	Hist1h1b	7.87666e-12	-0.302923	0.082	0.149	1.88906e-07	Keratinocyte
1727	Lipg	1.10353e-11	0.345926	0.462	0.417	2.6466e-07	Keratinocyte
1728	Pde4b	1.17004e-11	0.364336	0.854	0.888	2.80612e-07	Keratinocyte
1729	Hspa1a	1.28468e-11	0.697494	0.698	0.738	3.08106e-07	Keratinocyte
1730	Tslp	1.65386e-11	-1.16915	0.42	0.523	3.96646e-07	Keratinocyte
1731	Gltp	1.75771e-11	-0.365517	0.678	0.763	4.21551e-07	Keratinocyte
1732	Camta1	1.86533e-11	0.300463	0.646	0.675	4.47363e-07	Keratinocyte
1733	Csrnp1	3.63603e-11	0.293191	0.713	0.74	8.72028e-07	Keratinocyte
1734	Mt4	4.22764e-11	0.641221	0.484	0.406	1.01392e-06	Keratinocyte
1735	Sec24a	4.72187e-11	0.402882	0.711	0.757	1.13245e-06	Keratinocyte
1736	Ctsl	5.6679e-11	0.534974	0.515	0.478	1.35933e-06	Keratinocyte
1737	Tmprss4	9.47279e-11	-0.264399	0.411	0.491	2.27186e-06	Keratinocyte
1738	Fgfr2	1.85262e-10	0.287165	0.664	0.661	4.44313e-06	Keratinocyte
1739	Eif4a2	1.86487e-10	0.28201	0.624	0.626	4.47253e-06	Keratinocyte
1740	Tiparp	2.2145e-10	0.268873	0.884	0.929	5.31104e-06	Keratinocyte
1741	Pon2	2.5162e-10	0.250865	0.799	0.86	6.03461e-06	Keratinocyte
1742	Hipk3	3.02179e-10	0.290467	0.514	0.484	7.24715e-06	Keratinocyte
1743	Fas	4.77111e-10	0.408519	0.373	0.306	1.14426e-05	Keratinocyte
1744	Jag1	5.05361e-10	0.272968	0.444	0.394	1.21201e-05	Keratinocyte
1745	Chl1	7.18453e-10	0.299205	0.622	0.624	1.72307e-05	Keratinocyte
1746	Wsb1	9.80089e-10	0.263526	0.731	0.768	2.35055e-05	Keratinocyte
1747	5430416N02Rik	1.09075e-09	0.261077	0.511	0.474	2.61594e-05	Keratinocyte
1748	Mpp5	1.81297e-09	0.306376	0.564	0.556	4.34805e-05	Keratinocyte
1749	Bhlhe40	1.96379e-09	0.404715	0.737	0.766	4.70975e-05	Keratinocyte
1750	Nf1	2.15601e-09	0.297628	0.374	0.307	5.17075e-05	Keratinocyte
1751	Dusp1	3.07888e-09	0.319018	0.886	0.922	7.38408e-05	Keratinocyte
1752	Dennd4a	3.79426e-09	0.307587	0.311	0.248	9.09976e-05	Keratinocyte
1753	Egr3	5.64565e-09	0.327887	0.592	0.611	0.0001354	Keratinocyte
1754	mt-Atp8	6.17634e-09	0.276445	0.56	0.554	0.000148127	Keratinocyte
1755	Ivl	6.78954e-09	-0.281232	0.147	0.216	0.000162833	Keratinocyte
1756	Cxcl16	7.85355e-09	0.276727	0.763	0.815	0.000188352	Keratinocyte
1757	Ifi202b	8.25213e-09	0.503244	0.824	0.846	0.000197911	Keratinocyte
1758	Epb41l4aos	9.47539e-09	0.269983	0.443	0.402	0.000227248	Keratinocyte
1759	Zcchc7	1.31613e-08	0.266965	0.589	0.588	0.000315649	Keratinocyte
1760	Calm4	1.70925e-08	-0.530209	0.816	0.853	0.000409929	Keratinocyte
1761	H2-Q4	2.21405e-08	0.255712	0.508	0.481	0.000530995	Keratinocyte
1762	Fam25c	7.38143e-08	0.344622	0.869	0.839	0.00177029	Keratinocyte
1763	Ier3	9.08569e-08	0.450178	0.683	0.682	0.00217902	Keratinocyte
1764	Nsd3	9.97899e-08	0.282278	0.726	0.755	0.00239326	Keratinocyte
1765	Aff1	1.3515e-07	0.335	0.58	0.581	0.00324129	Keratinocyte
1766	Nfe2l2	2.54575e-07	0.289626	0.593	0.597	0.00610548	Keratinocyte
1767	Gm11290	3.212e-07	1.04129	0.392	0.348	0.00770334	Keratinocyte
1768	Gm12840	4.54228e-07	0.297397	0.477	0.464	0.0108937	Keratinocyte
1769	Susd6	5.31017e-07	0.275941	0.512	0.492	0.0127354	Keratinocyte
1770	Tex14	6.37459e-07	0.484598	0.625	0.637	0.0152882	Keratinocyte
1771	Vps13a	7.16086e-07	0.252912	0.595	0.602	0.0171739	Keratinocyte
1772	Ereg	1.17498e-06	0.33233	0.153	0.221	0.0281796	Keratinocyte
1773	Chd9	1.26181e-06	0.310496	0.515	0.512	0.0302621	Keratinocyte
1774	Hilpda	1.26733e-06	0.407897	0.345	0.297	0.0303945	Keratinocyte
1775	Ppil3	1.34065e-06	0.360262	0.179	0.257	0.0321527	Keratinocyte
1776	Krt5	1.57574e-06	-0.425212	0.759	0.714	0.0377911	Keratinocyte
1777	Txnip	1.80789e-06	0.256169	0.291	0.238	0.0433586	Keratinocyte
1778	Atl3	2.51016e-06	0.251572	0.431	0.404	0.0602011	Keratinocyte
1779	Adam10	2.91947e-06	0.254937	0.456	0.436	0.0700177	Keratinocyte
1780	1600010M07Rik	4.1601e-06	0.648397	0.299	0.25	0.0997718	Keratinocyte
1781	Cdcp1	4.31735e-06	0.258217	0.704	0.741	0.103543	Keratinocyte
1782	Klk7	5.63029e-06	-0.349329	0.185	0.241	0.135031	Keratinocyte
1783	Lamc2	5.81189e-06	0.268584	0.508	0.491	0.139386	Keratinocyte
1784	Errfi1	9.05738e-06	0.251493	0.686	0.731	0.217223	Keratinocyte
1785	Snhg15	9.25706e-06	0.269725	0.446	0.427	0.222012	Keratinocyte
1786	Skint9	1.00571e-05	0.348836	0.267	0.222	0.2412	Keratinocyte
1787	Ccrl2	1.32492e-05	0.293579	0.311	0.271	0.317755	Keratinocyte
1788	Taok1	1.45889e-05	0.250691	0.553	0.572	0.349887	Keratinocyte
1789	Rel	2.24201e-05	0.278208	0.759	0.829	0.5377	Keratinocyte
1790	Sirt1	3.3191e-05	0.283285	0.46	0.446	0.79602	Keratinocyte
1791	Igfbp3	4.17378e-05	-0.688408	0.429	0.46	1	Keratinocyte
1792	Bcas3	9.81254e-05	0.298399	0.45	0.448	1	Keratinocyte
1793	Hopx	0.000137089	0.272825	0.666	0.687	1	Keratinocyte
1794	Etfdh	0.000160603	0.256082	0.5	0.526	1	Keratinocyte
1795	Nfkbiz	0.000246502	0.332014	0.74	0.821	1	Keratinocyte
1796	Marcks	0.000271302	0.25955	0.624	0.651	1	Keratinocyte
1797	Brwd1	0.000286925	0.26673	0.687	0.754	1	Keratinocyte
1798	Cpne8	0.000382537	0.254889	0.598	0.607	1	Keratinocyte
1799	Tmsb10	0.000613101	0.270202	0.518	0.519	1	Keratinocyte
1800	Defb6	0.00132778	0.646749	0.464	0.443	1	Keratinocyte
1801	Crct1	0.00138285	0.3246	0.225	0.265	1	Keratinocyte
1802	Ly6g6c	0.00179548	-0.367786	0.485	0.512	1	Keratinocyte
1803	Nr6a1	0.00215148	0.25287	0.52	0.533	1	Keratinocyte
1804	Mpzl3	0.00252875	0.255069	0.635	0.71	1	Keratinocyte
1805	Depdc5	0.00279632	0.263258	0.205	0.175	1	Keratinocyte
1806	Cdk19	0.00498267	0.268214	0.442	0.451	1	Keratinocyte
1807	Tcim	0.00623383	0.317325	0.458	0.459	1	Keratinocyte
1808	B930036N10Rik	0.00644616	0.532432	0.467	0.483	1	Keratinocyte
1809	Ccn1	0.00990434	0.335354	0.312	0.296	1	Keratinocyte
1810	Cd274	0.00994166	0.305921	0.362	0.358	1	Keratinocyte
1811	Dlgap1	0.0117119	0.32784	0.227	0.205	1	Keratinocyte
1812	Prim1	0.0127491	0.283811	0.149	0.184	1	Keratinocyte
1813	Fbxo36	0.0136947	0.608037	0.337	0.318	1	Keratinocyte
1814	2310050C09Rik	0.0147568	0.498431	0.133	0.109	1	Keratinocyte
1815	Dnajb12	0.039481	0.509355	0.524	0.54	1	Keratinocyte
1816	Serpinb2	0.0422702	0.363783	0.911	0.933	1	Keratinocyte
1817	Cmbl	1.6811e-06	-1.29969	0.059	0.8	0.0403179	Endothelial
1818	Fam81a	1.20894e-05	-1.32215	0.029	0.6	0.28994	Endothelial
1819	Tmem223	1.36368e-05	-1.21879	0.088	0.7	0.327052	Endothelial
1820	Trp53i11	1.75544e-05	-1.05668	0	0.5	0.421007	Endothelial
1821	Rps27	2.207e-05	1.36966	1	1	0.529305	Endothelial
1822	Cavin3	2.538e-05	-1.68938	0.706	1	0.608688	Endothelial
1823	Etfb	4.98522e-05	-1.18142	0.353	1	1	Endothelial
1824	Bcam	5.71691e-05	-1.65562	0.5	1	1	Endothelial
1825	Adamtsl1	9.95142e-05	-1.0876	0.088	0.7	1	Endothelial
1826	Ndufs1	0.00010221	-2.06398	0.118	0.7	1	Endothelial
1827	Rpl35a	0.000104983	1.32359	1	1	1	Endothelial
1828	Olfml2b	0.000116385	-1.01004	0.088	0.7	1	Endothelial
1829	Timp4	0.000128997	-1.8478	0.206	0.8	1	Endothelial
1830	Pxmp4	0.000150577	-0.682181	0	0.4	1	Endothelial
1831	Adgrl1	0.000150577	-0.6523	0	0.4	1	Endothelial
1832	Adamts8	0.000150577	-0.928723	0	0.4	1	Endothelial
1833	Tbc1d5	0.000150577	-0.667201	0	0.4	1	Endothelial
1834	Vegfb	0.000150577	-0.774468	0	0.4	1	Endothelial
1835	Oaz2	0.000213003	-1.20645	0.294	0.9	1	Endothelial
1836	Rpl23	0.000230744	0.832586	1	1	1	Endothelial
1837	Rpl38	0.000230744	1.20582	1	1	1	Endothelial
1838	Hspg2	0.000255807	-1.35851	0.235	0.8	1	Endothelial
1839	Gm42418	0.000257452	-1.88651	1	1	1	Endothelial
1840	Rps15a	0.000319787	1.04088	1	1	1	Endothelial
1841	Ndufs7	0.000338238	-1.2755	0.353	0.9	1	Endothelial
1842	Rpl30	0.000440246	0.887241	1	1	1	Endothelial
1843	Rpl39	0.000440246	1.18462	1	1	1	Endothelial
1844	Rab1b	0.000468255	-0.90158	0.147	0.7	1	Endothelial
1845	Anxa4	0.000480947	-1.00476	0.118	0.6	1	Endothelial
1846	Rps29	0.000489024	1.0801	1	1	1	Endothelial
1847	Myh11	0.000600984	-1.59443	0.912	1	1	Endothelial
1848	Rpl36	0.000602057	1.13423	1	1	1	Endothelial
1849	P2rx1	0.000612369	-0.813172	0.265	0.9	1	Endothelial
1850	Rps24	0.000667282	0.999223	1	1	1	Endothelial
1851	Ehd2	0.000764302	-1.13057	0.324	0.9	1	Endothelial
1852	Gamt	0.000786898	-1.04306	0.088	0.6	1	Endothelial
1853	Plekha3	0.000792214	-0.971738	0.147	0.7	1	Endothelial
1854	Ppp1r14a	0.000797471	-1.60765	0.441	0.9	1	Endothelial
1855	Rpl21	0.000817887	0.817672	1	1	1	Endothelial
1856	Rps26	0.000817887	1.02398	1	0.9	1	Endothelial
1857	Fau	0.000817887	0.78598	1	1	1	Endothelial
1858	Grcc10	0.000826529	-0.811957	0.529	1	1	Endothelial
1859	Lamtor3	0.000842226	-0.851463	0.118	0.6	1	Endothelial
1860	Col18a1	0.000890905	-1.28204	0.382	0.9	1	Endothelial
1861	Slc39a7	0.000898695	-0.727625	0.059	0.5	1	Endothelial
1862	Mrpl11	0.000898695	-0.911964	0.059	0.5	1	Endothelial
1863	Bloc1s1	0.000912557	-1.03025	0.176	0.7	1	Endothelial
1864	Csrp2	0.000948674	-0.944113	0.618	1	1	Endothelial
1865	Rps28	0.00104616	1.53122	0.912	0.9	1	Endothelial
1866	Papss1	0.0010469	-0.649507	0.029	0.4	1	Endothelial
1867	Apbb1	0.0010469	-0.79465	0.029	0.4	1	Endothelial
1868	Gipc2	0.0010511	-0.920571	0.059	0.5	1	Endothelial
1869	Dtx3l	0.0010511	-0.681472	0.059	0.5	1	Endothelial
1870	Ccdc107	0.00106177	-1.28695	0.324	0.9	1	Endothelial
1871	Lrp10	0.00110543	-0.750891	0.118	0.6	1	Endothelial
1872	Eci1	0.00110543	-1.02632	0.118	0.6	1	Endothelial
1873	Yap1	0.00116737	-0.924186	0.176	0.7	1	Endothelial
1874	Lgals1	0.001201	-1.04448	0.824	1	1	Endothelial
1875	Ctla4	0.00121109	-0.703674	0	0.3	1	Endothelial
1876	Wdfy1	0.00121109	-0.62237	0	0.3	1	Endothelial
1877	Nsmf	0.00121109	-0.518758	0	0.3	1	Endothelial
1878	Gpsm1	0.00121109	-0.562582	0	0.3	1	Endothelial
1879	Slc25a12	0.00121109	-0.579486	0	0.3	1	Endothelial
1880	Inafm2	0.00121109	-0.63572	0	0.3	1	Endothelial
1881	Chst12	0.00121109	-0.590239	0	0.3	1	Endothelial
1882	Zfp61	0.00121109	-0.66211	0	0.3	1	Endothelial
1883	Acd	0.00121109	-0.5463	0	0.3	1	Endothelial
1884	Gm48796	0.00121109	-0.543162	0	0.3	1	Endothelial
1885	Islr	0.00121109	-0.582925	0	0.3	1	Endothelial
1886	Car4	0.00121109	-1.54621	0	0.3	1	Endothelial
1887	Nat9	0.00121109	-0.593264	0	0.3	1	Endothelial
1888	Sec14l1	0.00121109	-0.47211	0	0.3	1	Endothelial
1889	Gcgr	0.00121109	-0.649617	0	0.3	1	Endothelial
1890	Glrx	0.00121109	-0.502496	0	0.3	1	Endothelial
1891	Atf6b	0.00121109	-0.801862	0	0.3	1	Endothelial
1892	Prepl	0.00121109	-0.487461	0	0.3	1	Endothelial
1893	Sart1	0.00121109	-0.619791	0	0.3	1	Endothelial
1894	Gprasp1	0.00121109	-0.60504	0	0.3	1	Endothelial
1895	Gphn	0.00121745	-1.2176	0.941	1	1	Endothelial
1896	Akt1s1	0.00125186	-0.629408	0.029	0.4	1	Endothelial
1897	Haus8	0.00125186	-0.553881	0.029	0.4	1	Endothelial
1898	Rtl8b	0.00125186	-0.513307	0.029	0.4	1	Endothelial
1899	Atpif1	0.00128062	-1.05037	0.735	1	1	Endothelial
1900	Ndufs5	0.00128973	-1.03773	0.412	0.9	1	Endothelial
1901	Nrip2	0.00128973	-1.21813	0.412	0.9	1	Endothelial
1902	Camk1d	0.00131362	-1.90388	0.794	1	1	Endothelial
1903	Mcam	0.00134569	-1.03133	0.265	0.9	1	Endothelial
1904	Prss23	0.00136292	-1.24181	0.588	1	1	Endothelial
1905	Pcbd2	0.00143003	-0.590056	0.059	0.5	1	Endothelial
1906	Prelp	0.00144298	-1.0383	0.118	0.6	1	Endothelial
1907	Rtf2	0.0014866	-0.754823	0.176	0.7	1	Endothelial
1908	Myl9	0.00154032	-1.48097	0.853	1	1	Endothelial
1909	Mylk	0.00161683	-1.21625	0.853	1	1	Endothelial
1910	Rpl37	0.00162919	1.05239	1	1	1	Endothelial
1911	Mmp17	0.00177707	-0.742395	0.029	0.4	1	Endothelial
1912	Adam19	0.00177707	-0.784044	0.029	0.4	1	Endothelial
1913	Gjc1	0.00184382	-0.836331	0.294	0.9	1	Endothelial
1914	Cfl1	0.00188493	-1.11582	0.735	1	1	Endothelial
1915	Dst	0.00189176	-0.962794	0.618	1	1	Endothelial
1916	Rps8	0.00197066	0.790492	1	1	1	Endothelial
1917	Lars2	0.00199708	-1.33808	0.706	0.9	1	Endothelial
1918	Cspp1	0.00206264	-1.04022	0.088	0.5	1	Endothelial
1919	Kctd17	0.00210964	-0.690015	0.029	0.4	1	Endothelial
1920	Rbm4	0.00210964	-0.762165	0.029	0.4	1	Endothelial
1921	Igfbp5	0.00232973	-1.11297	0.794	1	1	Endothelial
1922	Ptp4a3	0.00233927	-1.14015	0.529	0.9	1	Endothelial
1923	Rpl13	0.00237674	0.621006	1	1	1	Endothelial
1924	Rps27a	0.00237674	0.917356	1	1	1	Endothelial
1925	Manbal	0.00237952	-0.815542	0.147	0.6	1	Endothelial
1926	Mapre2	0.0024615	-0.827556	0.529	1	1	Endothelial
1927	Selenow	0.0025566	-0.984436	0.794	1	1	Endothelial
1928	Vps41	0.00271946	-0.652014	0.088	0.5	1	Endothelial
1929	Slc25a4	0.0027197	-1.05492	0.882	1	1	Endothelial
1930	Adam17	0.0027432	-0.648904	0.118	0.6	1	Endothelial
1931	Cnn2	0.0027866	-0.88298	0.324	0.8	1	Endothelial
1932	Rps21	0.00285814	1.08759	1	1	1	Endothelial
1933	Mea1	0.00307597	-1.04839	0.118	0.5	1	Endothelial
1934	Hcfc1r1	0.00310119	-1.30892	0.559	1	1	Endothelial
1935	Mxra8	0.00311502	-0.942142	0.088	0.5	1	Endothelial
1936	Slc4a8	0.00341399	-0.957137	0.147	0.6	1	Endothelial
1937	Rpl27a	0.00342705	0.589988	1	1	1	Endothelial
1938	Hopx	0.00348029	-0.747156	0.294	1	1	Endothelial
1939	Pfn1	0.00348558	-0.915178	0.676	1	1	Endothelial
1940	Sulf1	0.00356239	-1.23936	0.088	0.5	1	Endothelial
1941	Asap2	0.00356239	-0.691154	0.088	0.5	1	Endothelial
1942	Tinagl1	0.00363614	-1.27007	0.618	1	1	Endothelial
1943	Ackr3	0.00384084	-1.0782	0.147	0.6	1	Endothelial
1944	Itga8	0.0038714	-0.717672	0.353	0.9	1	Endothelial
1945	Snx13	0.00389134	-0.953914	0.059	0.4	1	Endothelial
1946	Nubp1	0.00389134	-0.775764	0.059	0.4	1	Endothelial
1947	Lamb2	0.00393932	-0.959473	0.441	0.9	1	Endothelial
1948	Serf2	0.00398801	-1.11714	0.765	1	1	Endothelial
1949	Rps23	0.00409596	0.79305	0.941	1	1	Endothelial
1950	Ndufc2	0.00415175	-1.0118	0.324	0.8	1	Endothelial
1951	Anapc5	0.00417317	-0.674113	0.176	0.7	1	Endothelial
1952	Ddx21	0.0042351	-0.910784	0.265	0.7	1	Endothelial
1953	Rpl22	0.00428108	1.12534	0.971	0.9	1	Endothelial
1954	Mdh2	0.00445631	-0.794506	0.382	0.9	1	Endothelial
1955	Ephx3	0.00451279	-0.568998	0.059	0.4	1	Endothelial
1956	Pdlim7	0.00457673	-1.06676	0.324	0.8	1	Endothelial
1957	Slc8a1	0.00489326	-0.937645	0.382	0.9	1	Endothelial
1958	Lifr	0.00504156	-0.603632	0.118	0.6	1	Endothelial
1959	Foxs1	0.00506301	-0.683778	0.412	0.9	1	Endothelial
1960	Ggh	0.00509266	-0.763246	0.118	0.5	1	Endothelial
1961	Acp1	0.00518844	-0.973647	0.265	0.7	1	Endothelial
1962	Rnf11	0.00520338	-0.675442	0.265	0.8	1	Endothelial
1963	Smim20	0.00522285	-0.671516	0.059	0.4	1	Endothelial
1964	Hist1h1e	0.00522285	-0.637646	0.059	0.4	1	Endothelial
1965	Hdx	0.00527717	-0.93907	0.088	0.5	1	Endothelial
1966	Ech1	0.00534748	-0.869521	0.5	0.9	1	Endothelial
1967	Rab12	0.00545525	-0.577297	0.235	0.8	1	Endothelial
1968	Ndufab1	0.00561517	-0.964058	0.529	0.9	1	Endothelial
1969	Cryab	0.00570956	-1.52024	0.794	1	1	Endothelial
1970	Rps17	0.00579891	0.78021	0.971	0.8	1	Endothelial
1971	Rpl8	0.00580581	0.617938	1	1	1	Endothelial
1972	Atp1b2	0.00602635	-0.705584	0.235	0.8	1	Endothelial
1973	Astn2	0.00603236	-0.59424	0.059	0.4	1	Endothelial
1974	Bckdk	0.00603236	-0.547216	0.059	0.4	1	Endothelial
1975	Park7	0.00617729	-0.827656	0.353	0.8	1	Endothelial
1976	Fam117b	0.00631795	-0.930791	0.176	0.6	1	Endothelial
1977	Fem1c	0.00631795	-0.800712	0.176	0.6	1	Endothelial
1978	Rpl37a	0.00632295	0.753461	1	1	1	Endothelial
1979	Cpxm2	0.00649571	-0.815286	0.118	0.5	1	Endothelial
1980	Esyt1	0.00649571	-0.898822	0.118	0.5	1	Endothelial
1981	Rpl26	0.00659485	0.584023	1	1	1	Endothelial
1982	Hacd1	0.00669886	-0.877967	0.324	0.8	1	Endothelial
1983	Cd81	0.00671666	-0.805879	0.765	1	1	Endothelial
1984	Maged1	0.00671783	-0.409495	0.206	0.7	1	Endothelial
1985	Zbtb7c	0.00679332	-0.66512	0.147	0.6	1	Endothelial
1986	Zfp503	0.00680299	-0.649896	0.088	0.5	1	Endothelial
1987	Mdp1	0.00680299	-0.604014	0.088	0.5	1	Endothelial
1988	Rps3a1	0.00688118	0.751292	1	1	1	Endothelial
1989	Prrc2a	0.00690481	-0.706236	0.235	0.7	1	Endothelial
1990	Eng	0.00695321	-0.800642	0.059	0.4	1	Endothelial
1991	Prelid3b	0.00695321	-0.627832	0.059	0.4	1	Endothelial
1992	Oard1	0.00695321	-0.635124	0.059	0.4	1	Endothelial
1993	Ndufb5	0.00697648	-0.861686	0.559	0.9	1	Endothelial
1994	Bcr	0.00726706	-0.917185	0.412	0.9	1	Endothelial
1995	Cat	0.00732016	-0.627278	0.118	0.5	1	Endothelial
1996	Atp5j2	0.00754514	-0.927033	0.618	0.8	1	Endothelial
1997	Hbegf	0.00762187	-0.894572	0.5	1	1	Endothelial
1998	Pcbp2	0.00764664	1.14534	0.824	0.5	1	Endothelial
1999	Kcmf1	0.00775985	1.30563	0.647	0.2	1	Endothelial
[truncated: 5,488 more rows]
