# Supplementary material for: Stress‐Induced Activation of Prolactin‐NR4A1‐Midkine Axis Exacerbates Skin Inflammation
Source: Adv Sci (Weinh). 2025 Nov 5;13(5):e09679. doi: 10.1002/advs.202509679 (PMC12850390; doi:10.1002/advs.202509679)
Supplement: Supplementary file 2 — Supporting Information [file ADVS-13-e09679-s002.zip › advs72654-sup-0006-Table6.xlsx]

## Sheet: Table_S6
	p_val	avg_log2FC	pct.1	pct.2	p_val_adj	cluster	gene
Sostdc1	0	299836059314584	0.677	0.059	0	Dcc+FB	Sostdc1
Fgf14	0	283974310834496	0.889	0.061	0	Dcc+FB	Fgf14
Dcc	0	249874841373311	0.886	0.109	0	Dcc+FB	Dcc
Unc5c	0	227941825172162	0.775	0.092	0	Dcc+FB	Unc5c
Kcnd2	0	224501796533401	0.72	0.046	0	Dcc+FB	Kcnd2
F5	0	222266480614229	0.902	0.092	0	Dcc+FB	F5
Zfp804b	0	214843233406717	0.68	0.051	0	Dcc+FB	Zfp804b
Nlgn1	0	198893114491463	0.735	0.069	0	Dcc+FB	Nlgn1
Luzp2	0	17752479710096	0.603	0.021	0	Dcc+FB	Luzp2
Mgat4c	0	137836246111527	0.426	0.009	0	Dcc+FB	Mgat4c
Rspo3	0	256530969514173	0.902	0.158	2.31e-274	Dcc+FB	Rspo3
Lingo2	0	214481172769179	0.765	0.098	4.27e-270	Dcc+FB	Lingo2
Adgrb3	0	220909188707979	0.823	0.117	6.27e-260	Dcc+FB	Adgrb3
B020031H02Rik	0	114369281319355	0.468	0.024	1.1e-255	Dcc+FB	B020031H02Rik
Scube3	0	164694277977745	0.743	0.099	1.11e-249	Dcc+FB	Scube3
Serpine2	0	280165807769738	0.966	0.25	3.74e-246	Dcc+FB	Serpine2
Grid2	0	136501852011285	0.442	0.022	3.31e-245	Dcc+FB	Grid2
Hhip	0	169196445946682	0.762	0.117	1.63e-225	Dcc+FB	Hhip
Galnt13	0	0.95	0.365	0.013	1.29e-223	Dcc+FB	Galnt13
Edn3	0	157037617859265	0.627	0.073	2.71e-220	Dcc+FB	Edn3
Ptprz1	0	138539017032536	0.59	0.062	5.54e-220	Dcc+FB	Ptprz1
Rspo1	0	184788555375428	0.86	0.177	5.84e-210	Dcc+FB	Rspo1
Rbfox1	0	127008999489031	0.434	0.031	3.36e-197	Dcc+FB	Rbfox1
Nrg2	0	115126442609194	0.468	0.039	6.54e-194	Dcc+FB	Nrg2
Mdk	0	170428730985796	0.923	0.225	1.49e-188	Dcc+FB	Mdk
Hs6st3	0	119716636649816	0.474	0.042	1.82e-188	Dcc+FB	Hs6st3
Ptprd	0	179402511761433	0.791	0.176	1.33e-182	Dcc+FB	Ptprd
Vcan	0	25701092469909	0.974	0.457	6.32e-179	Dcc+FB	Vcan
Kcnj3	0	0.93	0.376	0.024	4.75e-175	Dcc+FB	Kcnj3
Rspo2	0	141621758657876	0.532	0.064	1.57e-174	Dcc+FB	Rspo2
Col23a1	0	177345040853191	0.884	0.222	8.69e-171	Dcc+FB	Col23a1
Fam210b	0	128713765906213	0.577	0.085	3.72e-165	Dcc+FB	Fam210b
Corin	0	157532015315921	0.632	0.107	2.83e-164	Dcc+FB	Corin
Gm45680	0	0.54	0.27	0.009	5.62e-163	Dcc+FB	Gm45680
Gldn	0	132032366990414	0.759	0.15	1.25e-158	Dcc+FB	Gldn
Frat2	0	164218450719668	0.762	0.178	1.42e-158	Dcc+FB	Frat2
Trpm3	0	150091758705097	0.505	0.063	4.55e-157	Dcc+FB	Trpm3
Sox2	0	0.89	0.344	0.024	8.61e-153	Dcc+FB	Sox2
Lef1	0	142722038289651	0.817	0.184	9.11e-151	Dcc+FB	Lef1
Hcn1	0	15520683647816	0.479	0.057	9.52e-151	Dcc+FB	Hcn1
Ncam1	0	154956497635028	0.892	0.261	1.73e-148	Dcc+FB	Ncam1
Sparcl1	0	163998657425275	0.698	0.154	1.25e-144	Dcc+FB	Sparcl1
Adgrl3	0	137428882918758	0.585	0.098	1.62e-144	Dcc+FB	Adgrl3
Gm14033	0	0.49	0.228	0.006	1.32e-142	Dcc+FB	Gm14033
Grid1	0	108722747761204	0.497	0.069	1.7e-140	Dcc+FB	Grid1
Crabp1	0	147921194104262	0.712	0.15	1.38e-139	Dcc+FB	Crabp1
Rarb	0	132051836863214	0.468	0.062	5.56e-138	Dcc+FB	Rarb
Ncoa7	0	165572299095461	0.788	0.225	4.18e-136	Dcc+FB	Ncoa7
Crabp2	0	125908754205045	0.479	0.066	1.1e-135	Dcc+FB	Crabp2
Pappa2	0	128430408285627	0.68	0.142	1.49e-132	Dcc+FB	Pappa2
Tmem255a	0	0.66	0.28	0.016	3.46e-132	Dcc+FB	Tmem255a
Trps1	0	158543916671798	0.934	0.327	2.3e-125	Dcc+FB	Trps1
Matn2	0	121995979799829	0.648	0.146	1.12e-123	Dcc+FB	Matn2
Slc16a2	0	1287681810134	0.754	0.205	1.64e-121	Dcc+FB	Slc16a2
Nrxn1	0	0.88	0.302	0.024	4e-120	Dcc+FB	Nrxn1
Kcnq3	0	0.89	0.328	0.031	5.96e-115	Dcc+FB	Kcnq3
Lrrn1	0	0.86	0.479	0.077	4.28e-114	Dcc+FB	Lrrn1
Spock3	0	0.72	0.294	0.024	1.73e-112	Dcc+FB	Spock3
Zcchc18	0	0.69	0.283	0.022	1.39e-110	Dcc+FB	Zcchc18
Pde1c	0	0.74	0.294	0.024	5.1e-110	Dcc+FB	Pde1c
Snap91	0	0.89	0.362	0.043	8.29e-110	Dcc+FB	Snap91
Nav3	0	133161883537269	0.802	0.241	1.41e-109	Dcc+FB	Nav3
Draxin	0	0.64	0.386	0.048	1.61e-108	Dcc+FB	Draxin
Tbc1d9	0	104704244479174	0.524	0.103	1.16e-106	Dcc+FB	Tbc1d9
Inhba	0	138513242901048	0.765	0.212	5.14e-105	Dcc+FB	Inhba
Ntng1	0	0.87	0.439	0.068	6.45e-105	Dcc+FB	Ntng1
Spon1	0	114730738719505	0.831	0.273	9.19e-105	Dcc+FB	Spon1
Sorcs3	0	0.35	0.164	0.004	3.1e-105	Dcc+FB	Sorcs3
Ryr2	0	0.97	0.378	0.051	2.35e-100	Dcc+FB	Ryr2
Dgkh	0	138811193353296	0.81	0.276	2.06e-99	Dcc+FB	Dgkh
Auts2	0	129634134958999	0.944	0.441	5.82e-98	Dcc+FB	Auts2
Dtna	0	0.79	0.291	0.028	2.26e-97	Dcc+FB	Dtna
Frem1	0	101500214506343	0.537	0.117	5.09e-96	Dcc+FB	Frem1
Fras1	0	100292785289299	0.373	0.053	4.99e-95	Dcc+FB	Fras1
Slc26a7	0	0.84	0.413	0.066	5.6e-95	Dcc+FB	Slc26a7
Glis1	0	0.98	0.585	0.138	7.02e-95	Dcc+FB	Glis1
Tmem47	0	109016365517037	0.63	0.17	3.66e-93	Dcc+FB	Tmem47
Ltbp1	0	138408911355523	0.947	0.434	2.19e-90	Dcc+FB	Ltbp1
Robo2	0	130115832930816	0.841	0.303	5e-90	Dcc+FB	Robo2
Ncald	0	111885024321022	0.579	0.143	1.36e-89	Dcc+FB	Ncald
Itga9	0	117484208016328	0.646	0.193	1.96e-86	Dcc+FB	Itga9
Il1rapl1	0	0.89	0.304	0.037	4.88e-85	Dcc+FB	Il1rapl1
Tanc1	0	135886324978907	0.73	0.256	1.56e-84	Dcc+FB	Tanc1
Nkd2	0	0.94	0.611	0.161	1.75e-85	Dcc+FB	Nkd2
Mpped2	0	0.86	0.476	0.098	3.98e-84	Dcc+FB	Mpped2
Tead1	0	139917480760576	0.902	0.452	5.1e-84	Dcc+FB	Tead1
Kctd8	0	0.93	0.238	0.021	3.79e-83	Dcc+FB	Kctd8
Greb1l	0	0.98	0.429	0.08	7.86e-81	Dcc+FB	Greb1l
Fbxo2	0	0.57	0.286	0.034	1.4e-80	Dcc+FB	Fbxo2
Erc1	0	137599688395808	0.831	0.368	1.68e-80	Dcc+FB	Erc1
Actg1	0	129683246953822	0.976	0.777	1.45e-79	Dcc+FB	Actg1
Pcsk2	0	0.54	0.169	0.008	1.83e-79	Dcc+FB	Pcsk2
Cd24a	0	1	0.656	0.188	1.37e-78	Dcc+FB	Cd24a
Dok6	0	0.69	0.376	0.061	1.38e-78	Dcc+FB	Dok6
Nkain3	0	0.36	0.14	0.004	2.36e-77	Dcc+FB	Nkain3
Gdf10	0	0.68	0.397	0.07	5.5e-77	Dcc+FB	Gdf10
Dnajc6	0	1909428158304	0.534	0.133	3.82e-76	Dcc+FB	Dnajc6
Shisa9	0	0.53	0.275	0.033	6.85e-76	Dcc+FB	Shisa9
Ptch1	0	131112151843898	0.683	0.23	2.72e-75	Dcc+FB	Ptch1
Wnt5a	0	102987500916172	0.577	0.159	2.76e-75	Dcc+FB	Wnt5a
Lrrtm2	0	0.61	0.299	0.04	5.31e-75	Dcc+FB	Lrrtm2
S100b	0	0.5	0.254	0.027	1.01e-74	Dcc+FB	S100b
H3f3a	0	108012842601184	0.974	0.755	1.82e-74	Dcc+FB	H3f3a
Plscr1	0	121152347261561	0.59	0.173	3.71e-74	Dcc+FB	Plscr1
Alx4	0	0.71	0.392	0.073	1.1e-73	Dcc+FB	Alx4
Enpp2	0	106851359770156	0.836	0.304	1.18e-73	Dcc+FB	Enpp2
Bcl2	0	106625813765188	0.709	0.237	1.24e-72	Dcc+FB	Bcl2
Alpl	0	0.97	0.553	0.141	1.4e-72	Dcc+FB	Alpl
Id3	0	194915773639779	0.958	0.71	3.32e-72	Dcc+FB	Id3
Lrrn3	0	0.6	0.299	0.041	7.49e-72	Dcc+FB	Lrrn3
Pax1	0	0.45	0.243	0.026	8.81e-72	Dcc+FB	Pax1
Pcdh11x	0	0.66	0.278	0.035	3.42e-71	Dcc+FB	Pcdh11x
Hmgcs1	0	135657114954033	0.587	0.179	6.98e-71	Dcc+FB	Hmgcs1
Chodl	0	0.68	0.392	0.073	8.69e-71	Dcc+FB	Chodl
Msmo1	0	0.9	0.455	0.106	4.69e-70	Dcc+FB	Msmo1
Sox2ot	0	0.56	0.238	0.025	8.27e-70	Dcc+FB	Sox2ot
Cyp51	0	108159565560084	0.587	0.178	2.84e-69	Dcc+FB	Cyp51
Fgf12	0	0.42	0.228	0.023	1.39e-68	Dcc+FB	Fgf12
Sgcd	0	0.99	0.569	0.161	5.76e-69	Dcc+FB	Sgcd
Map4k3	0	108933373217855	0.64	0.222	7.04e-68	Dcc+FB	Map4k3
Grip1	0	0.83	0.392	0.077	4.12e-68	Dcc+FB	Grip1
Vcl	0	12488161445834	0.894	0.454	1.04e-66	Dcc+FB	Vcl
Pde4d	0	138976957885509	0.876	0.394	1.75e-66	Dcc+FB	Pde4d
Kif1a	0	0.6	0.341	0.06	1.86e-66	Dcc+FB	Kif1a
Idi1	0	0.89	0.434	0.098	1.95e-66	Dcc+FB	Idi1
Nog	0	0.74	0.296	0.045	5.39e-66	Dcc+FB	Nog
Hes5	0	183216468642537	0.206	0.019	8.33e-66	Dcc+FB	Hes5
Prlr	0	0.88	0.474	0.112	2.27e-65	Dcc+FB	Prlr
Gm17501	0	0.92	0.593	0.184	2.7e-65	Dcc+FB	Gm17501
Parp8	0	109381346203116	0.63	0.213	3.23e-65	Dcc+FB	Parp8
Sulf1	0	122519346391237	0.833	0.381	3.39e-65	Dcc+FB	Sulf1
1700025G04Rik	0	108579881556735	0.746	0.295	1.34e-63	Dcc+FB	1700025G04Rik
Eda	0	0.91	0.601	0.184	2.69e-63	Dcc+FB	Eda
Tafa1	0	0.61	0.143	0.007	2.88e-63	Dcc+FB	Tafa1
Tpm1	0	124092332752897	0.915	0.447	4.58e-63	Dcc+FB	Tpm1
Plagl1	0	0.77	0.553	0.157	1.17e-62	Dcc+FB	Plagl1
Ncam2	0	0.82	0.331	0.057	1.19e-63	Dcc+FB	Ncam2
Nrg3	0	0.72	0.201	0.019	1.38e-62	Dcc+FB	Nrg3
Cdh11	0	1	0.735	0.283	1.61e-62	Dcc+FB	Cdh11
Cdh12	0	0.35	0.143	0.007	3.38e-63	Dcc+FB	Cdh12
B3gnt2	0	11833158078754	0.685	0.26	9.72e-62	Dcc+FB	B3gnt2
Sorbs1	0	101469858257446	0.622	0.198	3.06e-61	Dcc+FB	Sorbs1
Grtp1	0	0.4	0.238	0.029	3.52e-61	Dcc+FB	Grtp1
Prkar2b	0	0.48	0.262	0.036	3.66e-61	Dcc+FB	Prkar2b
Twist1	0	108512200608934	0.865	0.427	7.61e-61	Dcc+FB	Twist1
Eya1	0	0.77	0.246	0.032	1.08e-60	Dcc+FB	Eya1
Trim16	0	108584363481821	0.598	0.202	1.49e-60	Dcc+FB	Trim16
Bex3	0	0.84	0.627	0.212	1.8e-60	Dcc+FB	Bex3
Crhr2	0	0.4	0.19	0.017	1.83e-60	Dcc+FB	Crhr2
Btg2	0	140562152763458	0.918	0.572	3.24e-60	Dcc+FB	Btg2
Fgf13	0	0.87	0.397	0.088	3.72e-60	Dcc+FB	Fgf13
Rab18	0	0.88	0.791	0.337	4.37e-60	Dcc+FB	Rab18
Cacna2d3	0	0.64	0.286	0.043	5.12e-60	Dcc+FB	Cacna2d3
Daam2	0	0.68	0.429	0.102	6.23e-60	Dcc+FB	Daam2
Tbl2	0	0.69	0.423	0.099	1.12e-59	Dcc+FB	Tbl2
Ikzf4	0	0.76	0.489	0.131	2.65e-59	Dcc+FB	Ikzf4
Actb	0	0.9	0.992	0.931	3.7e-59	Dcc+FB	Actb
Cald1	0	129942926903576	0.955	0.648	3.74e-59	Dcc+FB	Cald1
Egr3	0	0.99	0.511	0.142	6e-60	Dcc+FB	Egr3
Ptn	0	0.71	0.331	0.061	1.52e-58	Dcc+FB	Ptn
Aamdc	0	0.85	0.526	0.159	1.78e-58	Dcc+FB	Aamdc
Myo1e	0	101236760483215	0.852	0.374	3.27e-58	Dcc+FB	Myo1e
Ddx5	0	100928068136171	0.971	0.751	3.97e-58	Dcc+FB	Ddx5
Negr1	0	0.68	0.336	0.062	8.8e-58	Dcc+FB	Negr1
Ebf1	0	1	0.981	0.758	3.97e-58	Dcc+FB	Ebf1
Tmem176a	0	0.73	0.743	0.27	4.52e-57	Dcc+FB	Tmem176a
Lamc3	0	0.8	0.608	0.199	2.2e-56	Dcc+FB	Lamc3
Mmp16	0	0.72	0.365	0.078	3.6e-56	Dcc+FB	Mmp16
Fgf7	0	111388820242424	0.778	0.353	7.93e-57	Dcc+FB	Fgf7
Cntn1	0	0.51	0.267	0.041	9.17e-56	Dcc+FB	Cntn1
Pfn2	0	0.84	0.556	0.176	1.48e-55	Dcc+FB	Pfn2
Prex2	0	107487024426793	0.735	0.298	3.02e-55	Dcc+FB	Prex2
Abr	0	0.94	0.481	0.135	1.15e-54	Dcc+FB	Abr
Gcnt2	0	0.93	0.717	0.266	2.42e-54	Dcc+FB	Gcnt2
Phf20l1	0	0.9	0.746	0.332	5.69e-54	Dcc+FB	Phf20l1
Gna14	0	0.77	0.336	0.067	1.15e-53	Dcc+FB	Gna14
Palld	0	114634578412121	0.722	0.309	2e-53	Dcc+FB	Palld
Cdh2	0	0.61	0.286	0.048	2.5e-53	Dcc+FB	Cdh2
Eya2	0	0.72	0.413	0.102	6.55e-53	Dcc+FB	Eya2
Dach1	0	0.33	0.148	0.011	4.88e-52	Dcc+FB	Dach1
Rgl1	0	0.95	0.667	0.265	9.63e-52	Dcc+FB	Rgl1
Laptm4b	0	0.71	0.487	0.143	9.68e-52	Dcc+FB	Laptm4b
Arhgef26	0	0.66	0.37	0.083	1.54e-51	Dcc+FB	Arhgef26
Npr3	0	0.51	0.177	0.017	7.07e-51	Dcc+FB	Npr3
Hmgn2	0	0.75	0.582	0.201	1.05e-50	Dcc+FB	Hmgn2
Abtb2	0	0.87	0.762	0.332	1.47e-50	Dcc+FB	Abtb2
Stox2	0	0.91	0.529	0.171	6.56e-50	Dcc+FB	Stox2
Kctd1	0	0.98	0.537	0.169	9.15e-50	Dcc+FB	Kctd1
Steap1	0	0.47	0.251	0.039	1.41e-49	Dcc+FB	Steap1
Maged2	0	0.81	0.508	0.163	4.34e-49	Dcc+FB	Maged2
Col15a1	0	0.83	0.757	0.322	1.14e-48	Dcc+FB	Col15a1
Rgs6	0	0.8	0.45	0.121	1.61e-48	Dcc+FB	Rgs6
Id1	0	124794746826479	0.624	0.232	1.67e-48	Dcc+FB	Id1
Fgfr2	0	0.88	0.786	0.36	2.79e-48	Dcc+FB	Fgfr2
Gm43672	0	0.43	0.201	0.024	6.57e-48	Dcc+FB	Gm43672
H3f3b	0	0.9	0.989	0.906	7.97e-49	Dcc+FB	H3f3b
C130073E24Rik	0	0.34	0.114	0.005	1.34e-47	Dcc+FB	C130073E24Rik
Kdm1b	0	0.55	0.294	0.056	1.46e-49	Dcc+FB	Kdm1b
Hmgcr	0	0.88	0.487	0.152	1.73e-48	Dcc+FB	Hmgcr
Hoxc8	0	0.82	0.545	0.188	8.59e-47	Dcc+FB	Hoxc8
Aff3	0	0.72	0.54	0.176	2.05e-46	Dcc+FB	Aff3
Pbx1	0	0.95	0.944	0.606	4.2e-46	Dcc+FB	Pbx1
Bach2	0	0.88	0.725	0.298	5.95e-46	Dcc+FB	Bach2
Apoe	0	0.72	0.878	0.449	6.12e-46	Dcc+FB	Apoe
Etv6	0	101359935157554	0.823	0.436	6.26e-46	Dcc+FB	Etv6
Rev3l	0	0.83	0.77	0.355	6.48e-46	Dcc+FB	Rev3l
Gnai1	0	0.61	0.439	0.122	7.64e-46	Dcc+FB	Gnai1
Rab20	0	0.85	0.537	0.181	8.34e-46	Dcc+FB	Rab20
Map1lc3a	0	0.87	0.897	0.513	1.41e-45	Dcc+FB	Map1lc3a
Ptpn1	0	0.94	0.738	0.33	1.97e-46	Dcc+FB	Ptpn1
Sfrp1	0	0.64	0.574	0.191	4.51e-45	Dcc+FB	Sfrp1
Atp7a	0	0.67	0.426	0.119	6.87e-45	Dcc+FB	Atp7a
Fst	0	110426581785578	0.63	0.241	7.84e-45	Dcc+FB	Fst
1500009L16Rik	0	0.53	0.328	0.072	1.31e-46	Dcc+FB	1500009L16Rik
Lrrc7	0	0.28	0.108	0.005	1.88e-44	Dcc+FB	Lrrc7
Nbdy	0	0.73	0.59	0.23	3.57e-44	Dcc+FB	Nbdy
Odc1	0	100761877064479	0.915	0.532	4.21e-44	Dcc+FB	Odc1
Tafa5	0	0.54	0.288	0.056	5.98e-44	Dcc+FB	Tafa5
Adgrl2	0	0.64	0.423	0.118	6.15e-44	Dcc+FB	Adgrl2
Plscr4	0	0.77	0.5	0.162	2.54e-43	Dcc+FB	Plscr4
Fam155a	0	0.74	0.288	0.056	3.69e-43	Dcc+FB	Fam155a
Jund	0	0.95	0.966	0.821	1.48e-42	Dcc+FB	Jund
Scube1	0	0.51	0.296	0.06	4.58e-42	Dcc+FB	Scube1
Lrrtm3	0	0.46	0.156	0.016	7.78e-42	Dcc+FB	Lrrtm3
Id2	0	131623970394424	0.698	0.316	8.43e-42	Dcc+FB	Id2
Ogfrl1	0	0.47	0.249	0.043	9.91e-42	Dcc+FB	Ogfrl1
Alcam	0	1	0.466	0.146	1.09e-41	Dcc+FB	Alcam
Ammecr1	0	0.79	0.579	0.219	1.31e-41	Dcc+FB	Ammecr1
Ube2h	0	0.8	0.833	0.437	2.29e-42	Dcc+FB	Ube2h
Adamts3	0	0.87	0.286	0.058	2.48e-41	Dcc+FB	Adamts3
Tspan3	0	0.7	0.738	0.335	5.38e-41	Dcc+FB	Tspan3
A730049H05Rik	0	0.32	0.156	0.016	1.01e-40	Dcc+FB	A730049H05Rik
Fat3	0	0.62	0.225	0.036	2.43e-40	Dcc+FB	Fat3
Pmvk	0	0.58	0.373	0.1	3.2e-40	Dcc+FB	Pmvk
Glis3	0	101337598758902	0.868	0.467	4.66e-40	Dcc+FB	Glis3
Id4	0	0.64	0.336	0.081	5.14e-40	Dcc+FB	Id4
Ank2	0	0.93	0.804	0.416	7.16e-40	Dcc+FB	Ank2
Khdrbs2	0	0.38	0.148	0.014	9.36e-40	Dcc+FB	Khdrbs2
Tmem167	0	0.82	0.759	0.379	1.39e-39	Dcc+FB	Tmem167
Gli3	0	0.68	0.656	0.269	1.56e-39	Dcc+FB	Gli3
Tcim	0	0.61	0.36	0.089	2.12e-39	Dcc+FB	Tcim
Efnb1	0	0.54	0.349	0.086	2.32e-41	Dcc+FB	Efnb1
Ldhb	0	0.5	0.312	0.071	7.87e-39	Dcc+FB	Ldhb
Thrb	0	0.9	0.616	0.242	1.09e-38	Dcc+FB	Thrb
Runx1	0	0.74	0.86	0.439	3.69e-38	Dcc+FB	Runx1
Srsf5	0	0.85	0.894	0.545	5.64e-39	Dcc+FB	Srsf5
Nkain4	0	0.38	0.214	0.034	6.3e-38	Dcc+FB	Nkain4
Robo1	0	0.78	0.603	0.24	9.43e-38	Dcc+FB	Robo1
Hnrnpa3	0	0.82	0.907	0.562	1.78e-37	Dcc+FB	Hnrnpa3
Ankrd28	0	0.79	0.794	0.373	6.46e-37	Dcc+FB	Ankrd28
Tbl1xr1	0	0.64	0.511	0.181	7.82e-37	Dcc+FB	Tbl1xr1
Cyp26b1	0	0.54	0.675	0.27	9.99e-37	Dcc+FB	Cyp26b1
Pcdh17	0	0.48	0.159	0.018	1.84e-36	Dcc+FB	Pcdh17
Ubn1	0	0.71	0.733	0.348	1.98e-36	Dcc+FB	Ubn1
Galnt14	0	0.33	0.138	0.013	2.07e-36	Dcc+FB	Galnt14
Wwtr1	0	0.76	0.892	0.525	2.32e-36	Dcc+FB	Wwtr1
Lepr	0	109537446312937	0.511	0.189	2.33e-36	Dcc+FB	Lepr
Bdnf	0	0.67	0.325	0.08	3.36e-36	Dcc+FB	Bdnf
mt-Cytb	0	0.72	0.992	0.826	3.48e-36	Dcc+FB	mt-Cytb
Lgr4	0	0.64	0.585	0.226	5.75e-37	Dcc+FB	Lgr4
Cfl1	0	0.78	0.926	0.616	6.26e-37	Dcc+FB	Cfl1
Itprid2	0	0.65	0.429	0.135	7.09e-37	Dcc+FB	Itprid2
Cdk17	0	0.7	0.524	0.196	7.15e-36	Dcc+FB	Cdk17
Phactr3	0	0.27	0.135	0.013	8.52e-36	Dcc+FB	Phactr3
Hey2	0	0.4	0.243	0.045	8.85e-36	Dcc+FB	Hey2
Bmp4	0	0.7	0.545	0.194	9.07e-36	Dcc+FB	Bmp4
Ptprk	0	0.74	0.5	0.174	2.48e-35	Dcc+FB	Ptprk
Nell1	0	0.54	0.18	0.025	2.72e-35	Dcc+FB	Nell1
Nbea	0	0.73	0.632	0.275	2.88e-35	Dcc+FB	Nbea
Foxd1	0	0.58	0.262	0.054	4.85e-35	Dcc+FB	Foxd1
Tox	0	0.32	0.119	0.009	6.13e-35	Dcc+FB	Tox
Gnl2	0	0.67	0.64	0.267	7.56e-35	Dcc+FB	Gnl2
Alpk1	0	0.71	0.46	0.151	7.67e-35	Dcc+FB	Alpk1
Malat1	0	0.52	1	0.991	7.89e-35	Dcc+FB	Malat1
Hist1h2bc	0	116290869804513	0.685	0.326	1.18e-35	Dcc+FB	Hist1h2bc
Cat	0	0.59	0.402	0.121	1.34e-34	Dcc+FB	Cat
Kcnq5	0	0.45	0.167	0.021	1.39e-34	Dcc+FB	Kcnq5
Bmp3	0	0.49	0.317	0.077	1.96e-34	Dcc+FB	Bmp3
Mxra7	0	0.68	0.675	0.307	2.86e-34	Dcc+FB	Mxra7
Purb	0	0.7	0.738	0.36	2.92e-34	Dcc+FB	Purb
D16Ertd472e	0	0.71	0.474	0.165	8.91e-34	Dcc+FB	D16Ertd472e
Ptov1	0	0.69	0.738	0.36	1.57e-33	Dcc+FB	Ptov1
Plekhg2	0	0.52	0.452	0.148	1.76e-34	Dcc+FB	Plekhg2
Ctnnal1	0	0.51	0.286	0.066	5.19e-33	Dcc+FB	Ctnnal1
Maff	0	0.84	0.815	0.442	6.44e-34	Dcc+FB	Maff
Fhl2	0	0.7	0.405	0.127	6.92e-33	Dcc+FB	Fhl2
Chrm2	0	0.31	0.148	0.017	8.03e-33	Dcc+FB	Chrm2
Cdk14	0	0.72	0.759	0.373	8.42e-33	Dcc+FB	Cdk14
Oaz1	0	0.69	0.955	0.691	9.17e-33	Dcc+FB	Oaz1
Runx1t1	0	0.74	0.587	0.241	9.47e-33	Dcc+FB	Runx1t1
Mcm4	0	0.6	0.423	0.136	1.06e-32	Dcc+FB	Mcm4
Stard4	0	0.45	0.275	0.062	1.24e-32	Dcc+FB	Stard4
Rheb	0	0.75	0.823	0.443	1.31e-33	Dcc+FB	Rheb
Slc5a7	0	0.3	0.169	0.023	1.46e-32	Dcc+FB	Slc5a7
Zfand5	0	0.75	0.955	0.694	3.16e-34	Dcc+FB	Zfand5
Sema5a	0	0.68	0.593	0.238	3.61e-32	Dcc+FB	Sema5a
Fhod3	0	0.57	0.294	0.071	3.85e-32	Dcc+FB	Fhod3
Btaf1	0	0.86	0.696	0.344	6.19e-32	Dcc+FB	Btaf1
Tmed5	0	0.75	0.714	0.356	1.02e-31	Dcc+FB	Tmed5
Fabp3	0	0.9	0.278	0.064	1.06e-32	Dcc+FB	Fabp3
Rab6a	0	0.66	0.624	0.283	1.31e-31	Dcc+FB	Rab6a
Frmd3	0	0.44	0.217	0.04	1.33e-33	Dcc+FB	Frmd3
Vim	0	0.78	0.989	0.858	1.62e-31	Dcc+FB	Vim
Sobp	0	0.61	0.722	0.317	1.63e-31	Dcc+FB	Sobp
Gria4	0	0.43	0.19	0.029	1.96e-31	Dcc+FB	Gria4
Tmcc1	0	0.62	0.69	0.313	3.16e-31	Dcc+FB	Tmcc1
Sox1ot	0	0.25	0.116	0.01	1.28e-30	Dcc+FB	Sox1ot
Sfrp2	0	0.46	0.386	0.11	1.41e-30	Dcc+FB	Sfrp2
Plod2	0	0.64	0.503	0.189	1.72e-31	Dcc+FB	Plod2
Klf7	0	0.71	0.757	0.362	1.83e-30	Dcc+FB	Klf7
Meis1	0	0.63	0.455	0.156	2.98e-30	Dcc+FB	Meis1
Sde2	0	0.67	0.725	0.358	3.2e-30	Dcc+FB	Sde2
Bmpr1a	0	0.74	0.712	0.355	3.26e-30	Dcc+FB	Bmpr1a
Csrp1	0	0.64	0.712	0.317	3.29e-30	Dcc+FB	Csrp1
Nalcn	0	0.29	0.127	0.013	3.39e-30	Dcc+FB	Nalcn
Bmp2k	0	0.6	0.593	0.252	3.71e-30	Dcc+FB	Bmp2k
Lsamp	0	0.67	0.471	0.161	6.34e-30	Dcc+FB	Lsamp
Smarca1	0	0.34	0.206	0.037	8.73e-30	Dcc+FB	Smarca1
Tle2	0	0.39	0.235	0.048	1.12e-29	Dcc+FB	Tle2
Cnn3	0	0.76	0.696	0.334	1.5e-29	Dcc+FB	Cnn3
Slc24a3	0	0.47	0.238	0.049	1.55e-29	Dcc+FB	Slc24a3
Paqr8	0	0.36	0.169	0.025	1.75e-29	Dcc+FB	Paqr8
Gnai2	0	0.73	0.884	0.527	2.6e-30	Dcc+FB	Gnai2
D630045J12Rik	0	0.3	0.196	0.033	2.75e-29	Dcc+FB	D630045J12Rik
Acot2	0	0.55	0.249	0.054	2.88e-29	Dcc+FB	Acot2
Mest	0	0.49	0.206	0.037	3.2e-29	Dcc+FB	Mest
Fgf10	0	0.71	0.376	0.116	4.51e-29	Dcc+FB	Fgf10
Cdh6	0	0.39	0.18	0.028	5.37e-29	Dcc+FB	Cdh6
Apod	0	0.64	0.974	0.698	5.89e-29	Dcc+FB	Apod
Luzp1	0	0.75	0.836	0.47	8.01e-29	Dcc+FB	Luzp1
Slc8a1	0	0.64	0.434	0.145	8.56e-29	Dcc+FB	Slc8a1
Chrna7	0	0.26	0.132	0.014	8.77e-29	Dcc+FB	Chrna7
Tet2	0	0.67	0.516	0.207	3.42e-28	Dcc+FB	Tet2
Tmem158	0	0.66	0.481	0.18	4.74e-28	Dcc+FB	Tmem158
Pebp1	0	0.69	0.815	0.457	7.49e-29	Dcc+FB	Pebp1
Gcnt4	0	0.35	0.201	0.037	7.9e-28	Dcc+FB	Gcnt4
Ldha	0	0.74	0.841	0.478	1.56e-27	Dcc+FB	Ldha
Ubash3b	0	0.58	0.511	0.195	1.7e-27	Dcc+FB	Ubash3b
Epha7	0	0.63	0.294	0.075	1.94e-27	Dcc+FB	Epha7
Col11a1	0	0.35	0.481	0.168	2.55e-27	Dcc+FB	Col11a1
Eva1a	0	0.47	0.235	0.051	2.64e-27	Dcc+FB	Eva1a
Rnf38	0	0.68	0.563	0.244	2.69e-27	Dcc+FB	Rnf38
Rasl11a	0	10466509269014	0.349	0.104	2.75e-27	Dcc+FB	Rasl11a
B3galt1	0	0.65	0.389	0.124	5.15e-27	Dcc+FB	B3galt1
Tut4	0	0.6	0.601	0.264	6.58e-27	Dcc+FB	Tut4
Ndp	0	0.39	0.206	0.04	8.53e-27	Dcc+FB	Ndp
Slc2a13	0	0.69	0.437	0.155	1.54e-26	Dcc+FB	Slc2a13
2024-09-11	0	0.63	0.762	0.38	1.77e-26	Dcc+FB	2024-09-11
Pcbp3	0	0.63	0.466	0.172	1.93e-26	Dcc+FB	Pcbp3
Hspa5	0	0.88	0.96	0.799	4.58e-26	Dcc+FB	Hspa5
Unc119	0	0.29	0.206	0.04	8.48e-26	Dcc+FB	Unc119
Soga3	0	0.28	0.156	0.023	8.62e-26	Dcc+FB	Soga3
Wnt16	0	0.62	0.225	0.048	9.78e-26	Dcc+FB	Wnt16
Ncoa2	0	0.64	0.571	0.246	1.07e-25	Dcc+FB	Ncoa2
Sertad2	0	0.62	0.757	0.384	1.48e-25	Dcc+FB	Sertad2
Xist	0	0.6	0.963	0.709	2.19e-25	Dcc+FB	Xist
Prdm1	0	0.45	0.542	0.204	2.81e-25	Dcc+FB	Prdm1
Sumo2	0	0.67	0.87	0.516	3.04e-25	Dcc+FB	Sumo2
Psme4	0	0.61	0.728	0.361	5.93e-25	Dcc+FB	Psme4
Hipk2	0	0.61	0.534	0.22	6.54e-25	Dcc+FB	Hipk2
Dpysl3	0	0.76	0.81	0.459	7.63e-25	Dcc+FB	Dpysl3
Lpp	0	0.76	0.894	0.574	8.93e-25	Dcc+FB	Lpp
Pdk3	0	0.56	0.341	0.109	1.58e-24	Dcc+FB	Pdk3
Ndfip2	0	0.58	0.751	0.39	2.03e-24	Dcc+FB	Ndfip2
Notch1	0	0.51	0.434	0.155	2.31e-24	Dcc+FB	Notch1
Hdgfl3	0	0.62	0.558	0.243	2.44e-24	Dcc+FB	Hdgfl3
Prdx2	0	0.67	0.802	0.454	2.55e-24	Dcc+FB	Prdx2
Cnn2	0	0.67	0.474	0.184	2.56e-24	Dcc+FB	Cnn2
Cib2	0	0.43	0.299	0.083	2.65e-24	Dcc+FB	Cib2
Egr2	0	0.56	0.373	0.119	3.45e-24	Dcc+FB	Egr2
BC005561	0	0.55	0.563	0.244	3.76e-24	Dcc+FB	BC005561
4930435F18Rik	0	0.28	0.127	0.015	4.84e-24	Dcc+FB	4930435F18Rik
Btbd11	0	0.67	0.41	0.145	6.45e-24	Dcc+FB	Btbd11
Fbxw10	0	0.65	0.27	0.07	6.99e-24	Dcc+FB	Fbxw10
6330403K07Rik	0	0.3	0.164	0.027	8.08e-25	Dcc+FB	6330403K07Rik
Zfp618	0	0.41	0.272	0.07	9.6e-25	Dcc+FB	Zfp618
Bpgm	0	0.84	0.474	0.181	1.09e-23	Dcc+FB	Bpgm
Gli1	0	0.49	0.344	0.11	1.16e-23	Dcc+FB	Gli1
Strn3	0	0.62	0.772	0.426	1.25e-23	Dcc+FB	Strn3
Prrc2c	0	0.62	0.876	0.545	2.11e-23	Dcc+FB	Prrc2c
Rap1gds1	0	0.74	0.64	0.316	2.32e-23	Dcc+FB	Rap1gds1
Fdps	0	0.58	0.397	0.139	3.31e-23	Dcc+FB	Fdps
mt-Co2	0	0.55	0.992	0.843	4.17e-23	Dcc+FB	mt-Co2
Ets1	0	0.54	0.619	0.271	4.28e-23	Dcc+FB	Ets1
Tmem176b	0	0.41	0.775	0.367	5.11e-23	Dcc+FB	Tmem176b
Aard	0	0.36	0.153	0.024	5.47e-23	Dcc+FB	Aard
Marcksl1	0	0.71	0.439	0.165	5.93e-23	Dcc+FB	Marcksl1
Set	0	0.59	0.812	0.453	8.3e-23	Dcc+FB	Set
Hmgn3	0	0.52	0.511	0.212	1.01e-22	Dcc+FB	Hmgn3
Zdhhc20	0	0.56	0.659	0.323	1.13e-22	Dcc+FB	Zdhhc20
Pqlc1	0	0.55	0.569	0.251	1.45e-23	Dcc+FB	Pqlc1
Srf	0	0.46	0.328	0.1	1.65e-22	Dcc+FB	Srf
Bambi	0	0.9	0.347	0.115	1.73e-22	Dcc+FB	Bambi
mt-Atp6	0	0.56	0.992	0.88	1.76e-22	Dcc+FB	mt-Atp6
Sptssa	0	0.53	0.537	0.238	2.07e-22	Dcc+FB	Sptssa
Malsu1	0	0.57	0.614	0.295	2.14e-23	Dcc+FB	Malsu1
Nav2	0	0.6	0.566	0.235	2.97e-22	Dcc+FB	Nav2
Mrps6	0	0.59	0.651	0.315	4.02e-22	Dcc+FB	Mrps6
Pdcl3	0	0.57	0.537	0.235	4.2e-22	Dcc+FB	Pdcl3
Shisa4	0	0.31	0.167	0.029	4.24e-23	Dcc+FB	Shisa4
Pdcd4	0	0.57	0.619	0.287	7.53e-22	Dcc+FB	Pdcd4
Cebpd	0	0.97	0.899	0.67	9.08e-22	Dcc+FB	Cebpd
Ago3	0	0.52	0.476	0.194	1.01e-21	Dcc+FB	Ago3
Atxn7l3b	0	0.6	0.749	0.41	1.88e-21	Dcc+FB	Atxn7l3b
Eva1b	0	0.73	0.638	0.316	2.08e-21	Dcc+FB	Eva1b
Ubr5	0	0.62	0.807	0.484	3.23e-21	Dcc+FB	Ubr5
Pja1	0	0.46	0.37	0.127	4.35e-21	Dcc+FB	Pja1
Eif1b	0	1	0.563	0.278	4.62e-21	Dcc+FB	Eif1b
Meis2	0	0.64	0.542	0.242	5.34e-21	Dcc+FB	Meis2
Homer1	0	0.52	0.444	0.171	6.95e-21	Dcc+FB	Homer1
Map2k4	0	0.61	0.68	0.342	7.04e-21	Dcc+FB	Map2k4
Hat1	0	0.44	0.46	0.182	7.59e-21	Dcc+FB	Hat1
4930402H24Rik	0	0.45	0.405	0.147	9.68e-21	Dcc+FB	4930402H24Rik
Rnf150	0	0.63	0.384	0.137	1.06e-20	Dcc+FB	Rnf150
Atxn1	0	0.77	0.69	0.352	1.06e-21	Dcc+FB	Atxn1
Hnrnpr	0	0.49	0.566	0.257	1.26e-20	Dcc+FB	Hnrnpr
Grin3a	0	0.34	0.14	0.021	1.39e-20	Dcc+FB	Grin3a
Rrp1	0	0.53	0.587	0.279	1.65e-20	Dcc+FB	Rrp1
Ppp1r12a	0	0.64	0.841	0.503	1.65e-20	Dcc+FB	Ppp1r12a
Ss18	0	0.48	0.495	0.207	1.77e-20	Dcc+FB	Ss18
BC031181	0	0.54	0.519	0.23	1.88e-20	Dcc+FB	BC031181
Cttnbp2	0	0.5	0.336	0.108	1.89e-20	Dcc+FB	Cttnbp2
Cblb	0	0.68	0.841	0.524	2.4e-20	Dcc+FB	Cblb
Ddx50	0	0.57	0.669	0.35	2.46e-20	Dcc+FB	Ddx50
Ifitm1	0	0.49	0.762	0.39	2.53e-20	Dcc+FB	Ifitm1
Amot	0	0.28	0.175	0.032	2.79e-20	Dcc+FB	Amot
Gjc1	0	0.49	0.487	0.199	4.14e-20	Dcc+FB	Gjc1
Sub1	0	0.58	0.87	0.515	4.95e-20	Dcc+FB	Sub1
Dnaja1	0	0.82	0.947	0.739	6.08e-20	Dcc+FB	Dnaja1
Ptbp3	0	0.55	0.82	0.475	6.59e-21	Dcc+FB	Ptbp3
Dock10	0	0.56	0.368	0.125	7.29e-20	Dcc+FB	Dock10
Fbxl7	0	0.93	0.714	0.386	8.06e-20	Dcc+FB	Fbxl7
Pten	0	0.63	0.746	0.419	9.25e-20	Dcc+FB	Pten
Slc41a1	0	0.49	0.521	0.228	1.2e-19	Dcc+FB	Slc41a1
Magoh	0	0.48	0.712	0.359	1.27e-20	Dcc+FB	Magoh
Emc2	0	0.5	0.487	0.205	1.31e-19	Dcc+FB	Emc2
Naf1	0	0.57	0.503	0.215	1.35e-19	Dcc+FB	Naf1
Dynll1	0	0.73	0.892	0.605	1.79e-19	Dcc+FB	Dynll1
Sik3	0	0.66	0.913	0.589	2.12e-19	Dcc+FB	Sik3
Agbl3	0	0.67	0.519	0.229	2.15e-19	Dcc+FB	Agbl3
Wif1	0	0.62	0.537	0.231	2.18e-19	Dcc+FB	Wif1
Stxbp6	0	0.68	0.519	0.22	2.23e-19	Dcc+FB	Stxbp6
Lats2	0	0.59	0.656	0.327	2.29e-19	Dcc+FB	Lats2
Map4k5	0	0.66	0.59	0.284	4.66e-19	Dcc+FB	Map4k5
Lims1	0	0.64	0.791	0.443	4.72e-19	Dcc+FB	Lims1
Macrod2	0	0.52	0.302	0.092	5.13e-19	Dcc+FB	Macrod2
Myo1b	0	0.49	0.471	0.192	7.26e-19	Dcc+FB	Myo1b
Ambra1	0	0.57	0.622	0.307	7.27e-19	Dcc+FB	Ambra1
Snrk	0	0.4	0.368	0.127	1.28e-18	Dcc+FB	Snrk
Tns3	0	0.54	0.513	0.219	1.47e-18	Dcc+FB	Tns3
Neo1	0	0.44	0.413	0.155	1.83e-19	Dcc+FB	Neo1
Gadd45b	0	0.52	0.934	0.616	1.83e-18	Dcc+FB	Gadd45b
Prkacb	0	0.49	0.437	0.175	1.84e-20	Dcc+FB	Prkacb
Katna1	0	0.42	0.418	0.162	3.02e-18	Dcc+FB	Katna1
Ccdc88a	0	0.53	0.534	0.243	3.9e-18	Dcc+FB	Ccdc88a
Apex2	0	0.55	0.386	0.144	4.21e-18	Dcc+FB	Apex2
Gnas	0	0.55	0.981	0.781	5.06e-18	Dcc+FB	Gnas
Cnksr2	0	0.35	0.148	0.025	6.53e-18	Dcc+FB	Cnksr2
Il17d	0	0.46	0.32	0.105	7.08e-18	Dcc+FB	Il17d
Mphosph8	0	0.5	0.381	0.142	8.35e-18	Dcc+FB	Mphosph8
Blvra	0	0.46	0.347	0.118	8.42e-18	Dcc+FB	Blvra
Fchsd2	0	0.67	0.444	0.18	8.7e-18	Dcc+FB	Fchsd2
Chd6	0	0.48	0.569	0.266	8.95e-18	Dcc+FB	Chd6
Raly	0	0.57	0.683	0.362	1.07e-18	Dcc+FB	Raly
5730522E02Rik	0	0.28	0.135	0.021	1.07e-17	Dcc+FB	5730522E02Rik
Nlrc5	0	0.45	0.344	0.117	1.13e-17	Dcc+FB	Nlrc5
Samd4	0	0.66	0.82	0.537	1.24e-18	Dcc+FB	Samd4
Myl9	0	0.71	0.516	0.228	1.49e-17	Dcc+FB	Myl9
Dpyd	0	0.37	0.336	0.108	1.59e-17	Dcc+FB	Dpyd
Ak2	0	0.58	0.521	0.244	1.72e-17	Dcc+FB	Ak2
Col6a4	0	0.36	0.138	0.022	2.4e-17	Dcc+FB	Col6a4
Ube2e3	0	0.47	0.553	0.255	2.93e-18	Dcc+FB	Ube2e3
Trpc1	0	0.43	0.386	0.144	3.72e-17	Dcc+FB	Trpc1
Ube2s	0	0.55	0.772	0.45	3.89e-17	Dcc+FB	Ube2s
Pspc1	0	0.41	0.405	0.154	4.14e-18	Dcc+FB	Pspc1
Prrx2	0	0.56	0.487	0.214	5.78e-17	Dcc+FB	Prrx2
Tceal3	0	0.3	0.188	0.041	7.64e-17	Dcc+FB	Tceal3
Shox2	0	0.47	0.447	0.187	9.52e-17	Dcc+FB	Shox2
Limd2	0	0.35	0.235	0.063	1.01e-16	Dcc+FB	Limd2
Baz2b	0	0.65	0.823	0.515	1.03e-16	Dcc+FB	Baz2b
Gm1673	0	0.45	0.378	0.141	1.26e-16	Dcc+FB	Gm1673
Rnf34	0	0.36	0.27	0.079	1.68e-16	Dcc+FB	Rnf34
Ctnnd1	0	0.5	0.595	0.291	1.7e-17	Dcc+FB	Ctnnd1
Tle4	0	0.49	0.566	0.267	1.75e-16	Dcc+FB	Tle4
Epha4	0	0.47	0.357	0.126	1.79e-16	Dcc+FB	Epha4
Cox4i2	0	0.35	0.201	0.047	1.89e-16	Dcc+FB	Cox4i2
Lrrk2	0	0.52	0.352	0.126	1.96e-16	Dcc+FB	Lrrk2
Rrm2b	0	0.41	0.272	0.081	2.22e-16	Dcc+FB	Rrm2b
Dst	0	0.72	0.926	0.647	2.37e-16	Dcc+FB	Dst
Ndufc2	0	0.51	0.659	0.347	2.89e-16	Dcc+FB	Ndufc2
Ssbp2	0	0.56	0.677	0.346	2.94e-16	Dcc+FB	Ssbp2
Srsf9	0	0.51	0.55	0.261	3.14e-16	Dcc+FB	Srsf9
Tnfrsf21	0	0.36	0.225	0.059	7.09e-16	Dcc+FB	Tnfrsf21
Slc35f1	0	0.28	0.143	0.025	7.14e-16	Dcc+FB	Slc35f1
Atrx	0	0.53	0.722	0.41	7.59e-16	Dcc+FB	Atrx
Rbm4b	0	0.39	0.365	0.132	8.32e-16	Dcc+FB	Rbm4b
Sqle	0	0.43	0.302	0.099	8.69e-17	Dcc+FB	Sqle
Tmc1	0	0.87	0.172	0.036	9.06e-16	Dcc+FB	Tmc1
Rbm39	0	0.43	0.976	0.771	9.66e-16	Dcc+FB	Rbm39
St6galnac3	0	0.42	0.193	0.044	1.01e-15	Dcc+FB	St6galnac3
Hs3st1	0	0.51	0.238	0.065	1.05e-15	Dcc+FB	Hs3st1
Txnl1	0	0.51	0.735	0.399	1.43e-15	Dcc+FB	Txnl1
Zfp385b	0	0.52	0.357	0.128	1.52e-15	Dcc+FB	Zfp385b
Tmem132c	0	0.47	0.397	0.15	1.89e-17	Dcc+FB	Tmem132c
Prkca	0	0.6	0.706	0.382	2.06e-15	Dcc+FB	Prkca
Frmpd3	0	0.38	0.124	0.019	2.24e-15	Dcc+FB	Frmpd3
St3gal5	0	0.42	0.254	0.073	2.53e-15	Dcc+FB	St3gal5
Ywhaq	0	0.47	0.77	0.439	2.98e-15	Dcc+FB	Ywhaq
Rab14	0	0.47	0.749	0.41	3.6e-15	Dcc+FB	Rab14
Rsf1	0	0.52	0.529	0.251	3.92e-15	Dcc+FB	Rsf1
Snrnp70	0	0.48	0.706	0.384	4.03e-15	Dcc+FB	Snrnp70
Ncor1	0	0.52	0.743	0.429	4.11e-15	Dcc+FB	Ncor1
Myh9	0	0.47	0.828	0.452	5.64e-15	Dcc+FB	Myh9
Camk2d	0	0.73	0.807	0.535	7.01e-15	Dcc+FB	Camk2d
Mospd1	0	0.43	0.339	0.121	7.17e-15	Dcc+FB	Mospd1
Dpm1	0	0.48	0.791	0.45	7.39e-15	Dcc+FB	Dpm1
Ar	0	0.62	0.714	0.398	7.4e-15	Dcc+FB	Ar
Scoc	0	0.4	0.381	0.145	8.22e-15	Dcc+FB	Scoc
Slit2	0	0.67	0.646	0.329	9.24e-15	Dcc+FB	Slit2
Prr7	0	0.6	0.373	0.145	9.35e-15	Dcc+FB	Prr7
Scmh1	0	0.51	0.534	0.251	9.47e-15	Dcc+FB	Scmh1
Hmgn1	0	0.52	0.852	0.514	1.02e-14	Dcc+FB	Hmgn1
Gse1	0	0.59	0.479	0.215	1.04e-15	Dcc+FB	Gse1
Cdk4	0	0.52	0.537	0.259	1.05e-14	Dcc+FB	Cdk4
Kif3a	0	0.37	0.307	0.102	1.36e-14	Dcc+FB	Kif3a
Rapgef6	0	0.56	0.653	0.362	1.57e-15	Dcc+FB	Rapgef6
Rhob	0	0.67	0.78	0.466	1.66e-14	Dcc+FB	Rhob
Fosl2	0	0.52	0.765	0.433	1.8e-14	Dcc+FB	Fosl2
Ccn1	0	0.94	0.929	0.735	2.3e-14	Dcc+FB	Ccn1
Psmb6	0	0.45	0.733	0.397	2.34e-14	Dcc+FB	Psmb6
Acvr1	0	0.46	0.569	0.279	2.5e-14	Dcc+FB	Acvr1
Rragd	0	0.34	0.183	0.042	2.71e-15	Dcc+FB	Rragd
Appl2	0	0.39	0.265	0.079	2.88e-14	Dcc+FB	Appl2
Cldnd1	0	0.46	0.566	0.279	2.88e-14	Dcc+FB	Cldnd1
Hspd1	0	102355285161514	0.794	0.51	3.04e-15	Dcc+FB	Hspd1
Msantd1	0	0.37	0.167	0.035	3.89e-15	Dcc+FB	Msantd1
Cox4i1	0	0.52	0.95	0.728	4.59e-14	Dcc+FB	Cox4i1
Uqcrb	0	0.49	0.802	0.475	5.67e-14	Dcc+FB	Uqcrb
Mtss2	0	0.47	0.317	0.112	5.93e-14	Dcc+FB	Mtss2
Trip6	0	0.42	0.526	0.252	9.21e-14	Dcc+FB	Trip6
Sh3bgrl	0	0.54	0.614	0.321	1.04e-13	Dcc+FB	Sh3bgrl
Shroom3	0	0.36	0.193	0.047	1.14e-13	Dcc+FB	Shroom3
Eid1	0	0.47	0.698	0.373	1.39e-13	Dcc+FB	Eid1
Cdr2l	0	0.54	0.413	0.169	1.67e-13	Dcc+FB	Cdr2l
Tnrc6b	0	0.46	0.688	0.37	1.91e-14	Dcc+FB	Tnrc6b
Chsy3	0	0.76	0.497	0.235	2.43e-13	Dcc+FB	Chsy3
Prkd1	0	0.45	0.384	0.15	2.44e-13	Dcc+FB	Prkd1
Nedd8	0	0.5	0.759	0.441	2.66e-13	Dcc+FB	Nedd8
Nkd1	0	0.34	0.235	0.067	2.73e-13	Dcc+FB	Nkd1
Ptchd4	0	0.32	0.138	0.025	3.25e-13	Dcc+FB	Ptchd4
Ppp6c	0	0.4	0.487	0.224	3.26e-15	Dcc+FB	Ppp6c
Map3k3	0	0.55	0.55	0.267	4.18e-13	Dcc+FB	Map3k3
Cox6b2	0	0.39	0.249	0.074	4.22e-13	Dcc+FB	Cox6b2
Pdia6	0	0.55	0.783	0.461	4.24e-13	Dcc+FB	Pdia6
Stk17b	0	0.45	0.357	0.138	4.48e-13	Dcc+FB	Stk17b
Mpzl1	0	0.34	0.27	0.085	4.55e-13	Dcc+FB	Mpzl1
Ldlr	0	0.46	0.458	0.204	5.3e-13	Dcc+FB	Ldlr
Grik4	0	0.37	0.254	0.075	5.5e-13	Dcc+FB	Grik4
Nsmce3	0	0.47	0.442	0.193	5.73e-13	Dcc+FB	Nsmce3
Rab11b	0	0.38	0.632	0.324	7.29e-13	Dcc+FB	Rab11b
Srsf3	0	0.47	0.87	0.57	9.71e-13	Dcc+FB	Srsf3
Hs3st3b1	0	0.33	0.212	0.056	9.74e-13	Dcc+FB	Hs3st3b1
Bace1	0	0.32	0.288	0.095	1.43e-12	Dcc+FB	Bace1
Gpc6	0	0.34	0.585	0.278	1.46e-12	Dcc+FB	Gpc6
Mrfap1	0	0.55	0.849	0.538	1.83e-12	Dcc+FB	Mrfap1
Fhit	0	0.46	0.331	0.119	1.85e-12	Dcc+FB	Fhit
Cox20	0	0.42	0.402	0.165	1.87e-12	Dcc+FB	Cox20
Commd3	0	0.48	0.484	0.226	2.05e-12	Dcc+FB	Commd3
Rab3ip	0	0.45	0.302	0.106	2.21e-12	Dcc+FB	Rab3ip
Ccnd3	0	0.34	0.521	0.242	2.4e-12	Dcc+FB	Ccnd3
Cd101	0	0.28	0.111	0.017	2.58e-12	Dcc+FB	Cd101
Tmem108	0	0.39	0.222	0.062	2.61e-12	Dcc+FB	Tmem108
Atp6v0c	0	0.51	0.831	0.524	2.73e-12	Dcc+FB	Atp6v0c
Slc25a4	0	0.56	0.844	0.545	2.74e-12	Dcc+FB	Slc25a4
Fam133b	0	0.49	0.529	0.259	2.94e-12	Dcc+FB	Fam133b
Kif26b	0	0.43	0.452	0.19	2.97e-12	Dcc+FB	Kif26b
Crispld1	0	0.3	0.23	0.065	3.36e-12	Dcc+FB	Crispld1
Cdk5rap2	0	0.4	0.265	0.085	3.91e-12	Dcc+FB	Cdk5rap2
H2afy	0	0.44	0.598	0.31	4.28e-12	Dcc+FB	H2afy
Jazf1	0	0.41	0.243	0.072	4.33e-12	Dcc+FB	Jazf1
Notch3	0	0.29	0.188	0.046	4.68e-13	Dcc+FB	Notch3
Arid5a	0	0.53	0.479	0.225	7.19e-12	Dcc+FB	Arid5a
Nxn	0	0.52	0.503	0.236	7.69e-12	Dcc+FB	Nxn
Rnf11	0	0.5	0.659	0.358	8.83e-12	Dcc+FB	Rnf11
Ptma	0	0.48	0.989	0.893	9.07e-12	Dcc+FB	Ptma
Prkra	0	0.37	0.288	0.098	9.88e-12	Dcc+FB	Prkra
B4galt6	0	0.3	0.193	0.049	1.21e-11	Dcc+FB	B4galt6
Msrb3	0	0.48	0.511	0.241	1.33e-11	Dcc+FB	Msrb3
Grb14	0	0.39	0.198	0.053	1.47e-11	Dcc+FB	Grb14
Cacna1a	0	0.47	0.376	0.15	1.65e-11	Dcc+FB	Cacna1a
Kctd12	0	0.5	0.378	0.151	1.7e-11	Dcc+FB	Kctd12
Ubl3	0	0.49	0.548	0.277	1.76e-11	Dcc+FB	Ubl3
Birc6	0	0.44	0.717	0.406	1.82e-12	Dcc+FB	Birc6
Ptprg	0	0.49	0.574	0.282	1.95e-11	Dcc+FB	Ptprg
Luc7l2	0	0.43	0.833	0.503	2.23e-11	Dcc+FB	Luc7l2
Fam49b	0	0.37	0.389	0.159	2.39e-11	Dcc+FB	Fam49b
Cdo1	0	0.4	0.272	0.089	2.4e-11	Dcc+FB	Cdo1
2024-03-07	0	0.42	0.574	0.288	2.46e-11	Dcc+FB	2024-03-07
Kdm5b	0	0.47	0.516	0.254	2.54e-11	Dcc+FB	Kdm5b
Slc25a13	0	0.25	0.135	0.026	2.56e-11	Dcc+FB	Slc25a13
Rac3	0	0.31	0.222	0.064	2.68e-11	Dcc+FB	Rac3
Hey1	0	0.33	0.201	0.053	2.98e-11	Dcc+FB	Hey1
Arid5b	0	0.65	0.905	0.632	3.03e-13	Dcc+FB	Arid5b
Rtkn2	0	0.28	0.13	0.024	3.67e-11	Dcc+FB	Rtkn2
Cbfb	0	0.44	0.516	0.247	4.3e-12	Dcc+FB	Cbfb
C1qtnf4	0	0.26	0.185	0.046	4.73e-11	Dcc+FB	C1qtnf4
Npas3	0	0.29	0.156	0.034	5.02e-11	Dcc+FB	Npas3
Tbx15	0	0.47	0.746	0.436	5.02e-11	Dcc+FB	Tbx15
Fmn2	0	0.36	0.172	0.04	5.06e-12	Dcc+FB	Fmn2
Smchd1	0	0.41	0.545	0.27	5.54e-11	Dcc+FB	Smchd1
Bag2	0	0.36	0.235	0.071	5.6e-12	Dcc+FB	Bag2
Smim10l1	0	0.44	0.508	0.248	6.11e-11	Dcc+FB	Smim10l1
Chst15	0	0.37	0.172	0.041	6.48e-12	Dcc+FB	Chst15
Grb2	0	0.4	0.608	0.321	6.52e-11	Dcc+FB	Grb2
Sdc1	0	0.39	0.336	0.127	6.71e-11	Dcc+FB	Sdc1
Slc22a17	0	0.31	0.183	0.045	7.6e-11	Dcc+FB	Slc22a17
Smdt1	0	0.47	0.765	0.459	7.8e-11	Dcc+FB	Smdt1
Zbtb11	0	0.47	0.603	0.317	8.39e-11	Dcc+FB	Zbtb11
Cdc42bpa	0	0.53	0.608	0.331	8.63e-11	Dcc+FB	Cdc42bpa
Psma2	0	0.41	0.765	0.428	8.68e-12	Dcc+FB	Psma2
Dlg1	0	0.38	0.635	0.329	9.3e-11	Dcc+FB	Dlg1
Rab30	0	0.41	0.291	0.102	9.44e-11	Dcc+FB	Rab30
Srrm1	0	0.36	0.728	0.406	1.1e-10	Dcc+FB	Srrm1
Rbm3	0	0.54	0.923	0.644	1.13e-10	Dcc+FB	Rbm3
Cacybp	0	0.45	0.661	0.356	1.41e-10	Dcc+FB	Cacybp
Rassf1	0	0.54	0.653	0.366	1.45e-11	Dcc+FB	Rassf1
Zmym4	0	0.5	0.426	0.189	1.47e-10	Dcc+FB	Zmym4
Apip	0	0.46	0.349	0.141	1.48e-11	Dcc+FB	Apip
Tnik	0	0.49	0.328	0.122	2.05e-10	Dcc+FB	Tnik
Tecr	0	0.51	0.593	0.325	2.18e-10	Dcc+FB	Tecr
Srrt	0	0.37	0.418	0.182	2.2e-10	Dcc+FB	Srrt
Nr4a3	0	0.46	0.439	0.194	2.4e-10	Dcc+FB	Nr4a3
Jun	0	0.78	0.966	0.851	2.41e-10	Dcc+FB	Jun
Csad	0	0.31	0.294	0.104	2.41e-10	Dcc+FB	Csad
Macf1	0	0.42	0.706	0.409	2.44e-10	Dcc+FB	Macf1
Tmx3	0	0.4	0.405	0.175	2.8e-10	Dcc+FB	Tmx3
1110065P20Rik	0	0.36	0.381	0.16	3.05e-10	Dcc+FB	1110065P20Rik
Park7	0	0.5	0.685	0.389	3.08e-10	Dcc+FB	Park7
Rbbp7	0	0.47	0.569	0.298	3.14e-10	Dcc+FB	Rbbp7
Itgb1	0	0.5	0.926	0.633	3.25e-11	Dcc+FB	Itgb1
Pgrmc1	0	0.45	0.563	0.29	3.3e-10	Dcc+FB	Pgrmc1
Grm8	0	0.33	0.143	0.029	3.56e-11	Dcc+FB	Grm8
Rbm26	0	0.44	0.601	0.322	3.8e-11	Dcc+FB	Rbm26
Dek	0	0.36	0.693	0.377	3.86e-10	Dcc+FB	Dek
Snrpb	0	0.45	0.839	0.525	4.07e-10	Dcc+FB	Snrpb
Hnrnpa0	0	0.45	0.849	0.542	4.57e-10	Dcc+FB	Hnrnpa0
Cenpl	0	0.31	0.212	0.06	4.77e-10	Dcc+FB	Cenpl
En1	0	0.54	0.429	0.193	5e-10	Dcc+FB	En1
Ephb6	0	0.3	0.22	0.064	5.78e-10	Dcc+FB	Ephb6
Smc3	0	0.38	0.545	0.277	6.3e-10	Dcc+FB	Smc3
Txnrd1	0	0.44	0.825	0.499	7.15e-10	Dcc+FB	Txnrd1
Cstf3	0	0.39	0.458	0.212	8.06e-10	Dcc+FB	Cstf3
Fbxw7	0	0.56	0.463	0.219	9.2e-11	Dcc+FB	Fbxw7
Prmt1	0	0.43	0.542	0.27	9.68e-10	Dcc+FB	Prmt1
Fbh1	0	0.46	0.257	0.085	1e-09	Dcc+FB	Fbh1
Vdr	0	0.32	0.254	0.081	1.06e-09	Dcc+FB	Vdr
Fdft1	0	0.31	0.198	0.054	1.08e-10	Dcc+FB	Fdft1
C1d	0	0.42	0.471	0.226	1.14e-09	Dcc+FB	C1d
Ergic2	0	0.44	0.484	0.238	1.18e-09	Dcc+FB	Ergic2
Fat4	0	0.44	0.336	0.132	1.22e-09	Dcc+FB	Fat4
Nup98	0	0.43	0.698	0.408	1.23e-10	Dcc+FB	Nup98
Pdcd10	0	0.42	0.643	0.356	1.3e-09	Dcc+FB	Pdcd10
Selenok	0	0.47	0.937	0.657	1.48e-09	Dcc+FB	Selenok
Cox8a	0	0.38	0.955	0.718	1.52e-09	Dcc+FB	Cox8a
Aopep	0	0.58	0.622	0.337	1.53e-09	Dcc+FB	Aopep
Pafah1b3	0	0.35	0.283	0.101	2.12e-09	Dcc+FB	Pafah1b3
Lyst	0	0.46	0.362	0.149	2.12e-09	Dcc+FB	Lyst
Fndc4	0	0.34	0.275	0.095	2.26e-09	Dcc+FB	Fndc4
Rala	0	0.51	0.55	0.294	3.08e-09	Dcc+FB	Rala
Rbmxl1	0	0.39	0.402	0.177	3.28e-09	Dcc+FB	Rbmxl1
Atp5f1	0	0.44	0.762	0.463	3.32e-09	Dcc+FB	Atp5f1
Tmem219	0	0.61	0.373	0.16	3.41e-09	Dcc+FB	Tmem219
Dph3	0	0.52	0.598	0.33	3.69e-09	Dcc+FB	Dph3
Zrsr2	0	0.52	0.511	0.257	4.11e-09	Dcc+FB	Zrsr2
Meaf6	0	0.33	0.325	0.126	4.38e-09	Dcc+FB	Meaf6
Tifa	0	0.48	0.347	0.136	4.67e-10	Dcc+FB	Tifa
Rnf19a	0	0.44	0.701	0.406	4.89e-09	Dcc+FB	Rnf19a
Heph	0	0.28	0.193	0.053	5.09e-09	Dcc+FB	Heph
Tjp1	0	0.4	0.526	0.268	5.46e-09	Dcc+FB	Tjp1
Ranbp17	0	0.26	0.183	0.048	6.31e-09	Dcc+FB	Ranbp17
Commd1	0	0.41	0.495	0.246	7.17e-09	Dcc+FB	Commd1
Acot1	0	0.36	0.209	0.06	7.66e-09	Dcc+FB	Acot1
Immp2l	0	0.37	0.302	0.108	7.73e-09	Dcc+FB	Immp2l
Akap9	0	0.36	0.548	0.282	7.87e-09	Dcc+FB	Akap9
Hnrnph3	0	0.43	0.439	0.2	8.36e-09	Dcc+FB	Hnrnph3
Otud7a	0	0.55	0.278	0.096	8.51e-09	Dcc+FB	Otud7a
Insig1	0	0.32	0.344	0.136	9.93e-09	Dcc+FB	Insig1
Tspan4	0	0.29	0.526	0.254	1.02e-08	Dcc+FB	Tspan4
Cadm2	0	0.61	0.238	0.075	1.06e-09	Dcc+FB	Cadm2
Atp6v1g1	0	0.41	0.675	0.389	1.06e-08	Dcc+FB	Atp6v1g1
U2af1	0	0.4	0.802	0.472	1.19e-08	Dcc+FB	U2af1
Fbn2	0	0.48	0.357	0.142	1.27e-09	Dcc+FB	Fbn2
Zswim7	0	0.35	0.328	0.128	1.29e-08	Dcc+FB	Zswim7
Pcm1	0	0.43	0.474	0.232	1.59e-08	Dcc+FB	Pcm1
Manf	0	0.6	0.807	0.53	1.63e-08	Dcc+FB	Manf
Pura	0	0.45	0.667	0.382	1.74e-08	Dcc+FB	Pura
Ndufs4	0	0.5	0.598	0.34	1.74e-08	Dcc+FB	Ndufs4
Prdx4	0	0.48	0.54	0.28	1.82e-08	Dcc+FB	Prdx4
Gnb2	0	0.44	0.775	0.469	1.85e-08	Dcc+FB	Gnb2
Cmpk1	0	0.42	0.479	0.233	2.13e-08	Dcc+FB	Cmpk1
Rassf3	0	0.3	0.296	0.108	2.32e-08	Dcc+FB	Rassf3
Aff2	0	0.35	0.349	0.139	2.79e-08	Dcc+FB	Aff2
Itpr1	0	0.43	0.46	0.214	2.8e-08	Dcc+FB	Itpr1
Gsto1	0	0.4	0.423	0.197	3.12e-08	Dcc+FB	Gsto1
Dnaja2	0	0.45	0.796	0.504	3.25e-08	Dcc+FB	Dnaja2
Dock9	0	0.46	0.429	0.197	3.44e-08	Dcc+FB	Dock9
Phf14	0	0.32	0.384	0.164	3.48e-08	Dcc+FB	Phf14
Nectin2	0	0.29	0.238	0.077	3.94e-08	Dcc+FB	Nectin2
Pcnp	0	0.36	0.614	0.338	3.98e-08	Dcc+FB	Pcnp
Tspyl1	0	0.39	0.36	0.149	4.05e-08	Dcc+FB	Tspyl1
Myef2	0	0.44	0.339	0.136	4.17e-08	Dcc+FB	Myef2
Hibadh	0	0.43	0.421	0.193	4.21e-08	Dcc+FB	Hibadh
Runx3	0	0.33	0.378	0.155	4.27e-08	Dcc+FB	Runx3
Atg3	0	0.39	0.577	0.306	4.81e-08	Dcc+FB	Atg3
Timp3	0	0.88	0.667	0.405	5.25e-08	Dcc+FB	Timp3
Rbm18	0	0.39	0.434	0.204	5.49e-08	Dcc+FB	Rbm18
Sdk2	0	0.27	0.235	0.076	5.51e-08	Dcc+FB	Sdk2
Ptges3	0	0.44	0.823	0.526	6.36e-08	Dcc+FB	Ptges3
Ola1	0	0.38	0.45	0.215	7.48e-08	Dcc+FB	Ola1
Cirbp	0	0.26	0.466	0.214	7.68e-08	Dcc+FB	Cirbp
Rab8b	0	0.43	0.685	0.403	7.95e-08	Dcc+FB	Rab8b
Immp1l	0	0.38	0.378	0.166	8.69e-08	Dcc+FB	Immp1l
Hsp90aa1	0	0.58	0.984	0.877	9.04e-08	Dcc+FB	Hsp90aa1
Gsk3b	0	0.44	0.717	0.426	9.43e-08	Dcc+FB	Gsk3b
Sumo1	0	0.42	0.841	0.55	1.08e-09	Dcc+FB	Sumo1
Ddx39b	0	0.34	0.606	0.328	1.45e-07	Dcc+FB	Ddx39b
mt-Nd4	0	0.43	0.976	0.736	1.46e-07	Dcc+FB	mt-Nd4
Filip1l	0	0.55	0.548	0.29	1.57e-08	Dcc+FB	Filip1l
Tril	0	0.38	0.249	0.084	1.69e-07	Dcc+FB	Tril
H2afv	0	0.36	0.714	0.407	1.85e-07	Dcc+FB	H2afv
Ctps	0	0.34	0.45	0.211	1.96e-08	Dcc+FB	Ctps
Ptk7	0	0.3	0.354	0.147	2.11e-07	Dcc+FB	Ptk7
Zfp608	0	0.33	0.484	0.234	2.33e-07	Dcc+FB	Zfp608
Ppard	0	0.39	0.442	0.211	2.59e-07	Dcc+FB	Ppard
Fam171b	0	0.36	0.299	0.113	2.61e-07	Dcc+FB	Fam171b
Hsd17b10	0	0.39	0.468	0.235	2.93e-07	Dcc+FB	Hsd17b10
Smarca2	0	0.39	0.55	0.288	3.43e-07	Dcc+FB	Smarca2
Atxn10	0	0.42	0.548	0.292	3.6e-07	Dcc+FB	Atxn10
Scaper	0	0.36	0.267	0.095	3.95e-07	Dcc+FB	Scaper
Srek1	0	0.42	0.693	0.411	4e-07	Dcc+FB	Srek1
Pabpn1	0	0.48	0.585	0.326	4.08e-07	Dcc+FB	Pabpn1
Fam204a	0	0.35	0.426	0.199	4.32e-07	Dcc+FB	Fam204a
Sh3rf1	0	0.49	0.336	0.136	5e-07	Dcc+FB	Sh3rf1
Arl2	0	0.27	0.235	0.077	5.11e-07	Dcc+FB	Arl2
Fermt2	0	0.51	0.831	0.542	5.17e-07	Dcc+FB	Fermt2
Frs2	0	0.38	0.495	0.249	5.47e-07	Dcc+FB	Frs2
Dhx9	0	0.3	0.571	0.304	5.51e-07	Dcc+FB	Dhx9
Ywhaz	0	0.42	0.865	0.57	5.51e-07	Dcc+FB	Ywhaz
Armcx2	0	0.29	0.246	0.083	5.74e-07	Dcc+FB	Armcx2
Rfx3	0	0.33	0.386	0.167	6.02e-07	Dcc+FB	Rfx3
Rasa2	0	0.41	0.471	0.232	6.08e-07	Dcc+FB	Rasa2
Snu13	0	0.37	0.817	0.506	7.15e-07	Dcc+FB	Snu13
Ophn1	0	0.48	0.437	0.206	7.71e-07	Dcc+FB	Ophn1
Otulinl	0	0.34	0.222	0.071	7.77e-08	Dcc+FB	Otulinl
Pafah1b1	0	0.42	0.868	0.584	8.19e-07	Dcc+FB	Pafah1b1
Cdh13	0	0.27	0.513	0.242	1e-06	Dcc+FB	Cdh13
Rab4a	0	0.28	0.212	0.065	1.04e-06	Dcc+FB	Rab4a
Hnrnpf	0	0.45	0.796	0.508	1.16e-07	Dcc+FB	Hnrnpf
Taf15	0	0.36	0.59	0.317	1.23e-06	Dcc+FB	Taf15
Smc5	0	0.35	0.423	0.198	1.23e-06	Dcc+FB	Smc5
Tusc3	0	0.38	0.431	0.208	1.39e-06	Dcc+FB	Tusc3
Smarca5	0	0.4	0.749	0.451	1.39e-06	Dcc+FB	Smarca5
Spire1	0	0.38	0.405	0.184	1.4e-06	Dcc+FB	Spire1
Nr2f2	0	0.36	0.238	0.079	1.54e-06	Dcc+FB	Nr2f2
Brd8	0	0.35	0.442	0.21	1.72e-06	Dcc+FB	Brd8
Gpatch8	0	0.38	0.55	0.289	1.79e-06	Dcc+FB	Gpatch8
Sms	0	0.36	0.339	0.142	1.79e-06	Dcc+FB	Sms
Btf3	0	0.45	0.966	0.736	2.29e-06	Dcc+FB	Btf3
2024-03-05	0	0.44	0.566	0.312	2.45e-06	Dcc+FB	2024-03-05
Eif1a	0	0.41	0.77	0.476	2.45e-06	Dcc+FB	Eif1a
Nnat	0	0.45	0.161	0.041	2.61e-06	Dcc+FB	Nnat
Apcdd1	0	0.35	0.392	0.171	2.64e-06	Dcc+FB	Apcdd1
Arid4b	0	0.35	0.796	0.489	3.24e-06	Dcc+FB	Arid4b
Med30	0	0.32	0.307	0.122	3.61e-06	Dcc+FB	Med30
Cpsf6	0	0.32	0.497	0.251	3.72e-06	Dcc+FB	Cpsf6
Mob4	0	0.44	0.545	0.295	3.77e-06	Dcc+FB	Mob4
Cdk7	0	0.34	0.323	0.134	3.85e-07	Dcc+FB	Cdk7
Akap8l	0	0.31	0.357	0.152	3.93e-06	Dcc+FB	Akap8l
Khdrbs3	0	0.58	0.452	0.218	4.02e-06	Dcc+FB	Khdrbs3
Vamp2	0	0.31	0.323	0.131	5.08e-06	Dcc+FB	Vamp2
Ppp6r3	0	0.26	0.54	0.28	5.38e-06	Dcc+FB	Ppp6r3
Nsfl1c	0	0.35	0.405	0.187	5.55e-06	Dcc+FB	Nsfl1c
Ppig	0	0.43	0.598	0.332	5.72e-06	Dcc+FB	Ppig
Selenof	0	0.47	0.833	0.521	5.93e-06	Dcc+FB	Selenof
Zbtb38	0	0.34	0.415	0.193	6.11e-06	Dcc+FB	Zbtb38
Frmd4a	0	0.57	0.46	0.231	6.92e-06	Dcc+FB	Frmd4a
Appl1	0	0.35	0.577	0.316	7.57e-06	Dcc+FB	Appl1
Btg3	0	0.4	0.563	0.305	7.71e-06	Dcc+FB	Btg3
Hdac1	0	0.34	0.376	0.171	7.75e-06	Dcc+FB	Hdac1
Vdac2	0	0.35	0.566	0.31	7.98e-07	Dcc+FB	Vdac2
Abcg2	0	0.3	0.241	0.083	8.79e-06	Dcc+FB	Abcg2
Chd3	0	0.35	0.489	0.246	9.19e-06	Dcc+FB	Chd3
Hnrnpdl	0	0.37	0.765	0.477	9.22e-06	Dcc+FB	Hnrnpdl
Zfp423	0	0.43	0.283	0.11	9.7e-06	Dcc+FB	Zfp423
Jkamp	0	0.36	0.336	0.144	1.06e-05	Dcc+FB	Jkamp
Cul1	0	0.32	0.685	0.399	1.06e-05	Dcc+FB	Cul1
Armcx6	0	0.26	0.135	0.031	1.14e-05	Dcc+FB	Armcx6
Cdkn1b	0	0.33	0.399	0.184	1.15e-05	Dcc+FB	Cdkn1b
Ndufb11	0	0.39	0.749	0.468	1.18e-05	Dcc+FB	Ndufb11
Isoc1	0	0.26	0.288	0.11	1.29e-05	Dcc+FB	Isoc1
Rel	0	0.39	0.611	0.349	1.5e-05	Dcc+FB	Rel
Vdac1	0	0.42	0.495	0.261	1.51e-05	Dcc+FB	Vdac1
N4bp2l2	0	0.34	0.571	0.309	1.52e-06	Dcc+FB	N4bp2l2
Smurf2	0	0.35	0.722	0.428	1.62e-05	Dcc+FB	Smurf2
Ptms	0	0.44	0.852	0.547	1.76e-05	Dcc+FB	Ptms
Map1b	0	0.38	0.524	0.276	1.77e-05	Dcc+FB	Map1b
Bmp7	0	0.31	0.286	0.107	1.85e-05	Dcc+FB	Bmp7
Psmb2	0	0.41	0.735	0.455	1.93e-05	Dcc+FB	Psmb2
Rps16	0	0.33	0.984	0.909	2.08e-05	Dcc+FB	Rps16
Atp10a	0	0.43	0.561	0.303	2.15e-05	Dcc+FB	Atp10a
Atp6v0a1	0	0.34	0.27	0.101	2.16e-05	Dcc+FB	Atp6v0a1
Kazn	0	0.35	0.497	0.247	2.26e-05	Dcc+FB	Kazn
Pgm2l1	0	0.39	0.246	0.086	2.35e-05	Dcc+FB	Pgm2l1
Pdzd8	0	0.29	0.347	0.149	2.37e-05	Dcc+FB	Pdzd8
Dusp16	0	0.34	0.529	0.275	2.53e-05	Dcc+FB	Dusp16
Ctdspl2	0	0.32	0.431	0.207	2.74e-05	Dcc+FB	Ctdspl2
Cct6a	0	0.36	0.632	0.366	2.83e-05	Dcc+FB	Cct6a
Irf3	0	0.41	0.299	0.122	2.96e-05	Dcc+FB	Irf3
Fscn1	0	0.37	0.344	0.15	3.08e-05	Dcc+FB	Fscn1
Tiparp	0	0.64	0.767	0.503	3.45e-05	Dcc+FB	Tiparp
Chd4	0	0.4	0.656	0.384	3.48e-05	Dcc+FB	Chd4
Rbm20	0	0.29	0.146	0.036	3.56e-05	Dcc+FB	Rbm20
Gmps	0	0.4	0.463	0.238	3.61e-05	Dcc+FB	Gmps
Mapk1	0	0.34	0.622	0.354	4.04e-05	Dcc+FB	Mapk1
Wls	0	0.39	0.524	0.282	4.39e-05	Dcc+FB	Wls
Nek6	0	0.34	0.323	0.138	4.54e-05	Dcc+FB	Nek6
Mbnl2	0	0.4	0.881	0.601	4.68e-05	Dcc+FB	Mbnl2
Mylk	0	0.42	0.341	0.143	4.97e-05	Dcc+FB	Mylk
Elovl5	0	0.37	0.325	0.138	5.07e-06	Dcc+FB	Elovl5
Clk4	0	0.32	0.434	0.21	5.14e-05	Dcc+FB	Clk4
Apol8	0	0.32	0.243	0.087	5.18e-05	Dcc+FB	Apol8
Wapl	0	0.27	0.648	0.368	5.74e-05	Dcc+FB	Wapl
Dnajb11	0	0.39	0.505	0.265	5.86e-05	Dcc+FB	Dnajb11
Ywhah	0	0.42	0.587	0.327	6.38e-05	Dcc+FB	Ywhah
Ccdc102a	0	0.32	0.243	0.088	6.53e-05	Dcc+FB	Ccdc102a
Iqcb1	0	0.3	0.352	0.155	6.54e-05	Dcc+FB	Iqcb1
Pdha1	0	0.36	0.487	0.255	6.66e-06	Dcc+FB	Pdha1
Phf21a	0	0.29	0.595	0.321	6.67e-05	Dcc+FB	Phf21a
Rlim	0	0.39	0.587	0.335	6.76e-05	Dcc+FB	Rlim
Pag1	0	0.45	0.315	0.131	6.82e-05	Dcc+FB	Pag1
Stat5a	0	0.36	0.36	0.155	7.02e-05	Dcc+FB	Stat5a
Ikzf2	0	0.32	0.233	0.079	7.37e-05	Dcc+FB	Ikzf2
Tspan9	0	0.34	0.307	0.126	7.41e-05	Dcc+FB	Tspan9
Gnaq	0	0.27	0.714	0.426	7.44e-05	Dcc+FB	Gnaq
Maoa	0	0.34	0.37	0.166	7.56e-05	Dcc+FB	Maoa
Kdm5c	0	0.28	0.561	0.303	7.74e-05	Dcc+FB	Kdm5c
Tmem59	0	0.43	0.775	0.484	7.83e-07	Dcc+FB	Tmem59
Bend7	0	0.25	0.198	0.061	8.16e-05	Dcc+FB	Bend7
Pdlim4	0	0.41	0.444	0.22	9.93e-05	Dcc+FB	Pdlim4
Cetn3	0	0.31	0.487	0.249	0.000112	Dcc+FB	Cetn3
Htt	0	0.41	0.429	0.212	0.000118	Dcc+FB	Htt
Tsc22d1	0	0.4	0.505	0.263	0.000119	Dcc+FB	Tsc22d1
Rfx7	0	0.32	0.434	0.208	0.00012	Dcc+FB	Rfx7
Eif1ax	0	0.37	0.569	0.313	0.000124	Dcc+FB	Eif1ax
Ebpl	0	0.31	0.304	0.124	0.000134	Dcc+FB	Ebpl
Kif5b	0	0.34	0.72	0.43	0.000139	Dcc+FB	Kif5b
Slc4a7	0	0.34	0.5	0.263	0.000149	Dcc+FB	Slc4a7
Stac	0	0.42	0.201	0.064	0.000157	Dcc+FB	Stac
Nrn1	0	0.27	0.225	0.077	0.000158	Dcc+FB	Nrn1
Prpf4b	0	0.31	0.566	0.32	0.000168	Dcc+FB	Prpf4b
Top2b	0	0.41	0.563	0.318	1.74e-05	Dcc+FB	Top2b
Pi4ka	0	0.43	0.444	0.222	0.000176	Dcc+FB	Pi4ka
Cpne2	0	0.35	0.288	0.115	0.000181	Dcc+FB	Cpne2
Tceal9	0	0.43	0.712	0.436	2e-05	Dcc+FB	Tceal9
Osbpl6	0	0.3	0.235	0.083	0.000235	Dcc+FB	Osbpl6
Ier2	0	0.75	0.825	0.61	0.000266	Dcc+FB	Ier2
Srsf7	0	0.45	0.735	0.465	0.000266	Dcc+FB	Srsf7
Zfp711	0	0.28	0.167	0.046	0.000299	Dcc+FB	Zfp711
Taf7	0	0.36	0.481	0.252	0.000305	Dcc+FB	Taf7
Zc3h13	0	0.3	0.556	0.299	0.000312	Dcc+FB	Zc3h13
Zfp644	0	0.36	0.616	0.355	0.00033	Dcc+FB	Zfp644
Atp11b	0	0.37	0.46	0.234	0.000359	Dcc+FB	Atp11b
Impact	0	0.34	0.36	0.162	0.000371	Dcc+FB	Impact
Higd1a	0	0.35	0.566	0.31	0.000372	Dcc+FB	Higd1a
Hadh	0	0.36	0.333	0.145	0.00038	Dcc+FB	Hadh
Kdm2a	0	0.26	0.534	0.279	0.000401	Dcc+FB	Kdm2a
Yes1	0	0.35	0.36	0.162	0.000401	Dcc+FB	Yes1
Dusp10	0	0.37	0.603	0.326	0.000405	Dcc+FB	Dusp10
Sesn3	0	0.35	0.368	0.169	0.000415	Dcc+FB	Sesn3
Jmjd1c	0	0.42	0.926	0.693	0.000423	Dcc+FB	Jmjd1c
Zfand6	0	0.38	0.63	0.359	0.000441	Dcc+FB	Zfand6
Pnpt1	0	0.32	0.257	0.096	0.000456	Dcc+FB	Pnpt1
Ostc	0	0.42	0.653	0.384	0.000457	Dcc+FB	Ostc
Casc4	0	0.32	0.421	0.204	0.000487	Dcc+FB	Casc4
Hmcn1	0	0.31	0.357	0.155	0.000494	Dcc+FB	Hmcn1
Osbpl9	0	0.35	0.595	0.339	0.000501	Dcc+FB	Osbpl9
Enox1	0	0.43	0.333	0.147	0.000505	Dcc+FB	Enox1
Ssb	0	0.35	0.738	0.455	5.21e-05	Dcc+FB	Ssb
Emc8	0	0.43	0.397	0.197	0.000525	Dcc+FB	Emc8
Bcap31	0	0.35	0.582	0.33	0.000556	Dcc+FB	Bcap31
Mrtfa	0	0.33	0.402	0.19	0.00058	Dcc+FB	Mrtfa
Prss23	0	0.34	0.59	0.319	0.000668	Dcc+FB	Prss23
Psmd14	0	0.36	0.519	0.281	0.00069	Dcc+FB	Psmd14
Mbd5	0	0.43	0.389	0.186	7.04e-05	Dcc+FB	Mbd5
Cfap36	0	0.34	0.328	0.143	0.000841	Dcc+FB	Cfap36
Trir	0	0.34	0.55	0.309	0.000912	Dcc+FB	Trir
Tulp4	0	0.41	0.653	0.393	0.000926	Dcc+FB	Tulp4
Spcs2	0	0.42	0.648	0.387	9.51e-05	Dcc+FB	Spcs2
Tbcb	0	0.39	0.529	0.297	0.000104	Dcc+FB	Tbcb
Osbpl1a	0	0.32	0.333	0.144	0.000105	Dcc+FB	Osbpl1a
Tomm20	0	0.32	0.81	0.491	0.00105	Dcc+FB	Tomm20
Cct2	0	0.36	0.677	0.397	0.00119	Dcc+FB	Cct2
Syap1	0	0.26	0.325	0.139	0.00124	Dcc+FB	Syap1
Ckap5	0	0.28	0.354	0.159	0.000144	Dcc+FB	Ckap5
Hmg20a	0	0.28	0.286	0.115	0.00152	Dcc+FB	Hmg20a
Glo1	0	0.35	0.421	0.211	0.00155	Dcc+FB	Glo1
Bcar1	0	0.34	0.267	0.105	0.00156	Dcc+FB	Bcar1
Copb1	0	0.33	0.59	0.332	0.00173	Dcc+FB	Copb1
Mras	0	0.35	0.296	0.123	0.00185	Dcc+FB	Mras
Grasp	0	0.37	0.381	0.176	0.00191	Dcc+FB	Grasp
Ctnna1	0	0.32	0.757	0.461	0.00201	Dcc+FB	Ctnna1
Ube2n	0	0.34	0.553	0.307	0.00223	Dcc+FB	Ube2n
Itga1	0	0.27	0.22	0.075	0.000238	Dcc+FB	Itga1
Rab10	0	0.35	0.735	0.453	0.00247	Dcc+FB	Rab10
Stk19	0	0.3	0.458	0.229	0.00255	Dcc+FB	Stk19
Kansl1l	0	0.37	0.413	0.199	0.0027	Dcc+FB	Kansl1l
Rbx1	0	0.33	0.728	0.436	0.00294	Dcc+FB	Rbx1
Hint1	0	0.37	0.915	0.642	0.00306	Dcc+FB	Hint1
Jmjd6	0	0.27	0.373	0.172	0.00322	Dcc+FB	Jmjd6
Tmem51	0	0.4	0.265	0.106	0.0034	Dcc+FB	Tmem51
Hnrnpll	0	0.27	0.471	0.24	0.00345	Dcc+FB	Hnrnpll
Far1	0	0.37	0.447	0.232	0.00349	Dcc+FB	Far1
Adnp	0	0.39	0.479	0.261	0.00384	Dcc+FB	Adnp
Ube2d2a	0	0.33	0.69	0.413	0.000386	Dcc+FB	Ube2d2a
Lsm4	0	0.31	0.598	0.338	0.00389	Dcc+FB	Lsm4
Psma5	0	0.37	0.643	0.376	0.00404	Dcc+FB	Psma5
Wdr20	0	0.43	0.302	0.129	0.00416	Dcc+FB	Wdr20
Cacnb3	0	0.26	0.217	0.076	0.00443	Dcc+FB	Cacnb3
Bcl9	0	0.28	0.212	0.072	0.00464	Dcc+FB	Bcl9
Csnk2a1	0	0.33	0.534	0.297	0.00471	Dcc+FB	Csnk2a1
Glod4	0	0.29	0.328	0.143	0.00486	Dcc+FB	Glod4
Wdr33	0	0.28	0.537	0.294	0.005	Dcc+FB	Wdr33
Ube2b	0	0.39	0.817	0.545	5.08e-05	Dcc+FB	Ube2b
Hectd1	0	0.31	0.69	0.414	0.00543	Dcc+FB	Hectd1
Rbbp4	0	0.28	0.574	0.326	0.000576	Dcc+FB	Rbbp4
Mul1	0	0.28	0.241	0.089	0.00592	Dcc+FB	Mul1
Rsrc1	0	0.31	0.638	0.373	0.00631	Dcc+FB	Rsrc1
Spats2	0	0.38	0.452	0.233	0.00656	Dcc+FB	Spats2
Qk	0	0.38	0.86	0.578	0.00687	Dcc+FB	Qk
Xrn1	0	0.34	0.394	0.189	0.000781	Dcc+FB	Xrn1
Prkar1b	0	0.28	0.19	0.062	0.0079	Dcc+FB	Prkar1b
Tmem200a	0	0.26	0.183	0.057	0.00798	Dcc+FB	Tmem200a
Sae1	0	0.32	0.349	0.161	0.00813	Dcc+FB	Sae1
Pfdn2	0	0.3	0.683	0.403	0.00836	Dcc+FB	Pfdn2
Snrpe	0	0.36	0.743	0.462	0.00838	Dcc+FB	Snrpe
Ccdc59	0	0.34	0.55	0.303	0.00931	Dcc+FB	Ccdc59
Ttll5	0	0.31	0.341	0.153	0.00941	Dcc+FB	Ttll5
Ahcyl2	0	0.31	0.405	0.196	0.00992	Dcc+FB	Ahcyl2
Arhgef17	0	0.41	0.249	0.095	0.01	Dcc+FB	Arhgef17
Zdhhc3	0	0.34	0.352	0.164	0.0107	Dcc+FB	Zdhhc3
Snai2	0	0.31	0.201	0.067	0.0108	Dcc+FB	Snai2
Tmtc1	0	0.73	0.381	0.191	0.0011	Dcc+FB	Tmtc1
Smim3	0	0.3	0.378	0.174	0.00122	Dcc+FB	Smim3
Akap11	0	0.33	0.349	0.159	0.0125	Dcc+FB	Akap11
Gng10	0	0.39	0.548	0.305	0.0135	Dcc+FB	Gng10
Rps6ka5	0	0.34	0.41	0.2	0.0138	Dcc+FB	Rps6ka5
Ccdc25	0	0.32	0.344	0.155	0.0147	Dcc+FB	Ccdc25
Slc25a33	0	0.28	0.257	0.099	0.0151	Dcc+FB	Slc25a33
Acin1	0	0.39	0.616	0.355	0.0156	Dcc+FB	Acin1
Mdh1	0	0.32	0.434	0.222	0.0168	Dcc+FB	Mdh1
Actr3	0	0.36	0.765	0.485	0.0172	Dcc+FB	Actr3
Pfkfb3	0	0.31	0.241	0.089	0.0175	Dcc+FB	Pfkfb3
Zcrb1	0	0.27	0.68	0.399	0.0179	Dcc+FB	Zcrb1
Cux1	0	0.31	0.386	0.185	0.0205	Dcc+FB	Cux1
Eif3e	0	0.34	0.802	0.52	0.0223	Dcc+FB	Eif3e
BC005624	0	0.31	0.397	0.196	0.0227	Dcc+FB	BC005624
Gfra1	0	0.34	0.468	0.228	0.0232	Dcc+FB	Gfra1
Med14	0	0.28	0.357	0.165	0.0235	Dcc+FB	Med14
Ssbp3	0	0.27	0.505	0.277	0.0239	Dcc+FB	Ssbp3
Abi2	0	0.33	0.357	0.168	0.0264	Dcc+FB	Abi2
Tm9sf4	0	0.31	0.444	0.23	0.0272	Dcc+FB	Tm9sf4
Tmod3	0	194204322379463	0.63	0.401	0.0272	Dcc+FB	Tmod3
Apex1	0	0.41	0.402	0.201	0.0285	Dcc+FB	Apex1
Mettl9	0	0.35	0.439	0.228	0.0309	Dcc+FB	Mettl9
Eprs	0	0.37	0.659	0.385	0.0315	Dcc+FB	Eprs
Adgrl1	0	0.28	0.228	0.084	0.0325	Dcc+FB	Adgrl1
Bace2	0	0.28	0.18	0.057	0.0336	Dcc+FB	Bace2
B3gnt5	0	0.26	0.116	0.027	0.035	Dcc+FB	B3gnt5
Ubb	0	0.34	0.989	0.934	0.0376	Dcc+FB	Ubb
Prkar1a	0	0.31	0.661	0.392	0.00381	Dcc+FB	Prkar1a
mt-Co3	0	0.37	0.974	0.807	0.0397	Dcc+FB	mt-Co3
Gtf2ird1	0	0.29	0.249	0.096	0.041	Dcc+FB	Gtf2ird1
Top1	0	0.43	0.902	0.662	0.0412	Dcc+FB	Top1
Crem	0	0.35	0.31	0.135	0.000428	Dcc+FB	Crem
Elavl1	0	0.29	0.582	0.335	0.00435	Dcc+FB	Elavl1
Spred2	0	0.37	0.426	0.213	0.0446	Dcc+FB	Spred2
Cadm1	0	0.39	0.254	0.099	0.00462	Dcc+FB	Cadm1
Ezh2	0	0.29	0.423	0.21	0.0469	Dcc+FB	Ezh2
Senp6	0	0.37	0.72	0.463	0.0475	Dcc+FB	Senp6
Hmgb2	0	0.41	0.524	0.286	0.0501	Dcc+FB	Hmgb2
Slc12a2	0	0.32	0.294	0.123	0.0503	Dcc+FB	Slc12a2
Gbf1	0	0.32	0.46	0.245	0.0555	Dcc+FB	Gbf1
Hmgn5	0	0.32	0.288	0.122	0.0575	Dcc+FB	Hmgn5
Drap1	0	0.38	0.656	0.409	0.0627	Dcc+FB	Drap1
Csnk1g3	0	0.32	0.534	0.3	0.0715	Dcc+FB	Csnk1g3
R3hdm2	0	0.38	0.614	0.365	0.0729	Dcc+FB	R3hdm2
St7	0	0.38	0.362	0.174	0.0742	Dcc+FB	St7
Ube3a	0	0.31	0.579	0.339	0.0746	Dcc+FB	Ube3a
Nrbf2	0	0.38	0.349	0.166	0.0749	Dcc+FB	Nrbf2
Kmt2e	0	0.3	0.661	0.39	0.077	Dcc+FB	Kmt2e
Gstm5	0	0.33	0.389	0.193	0.078	Dcc+FB	Gstm5
Plgrkt	0	0.32	0.373	0.182	0.0794	Dcc+FB	Plgrkt
Tmem126a	0	0.33	0.41	0.211	0.0812	Dcc+FB	Tmem126a
Sri	0	0.35	0.574	0.335	0.0822	Dcc+FB	Sri
Rnf214	0	0.31	0.225	0.083	0.0826	Dcc+FB	Rnf214
Kif1b	0	0.32	0.735	0.458	0.0909	Dcc+FB	Kif1b
Tmed1	0	0.32	0.341	0.157	0.1	Dcc+FB	Tmed1
Tmem41b	0	0.35	0.302	0.131	0.108	Dcc+FB	Tmem41b
Sin3b	0	0.35	0.55	0.312	0.108	Dcc+FB	Sin3b
Tceal8	0	0.44	0.463	0.252	0.113	Dcc+FB	Tceal8
Hnrnpa2b1	0	0.33	0.815	0.549	0.113	Dcc+FB	Hnrnpa2b1
Tpp2	0	0.29	0.563	0.314	0.122	Dcc+FB	Tpp2
Crim1	0	0.35	0.471	0.245	0.126	Dcc+FB	Crim1
Rab9	0	0.29	0.402	0.204	0.128	Dcc+FB	Rab9
Vgll4	0	0.3	0.463	0.246	0.0132	Dcc+FB	Vgll4
Tgfbr1	0	0.33	0.545	0.306	0.134	Dcc+FB	Tgfbr1
Mef2c	0	0.34	0.455	0.233	0.0142	Dcc+FB	Mef2c
Swap70	0	0.31	0.384	0.184	0.143	Dcc+FB	Swap70
Prpf38a	0	0.3	0.299	0.13	0.151	Dcc+FB	Prpf38a
Ccs	0	0.35	0.341	0.161	0.155	Dcc+FB	Ccs
Snrnp48	0	0.27	0.426	0.219	0.156	Dcc+FB	Snrnp48
Ythdc1	0	0.33	0.807	0.53	0.158	Dcc+FB	Ythdc1
Fnbp1l	0	0.33	0.317	0.142	0.158	Dcc+FB	Fnbp1l
Phactr2	0	0.33	0.32	0.142	0.17	Dcc+FB	Phactr2
Idh2	0	0.36	0.373	0.181	0.177	Dcc+FB	Idh2
Sh3bp5	0	0.27	0.323	0.143	0.185	Dcc+FB	Sh3bp5
Tec	0	0.26	0.238	0.09	0.193	Dcc+FB	Tec
Bcl2l11	0	0.28	0.479	0.253	0.196	Dcc+FB	Bcl2l11
Magohb	0	0.34	0.286	0.125	0.203	Dcc+FB	Magohb
Bax	0	0.3	0.579	0.336	0.203	Dcc+FB	Bax
Emc6	0	0.33	0.484	0.265	0.211	Dcc+FB	Emc6
Gpbp1	0	0.27	0.611	0.369	0.216	Dcc+FB	Gpbp1
Dcun1d5	0	0.33	0.574	0.331	0.217	Dcc+FB	Dcun1d5
Plcb1	0	0.36	0.399	0.196	0.225	Dcc+FB	Plcb1
Ndufs5	0	0.29	0.563	0.325	0.00229	Dcc+FB	Ndufs5
Tpd52l1	0	0.27	0.235	0.089	0.234	Dcc+FB	Tpd52l1
1110004F10Rik	0	0.27	0.54	0.304	0.236	Dcc+FB	1110004F10Rik
Mrps33	0	0.3	0.487	0.268	0.237	Dcc+FB	Mrps33
S1pr3	0	0.43	0.251	0.101	0.273	Dcc+FB	S1pr3
Slc5a3	0	0.35	0.323	0.146	0.275	Dcc+FB	Slc5a3
Cacna2d1	0	0.55	0.574	0.345	0.29	Dcc+FB	Cacna2d1
Tspan31	0	0.34	0.386	0.193	0.302	Dcc+FB	Tspan31
Elmsan1	0	0.35	0.45	0.239	0.303	Dcc+FB	Elmsan1
Cep170	0	0.29	0.418	0.213	0.304	Dcc+FB	Cep170
Ppp2ca	0	0.34	0.762	0.492	0.32	Dcc+FB	Ppp2ca
Ccdc85b	0	0.57	0.466	0.264	0.359	Dcc+FB	Ccdc85b
Klhl12	0	0.31	0.275	0.116	0.395	Dcc+FB	Klhl12
Epc1	0	0.26	0.569	0.323	0.437	Dcc+FB	Epc1
Arih1	0	0.35	0.849	0.604	0.444	Dcc+FB	Arih1
Elovl6	0	0.27	0.222	0.083	0.506	Dcc+FB	Elovl6
Snx15	0	0.28	0.193	0.067	0.545	Dcc+FB	Snx15
Arf4	0	0.32	0.921	0.688	0.586	Dcc+FB	Arf4
Ilf2	0	0.32	0.503	0.284	0.0608	Dcc+FB	Ilf2
Srsf2	0	0.26	0.672	0.406	0.608	Dcc+FB	Srsf2
Nktr	0	0.26	0.828	0.532	0.609	Dcc+FB	Nktr
Rraga	0	0.34	0.386	0.197	0.634	Dcc+FB	Rraga
Stam2	0	0.37	0.45	0.244	0.634	Dcc+FB	Stam2
Snrpn	0	0.35	0.196	0.069	0.636	Dcc+FB	Snrpn
Srp9	0	0.36	0.754	0.483	0.707	Dcc+FB	Srp9
Acaa1a	0	0.3	0.405	0.206	0.754	Dcc+FB	Acaa1a
Brwd1	0	0.28	0.614	0.362	0.0779	Dcc+FB	Brwd1
Hnrnpd	0	0.3	0.585	0.347	0.83	Dcc+FB	Hnrnpd
Btrc	0	0.3	0.257	0.104	0.846	Dcc+FB	Btrc
Golim4	0	0.36	0.537	0.311	0.871	Dcc+FB	Golim4
Camkmt	0	0.42	0.214	0.079	0.91	Dcc+FB	Camkmt
Psmb4	0	0.29	0.767	0.479	1.07	Dcc+FB	Psmb4
Sbf2	0	0.33	0.55	0.318	1.09	Dcc+FB	Sbf2
Flrt3	0	0.35	0.19	0.065	1.1	Dcc+FB	Flrt3
Anapc10	0	0.33	0.294	0.133	1.11	Dcc+FB	Anapc10
Yipf4	0	0.31	0.495	0.278	1.2	Dcc+FB	Yipf4
Zranb2	0	0.31	0.386	0.195	1.55	Dcc+FB	Zranb2
Asxl1	0	0.29	0.566	0.323	0.157	Dcc+FB	Asxl1
Ap4s1	0	0.35	0.336	0.163	1.59	Dcc+FB	Ap4s1
Peli1	0	0.3	0.704	0.44	0.159	Dcc+FB	Peli1
Mrpl20	0	0.26	0.601	0.345	1.63	Dcc+FB	Mrpl20
Pcmt1	0	0.33	0.458	0.245	1.65	Dcc+FB	Pcmt1
Bmt2	0	0.35	0.357	0.175	1.66	Dcc+FB	Bmt2
Arl13b	0	0.37	0.593	0.356	1.77	Dcc+FB	Arl13b
Lamtor2	0	0.28	0.563	0.325	1.8	Dcc+FB	Lamtor2
Hdac4	0	0.31	0.558	0.324	1.86	Dcc+FB	Hdac4
Tiam2	0	0.33	0.336	0.159	2.08	Dcc+FB	Tiam2
Zfp280d	0	0.31	0.405	0.209	2.09	Dcc+FB	Zfp280d
Kcmf1	0	0.33	0.611	0.379	2.25	Dcc+FB	Kcmf1
Cox11	0	0.27	0.267	0.113	2.29	Dcc+FB	Cox11
Igsf10	0	0.31	0.45	0.24	2.33	Dcc+FB	Igsf10
Rcn2	0	0.4	0.474	0.265	2.46	Dcc+FB	Rcn2
Lsm12	0	0.31	0.534	0.303	2.5	Dcc+FB	Lsm12
Tma7	0	0.34	0.638	0.394	2.55	Dcc+FB	Tma7
Ufl1	0	0.28	0.22	0.083	2.88	Dcc+FB	Ufl1
Tpm4	0	0.33	0.725	0.449	2.93	Dcc+FB	Tpm4
Rab34	0	0.33	0.471	0.259	0.3	Dcc+FB	Rab34
Mboat2	0	0.27	0.185	0.064	3.02	Dcc+FB	Mboat2
Ptpn4	0	0.35	0.291	0.129	3.06	Dcc+FB	Ptpn4
Hacd1	0	0.27	0.368	0.182	0.00308	Dcc+FB	Hacd1
Bcas2	0	0.29	0.54	0.305	3.19	Dcc+FB	Bcas2
Snhg1	0	0.31	0.759	0.466	3.28	Dcc+FB	Snhg1
Atp5c1	0	0.34	0.677	0.433	3.34	Dcc+FB	Atp5c1
Hnrnpa1	0	0.26	0.783	0.497	3.7	Dcc+FB	Hnrnpa1
Lrch3	0	0.27	0.524	0.299	3.73	Dcc+FB	Lrch3
Pja2	0	0.27	0.413	0.215	4.08	Dcc+FB	Pja2
Morc4	0	0.25	0.243	0.096	4.18	Dcc+FB	Morc4
Mlf1	0	0.33	0.265	0.113	4.18	Dcc+FB	Mlf1
Emd	0	0.3	0.354	0.175	4.38	Dcc+FB	Emd
Srgap3	0	0.35	0.283	0.123	4.61	Dcc+FB	Srgap3
Sugt1	0	0.28	0.455	0.249	4.88	Dcc+FB	Sugt1
Cdk2ap1	0	0.29	0.415	0.219	5.11	Dcc+FB	Cdk2ap1
Uqcrc2	0	0.33	0.41	0.218	5.25	Dcc+FB	Uqcrc2
Morf4l2	0	0.37	0.717	0.475	0.541	Dcc+FB	Morf4l2
Laptm4a	0	0.34	0.91	0.655	0.554	Dcc+FB	Laptm4a
Commd7	0	0.3	0.302	0.137	6.5	Dcc+FB	Commd7
Pik3r1	0	0.3	0.614	0.366	6.62	Dcc+FB	Pik3r1
Helz	0	0.26	0.399	0.203	0.0691	Dcc+FB	Helz
Tvp23b	0	0.28	0.265	0.112	7.1	Dcc+FB	Tvp23b
Cdc42	0	0.34	0.899	0.652	7.22	Dcc+FB	Cdc42
Ppp2r2a	0	0.28	0.701	0.439	0.731	Dcc+FB	Ppp2r2a
Son	0	0.27	0.836	0.554	7.34	Dcc+FB	Son
Arhgap23	0	0.27	0.474	0.261	7.6	Dcc+FB	Arhgap23
Fmnl3	0	0.29	0.257	0.107	8.11	Dcc+FB	Fmnl3
Arpc5	0	0.3	0.566	0.339	0.845	Dcc+FB	Arpc5
Srp14	0	0.28	0.611	0.367	8.62	Dcc+FB	Srp14
Tcf7l1	0	0.35	0.529	0.31	8.73	Dcc+FB	Tcf7l1
Chka	0	0.3	0.526	0.301	8.89	Dcc+FB	Chka
Fndc3a	0	0.26	0.627	0.38	8.91	Dcc+FB	Fndc3a
Sf1	0	0.26	0.611	0.363	8.93	Dcc+FB	Sf1
Pgam1	0	0.34	0.542	0.322	10.1	Dcc+FB	Pgam1
Thrap3	0	0.27	0.64	0.399	10.4	Dcc+FB	Thrap3
R3hdm4	0	0.26	0.341	0.165	10.6	Dcc+FB	R3hdm4
Faf2	0	0.31	0.349	0.172	11.2	Dcc+FB	Faf2
Nradd	0	0.34	0.349	0.173	11.8	Dcc+FB	Nradd
Pibf1	0	0.28	0.288	0.128	12.3	Dcc+FB	Pibf1
Matr3	0	0.25	0.537	0.306	1.25	Dcc+FB	Matr3
Cops3	0	0.29	0.339	0.166	14.5	Dcc+FB	Cops3
Erp29	0	0.31	0.595	0.358	15	Dcc+FB	Erp29
Arl1	0	0.32	0.585	0.359	15	Dcc+FB	Arl1
Lnpk	0	0.29	0.302	0.139	15	Dcc+FB	Lnpk
Rims1	0	0.27	0.124	0.034	1.51	Dcc+FB	Rims1
Agps	0	0.28	0.442	0.239	16.4	Dcc+FB	Agps
Chd7	0	0.26	0.159	0.051	17.5	Dcc+FB	Chd7
Sdc2	0	0.26	0.585	0.343	17.8	Dcc+FB	Sdc2
Fgfr1	0	0.26	0.971	0.735	18.2	Dcc+FB	Fgfr1
Sec11a	0	0.25	0.616	0.367	19.4	Dcc+FB	Sec11a
Gpcpd1	0	0.25	0.28	0.123	19.9	Dcc+FB	Gpcpd1
Prpf8	0	0.28	0.392	0.206	21.2	Dcc+FB	Prpf8
Ptpn13	0	0.33	0.397	0.21	21.8	Dcc+FB	Ptpn13
Hsp90ab1	0	0.35	0.997	0.919	23.6	Dcc+FB	Hsp90ab1
Ptprs	0	0.35	0.362	0.182	2.4	Dcc+FB	Ptprs
Tm2d2	0	0.29	0.532	0.309	24.1	Dcc+FB	Tm2d2
Mdga2	0	0.31	0.111	0.028	25.5	Dcc+FB	Mdga2
Tmem263	0	0.28	0.352	0.172	26.5	Dcc+FB	Tmem263
H1fx	0	0.33	0.228	0.092	29.6	Dcc+FB	H1fx
Gdi1	0	0.26	0.257	0.108	29.8	Dcc+FB	Gdi1
H2afy2	0	0.27	0.172	0.059	30.8	Dcc+FB	H2afy2
Fbxo32	0	0.36	0.307	0.142	30.9	Dcc+FB	Fbxo32
Traf6	0	0.26	0.399	0.209	32.7	Dcc+FB	Traf6
Mgst1	0	0.33	0.741	0.44	32.8	Dcc+FB	Mgst1
Acadl	0	0.29	0.415	0.224	32.9	Dcc+FB	Acadl
Mfsd14b	0	0.28	0.315	0.147	34.4	Dcc+FB	Mfsd14b
Basp1	0	0.3	0.587	0.338	36.2	Dcc+FB	Basp1
Tpr	0	0.3	0.635	0.398	37.5	Dcc+FB	Tpr
Ei24	0	0.27	0.275	0.121	3.94	Dcc+FB	Ei24
Pcyt2	0	0.26	0.204	0.077	3.96	Dcc+FB	Pcyt2
Rest	0	0.31	0.41	0.22	41.2	Dcc+FB	Rest
Utp3	0	0.31	0.399	0.215	41.5	Dcc+FB	Utp3
Chordc1	0	0.26	0.437	0.237	47.2	Dcc+FB	Chordc1
Gm16286	0	0.27	0.452	0.25	48.3	Dcc+FB	Gm16286
Ggh	0	0.33	0.397	0.216	58.9	Dcc+FB	Ggh
Gm42997	0	0.29	0.124	0.035	59	Dcc+FB	Gm42997
2024-09-07	0	0.36	0.717	0.474	60.6	Dcc+FB	2024-09-07
Kansl1	0	0.3	0.706	0.45	61.6	Dcc+FB	Kansl1
Snapc3	0	0.32	0.278	0.127	62.2	Dcc+FB	Snapc3
Map2k2	0	0.28	0.545	0.326	68	Dcc+FB	Map2k2
Rnft1	0	0.28	0.354	0.18	7.73	Dcc+FB	Rnft1
Setbp1	0	0.38	0.646	0.406	79.3	Dcc+FB	Setbp1
4932438A13Rik	0	0.26	0.561	0.334	8.23	Dcc+FB	4932438A13Rik
Alyref	0	0.25	0.55	0.322	82.5	Dcc+FB	Alyref
Actn4	0	0.27	0.667	0.407	83.3	Dcc+FB	Actn4
Rnaset2b	0	0.29	0.333	0.166	85.6	Dcc+FB	Rnaset2b
Pigyl	0	0.3	0.283	0.128	8.73	Dcc+FB	Pigyl
Aig1	0	0.32	0.503	0.285	88.3	Dcc+FB	Aig1
Sec24a	0	0.27	0.455	0.249	88.8	Dcc+FB	Sec24a
Itsn2	0	0.26	0.381	0.196	92.8	Dcc+FB	Itsn2
Strap	0	0.26	0.569	0.34	10.8	Dcc+FB	Strap
Sox11	0	0.3	0.259	0.112	109	Dcc+FB	Sox11
Ech1	0	0.29	0.45	0.252	116	Dcc+FB	Ech1
Arid4a	0	0.32	0.397	0.208	120	Dcc+FB	Arid4a
Ubn2	0.01	0.31	0.497	0.29	122	Dcc+FB	Ubn2
Efna5	0.01	0.28	0.474	0.258	12.3	Dcc+FB	Efna5
Usp9x	0.01	0.26	0.646	0.41	126	Dcc+FB	Usp9x
Cul3	0.01	0.26	0.677	0.442	128	Dcc+FB	Cul3
Mrps26	0	0.27	0.354	0.181	129	Dcc+FB	Mrps26
Ndufa8	0.01	0.28	0.569	0.337	153	Dcc+FB	Ndufa8
Dnajc19	0.01	0.27	0.421	0.229	154	Dcc+FB	Dnajc19
Actr2	0.01	0.26	0.534	0.317	161	Dcc+FB	Actr2
Rock1	0.01	0.29	0.725	0.466	164	Dcc+FB	Rock1
Ubald1	0.01	0.26	0.283	0.129	16.4	Dcc+FB	Ubald1
Srpr	0.01	0.3	0.548	0.332	171	Dcc+FB	Srpr
Pak1ip1	0.01	0.27	0.437	0.24	185	Dcc+FB	Pak1ip1
Lhfpl3	0.01	0.26	0.14	0.043	186	Dcc+FB	Lhfpl3
Map2k3	0.01	0.27	0.508	0.286	19.7	Dcc+FB	Map2k3
Sfpq	0.01	0.34	0.77	0.514	199	Dcc+FB	Sfpq
Trip11	0.01	0.28	0.489	0.284	200	Dcc+FB	Trip11
Cggbp1	0	0.31	0.574	0.349	230	Dcc+FB	Cggbp1
Irgm1	0.01	0.33	0.235	0.098	258	Dcc+FB	Irgm1
Dnm3	0.01	0.34	0.336	0.166	268	Dcc+FB	Dnm3
Sf3b2	0	0.33	0.595	0.378	279	Dcc+FB	Sf3b2
Dgcr6	0.01	0.31	0.336	0.171	288	Dcc+FB	Dgcr6
Ndufs2	0.01	0.28	0.5	0.289	296	Dcc+FB	Ndufs2
Psmc4	0.01	0.32	0.407	0.225	310	Dcc+FB	Psmc4
Ptbp2	0.01	0.31	0.526	0.314	328	Dcc+FB	Ptbp2
Gas5	0.01	0.29	0.947	0.73	337	Dcc+FB	Gas5
Cbx1	0.01	0.31	0.384	0.207	343	Dcc+FB	Cbx1
Snx4	0.02	0.27	0.384	0.202	389	Dcc+FB	Snx4
Tlk2	0.02	0.29	0.495	0.284	414	Dcc+FB	Tlk2
Ndfip1	0.02	0.29	0.738	0.494	418	Dcc+FB	Ndfip1
Ddit3	0.02	0.35	0.37	0.194	536	Dcc+FB	Ddit3
Sem1	0.02	0.25	0.905	0.647	549	Dcc+FB	Sem1
Ube2q2	0.02	0.43	0.474	0.273	585	Dcc+FB	Ube2q2
Hspe1	0.02	0.66	0.907	0.694	59.5	Dcc+FB	Hspe1
Tnrc6a	0.03	0.3	0.579	0.348	6.58	Dcc+FB	Tnrc6a
Psmb5	0.03	0.34	0.545	0.329	673	Dcc+FB	Psmb5
Trim44	0	0.28	0.421	0.236	685	Dcc+FB	Trim44
Psmc6	0.03	0.28	0.582	0.358	739	Dcc+FB	Psmc6
4921524J17Rik	0.03	0.25	0.444	0.241	758	Dcc+FB	4921524J17Rik
Oxr1	0.03	0.31	0.452	0.258	803	Dcc+FB	Oxr1
Gatad1	0.03	0.3	0.368	0.193	82.8	Dcc+FB	Gatad1
Fis1	0.04	0.27	0.579	0.359	965	Dcc+FB	Fis1
Nfic	0.04	0.28	0.431	0.243	1010	Dcc+FB	Nfic
Arf2	0.04	0.29	0.315	0.158	1050	Dcc+FB	Arf2
Hist1h1e	0.04	0.31	0.28	0.132	1060	Dcc+FB	Hist1h1e
Adgra3	0	0.26	0.193	0.073	1100	Dcc+FB	Adgra3
H2-Ke6	0.05	0.26	0.243	0.106	1150	Dcc+FB	H2-Ke6
Khdrbs1	0.05	0.26	0.598	0.362	1190	Dcc+FB	Khdrbs1
Klhl18	0.05	0.3	0.251	0.111	1290	Dcc+FB	Klhl18
Pik3cb	0.01	0.27	0.27	0.122	1310	Dcc+FB	Pik3cb
Ndufa13	0.05	0.27	0.741	0.474	1320	Dcc+FB	Ndufa13
Schip1	0.06	0.27	0.354	0.18	1380	Dcc+FB	Schip1
Chsy1	0.06	0.34	0.246	0.108	1450	Dcc+FB	Chsy1
Tmed9	0.07	0.31	0.667	0.429	1600	Dcc+FB	Tmed9
Actr10	0.07	0.3	0.423	0.242	1630	Dcc+FB	Actr10
Fundc2	0.08	0.28	0.537	0.328	1810	Dcc+FB	Fundc2
Fam104a	0.1	0.3	0.638	0.409	2380	Dcc+FB	Fam104a
2024-03-02	0.1	0.27	0.389	0.215	2410	Dcc+FB	2024-03-02
Txndc11	0.1	0.35	0.32	0.16	2480	Dcc+FB	Txndc11
Rpl21	0.11	0.32	0.989	0.858	2530	Dcc+FB	Rpl21
Atp2b4	0.11	0.28	0.492	0.28	2570	Dcc+FB	Atp2b4
Ntan1	0.11	0.25	0.444	0.252	2610	Dcc+FB	Ntan1
Hspb11	0.12	0.26	0.296	0.144	2760	Dcc+FB	Hspb11
Ier3ip1	0.12	0.25	0.542	0.334	2810	Dcc+FB	Ier3ip1
Larp7	0.14	0.26	0.349	0.182	3350	Dcc+FB	Larp7
Calm1	0.14	0.37	0.884	0.613	3380	Dcc+FB	Calm1
Dock7	0.14	0.29	0.392	0.215	3430	Dcc+FB	Dock7
Camta1	0.15	0.29	0.542	0.329	3650	Dcc+FB	Camta1
Hspa8	0.17	0.32	0.989	0.937	403	Dcc+FB	Hspa8
Egr4	0.17	0.89	0.14	0.046	4040	Dcc+FB	Egr4
Cnot7	0.17	0.27	0.328	0.166	419	Dcc+FB	Cnot7
Cct3	0.19	0.26	0.653	0.415	4640	Dcc+FB	Cct3
Ankrd50	0.02	0.27	0.267	0.124	4760	Dcc+FB	Ankrd50
Gpx4	0.2	0.36	0.854	0.588	4820	Dcc+FB	Gpx4
Efcab14	0.22	0.28	0.339	0.173	5280	Dcc+FB	Efcab14
Psmb1	0.22	0.28	0.722	0.469	5330	Dcc+FB	Psmb1
Actn1	0.22	0.26	0.378	0.197	5360	Dcc+FB	Actn1
Rbm4	0	0.26	0.267	0.124	5680	Dcc+FB	Rbm4
Twistnb	0.24	0.28	0.413	0.232	5730	Dcc+FB	Twistnb
Il6st	0.24	0.31	0.749	0.505	5740	Dcc+FB	Il6st
Shoc1	0.25	0.39	0.111	0.031	6110	Dcc+FB	Shoc1
Npm1	0.26	0.32	0.942	0.734	6340	Dcc+FB	Npm1
Hsp90b1	0.27	0.46	0.91	0.706	6510	Dcc+FB	Hsp90b1
Rnf130	0.28	0.25	0.365	0.194	6820	Dcc+FB	Rnf130
Dnajc7	0.31	0.28	0.381	0.207	7460	Dcc+FB	Dnajc7
Tnks	0.33	0.3	0.458	0.269	7880	Dcc+FB	Tnks
Nfu1	0.34	0.27	0.275	0.131	8080	Dcc+FB	Nfu1
Crybg3	0.04	0.31	0.347	0.183	8860	Dcc+FB	Crybg3
Casp8	0.4	0.62	0.177	0.068	9670	Dcc+FB	Casp8
Ndufv2	0.46	0.29	0.481	0.285	11100	Dcc+FB	Ndufv2
Tbc1d1	0.51	0.36	0.317	0.161	12100	Dcc+FB	Tbc1d1
Card19	0.53	0.25	0.389	0.21	12600	Dcc+FB	Card19
Nr4a1	0.6	0.26	0.775	0.539	14400	Dcc+FB	Nr4a1
Pde5a	0.66	0.32	0.153	0.054	15900	Dcc+FB	Pde5a
Eif1	0.08	0.26	0.976	0.887	18700	Dcc+FB	Eif1
Siva1	0.8	0.26	0.463	0.267	19100	Dcc+FB	Siva1
Dock5	0.85	0.3	0.278	0.135	20300	Dcc+FB	Dock5
Hmox2	0.87	0.31	0.272	0.132	2100	Dcc+FB	Hmox2
Arf5	0.89	0.28	0.833	0.571	21400	Dcc+FB	Arf5
Ube2l3	0.9	0.27	0.653	0.428	21500	Dcc+FB	Ube2l3
Tln1	1	0.32	0.513	0.321	24000	Dcc+FB	Tln1
Hsbp1	1	0.26	0.593	0.375	24100	Dcc+FB	Hsbp1
Kidins220	1.01	0.31	0.288	0.142	24100	Dcc+FB	Kidins220
Dnm1l	1.08	0.3	0.344	0.183	26000	Dcc+FB	Dnm1l
Fbln5	1.15	0.28	0.468	0.267	2760	Dcc+FB	Fbln5
Mlec	1.28	0.29	0.386	0.213	30600	Dcc+FB	Mlec
Rab2a	1.28	0.31	0.865	0.587	30600	Dcc+FB	Rab2a
Amotl2	1.33	0.27	0.476	0.28	31800	Dcc+FB	Amotl2
Fryl	1.52	0.3	0.381	0.211	36400	Dcc+FB	Fryl
Srp72	1.65	0.27	0.474	0.282	39700	Dcc+FB	Srp72
Tubb5	1.67	0.26	0.804	0.536	40100	Dcc+FB	Tubb5
Anp32a	1.98	0.27	0.434	0.259	47500	Dcc+FB	Anp32a
Ankrd17	2.02	0.27	0.73	0.517	48400	Dcc+FB	Ankrd17
Fam92a	2.19	0.29	0.397	0.226	52600	Dcc+FB	Fam92a
Selenos	2.23	0.27	0.69	0.456	53500	Dcc+FB	Selenos
Mzt1	2.3	0.27	0.254	0.12	55000	Dcc+FB	Mzt1
Myo10	2.38	0.48	0.447	0.254	57100	Dcc+FB	Myo10
Pcdh15	2.49	0.44	0.212	0.089	59700	Dcc+FB	Pcdh15
Asph	2.54	0.34	0.354	0.192	60900	Dcc+FB	Asph
Calm3	2.6	0.25	0.537	0.329	62400	Dcc+FB	Calm3
Cfl2	2.69	0.32	0.505	0.307	64500	Dcc+FB	Cfl2
Ndufb8	2.7	0.27	0.579	0.377	64700	Dcc+FB	Ndufb8
Mbd3	2.71	0.32	0.36	0.201	6490	Dcc+FB	Mbd3
Prrx1	0.28	0.27	0.862	0.598	66100	Dcc+FB	Prrx1
Ankib1	3.06	0.32	0.36	0.196	73500	Dcc+FB	Ankib1
Tmem134	3.17	0.28	0.389	0.222	76100	Dcc+FB	Tmem134
Fibp	3.98	0.3	0.286	0.142	95500	Dcc+FB	Fibp
Zfp638	4.22	0.29	0.41	0.237	101000	Dcc+FB	Zfp638
Cyhr1	4.92	0.26	0.294	0.148	118000	Dcc+FB	Cyhr1
Tox4	5.74	0.27	0.426	0.249	138000	Dcc+FB	Tox4
Clta	5.88	0.27	0.831	0.559	141000	Dcc+FB	Clta
Mylip	0.63	0.26	0.339	0.179	151000	Dcc+FB	Mylip
Snrpd2	6.53	0.27	0.648	0.43	157000	Dcc+FB	Snrpd2
Btbd7	7.07	0.27	0.675	0.443	169000	Dcc+FB	Btbd7
Xpo1	7.31	0.27	0.323	0.167	175000	Dcc+FB	Xpo1
Rgs7bp	9.04	0.39	0.18	0.072	21700	Dcc+FB	Rgs7bp
Klhdc2	9.99	0.26	0.397	0.23	240000	Dcc+FB	Klhdc2
Pappa	10.26	0.28	0.27	0.127	246000	Dcc+FB	Pappa
Rps23	10.64	0.25	0.989	0.925	255000	Dcc+FB	Rps23
Ddx10	0.11	0.37	0.386	0.221	260000	Dcc+FB	Ddx10
Jag1	14.09	0.31	0.373	0.208	338000	Dcc+FB	Jag1
Nkiras1	14.16	0.26	0.228	0.105	340000	Dcc+FB	Nkiras1
Slc22a4	14.78	0.32	0.31	0.158	354000	Dcc+FB	Slc22a4
Kat7	15.23	0.26	0.317	0.168	365000	Dcc+FB	Kat7
Zcchc7	16.96	0.27	0.508	0.314	407000	Dcc+FB	Zcchc7
AW554918	18.87	0.25	0.198	0.084	453000	Dcc+FB	AW554918
Naxe	20.52	0.26	0.307	0.162	492000	Dcc+FB	Naxe
Cyth2	22.12	0.29	0.349	0.195	530000	Dcc+FB	Cyth2
Tgfb1i1	22.15	0.27	0.376	0.213	531000	Dcc+FB	Tgfb1i1
Psmd9	28.79	0.27	0.349	0.194	690000	Dcc+FB	Psmd9
Wtip	30.77	0.28	0.328	0.179	738000	Dcc+FB	Wtip
Rabggtb	39.75	0.27	0.368	0.206	953000	Dcc+FB	Rabggtb
Rpl39l	40.59	0.26	0.331	0.179	974000	Dcc+FB	Rpl39l
Cntfr	43.43	0.27	0.111	0.035	1040000	Dcc+FB	Cntfr
Hip1	49.59	0.26	0.323	0.172	1190000	Dcc+FB	Hip1
Hpgd	5.07	0.37	0.283	0.143	1220000	Dcc+FB	Hpgd
Ephb2	58.62	0.26	0.307	0.163	1410000	Dcc+FB	Ephb2
Tlnrd1	73.75	0.31	0.291	0.152	1770000	Dcc+FB	Tlnrd1
9930021J03Rik	104.66	0.26	0.344	0.192	2510000	Dcc+FB	9930021J03Rik
Abracl	105.93	0.29	0.561	0.346	2540000	Dcc+FB	Abracl
Czib	123.43	0.26	0.304	0.165	2960000	Dcc+FB	Czib
Ext1	124.9	0.26	0.897	0.684	3000000	Dcc+FB	Ext1
Polr2d	130.12	0.26	0.296	0.158	312000	Dcc+FB	Polr2d
Dclk2	144.42	0.31	0.119	0.04	3460000	Dcc+FB	Dclk2
Nedd4	188.56	0.26	0.876	0.605	4520000	Dcc+FB	Nedd4
Slc30a5	216.67	0.29	0.286	0.15	5200000	Dcc+FB	Slc30a5
Resf1	259.12	0.38	0.384	0.227	6210000	Dcc+FB	Resf1
Ahsa1	272.49	0.27	0.323	0.183	6540000	Dcc+FB	Ahsa1
Eci2	30.43	0.27	0.341	0.197	7300000	Dcc+FB	Eci2
Arcn1	548.16	0.26	0.484	0.311	13100000	Dcc+FB	Arcn1
Phip	563.66	0.26	0.378	0.221	13500000	Dcc+FB	Phip
Mast4	678.46	0.25	0.622	0.422	16300000	Dcc+FB	Mast4
Ybx1	702.54	0.28	0.926	0.676	16800000	Dcc+FB	Ybx1
Lactb	842.55	0.28	0.198	0.091	20200000	Dcc+FB	Lactb
Farp1	864.8	0.25	0.418	0.257	20700000	Dcc+FB	Farp1
Cobll1	970.73	0.25	0.217	0.103	23300000	Dcc+FB	Cobll1
Mrpl48	1118.64	0.26	0.333	0.193	26800000	Dcc+FB	Mrpl48
Plxna2	1682.08	0.25	0.257	0.131	40300000	Dcc+FB	Plxna2
Slc35b1	2015.41	0.27	0.357	0.215	48300000	Dcc+FB	Slc35b1
Kmt5b	2031.62	0.26	0.347	0.202	48700000	Dcc+FB	Kmt5b
Glyr1	2072.08	0.28	0.384	0.232	49700000	Dcc+FB	Glyr1
Bbip1	3433.4	0.27	0.267	0.142	82300000	Dcc+FB	Bbip1
Msrb1	3931.69	0.26	0.304	0.17	94300000	Dcc+FB	Msrb1
Pde4dip	7627.32	0.27	0.291	0.158	18300000	Dcc+FB	Pde4dip
Pde12	9729.64	0.29	0.23	0.118	233000000	Dcc+FB	Pde12
R3hdm1	10866.5	0.25	0.357	0.214	261000000	Dcc+FB	R3hdm1
Tmeff1	18828.8	0.28	0.116	0.044	452000000	Dcc+FB	Tmeff1
Creld2	1970.84	0.26	0.28	0.157	473000000	Dcc+FB	Creld2
Cachd1	42837.1	0.37	0.373	0.222	10300000	Dcc+FB	Cachd1
Large1	59372.2	0.49	0.69	0.511	1420000000	Dcc+FB	Large1
Egflam	87139.6	0.31	0.233	0.124	2090000000	Dcc+FB	Egflam
Cenpv	89986.3	0.27	0.225	0.119	2160000000	Dcc+FB	Cenpv
Rbm33	244045	0.25	0.339	0.209	5850000000	Dcc+FB	Rbm33
Nhs	486257	0.28	0.265	0.149	0.000116619	Dcc+FB	Nhs
Pbx3	792278	0.33	0.265	0.15	0.000190012	Dcc+FB	Pbx3
2310039L15Rik	2.28505e+06	0.33	0.103	0.04	0.000548023	Dcc+FB	2310039L15Rik
Spp1	7.72915e+06	0.32	0.138	0.065	0.00185368	Dcc+FB	Spp1
Kif2a	9.05184e+06	0.25	0.444	0.307	0.0021709	Dcc+FB	Kif2a
Atf3	2.17104e+08	0.28	0.833	0.681	0.052068	Dcc+FB	Atf3
Gpbp1l1	3.53756e+08	0.39	0.278	0.176	0.0848412	Dcc+FB	Gpbp1l1
Snx27	8.85891e+08	0.38	0.201	0.122	0.212463	Dcc+FB	Snx27
Unc119b	2.7137e+09	0.37	0.151	0.087	0.650826	Dcc+FB	Unc119b
Gm49313	0	0.29	0.127	0.074	1	Dcc+FB	Gm49313
Terf2ip	0	0.44	0.114	0.063	1	Dcc+FB	Terf2ip
Junb	0	0.42	0.913	0.824	1	Dcc+FB	Junb
Arhgef40	0	0.61	0.177	0.119	1	Dcc+FB	Arhgef40
Fos	0	0.38	0.852	0.782	1	Dcc+FB	Fos
Trps11	0	178005874753915	0.785	0.226	9.27e-276	Apcdd1+FB	Trps1
Col23a11	0	147140702207381	0.67	0.131	8.17e-269	Apcdd1+FB	Col23a1
Lef11	0	158030934301245	0.599	0.102	1.9e-261	Apcdd1+FB	Lef1
Enpp21	0	172246667605688	0.722	0.209	8.46e-249	Apcdd1+FB	Enpp2
Clstn2	0	167732266081394	0.465	0.05	4e-248	Apcdd1+FB	Clstn2
Wif11	0	188914479963575	0.599	0.131	7.19e-236	Apcdd1+FB	Wif1
Ptma1	0	112963318420219	0.953	0.881	7.86e-221	Apcdd1+FB	Ptma
Gcnt21	0	136603698915369	0.656	0.173	9.87e-221	Apcdd1+FB	Gcnt2
Inhba1	0	154368297890188	0.595	0.133	4.07e-217	Apcdd1+FB	Inhba
Prdm11	0	133895455084947	0.555	0.113	7.44e-215	Apcdd1+FB	Prdm1
Mdk1	0	140448752644018	0.629	0.153	4.87e-213	Apcdd1+FB	Mdk
Spock1	0	0.99	0.357	0.026	1.75e-203	Apcdd1+FB	Spock1
Spon11	0	14030725572042	0.657	0.194	1.51e-193	Apcdd1+FB	Spon1
H3f3b1	0	114313119846884	0.971	0.892	3.58e-192	Apcdd1+FB	H3f3b
Zfand51	0	144966598900073	0.893	0.65	1.04e-188	Apcdd1+FB	Zfand5
Nav21	0	187100267932112	0.563	0.152	6.53e-184	Apcdd1+FB	Nav2
Myo1e1	0	136155781394749	0.737	0.293	1.21e-181	Apcdd1+FB	Myo1e
Lamc31	0	103900458136809	0.532	0.122	8.94e-180	Apcdd1+FB	Lamc3
Actb1	0	117429863670464	0.975	0.922	1.6e-176	Apcdd1+FB	Actb
Runx31	0	103280898222323	0.435	0.077	1.77e-172	Apcdd1+FB	Runx3
Pde4d1	0	140834451177115	0.75	0.317	2.35e-172	Apcdd1+FB	Pde4d
Kctd11	0	115411237576296	0.474	0.098	9.21e-167	Apcdd1+FB	Kctd1
Cd24a1	0	120371119843286	0.51	0.122	1.66e-162	Apcdd1+FB	Cd24a
Gldn1	0	108811005652516	0.476	0.098	2.94e-162	Apcdd1+FB	Gldn
Bcl21	0	105598155242037	0.573	0.166	2.28e-151	Apcdd1+FB	Bcl2
Fam214a	0	135136399605856	0.557	0.165	1.05e-150	Apcdd1+FB	Fam214a
Crabp11	0	132084293324763	0.463	0.097	3.84e-150	Apcdd1+FB	Crabp1
Nkd21	0	0.96	0.463	0.1	7.11e-150	Apcdd1+FB	Nkd2
Ankrd281	0	120750306453358	0.711	0.295	2.1e-149	Apcdd1+FB	Ankrd28
Robo21	0	116225459458628	0.67	0.228	5.76e-148	Apcdd1+FB	Robo2
Hsp90ab11	0	0.84	0.948	0.917	7.76e-141	Apcdd1+FB	Hsp90ab1
Csrp11	0	114762208083046	0.643	0.241	3.77e-140	Apcdd1+FB	Csrp1
Vcl1	0	11883195624808	0.774	0.385	2.45e-137	Apcdd1+FB	Vcl
Sox18	0	102313527286103	0.305	0.037	5.32e-137	Apcdd1+FB	Sox18
Sorbs11	0	117692197644611	0.498	0.135	9.97e-137	Apcdd1+FB	Sorbs1
Tpm11	0	123606086124478	0.764	0.382	1.71e-135	Apcdd1+FB	Tpm1
Prlr1	0	0.93	0.361	0.061	3.85e-133	Apcdd1+FB	Prlr
Rspo11	0	0.95	0.503	0.133	2.41e-131	Apcdd1+FB	Rspo1
Eif11	0	0.75	0.943	0.876	7.3e-130	Apcdd1+FB	Eif1
Actg11	0	125939873853244	0.891	0.757	1.24e-126	Apcdd1+FB	Actg1
Pcdh151	0	0.82	0.282	0.032	5.21e-126	Apcdd1+FB	Pcdh15
Malat11	0	104058371381459	1	0.989	2.85e-124	Apcdd1+FB	Malat1
Ltbp11	0	133711522353668	0.733	0.381	3.04e-124	Apcdd1+FB	Ltbp1
Ndnf	0	0.74	0.244	0.02	9.71e-126	Apcdd1+FB	Ndnf
H3f3a1	0	0.94	0.882	0.732	1.64e-122	Apcdd1+FB	H3f3a
Gng2	0	0.72	0.394	0.088	1.93e-121	Apcdd1+FB	Gng2
Rspo31	0	0.75	0.483	0.12	2.29e-121	Apcdd1+FB	Rspo3
Ubb1	0	0.84	0.972	0.927	3.3e-120	Apcdd1+FB	Ubb
Znrf1	0	104892967865937	0.585	0.213	1.81e-118	Apcdd1+FB	Znrf1
Hsp90aa11	0	100648478986057	0.959	0.858	1.37e-117	Apcdd1+FB	Hsp90aa1
Myh91	0	112734798095307	0.74	0.388	4.03e-117	Apcdd1+FB	Myh9
Cttnbp21	0	0.59	0.325	0.054	7.89e-116	Apcdd1+FB	Cttnbp2
Notch11	0	0.71	0.401	0.095	3.09e-114	Apcdd1+FB	Notch1
Bach21	0	111136826166822	0.597	0.236	3.45e-114	Apcdd1+FB	Bach2
Runx11	0	0.93	0.757	0.369	4.88e-112	Apcdd1+FB	Runx1
Ubash3b1	0	0.84	0.457	0.133	6.16e-110	Apcdd1+FB	Ubash3b
Otud7a1	0	0.93	0.291	0.044	9.51e-109	Apcdd1+FB	Otud7a
Sobp1	0	0.99	0.619	0.251	3.48e-108	Apcdd1+FB	Sobp
Srsf51	0	0.97	0.789	0.493	7.53e-107	Apcdd1+FB	Srsf5
Ets11	0	0.85	0.555	0.205	4.38e-106	Apcdd1+FB	Ets1
Ptpn11	0	0.96	0.615	0.271	4.39e-105	Apcdd1+FB	Ptpn1
Fbxl71	0	115147076225557	0.668	0.319	8.06e-105	Apcdd1+FB	Fbxl7
Ncam11	0	0.94	0.579	0.214	2.93e-104	Apcdd1+FB	Ncam1
Stat5a1	0	0.77	0.382	0.095	9.72e-102	Apcdd1+FB	Stat5a
Gpc5	0	0.8	0.181	0.008	1.9e-101	Apcdd1+FB	Gpc5
2610307P16Rik	0	0.88	0.399	0.103	2.44e-101	Apcdd1+FB	2610307P16Rik
Tfap2c	0	0.54	0.245	0.03	2.18e-100	Apcdd1+FB	Tfap2c
Cacna1g	0	0.63	0.34	0.075	2.55e-100	Apcdd1+FB	Cacna1g
Serpine21	0	0.62	0.588	0.205	4.92e-100	Apcdd1+FB	Serpine2
Prss12	0	0.76	0.348	0.08	5.65e-102	Apcdd1+FB	Prss12
Tns31	0	0.79	0.479	0.156	3.37e-97	Apcdd1+FB	Tns3
Hspb1	0	138491161853181	0.904	0.687	5.8e-97	Apcdd1+FB	Hspb1
Fgfr11	0	0.79	0.91	0.697	1.02e-95	Apcdd1+FB	Fgfr1
Adgrb31	0	100288647196581	0.382	0.097	2.25e-93	Apcdd1+FB	Adgrb3
Cdc42bpa1	0	0.91	0.597	0.264	5.53e-93	Apcdd1+FB	Cdc42bpa
Pappa1	0	0.75	0.327	0.07	1.05e-92	Apcdd1+FB	Pappa
Dnajc61	0	144157277741841	0.364	0.093	2.18e-91	Apcdd1+FB	Dnajc6
Apcdd11	0	0.75	0.398	0.112	7.65e-91	Apcdd1+FB	Apcdd1
Ifitm11	0	0.99	0.698	0.318	2.22e-90	Apcdd1+FB	Ifitm1
Cfl11	0	0.88	0.809	0.58	2.72e-90	Apcdd1+FB	Cfl1
Gnl21	0	0.78	0.536	0.21	3.4e-90	Apcdd1+FB	Gnl2
Robo11	0	0.9	0.511	0.181	5.44e-90	Apcdd1+FB	Robo1
Zswim4	0	0.73	0.481	0.169	5.79e-90	Apcdd1+FB	Zswim4
Gpr176	0	0.93	0.367	0.097	4.58e-89	Apcdd1+FB	Gpr176
Gjc11	0	0.66	0.442	0.142	2.31e-88	Apcdd1+FB	Gjc1
Lmna	0	0.89	0.868	0.683	1.94e-87	Apcdd1+FB	Lmna
Snhg11	0	0.82	0.722	0.405	2.83e-87	Apcdd1+FB	Snhg1
Myo1b1	0	0.71	0.433	0.135	5.98e-87	Apcdd1+FB	Myo1b
Stac1	0	0.52	0.212	0.024	3.32e-86	Apcdd1+FB	Stac
Dgkh1	0	0.79	0.565	0.229	1.34e-85	Apcdd1+FB	Dgkh
Bpgm1	0	0.97	0.41	0.129	2.09e-85	Apcdd1+FB	Bpgm
Pde3a	0	0.92	0.637	0.306	2.17e-85	Apcdd1+FB	Pde3a
Mpped21	0	0.55	0.303	0.064	6.95e-85	Apcdd1+FB	Mpped2
Luzp11	0	0.9	0.729	0.415	2.31e-84	Apcdd1+FB	Luzp1
Apoe1	0	0.81	0.747	0.388	5.83e-84	Apcdd1+FB	Apoe
Kif26b1	0	0.82	0.424	0.134	2.43e-83	Apcdd1+FB	Kif26b
Dock51	0	0.66	0.329	0.08	3.92e-83	Apcdd1+FB	Dock5
Frat21	0	0.67	0.445	0.144	1.15e-82	Apcdd1+FB	Frat2
Crispld2	0	0.89	0.528	0.206	5.07e-83	Apcdd1+FB	Crispld2
Abr1	0	0.58	0.354	0.093	6.69e-82	Apcdd1+FB	Abr
Klf71	0	0.96	0.614	0.313	7.3e-82	Apcdd1+FB	Klf7
Ptch11	0	0.76	0.494	0.183	8.43e-82	Apcdd1+FB	Ptch1
Bex31	0	0.69	0.461	0.166	1.11e-81	Apcdd1+FB	Bex3
Dhx40	0	0.83	0.546	0.229	1.41e-81	Apcdd1+FB	Dhx40
Selenok1	0	0.77	0.833	0.623	1.7e-81	Apcdd1+FB	Selenok
Cpa6	0	0.7	0.269	0.051	5.9e-81	Apcdd1+FB	Cpa6
Fgfr21	0	0.76	0.64	0.304	1.76e-80	Apcdd1+FB	Fgfr2
Eya21	0	0.54	0.297	0.065	1.57e-80	Apcdd1+FB	Eya2
Lims11	0	0.92	0.685	0.393	7.38e-78	Apcdd1+FB	Lims1
Ube2b1	0	0.8	0.761	0.495	1.78e-77	Apcdd1+FB	Ube2b
Taf6l	0	0.56	0.196	0.023	2.07e-77	Apcdd1+FB	Taf6l
Pik3cb1	0	0.57	0.304	0.072	3.3e-77	Apcdd1+FB	Pik3cb
Bmp41	0	0.75	0.433	0.145	3.3e-77	Apcdd1+FB	Bmp4
Cald11	0	0.95	0.834	0.613	6.91e-75	Apcdd1+FB	Cald1
Rasd1	0	0.67	0.233	0.039	1.38e-74	Apcdd1+FB	Rasd1
Rorb	0	0.68	0.323	0.084	1.7e-74	Apcdd1+FB	Rorb
Dkk2	0	121908859007103	0.312	0.081	8.5e-75	Apcdd1+FB	Dkk2
Mtss21	0	0.47	0.293	0.068	4.17e-73	Apcdd1+FB	Mtss2
Crem1	0	0.52	0.326	0.085	5.59e-73	Apcdd1+FB	Crem
Pqlc11	0	0.7	0.491	0.198	1.11e-72	Apcdd1+FB	Pqlc1
Dcc1	0	0.7	0.365	0.1	1.26e-72	Apcdd1+FB	Dcc
Tagln	0	0.68	0.435	0.147	2.24e-72	Apcdd1+FB	Tagln
Frem11	0	0.48	0.328	0.086	3.77e-72	Apcdd1+FB	Frem1
Plcb11	0	0.86	0.411	0.14	5.36e-72	Apcdd1+FB	Plcb1
Gm20186	0	0.75	0.338	0.094	8.31e-72	Apcdd1+FB	Gm20186
Marcksl11	0	0.75	0.373	0.119	7.74e-71	Apcdd1+FB	Marcksl1
Myo1d	0	0.83	0.438	0.158	2.82e-70	Apcdd1+FB	Myo1d
Ptk71	0	0.57	0.345	0.098	5.33e-70	Apcdd1+FB	Ptk7
Hhip1	0	0.63	0.354	0.101	6.32e-70	Apcdd1+FB	Hhip
Alpl1	0	0.69	0.359	0.106	1.45e-69	Apcdd1+FB	Alpl
Rb1	0	0.63	0.378	0.119	2.68e-69	Apcdd1+FB	Rb1
Prex21	0	0.79	0.56	0.251	2.7e-69	Apcdd1+FB	Prex2
Flvcr1	0	0.62	0.337	0.097	2.82e-69	Apcdd1+FB	Flvcr1
Atxn11	0	0.82	0.614	0.294	3.11e-69	Apcdd1+FB	Atxn1
Hspd11	0	0.94	0.737	0.458	2.28e-69	Apcdd1+FB	Hspd1
Map2k41	0	0.71	0.592	0.288	5.14e-68	Apcdd1+FB	Map2k4
Ptprk1	0	0.63	0.394	0.129	5.22e-68	Apcdd1+FB	Ptprk
Btg1	0	0.94	0.944	0.772	5.86e-68	Apcdd1+FB	Btg1
Eif1a1	0	0.67	0.715	0.421	9.35e-68	Apcdd1+FB	Eif1a
Ghrh	0	100674279104365	0.133	0.007	2.08e-67	Apcdd1+FB	Ghrh
Thrb1	0	0.78	0.486	0.193	2.17e-67	Apcdd1+FB	Thrb
Ythdc11	0	0.78	0.752	0.48	2.85e-67	Apcdd1+FB	Ythdc1
Nrp2	0	0.6	0.409	0.137	3.15e-67	Apcdd1+FB	Nrp2
Map3k31	0	0.63	0.506	0.211	4.79e-67	Apcdd1+FB	Map3k3
Klf9	0	0.79	0.851	0.68	7.06e-67	Apcdd1+FB	Klf9
Chodl1	0	0.48	0.24	0.047	1.35e-66	Apcdd1+FB	Chodl
Daam21	0	0.49	0.287	0.071	8.62e-66	Apcdd1+FB	Daam2
Prom1	0	0.51	0.181	0.024	6.34e-65	Apcdd1+FB	Prom1
4921524J17Rik1	0	0.62	0.457	0.184	8.46e-65	Apcdd1+FB	4921524J17Rik
Snai1	0	0.57	0.379	0.126	9.6e-65	Apcdd1+FB	Snai1
B3gnt21	0	0.72	0.504	0.217	1.16e-64	Apcdd1+FB	B3gnt2
Rbm31	0	0.72	0.806	0.615	1.2e-64	Apcdd1+FB	Rbm3
Hspe11	0	102572694981139	0.839	0.664	1.97e-64	Apcdd1+FB	Hspe1
Sertad21	0	0.69	0.629	0.335	3.13e-65	Apcdd1+FB	Sertad2
Cemip	0	106359840383036	0.159	0.016	3.59e-64	Apcdd1+FB	Cemip
Smim31	0	0.52	0.375	0.123	2.64e-63	Apcdd1+FB	Smim3
Adgrl31	0	0.48	0.3	0.077	2.84e-63	Apcdd1+FB	Adgrl3
Cacybp1	0	0.71	0.583	0.307	9.22e-63	Apcdd1+FB	Cacybp
Slc6a17	0	0.37	0.184	0.026	1.6e-62	Apcdd1+FB	Slc6a17
Lingo21	0	0.48	0.323	0.088	2.42e-62	Apcdd1+FB	Lingo2
Sdk21	0	0.31	0.219	0.041	6.39e-62	Apcdd1+FB	Sdk2
BC0055611	0	0.58	0.472	0.195	8.53e-62	Apcdd1+FB	BC005561
Ppm1l	0	0.6	0.27	0.065	1.34e-61	Apcdd1+FB	Ppm1l
Fnbp1l1	0	0.44	0.324	0.095	2.11e-61	Apcdd1+FB	Fnbp1l
Pde4dip1	0	0.51	0.338	0.107	3.86e-61	Apcdd1+FB	Pde4dip
Card191	0	0.65	0.409	0.157	4.07e-61	Apcdd1+FB	Card19
Erc11	0	0.69	0.625	0.325	5.04e-61	Apcdd1+FB	Erc1
Dnaja11	0	0.81	0.873	0.713	5.81e-61	Apcdd1+FB	Dnaja1
Mir155hg	0	0.42	0.24	0.051	8.88e-61	Apcdd1+FB	Mir155hg
Rheb1	0	0.83	0.658	0.406	1e-60	Apcdd1+FB	Rheb
Ptgir	0	0.56	0.177	0.025	2.2e-61	Apcdd1+FB	Ptgir
Sh2b2	0	0.31	0.203	0.035	4.78e-60	Apcdd1+FB	Sh2b2
Jag11	0	0.68	0.409	0.152	7.04e-60	Apcdd1+FB	Jag1
Fam133b1	0	0.61	0.489	0.205	1.9e-60	Apcdd1+FB	Fam133b
Grasp1	0	0.63	0.368	0.128	2.22e-59	Apcdd1+FB	Grasp
Ralgds	0	0.53	0.386	0.136	2.52e-59	Apcdd1+FB	Ralgds
Corin1	0	0.47	0.315	0.088	3.41e-59	Apcdd1+FB	Corin
Odc11	0	0.64	0.759	0.492	6.07e-59	Apcdd1+FB	Odc1
Mef2a	0	0.82	0.66	0.383	1.1e-58	Apcdd1+FB	Mef2a
Sybu	0	0.48	0.236	0.052	3.44e-58	Apcdd1+FB	Sybu
Prtg	0	115174971230754	0.257	0.063	4.97e-58	Apcdd1+FB	Prtg
Slc16a21	0	0.56	0.446	0.176	5.36e-59	Apcdd1+FB	Slc16a2
Bcl2l111	0	0.75	0.476	0.197	6.45e-58	Apcdd1+FB	Bcl2l11
Scube31	0	0.4	0.316	0.09	7.62e-58	Apcdd1+FB	Scube3
Tmem132c1	0	0.38	0.343	0.106	8.06e-58	Apcdd1+FB	Tmem132c
Chd61	0	0.63	0.491	0.217	1.13e-57	Apcdd1+FB	Chd6
Ephb61	0	0.33	0.195	0.033	1.86e-57	Apcdd1+FB	Ephb6
Gpatch81	0	0.61	0.516	0.235	3.14e-57	Apcdd1+FB	Gpatch8
Hip11	0	0.65	0.357	0.121	4.4e-57	Apcdd1+FB	Hip1
Myo101	0	0.61	0.474	0.195	5.66e-57	Apcdd1+FB	Myo10
Lrrn11	0	0.4	0.248	0.058	2.67e-56	Apcdd1+FB	Lrrn1
Ubald11	0	0.45	0.297	0.085	3.26e-56	Apcdd1+FB	Ubald1
Myl91	0	0.54	0.449	0.179	5.81e-56	Apcdd1+FB	Myl9
Hivep3	0	0.63	0.4	0.154	6.69e-56	Apcdd1+FB	Hivep3
Epha71	0	0.56	0.221	0.046	7.92e-56	Apcdd1+FB	Epha7
Srgap31	0	0.61	0.285	0.081	1.56e-55	Apcdd1+FB	Srgap3
Tcf7	0	0.33	0.162	0.022	4.29e-55	Apcdd1+FB	Tcf7
Dek1	0	0.58	0.614	0.325	4.57e-55	Apcdd1+FB	Dek
Cib21	0	0.39	0.232	0.052	7.81e-55	Apcdd1+FB	Cib2
Scube11	0	0.33	0.197	0.036	9.48e-55	Apcdd1+FB	Scube1
Rgs61	0	0.61	0.303	0.091	2.78e-54	Apcdd1+FB	Rgs6
Wipi2	0	0.56	0.425	0.168	3.42e-54	Apcdd1+FB	Wipi2
Dennd5b	0	0.52	0.49	0.217	3.77e-54	Apcdd1+FB	Dennd5b
Fam118a	0	0.34	0.18	0.029	4.42e-54	Apcdd1+FB	Fam118a
Srsf31	0	0.66	0.759	0.534	5.15e-54	Apcdd1+FB	Srsf3
Tpm2	0	0.47	0.451	0.176	8.58e-54	Apcdd1+FB	Tpm2
Snrpd1	0	0.63	0.632	0.371	1.1e-53	Apcdd1+FB	Snrpd1
Sumo11	0	0.67	0.749	0.509	2.05e-53	Apcdd1+FB	Sumo1
Ern1	0	0.66	0.542	0.261	3.79e-53	Apcdd1+FB	Ern1
Kdm5b1	0	0.55	0.469	0.204	1.16e-52	Apcdd1+FB	Kdm5b
Dio2	0	0.31	0.14	0.015	1.21e-52	Apcdd1+FB	Dio2
Cd109	0	0.58	0.364	0.13	1.53e-52	Apcdd1+FB	Cd109
Ttll51	0	0.46	0.33	0.108	2.51e-52	Apcdd1+FB	Ttll5
Slc26a71	0	0.42	0.219	0.047	2.67e-52	Apcdd1+FB	Slc26a7
Tenm3	0	0.63	0.498	0.221	2.92e-52	Apcdd1+FB	Tenm3
Rasa21	0	0.48	0.441	0.181	6.3e-52	Apcdd1+FB	Rasa2
Arrdc3	0	0.94	0.411	0.168	7.74e-52	Apcdd1+FB	Arrdc3
Vim1	0	0.75	0.914	0.852	9.39e-52	Apcdd1+FB	Vim
Egr31	0	0.56	0.334	0.111	2.28e-51	Apcdd1+FB	Egr3
Jund1	0	0.91	0.889	0.813	3.41e-52	Apcdd1+FB	Jund
Gm175011	0	0.52	0.397	0.151	5.59e-52	Apcdd1+FB	Gm17501
Pdcd101	0	0.6	0.573	0.308	6.64e-51	Apcdd1+FB	Pdcd10
Bmp71	0	0.46	0.26	0.07	8.06e-51	Apcdd1+FB	Bmp7
Arid5b1	0	0.74	0.823	0.592	8.76e-51	Apcdd1+FB	Arid5b
a	0	0.89	0.355	0.129	9.22e-51	Apcdd1+FB	a
Hspa81	0	0.58	0.968	0.931	1.74e-50	Apcdd1+FB	Hspa8
Fermt21	0	0.72	0.733	0.504	2.32e-50	Apcdd1+FB	Fermt2
Sept111	0	0.64	0.63	0.331	3.3e-50	Apcdd1+FB	2024-09-11
Sub11	0	0.61	0.722	0.478	1.04e-49	Apcdd1+FB	Sub1
Magoh1	0	0.56	0.59	0.313	1.49e-49	Apcdd1+FB	Magoh
Gm493131	0	170792844618764	0.19	0.037	2.46e-49	Apcdd1+FB	Gm49313
Rab181	0	0.62	0.568	0.303	3.82e-49	Apcdd1+FB	Rab18
Tmem1081	0	0.5	0.185	0.034	4.19e-49	Apcdd1+FB	Tmem108
Sdc11	0	0.45	0.293	0.089	8.7e-49	Apcdd1+FB	Sdc1
Piezo1	0	0.68	0.534	0.267	1.04e-48	Apcdd1+FB	Piezo1
Tiam21	0	0.52	0.332	0.115	1.26e-48	Apcdd1+FB	Tiam2
Mcm41	0	0.35	0.315	0.102	2.78e-48	Apcdd1+FB	Mcm4
Smoc1	0	0.32	0.12	0.01	6.01e-48	Apcdd1+FB	Smoc1
Srsf71	0	0.56	0.685	0.414	1.39e-47	Apcdd1+FB	Srsf7
Prpf18	0	0.46	0.337	0.116	1.86e-47	Apcdd1+FB	Prpf18
Notum	0	0.3	0.14	0.017	2.28e-47	Apcdd1+FB	Notum
Zfand61	0	0.57	0.58	0.308	2.41e-47	Apcdd1+FB	Zfand6
Map1lc3a1	0	0.67	0.709	0.484	2.76e-47	Apcdd1+FB	Map1lc3a
Zmym41	0	0.46	0.382	0.145	4.88e-47	Apcdd1+FB	Zmym4
Tjp11	0	0.55	0.479	0.22	6.69e-48	Apcdd1+FB	Tjp1
Syne1	0	0.71	0.505	0.243	9.22e-47	Apcdd1+FB	Syne1
Ctdspl	0	0.56	0.387	0.157	1.07e-46	Apcdd1+FB	Ctdspl
Apol81	0	0.35	0.223	0.055	2.07e-46	Apcdd1+FB	Apol8
Rell1	0	0.51	0.466	0.208	2.1e-46	Apcdd1+FB	Rell1
Lrrfip1	0	0.61	0.482	0.219	2.48e-46	Apcdd1+FB	Lrrfip1
Birc61	0	0.59	0.63	0.358	2.6e-46	Apcdd1+FB	Birc6
Mkln1	0	0.58	0.579	0.307	2.63e-46	Apcdd1+FB	Mkln1
Stx6	0	0.48	0.405	0.164	2.63e-48	Apcdd1+FB	Stx6
1700025G04Rik1	0	0.61	0.517	0.263	3.04e-46	Apcdd1+FB	1700025G04Rik
Msrb31	0	0.62	0.442	0.197	3.54e-47	Apcdd1+FB	Msrb3
Cyp511	0	0.48	0.38	0.148	3.68e-46	Apcdd1+FB	Cyp51
Lhfpl31	0	0.38	0.14	0.018	4.94e-46	Apcdd1+FB	Lhfpl3
Tbc1d91	0	0.41	0.281	0.084	5.37e-46	Apcdd1+FB	Tbc1d9
Ric1	0	0.64	0.435	0.185	5.8e-46	Apcdd1+FB	Ric1
Mlf11	0	0.39	0.262	0.075	1.22e-45	Apcdd1+FB	Mlf1
Nxn1	0	0.55	0.438	0.191	1.25e-45	Apcdd1+FB	Nxn
Brd81	0	0.47	0.402	0.165	3.28e-45	Apcdd1+FB	Brd8
Alcam1	0	0.51	0.328	0.114	3.72e-45	Apcdd1+FB	Alcam
Frmd4a1	0	0.59	0.427	0.185	4.01e-46	Apcdd1+FB	Frmd4a
Actn11	0	0.42	0.384	0.149	6.06e-45	Apcdd1+FB	Actn1
Ncor11	0	0.55	0.649	0.383	8.72e-45	Apcdd1+FB	Ncor1
U2af11	0	0.55	0.684	0.431	9.65e-45	Apcdd1+FB	U2af1
Glis11	0	0.47	0.333	0.116	1.82e-44	Apcdd1+FB	Glis1
Olfm2	0	0.34	0.2	0.045	2.04e-44	Apcdd1+FB	Olfm2
Gas51	0	0.59	0.869	0.704	2.51e-44	Apcdd1+FB	Gas5
Rbm391	0	0.52	0.888	0.751	2.71e-44	Apcdd1+FB	Rbm39
Rfx31	0	0.57	0.344	0.127	3.57e-45	Apcdd1+FB	Rfx3
Dpm11	0	0.56	0.66	0.411	5.83e-44	Apcdd1+FB	Dpm1
Unc5b	0	0.27	0.176	0.034	8.03e-44	Apcdd1+FB	Unc5b
Pdlim3	0	0.33	0.129	0.015	1.45e-43	Apcdd1+FB	Pdlim3
Stac2	0	0.26	0.144	0.021	3.11e-43	Apcdd1+FB	Stac2
Id11	0	0.66	0.442	0.198	3.59e-45	Apcdd1+FB	Id1
Fzd3	0	0.36	0.21	0.05	4.04e-43	Apcdd1+FB	Fzd3
Dph31	0	0.58	0.538	0.283	4.95e-43	Apcdd1+FB	Dph3
Btbd111	0	0.45	0.318	0.111	5.47e-43	Apcdd1+FB	Btbd11
Rhob1	0	0.72	0.676	0.423	6.63e-43	Apcdd1+FB	Rhob
Clcf1	0	0.31	0.162	0.028	8.47e-43	Apcdd1+FB	Clcf1
1971-03-01	0	0.54	0.498	0.243	9.15e-43	Apcdd1+FB	2024-03-07
Tmcc11	0	0.59	0.534	0.274	1.31e-42	Apcdd1+FB	Tmcc1
Evl	0	0.46	0.332	0.121	1.72e-43	Apcdd1+FB	Evl
Hipk21	0	0.52	0.426	0.179	1.84e-42	Apcdd1+FB	Hipk2
Cnn21	0	0.52	0.368	0.148	2.98e-42	Apcdd1+FB	Cnn2
Crebrf	0	0.66	0.439	0.199	3.28e-42	Apcdd1+FB	Crebrf
Gng8	0	0.3	0.141	0.021	6.29e-42	Apcdd1+FB	Gng8
Stk40	0	0.49	0.569	0.301	8.32e-42	Apcdd1+FB	Stk40
Paip2	0	0.6	0.675	0.413	9.54e-42	Apcdd1+FB	Paip2
Med141	0	0.44	0.337	0.123	1.05e-41	Apcdd1+FB	Med14
Slc6a6	0	0.84	0.465	0.228	1.25e-41	Apcdd1+FB	Slc6a6
Ptprg1	0	0.6	0.489	0.238	2.08e-41	Apcdd1+FB	Ptprg
Fam129b	0	0.49	0.461	0.212	2.31e-41	Apcdd1+FB	Fam129b
Lmbr1l	0	0.33	0.33	0.121	2.62e-41	Apcdd1+FB	Lmbr1l
Ezr	0	0.36	0.346	0.131	3.39e-41	Apcdd1+FB	Ezr
Mob41	0	0.47	0.497	0.248	4.52e-42	Apcdd1+FB	Mob4
Fosl21	0	0.61	0.647	0.391	4.84e-41	Apcdd1+FB	Fosl2
Maml1	0	0.42	0.386	0.16	5.67e-41	Apcdd1+FB	Maml1
Palld1	0	0.66	0.529	0.273	6.01e-41	Apcdd1+FB	Palld
Stk38l	0	0.49	0.254	0.077	6.14e-41	Apcdd1+FB	Stk38l
Tgfb1i11	0	0.5	0.387	0.167	6.23e-42	Apcdd1+FB	Tgfb1i1
Aplp1	0	0.26	0.166	0.032	6.37e-41	Apcdd1+FB	Aplp1
Kdm7a	0	0.74	0.519	0.272	6.9e-41	Apcdd1+FB	Kdm7a
Smarce1	0	0.48	0.494	0.246	7.37e-41	Apcdd1+FB	Smarce1
Ube2s1	0	0.55	0.657	0.41	1.11e-40	Apcdd1+FB	Ube2s
Khdrbs11	0	0.54	0.561	0.315	1.73e-40	Apcdd1+FB	Khdrbs1
Atp2c1	0	0.48	0.454	0.212	2.06e-40	Apcdd1+FB	Atp2c1
Dll1	0	0.26	0.121	0.014	2.06e-40	Apcdd1+FB	Dll1
2310039L15Rik1	0	144953599572936	0.126	0.016	2.08e-41	Apcdd1+FB	2310039L15Rik
Ankrd11	0	0.6	0.741	0.503	2.16e-40	Apcdd1+FB	Ankrd11
Cnn31	0	0.66	0.546	0.297	2.91e-40	Apcdd1+FB	Cnn3
Gsk3b1	0	0.64	0.625	0.385	2.95e-40	Apcdd1+FB	Gsk3b
R3hdm21	0	0.56	0.575	0.316	3.12e-40	Apcdd1+FB	R3hdm2
Ppig1	0	0.47	0.538	0.286	3.71e-40	Apcdd1+FB	Ppig
1110038B12Rik	0	0.49	0.583	0.317	3.8e-40	Apcdd1+FB	1110038B12Rik
Fscn11	0	0.4	0.314	0.112	4.1e-40	Apcdd1+FB	Fscn1
Sms1	0	0.35	0.304	0.105	4.42e-40	Apcdd1+FB	Sms
Zcrb11	0	0.53	0.606	0.354	5.3e-40	Apcdd1+FB	Zcrb1
Edn31	0	0.4	0.246	0.07	7.42e-40	Apcdd1+FB	Edn3
Dlg11	0	0.66	0.541	0.285	7.46e-40	Apcdd1+FB	Dlg1
Rad54l2	0	0.4	0.363	0.144	8.6e-40	Apcdd1+FB	Rad54l2
Ctbp2	0	0.36	0.269	0.087	9.11e-40	Apcdd1+FB	Ctbp2
Arhgap31	0	0.45	0.356	0.14	9.2e-40	Apcdd1+FB	Arhgap31
Prr71	0	0.41	0.308	0.111	1.82e-39	Apcdd1+FB	Prr7
Atxn2l	0	0.36	0.387	0.16	1.97e-39	Apcdd1+FB	Atxn2l
Tnik1	0	0.49	0.273	0.09	1.97e-39	Apcdd1+FB	Tnik
Acin11	0	0.5	0.56	0.308	2.06e-39	Apcdd1+FB	Acin1
Slc2a131	0	0.77	0.324	0.124	3.09e-39	Apcdd1+FB	Slc2a13
Sgip1	0	0.32	0.248	0.073	4e-40	Apcdd1+FB	Sgip1
Chchd2	0	0.57	0.878	0.816	4.2e-39	Apcdd1+FB	Chchd2
Grid11	0	0.32	0.223	0.059	4.6e-39	Apcdd1+FB	Grid1
Hnrnpa31	0	0.6	0.752	0.53	5.79e-39	Apcdd1+FB	Hnrnpa3
Tmem1581	0	0.57	0.36	0.148	6.92e-39	Apcdd1+FB	Tmem158
H1fx1	0	0.32	0.22	0.06	1e-38	Apcdd1+FB	H1fx
Osbpl91	0	0.55	0.55	0.29	1.06e-38	Apcdd1+FB	Osbpl9
Zfp7111	0	0.29	0.144	0.024	1.09e-38	Apcdd1+FB	Zfp711
Gnai21	0	0.65	0.706	0.5	1.52e-38	Apcdd1+FB	Gnai2
Arid4b1	0	0.63	0.695	0.447	2.04e-38	Apcdd1+FB	Arid4b
Rerg	0	0.39	0.18	0.04	2.48e-38	Apcdd1+FB	Rerg
Glis31	0	0.61	0.699	0.426	3.59e-38	Apcdd1+FB	Glis3
Arhgap231	0	0.49	0.456	0.213	4.32e-39	Apcdd1+FB	Arhgap23
Purb1	0	0.52	0.568	0.325	4.57e-38	Apcdd1+FB	Purb
Sarnp	0	0.5	0.656	0.404	4.58e-38	Apcdd1+FB	Sarnp
Pdk31	0	0.31	0.257	0.08	4.86e-38	Apcdd1+FB	Pdk3
Ubn11	0	0.53	0.559	0.312	5.23e-38	Apcdd1+FB	Ubn1
2410006H16Rik	0	0.6	0.804	0.609	5.24e-38	Apcdd1+FB	2410006H16Rik
Hmgb21	0	0.52	0.491	0.237	5.62e-38	Apcdd1+FB	Hmgb2
Srrm11	0	0.51	0.618	0.363	5.82e-38	Apcdd1+FB	Srrm1
Btf31	0	0.49	0.844	0.722	6.34e-38	Apcdd1+FB	Btf3
Smarcd1	0	0.31	0.242	0.073	1.15e-37	Apcdd1+FB	Smarcd1
Braf	0	0.51	0.535	0.276	1.27e-37	Apcdd1+FB	Braf
Nlrc51	0	0.42	0.268	0.086	1.38e-37	Apcdd1+FB	Nlrc5
Tanc11	0	0.46	0.479	0.226	1.45e-38	Apcdd1+FB	Tanc1
Btg21	0	0.97	0.744	0.547	1.66e-37	Apcdd1+FB	Btg2
Yrdc	0	0.33	0.36	0.145	1.86e-37	Apcdd1+FB	Yrdc
Fmnl31	0	0.3	0.244	0.074	1.92e-37	Apcdd1+FB	Fmnl3
Alpk11	0	0.49	0.323	0.122	2.58e-38	Apcdd1+FB	Alpk1
Unc5c1	0	0.29	0.289	0.094	3.96e-39	Apcdd1+FB	Unc5c
Plekhg21	0	0.43	0.315	0.12	4.37e-37	Apcdd1+FB	Plekhg2
Oaz11	0	0.56	0.815	0.674	5.81e-37	Apcdd1+FB	Oaz1
Samd41	0	0.66	0.723	0.5	8.03e-37	Apcdd1+FB	Samd4
Xrn11	0	0.42	0.363	0.148	1.14e-36	Apcdd1+FB	Xrn1
Map2k31	0	0.59	0.472	0.242	1.14e-36	Apcdd1+FB	Map2k3
Dgkd	0	0.47	0.298	0.108	1.17e-36	Apcdd1+FB	Dgkd
8030462N17Rik	0	0.46	0.382	0.162	1.33e-36	Apcdd1+FB	8030462N17Rik
Ccdc85b1	0	0.59	0.444	0.22	1.45e-36	Apcdd1+FB	Ccdc85b
Hnrnpa01	0	0.54	0.734	0.505	2.13e-36	Apcdd1+FB	Hnrnpa0
Per2	0	0.38	0.36	0.148	2.16e-36	Apcdd1+FB	Per2
Klhl121	0	0.28	0.259	0.082	3.19e-36	Apcdd1+FB	Klhl12
Gli11	0	0.32	0.256	0.082	3.27e-36	Apcdd1+FB	Gli1
Cacna1c	0	0.44	0.383	0.164	4.5e-36	Apcdd1+FB	Cacna1c
Wwtr11	0	0.59	0.728	0.491	5.12e-36	Apcdd1+FB	Wwtr1
Pag11	0	0.41	0.279	0.096	5.41e-36	Apcdd1+FB	Pag1
Tnrc6b1	0	0.58	0.575	0.33	6.32e-37	Apcdd1+FB	Tnrc6b
Agbl31	0	0.66	0.423	0.19	6.38e-36	Apcdd1+FB	Agbl3
Nsmce31	0	0.39	0.369	0.156	9.14e-36	Apcdd1+FB	Nsmce3
Gna141	0	0.39	0.196	0.049	1.01e-36	Apcdd1+FB	Gna14
Cdr2l1	0	0.44	0.336	0.135	1.11e-35	Apcdd1+FB	Cdr2l
Twist11	0	0.53	0.643	0.396	1.4e-35	Apcdd1+FB	Twist1
Eif2ak4	0	0.53	0.356	0.149	1.61e-35	Apcdd1+FB	Eif2ak4
Wnt5a1	0	0.43	0.342	0.138	2.1e-35	Apcdd1+FB	Wnt5a
Map4k31	0	0.45	0.427	0.192	2.29e-35	Apcdd1+FB	Map4k3
Lgals3	0	121798779059507	0.759	0.58	2.41e-36	Apcdd1+FB	Lgals3
Resf11	0	0.55	0.402	0.18	2.42e-35	Apcdd1+FB	Resf1
Sdc4	0	0.91	0.669	0.443	2.68e-35	Apcdd1+FB	Sdc4
Spp11	0	0.55	0.166	0.036	2.89e-35	Apcdd1+FB	Spp1
Ube2e31	0	0.43	0.45	0.216	3.3e-35	Apcdd1+FB	Ube2e3
Cyth21	0	0.41	0.362	0.15	3.32e-35	Apcdd1+FB	Cyth2
Pdcl31	0	0.43	0.422	0.2	4.29e-35	Apcdd1+FB	Pdcl3
Csnk1a1	0	0.53	0.808	0.634	4.35e-35	Apcdd1+FB	Csnk1a1
Alyref1	0	0.42	0.516	0.276	5.29e-35	Apcdd1+FB	Alyref
Cartpt	0	0.66	0.107	0.012	5.5e-35	Apcdd1+FB	Cartpt
Nnat1	0	0.34	0.132	0.021	5.98e-35	Apcdd1+FB	Nnat
Jak2	0	0.55	0.507	0.264	7.16e-35	Apcdd1+FB	Jak2
Zrsr21	0	0.39	0.446	0.215	7.47e-35	Apcdd1+FB	Zrsr2
Zfp6441	0	0.5	0.557	0.31	7.8e-35	Apcdd1+FB	Zfp644
Gsr	0	0.6	0.366	0.153	1.01e-34	Apcdd1+FB	Gsr
Gm16731	0	0.33	0.298	0.109	1.23e-34	Apcdd1+FB	Gm1673
Itga91	0	0.46	0.388	0.171	1.37e-34	Apcdd1+FB	Itga9
Fchsd21	0	0.46	0.353	0.146	1.63e-34	Apcdd1+FB	Fchsd2
Ubr2	0	0.47	0.484	0.244	1.96e-34	Apcdd1+FB	Ubr2
Sumo21	0	0.53	0.702	0.487	2.01e-34	Apcdd1+FB	Sumo2
Tnrc6a1	0	0.51	0.547	0.3	2.6e-34	Apcdd1+FB	Tnrc6a
Blvra1	0	0.42	0.262	0.09	2.69e-34	Apcdd1+FB	Blvra
Lrrc8a	0	0.37	0.3	0.11	2.82e-34	Apcdd1+FB	Lrrc8a
Pik3ca	0	0.47	0.422	0.196	7.14e-34	Apcdd1+FB	Pik3ca
Map4k51	0	0.49	0.482	0.245	7.25e-35	Apcdd1+FB	Map4k5
Kazn1	0	0.54	0.432	0.206	7.88e-34	Apcdd1+FB	Kazn
Ywhah1	0	0.58	0.525	0.283	8e-35	Apcdd1+FB	Ywhah
Hnrnpd1	0	0.46	0.545	0.301	8.49e-34	Apcdd1+FB	Hnrnpd
Ptges31	0	0.5	0.71	0.491	8.79e-34	Apcdd1+FB	Ptges3
Snu131	0	0.54	0.7	0.469	9.46e-34	Apcdd1+FB	Snu13
Siah2	0	0.27	0.313	0.118	9.5e-34	Apcdd1+FB	Siah2
Taf11	0	0.31	0.32	0.126	9.66e-34	Apcdd1+FB	Taf11
Ctnna11	0	0.54	0.661	0.42	9.82e-34	Apcdd1+FB	Ctnna1
Thrap31	0	0.52	0.601	0.352	9.95e-34	Apcdd1+FB	Thrap3
Rab141	0	0.52	0.614	0.372	1.01e-33	Apcdd1+FB	Rab14
Lrrc8c	0	0.33	0.275	0.096	1.11e-33	Apcdd1+FB	Lrrc8c
Spire11	0	0.45	0.354	0.146	1.17e-33	Apcdd1+FB	Spire1
Rnf111	0	0.48	0.561	0.317	1.26e-34	Apcdd1+FB	Rnf11
Jmjd1c1	0	0.58	0.836	0.666	1.55e-33	Apcdd1+FB	Jmjd1c
Wbp11	0	0.45	0.394	0.177	1.68e-33	Apcdd1+FB	Wbp11
Esyt2	0	0.67	0.655	0.42	1.94e-33	Apcdd1+FB	Esyt2
Pcnp1	0	0.46	0.543	0.293	1.96e-33	Apcdd1+FB	Pcnp
Rmnd5a	0	0.51	0.409	0.188	2.19e-33	Apcdd1+FB	Rmnd5a
Bend71	0	0.26	0.168	0.038	2.26e-33	Apcdd1+FB	Bend7
Runx1t11	0	0.58	0.435	0.209	2.32e-33	Apcdd1+FB	Runx1t1
Ikzf41	0	0.45	0.294	0.11	2.44e-33	Apcdd1+FB	Ikzf4
Srrm2	0	0.56	0.775	0.582	2.86e-33	Apcdd1+FB	Srrm2
Etl4	0	0.49	0.32	0.122	4.03e-33	Apcdd1+FB	Etl4
Dnm1l1	0	0.31	0.346	0.142	4.39e-33	Apcdd1+FB	Dnm1l
Ptbp21	0	0.49	0.509	0.266	5.09e-33	Apcdd1+FB	Ptbp2
Cemip2	0	0.43	0.374	0.162	6.15e-34	Apcdd1+FB	Cemip2
Epha41	0	0.38	0.274	0.097	6.2e-33	Apcdd1+FB	Epha4
Cops8	0	0.41	0.476	0.244	9.78e-33	Apcdd1+FB	Cops8
Sod2	0	0.68	0.743	0.543	1.01e-32	Apcdd1+FB	Sod2
Lemd3	0	0.37	0.362	0.152	1.15e-32	Apcdd1+FB	Lemd3
Smarca51	0	0.48	0.65	0.411	1.37e-32	Apcdd1+FB	Smarca5
Ube2h1	0	0.5	0.652	0.402	1.72e-32	Apcdd1+FB	Ube2h
Leng8	0	0.32	0.26	0.089	1.91e-32	Apcdd1+FB	Leng8
Tpm41	0	0.58	0.635	0.411	1.95e-32	Apcdd1+FB	Tpm4
Hat11	0	0.32	0.356	0.149	2.16e-32	Apcdd1+FB	Hat1
Syf2	0	0.49	0.555	0.311	2.69e-32	Apcdd1+FB	Syf2
Slc3a2	0	0.5	0.68	0.437	3.05e-32	Apcdd1+FB	Slc3a2
Hdgfl31	0	0.4	0.438	0.206	4.59e-33	Apcdd1+FB	Hdgfl3
Agps1	0	0.39	0.419	0.195	4.67e-32	Apcdd1+FB	Agps
Ddx51	0	0.46	0.871	0.731	4.94e-32	Apcdd1+FB	Ddx5
Bmt21	0	0.36	0.339	0.135	5.78e-32	Apcdd1+FB	Bmt2
Rsrc2	0	0.55	0.649	0.411	6.38e-32	Apcdd1+FB	Rsrc2
Furin	0	0.52	0.387	0.176	8.27e-32	Apcdd1+FB	Furin
Ambra11	0	0.53	0.513	0.265	1.06e-31	Apcdd1+FB	Ambra1
Ncoa71	0	0.51	0.432	0.211	1.24e-31	Apcdd1+FB	Ncoa7
Dnajc21	0	0.42	0.438	0.216	1.33e-31	Apcdd1+FB	Dnajc21
Smndc1	0	0.41	0.449	0.225	1.4e-31	Apcdd1+FB	Smndc1
Crtc3	0	0.4	0.468	0.233	1.47e-31	Apcdd1+FB	Crtc3
Brd4	0	0.56	0.637	0.405	1.48e-31	Apcdd1+FB	Brd4
Prmt11	0	0.41	0.455	0.232	1.49e-31	Apcdd1+FB	Prmt1
Alx41	0	0.29	0.207	0.059	1.52e-31	Apcdd1+FB	Alx4
Crybg31	0	0.3	0.343	0.142	1.79e-31	Apcdd1+FB	Crybg3
Rab5a	0	0.49	0.671	0.418	2.49e-31	Apcdd1+FB	Rab5a
Smchd11	0	0.42	0.465	0.229	2.75e-32	Apcdd1+FB	Smchd1
Yipf41	0	0.36	0.467	0.232	2.96e-31	Apcdd1+FB	Yipf4
Psma3	0	0.5	0.719	0.513	3.8e-31	Apcdd1+FB	Psma3
Rab201	0	0.41	0.358	0.155	3.81e-31	Apcdd1+FB	Rab20
Exoc6b	0	0.62	0.565	0.329	4.14e-31	Apcdd1+FB	Exoc6b
Kansl11	0	0.49	0.655	0.403	5.47e-31	Apcdd1+FB	Kansl1
Rbbp41	0	0.5	0.528	0.28	6.38e-31	Apcdd1+FB	Rbbp4
Mkrn1	0	0.43	0.374	0.167	6.42e-31	Apcdd1+FB	Mkrn1
Rfxap	0	0.39	0.325	0.134	6.98e-31	Apcdd1+FB	Rfxap
Vbp1	0	0.31	0.315	0.125	8.09e-32	Apcdd1+FB	Vbp1
Tnfrsf12a	0	0.63	0.558	0.33	9.34e-31	Apcdd1+FB	Tnfrsf12a
Cox111	0	0.31	0.245	0.082	9.96e-31	Apcdd1+FB	Cox11
Unkl	0	0.31	0.173	0.042	1.01e-31	Apcdd1+FB	Unkl
Mrfap11	0	0.53	0.72	0.505	1.11e-30	Apcdd1+FB	Mrfap1
Tex10	0	0.41	0.359	0.153	1.24e-31	Apcdd1+FB	Tex10
Tuba1c	0	0.48	0.528	0.288	1.25e-32	Apcdd1+FB	Tuba1c
Dlgap1	0	192283056433075	0.267	0.101	1.57e-30	Apcdd1+FB	Dlgap1
Lsm121	0	0.43	0.487	0.261	2.04e-30	Apcdd1+FB	Lsm12
Utp31	0	0.41	0.382	0.174	2.45e-30	Apcdd1+FB	Utp3
Srf1	0	0.29	0.233	0.076	3.08e-30	Apcdd1+FB	Srf
Arf21	0	0.38	0.305	0.121	3.45e-30	Apcdd1+FB	Arf2
Psma21	0	0.48	0.623	0.393	4.2e-30	Apcdd1+FB	Psma2
Eif1ax1	0	0.43	0.499	0.273	4.45e-30	Apcdd1+FB	Eif1ax
Aopep1	0	0.48	0.545	0.292	4.87e-30	Apcdd1+FB	Aopep
Iws1	0	0.36	0.414	0.194	5.32e-30	Apcdd1+FB	Iws1
Kmt2e1	0	0.55	0.586	0.348	5.77e-30	Apcdd1+FB	Kmt2e
Chd71	0	0.27	0.144	0.029	6.73e-30	Apcdd1+FB	Chd7
Stam21	0	0.43	0.422	0.202	7.04e-30	Apcdd1+FB	Stam2
Chst8	0	0.31	0.192	0.053	8.38e-30	Apcdd1+FB	Chst8
Arhgef261	0	0.39	0.215	0.066	9.55e-30	Apcdd1+FB	Arhgef26
Btg31	0	0.41	0.497	0.263	9.62e-30	Apcdd1+FB	Btg3
Dbndd2	0	0.37	0.29	0.113	1.03e-29	Apcdd1+FB	Dbndd2
Fbrsl1	0	0.32	0.351	0.15	1.61e-29	Apcdd1+FB	Fbrsl1
Dctn4	0	0.34	0.437	0.212	1.71e-29	Apcdd1+FB	Dctn4
Mafg	0	0.39	0.389	0.18	1.83e-29	Apcdd1+FB	Mafg
Laptm4b1	0	0.36	0.306	0.121	2.06e-29	Apcdd1+FB	Laptm4b
Nipa2	0	0.35	0.362	0.158	2.09e-29	Apcdd1+FB	Nipa2
Apip1	0	0.29	0.288	0.111	2.59e-31	Apcdd1+FB	Apip
Rbm4b1	0	0.29	0.281	0.104	2.64e-29	Apcdd1+FB	Rbm4b
H2afy1	0	0.48	0.492	0.275	3.17e-29	Apcdd1+FB	H2afy
Arih2	0	0.38	0.458	0.23	3.92e-29	Apcdd1+FB	Arih2
Spred21	0	0.31	0.384	0.174	4.06e-29	Apcdd1+FB	Spred2
Ammecr11	0	0.46	0.402	0.191	4.09e-30	Apcdd1+FB	Ammecr1
Gpbp1l11	0	0.61	0.323	0.133	4.28e-29	Apcdd1+FB	Gpbp1l1
Cldnd11	0	0.44	0.465	0.242	5.38e-29	Apcdd1+FB	Cldnd1
Ube2l31	0	0.42	0.624	0.382	5.59e-29	Apcdd1+FB	Ube2l3
Stmn1	0	0.32	0.285	0.108	5.86e-29	Apcdd1+FB	Stmn1
Dot1l	0	0.38	0.39	0.179	8.72e-29	Apcdd1+FB	Dot1l
Rgcc	0	0.75	0.509	0.269	1.01e-28	Apcdd1+FB	Rgcc
Cycs	0	0.43	0.532	0.304	1.23e-28	Apcdd1+FB	Cycs
Zfp6181	0	0.31	0.185	0.051	1.37e-28	Apcdd1+FB	Zfp618
Pfn21	0	0.36	0.353	0.153	1.54e-28	Apcdd1+FB	Pfn2
Phf20l11	0	0.47	0.542	0.3	2.01e-28	Apcdd1+FB	Phf20l1
Emc61	0	0.3	0.446	0.223	2.99e-28	Apcdd1+FB	Emc6
Chka1	0	0.5	0.49	0.256	3.29e-28	Apcdd1+FB	Chka
Ap4s11	0	0.31	0.313	0.127	3.3e-28	Apcdd1+FB	Ap4s1
Tet21	0	0.36	0.386	0.175	3.57e-28	Apcdd1+FB	Tet2
Eif2s2	0	0.54	0.808	0.625	4.32e-28	Apcdd1+FB	Eif2s2
Slit21	0	0.49	0.547	0.284	4.65e-28	Apcdd1+FB	Slit2
Mcl1	0	0.49	0.809	0.631	5.05e-28	Apcdd1+FB	Mcl1
Pi4k2a	0	0.39	0.473	0.246	5.13e-28	Apcdd1+FB	Pi4k2a
Asxl11	0	0.42	0.518	0.279	5.92e-28	Apcdd1+FB	Asxl1
Cramp1l	0	0.32	0.273	0.102	6.11e-28	Apcdd1+FB	Cramp1l
Hoxc81	0	0.45	0.359	0.165	6.2e-28	Apcdd1+FB	Hoxc8
Cabin1	0	0.26	0.297	0.116	6.32e-28	Apcdd1+FB	Cabin1
Ctnnd11	0	0.45	0.483	0.254	7.23e-28	Apcdd1+FB	Ctnnd1
Twistnb1	0	0.3	0.402	0.19	7.7e-28	Apcdd1+FB	Twistnb
Hmgn51	0	0.29	0.256	0.091	8.08e-28	Apcdd1+FB	Hmgn5
Sos2	0	0.36	0.338	0.144	8.28e-28	Apcdd1+FB	Sos2
Elavl11	0	0.4	0.523	0.293	1e-27	Apcdd1+FB	Elavl1
Prrx11	0	0.63	0.759	0.568	1.11e-27	Apcdd1+FB	Prrx1
Hcn11	0	0.46	0.191	0.054	1.14e-27	Apcdd1+FB	Hcn1
Rspo21	0	0.31	0.207	0.062	1.19e-27	Apcdd1+FB	Rspo2
Egflam1	0	0.32	0.252	0.089	1.3e-27	Apcdd1+FB	Egflam
Itsn21	0	0.44	0.356	0.158	1.41e-27	Apcdd1+FB	Itsn2
Grip11	0	0.38	0.207	0.064	1.67e-27	Apcdd1+FB	Grip1
Prpf4b1	0	0.46	0.513	0.276	2.19e-27	Apcdd1+FB	Prpf4b
Sqle1	0	0.25	0.226	0.074	2.36e-27	Apcdd1+FB	Sqle
Krit1	0	0.39	0.421	0.204	2.47e-28	Apcdd1+FB	Krit1
Ets2	0	0.48	0.5	0.269	2.48e-27	Apcdd1+FB	Ets2
Celf1	0	0.41	0.468	0.24	3.17e-27	Apcdd1+FB	Celf1
Ptbp31	0	0.48	0.664	0.444	3.22e-27	Apcdd1+FB	Ptbp3
Gnb4	0	0.34	0.286	0.113	3.41e-27	Apcdd1+FB	Gnb4
Cacna1a1	0	0.43	0.298	0.121	3.6e-27	Apcdd1+FB	Cacna1a
Pde7a	0	0.34	0.293	0.115	3.82e-28	Apcdd1+FB	Pde7a
Col15a11	0	0.42	0.535	0.292	4.64e-27	Apcdd1+FB	Col15a1
Son1	0	0.48	0.732	0.52	5.06e-27	Apcdd1+FB	Son
Map1lc3b	0	0.56	0.823	0.678	5.69e-27	Apcdd1+FB	Map1lc3b
Rnf1501	0	0.42	0.283	0.111	6.42e-27	Apcdd1+FB	Rnf150
Polr2d1	0	0.3	0.3	0.121	6.54e-27	Apcdd1+FB	Polr2d
Zfp593	0	0.36	0.311	0.129	7.19e-27	Apcdd1+FB	Zfp593
Lats21	0	0.49	0.518	0.293	7.88e-27	Apcdd1+FB	Lats2
Apex11	0	0.33	0.36	0.165	8.99e-27	Apcdd1+FB	Apex1
Atxn7l3b1	0	0.49	0.592	0.381	1.08e-26	Apcdd1+FB	Atxn7l3b
Srsf91	0	0.4	0.441	0.227	1.1e-26	Apcdd1+FB	Srsf9
Cobll11	0	0.3	0.222	0.072	1.23e-26	Apcdd1+FB	Cobll1
Pdlim41	0	0.39	0.386	0.184	1.26e-26	Apcdd1+FB	Pdlim4
Cdh111	0	0.38	0.501	0.253	1.28e-26	Apcdd1+FB	Cdh11
Scyl2	0	0.31	0.244	0.087	1.6e-26	Apcdd1+FB	Scyl2
Dhx36	0	0.37	0.421	0.21	1.63e-26	Apcdd1+FB	Dhx36
Pakap.1	0	0.39	0.643	0.378	1.7e-26	Apcdd1+FB	Pakap.1
Gng5	0	0.63	0.804	0.656	1.74e-26	Apcdd1+FB	Gng5
Atrn	0	0.27	0.282	0.109	1.75e-26	Apcdd1+FB	Atrn
Poldip3	0	0.34	0.401	0.19	1.81e-26	Apcdd1+FB	Poldip3
Gnaq1	0	0.52	0.618	0.387	1.84e-27	Apcdd1+FB	Gnaq
Dtnb	0	0.41	0.314	0.132	1.94e-26	Apcdd1+FB	Dtnb
Mmp161	0	0.26	0.205	0.063	1.98e-26	Apcdd1+FB	Mmp16
E2f5	0	0.28	0.237	0.081	2e-26	Apcdd1+FB	E2f5
Klhdc21	0	0.35	0.394	0.188	2.35e-27	Apcdd1+FB	Klhdc2
Herc4	0	0.54	0.502	0.269	2.69e-26	Apcdd1+FB	Herc4
Cbfb1	0	0.38	0.426	0.212	2.73e-26	Apcdd1+FB	Cbfb
Bcar11	0	0.25	0.231	0.077	3.21e-26	Apcdd1+FB	Bcar1
Tomm201	0	0.46	0.672	0.46	3.34e-26	Apcdd1+FB	Tomm20
Zfp266	0	0.3	0.3	0.121	3.51e-26	Apcdd1+FB	Zfp266
mt-Cytb1	0	0.45	0.884	0.823	3.68e-26	Apcdd1+FB	mt-Cytb
Ncald1	0	0.38	0.312	0.129	3.74e-26	Apcdd1+FB	Ncald
Dstn	0	0.52	0.779	0.563	4.31e-26	Apcdd1+FB	Dstn
Tnks1	0	0.36	0.442	0.226	4.44e-26	Apcdd1+FB	Tnks
Rbbp6	0	0.39	0.625	0.382	5.15e-27	Apcdd1+FB	Rbbp6
Nfkb2	0	0.28	0.323	0.138	5.39e-26	Apcdd1+FB	Nfkb2
Hnrnpdl1	0	0.43	0.665	0.439	5.81e-27	Apcdd1+FB	Hnrnpdl
Arid4a1	0	0.39	0.37	0.169	6.77e-26	Apcdd1+FB	Arid4a
Sik31	0	0.5	0.767	0.56	6.85e-27	Apcdd1+FB	Sik3
Snrnp481	0	0.36	0.386	0.181	8.71e-26	Apcdd1+FB	Snrnp48
Ago31	0	0.34	0.362	0.163	9e-26	Apcdd1+FB	Ago3
Nipbl	0	0.52	0.648	0.412	9.31e-26	Apcdd1+FB	Nipbl
Ptger3	0	0.48	0.218	0.073	1.25e-25	Apcdd1+FB	Ptger3
Dnaja21	0	0.43	0.685	0.47	1.38e-25	Apcdd1+FB	Dnaja2
Erh	0	0.36	0.433	0.219	1.39e-25	Apcdd1+FB	Erh
N4bp2l21	0	0.43	0.497	0.269	1.41e-25	Apcdd1+FB	N4bp2l2
Camta11	0	0.36	0.518	0.283	1.5e-25	Apcdd1+FB	Camta1
Pfdn21	0	0.44	0.587	0.366	1.57e-25	Apcdd1+FB	Pfdn2
5430416N02Rik	0	0.38	0.35	0.159	1.61e-25	Apcdd1+FB	5430416N02Rik
Ubxn4	0	0.48	0.612	0.405	1.85e-25	Apcdd1+FB	Ubxn4
Acvr11	0	0.39	0.468	0.242	1.91e-25	Apcdd1+FB	Acvr1
Gli2	0	0.36	0.357	0.163	1.93e-25	Apcdd1+FB	Gli2
Fhod31	0	0.28	0.185	0.053	2.01e-25	Apcdd1+FB	Fhod3
Atp2b41	0	0.37	0.46	0.237	2.61e-25	Apcdd1+FB	Atp2b4
Rbm181	0	0.29	0.368	0.169	2.64e-25	Apcdd1+FB	Rbm18
Snrnp40	0	0.31	0.298	0.123	2.65e-26	Apcdd1+FB	Snrnp40
Lpp1	0	0.67	0.732	0.551	2.72e-26	Apcdd1+FB	Lpp
Rab11b1	0	0.47	0.51	0.29	3.07e-25	Apcdd1+FB	Rab11b
Ppm1d	0	0.27	0.227	0.077	3.09e-25	Apcdd1+FB	Ppm1d
Il17d1	0	0.26	0.233	0.082	3.13e-25	Apcdd1+FB	Il17d
Pafah1b11	0	0.48	0.744	0.556	3.3e-25	Apcdd1+FB	Pafah1b1
Ube2j2	0	0.33	0.435	0.221	3.87e-25	Apcdd1+FB	Ube2j2
[truncated: 3,316 more rows]
