# Supplementary material for: Stress‐Induced Activation of Prolactin‐NR4A1‐Midkine Axis Exacerbates Skin Inflammation
Source: Adv Sci (Weinh). 2025 Nov 5;13(5):e09679. doi: 10.1002/advs.202509679 (PMC12850390; doi:10.1002/advs.202509679)
Supplement: Supplementary file 2 — Supporting Information [file ADVS-13-e09679-s002.zip › advs72654-sup-0007-Table7.xlsx]

## Sheet: Table_S7
	Dcc+FB	Apcdd1+FB	Acta2+FB	Dpp4+FB	Ccl19+FB	Cxcl1+FB
CRS+Veh	192	441	79	15	107	67
CRS+IMQ	16	331	44	162	323	761
Con+Veh	118	161	149	165	109	140
Con+IMQ	52	335	88	263	218	416
