# Supplementary material for: Stress‐Induced Activation of Prolactin‐NR4A1‐Midkine Axis Exacerbates Skin Inflammation
Source: Adv Sci (Weinh). 2025 Nov 5;13(5):e09679. doi: 10.1002/advs.202509679 (PMC12850390; doi:10.1002/advs.202509679)
Supplement: Supplementary file 2 — Supporting Information [file ADVS-13-e09679-s002.zip › advs72654-sup-0008-Table8.xlsx]

## Sheet: Sheet1
GroupID	Category	Term	Description	LogP	Log(q-value)	Genes	Symbols	InTerm_InList	cluster
1_Summary	GO Biological Processes	GO:0051960	regulation of nervous system development	-20.8587	-16.5936	11816,12159,12166,12227,12484,12904,13003,14168,14634,14804,15901,15902,15904,16842,16979,16981,17242,18121,18189,18606,18750,19211,19242,19266,19283,19744,19876,20238,20356,20563,20616,20674,20720,22418,70433,74053,76441,99633,107065,192167,210933,218772,242384,246048,268902,319387,331461,11977,12631,13176,16560,18645,20377,22240,56455,80883,319974,320840,12043,12394,13121,13655	Apoe,Bmp4,Bmpr1a,Btg2,Cd24a,Crabp2,Vcan,Fgf13,Gli3,Grid2,Id1,Id2,Id4,Lef1,Lrrn1,Lrrn3,Mdk,Nog,Nrxn1,Enpp2,Prkca,Pten,Ptn,Ptprd,Ptprz1,Rheb,Robo1,Atxn1,Sema5a,Slit2,Snap91,Sox2,Serpine2,Wnt5a,Draxin,Grip1,Daam2,Adgrl2,Lrrtm2,Nlgn1,Adgrb3,Rarb,Lingo2,Chodl,Robo2,Adgrl3,Il1rapl1,Atp7a,Cfl1,Dcc,Kif1a,Pfn2,Sfrp1,Dpysl3,Dynll1,Ntng1,Auts2,Negr1,Bcl2,Runx1,Cyp51,Egr3	62/-	Dcc+FB
1_Member	GO Biological Processes	GO:0051960	regulation of nervous system development	-20.8587	-16.5936	11816,12159,12166,12227,12484,12904,13003,14168,14634,14804,15901,15902,15904,16842,16979,16981,17242,18121,18189,18606,18750,19211,19242,19266,19283,19744,19876,20238,20356,20563,20616,20674,20720,22418,70433,74053,76441,99633,107065,192167,210933,218772,242384,246048,268902,319387,331461	Apoe,Bmp4,Bmpr1a,Btg2,Cd24a,Crabp2,Vcan,Fgf13,Gli3,Grid2,Id1,Id2,Id4,Lef1,Lrrn1,Lrrn3,Mdk,Nog,Nrxn1,Enpp2,Prkca,Pten,Ptn,Ptprd,Ptprz1,Rheb,Robo1,Atxn1,Sema5a,Slit2,Snap91,Sox2,Serpine2,Wnt5a,Draxin,Grip1,Daam2,Adgrl2,Lrrtm2,Nlgn1,Adgrb3,Rarb,Lingo2,Chodl,Robo2,Adgrl3,Il1rapl1	47/595	Dcc+FB
1_Member	GO Biological Processes	GO:0051962	positive regulation of nervous system development	-18.1149	-14.1508	11816,12904,13003,14634,14804,15902,15904,16979,16981,17242,18121,18189,18606,18750,19242,19266,19283,19744,19876,20238,20356,20563,20616,20674,20720,22418,74053,99633,107065,192167,210933,242384,246048,268902,319387,331461	Apoe,Crabp2,Vcan,Gli3,Grid2,Id2,Id4,Lrrn1,Lrrn3,Mdk,Nog,Nrxn1,Enpp2,Prkca,Ptn,Ptprd,Ptprz1,Rheb,Robo1,Atxn1,Sema5a,Slit2,Snap91,Sox2,Serpine2,Wnt5a,Grip1,Adgrl2,Lrrtm2,Nlgn1,Adgrb3,Lingo2,Chodl,Robo2,Adgrl3,Il1rapl1	36/391	Dcc+FB
1_Member	GO Biological Processes	GO:0050767	regulation of neurogenesis	-14.095	-10.608	11816,12159,12166,12227,12484,12904,13003,14168,14634,15901,15902,15904,16842,17242,18121,18606,19211,19242,19266,19283,19744,19876,20238,20356,20563,20616,20674,20720,22418,70433,74053,76441,246048,268902,331461	Apoe,Bmp4,Bmpr1a,Btg2,Cd24a,Crabp2,Vcan,Fgf13,Gli3,Id1,Id2,Id4,Lef1,Mdk,Nog,Enpp2,Pten,Ptn,Ptprd,Ptprz1,Rheb,Robo1,Atxn1,Sema5a,Slit2,Snap91,Sox2,Serpine2,Wnt5a,Draxin,Grip1,Daam2,Chodl,Robo2,Il1rapl1	35/494	Dcc+FB
1_Member	GO Biological Processes	GO:0120035	regulation of plasma membrane bounded cell projection organization	-10.8482	-8.13939	11816,11977,12159,12484,12631,12904,13176,14168,14804,15901,16560,17242,18189,18606,18645,19211,19242,19266,19283,19876,20356,20377,20563,20616,20720,22240,22418,56455,70433,74053,76441,80883,192167,210933,246048,268902,319974,320840,331461	Apoe,Atp7a,Bmp4,Cd24a,Cfl1,Crabp2,Dcc,Fgf13,Grid2,Id1,Kif1a,Mdk,Nrxn1,Enpp2,Pfn2,Pten,Ptn,Ptprd,Ptprz1,Robo1,Sema5a,Sfrp1,Slit2,Snap91,Serpine2,Dpysl3,Wnt5a,Dynll1,Draxin,Grip1,Daam2,Ntng1,Nlgn1,Adgrb3,Chodl,Robo2,Auts2,Negr1,Il1rapl1	39/781	Dcc+FB
1_Member	GO Biological Processes	GO:0010975	regulation of neuron projection development	-10.6343	-7.94892	11816,12159,12484,12631,12904,13176,14168,14804,15901,16560,17242,18189,19211,19242,19266,19283,19876,20356,20377,20563,20616,20720,22240,22418,70433,74053,80883,192167,210933,246048,268902,320840,331461	Apoe,Bmp4,Cd24a,Cfl1,Crabp2,Dcc,Fgf13,Grid2,Id1,Kif1a,Mdk,Nrxn1,Pten,Ptn,Ptprd,Ptprz1,Robo1,Sema5a,Sfrp1,Slit2,Snap91,Serpine2,Dpysl3,Wnt5a,Draxin,Grip1,Ntng1,Nlgn1,Adgrb3,Chodl,Robo2,Negr1,Il1rapl1	33/583	Dcc+FB
1_Member	GO Biological Processes	GO:0031344	regulation of cell projection organization	-10.617	-7.94292	11816,11977,12159,12484,12631,12904,13176,14168,14804,15901,16560,17242,18189,18606,18645,19211,19242,19266,19283,19876,20356,20377,20563,20616,20720,22240,22418,56455,70433,74053,76441,80883,192167,210933,246048,268902,319974,320840,331461	Apoe,Atp7a,Bmp4,Cd24a,Cfl1,Crabp2,Dcc,Fgf13,Grid2,Id1,Kif1a,Mdk,Nrxn1,Enpp2,Pfn2,Pten,Ptn,Ptprd,Ptprz1,Robo1,Sema5a,Sfrp1,Slit2,Snap91,Serpine2,Dpysl3,Wnt5a,Dynll1,Draxin,Grip1,Daam2,Ntng1,Nlgn1,Adgrb3,Chodl,Robo2,Auts2,Negr1,Il1rapl1	39/795	Dcc+FB
1_Member	GO Biological Processes	GO:0050769	positive regulation of neurogenesis	-10.0485	-7.42678	11816,12904,13003,14634,15902,15904,17242,18121,18606,19242,19266,19283,19744,19876,20238,20356,20616,20674,20720,22418,74053,246048,268902,331461	Apoe,Crabp2,Vcan,Gli3,Id2,Id4,Mdk,Nog,Enpp2,Ptn,Ptprd,Ptprz1,Rheb,Robo1,Atxn1,Sema5a,Snap91,Sox2,Serpine2,Wnt5a,Grip1,Chodl,Robo2,Il1rapl1	24/329	Dcc+FB
1_Member	GO Biological Processes	GO:0010720	positive regulation of cell development	-9.77191	-7.19696	11816,12043,12159,12394,12904,13003,13121,13655,14634,15902,15904,16842,17242,18121,18606,18750,19242,19266,19283,19744,19876,20238,20356,20616,20674,20720,22418,74053,246048,268902,331461	Apoe,Bcl2,Bmp4,Runx1,Crabp2,Vcan,Cyp51,Egr3,Gli3,Id2,Id4,Lef1,Mdk,Nog,Enpp2,Prkca,Ptn,Ptprd,Ptprz1,Rheb,Robo1,Atxn1,Sema5a,Snap91,Sox2,Serpine2,Wnt5a,Grip1,Chodl,Robo2,Il1rapl1	31/560	Dcc+FB
1_Member	GO Biological Processes	GO:0031346	positive regulation of cell projection organization	-9.05493	-6.55321	11816,11977,12159,12484,12631,12904,13176,17242,18189,18606,19242,19266,19283,19876,20356,20616,20720,22240,22418,56455,74053,192167,246048,268902,319974,320840,331461	Apoe,Atp7a,Bmp4,Cd24a,Cfl1,Crabp2,Dcc,Mdk,Nrxn1,Enpp2,Ptn,Ptprd,Ptprz1,Robo1,Sema5a,Snap91,Serpine2,Dpysl3,Wnt5a,Dynll1,Grip1,Nlgn1,Chodl,Robo2,Auts2,Negr1,Il1rapl1	27/463	Dcc+FB
1_Member	GO Biological Processes	GO:0010976	positive regulation of neuron projection development	-4.32863	-2.52929	11816,12159,12484,13176,17242,18189,19242,19283,20720,22240,22418,192167,320840	Apoe,Bmp4,Cd24a,Dcc,Mdk,Nrxn1,Ptn,Ptprz1,Serpine2,Dpysl3,Wnt5a,Nlgn1,Negr1	13/239	Dcc+FB
2_Summary	GO Biological Processes	GO:0050807	regulation of synapse organization	-15.7683	-11.9803	11816,11852,12631,13602,14803,14804,16560,16979,16981,18189,18750,19211,19242,19266,19744,19876,20563,20616,22418,52398,66860,99633,107065,192167,210933,242384,319387,320840,331461,100042150,11815,18606,22330,110829,11977,12484,15901,18645,22003,22240,56455,207278,260315,319974,12043,12552,13518,14168,14183,19272,20411,26422,72333,80883,111173	Apoe,Rhob,Cfl1,Sparcl1,Grid1,Grid2,Kif1a,Lrrn1,Lrrn3,Nrxn1,Prkca,Pten,Ptn,Ptprd,Rheb,Robo1,Slit2,Snap91,Wnt5a,Septin11,Tanc1,Adgrl2,Lrrtm2,Nlgn1,Adgrb3,Lingo2,Adgrl3,Negr1,Il1rapl1,Nrg2,Apod,Enpp2,Vcl,Lims1,Atp7a,Cd24a,Id1,Pfn2,Tpm1,Dpysl3,Dynll1,Fchsd2,Nav3,Auts2,Bcl2,Cdh11,Dst,Fgf13,Fgfr2,Ptprk,Sorbs1,Nbea,Palld,Ntng1,Erc1	55/-	Dcc+FB
2_Member	GO Biological Processes	GO:0050807	regulation of synapse organization	-15.7683	-11.9803	11816,11852,12631,13602,14803,14804,16560,16979,16981,18189,18750,19211,19242,19266,19744,19876,20563,20616,22418,52398,66860,99633,107065,192167,210933,242384,319387,320840,331461,100042150	Apoe,Rhob,Cfl1,Sparcl1,Grid1,Grid2,Kif1a,Lrrn1,Lrrn3,Nrxn1,Prkca,Pten,Ptn,Ptprd,Rheb,Robo1,Slit2,Snap91,Wnt5a,Septin11,Tanc1,Adgrl2,Lrrtm2,Nlgn1,Adgrb3,Lingo2,Adgrl3,Negr1,Il1rapl1,Nrg2	30/309	Dcc+FB
2_Member	GO Biological Processes	GO:0050803	regulation of synapse structure or activity	-15.4633	-11.8002	11816,11852,12631,13602,14803,14804,16560,16979,16981,18189,18750,19211,19242,19266,19744,19876,20563,20616,22418,52398,66860,99633,107065,192167,210933,242384,319387,320840,331461,100042150	Apoe,Rhob,Cfl1,Sparcl1,Grid1,Grid2,Kif1a,Lrrn1,Lrrn3,Nrxn1,Prkca,Pten,Ptn,Ptprd,Rheb,Robo1,Slit2,Snap91,Wnt5a,Septin11,Tanc1,Adgrl2,Lrrtm2,Nlgn1,Adgrb3,Lingo2,Adgrl3,Negr1,Il1rapl1,Nrg2	30/317	Dcc+FB
2_Member	GO Biological Processes	GO:1901888	regulation of cell junction assembly	-12.7433	-9.70864	11815,12631,14804,16979,16981,18189,18606,18750,19211,19266,19876,20563,22330,22418,99633,107065,110829,192167,210933,242384,319387,320840,331461,100042150	Apod,Cfl1,Grid2,Lrrn1,Lrrn3,Nrxn1,Enpp2,Prkca,Pten,Ptprd,Robo1,Slit2,Vcl,Wnt5a,Adgrl2,Lrrtm2,Lims1,Nlgn1,Adgrb3,Lingo2,Adgrl3,Negr1,Il1rapl1,Nrg2	24/246	Dcc+FB
2_Member	GO Biological Processes	GO:0051963	regulation of synapse assembly	-11.5073	-8.65716	14804,16979,16981,18189,18750,19266,19876,20563,22418,99633,107065,192167,210933,242384,319387,320840,331461,100042150	Grid2,Lrrn1,Lrrn3,Nrxn1,Prkca,Ptprd,Robo1,Slit2,Wnt5a,Adgrl2,Lrrtm2,Nlgn1,Adgrb3,Lingo2,Adgrl3,Negr1,Il1rapl1,Nrg2	18/144	Dcc+FB
2_Member	GO Biological Processes	GO:1901890	positive regulation of cell junction assembly	-11.2754	-8.4874	12631,14804,16979,16981,18189,18606,18750,19266,20563,99633,107065,110829,192167,210933,242384,319387,331461	Cfl1,Grid2,Lrrn1,Lrrn3,Nrxn1,Enpp2,Prkca,Ptprd,Slit2,Adgrl2,Lrrtm2,Lims1,Nlgn1,Adgrb3,Lingo2,Adgrl3,Il1rapl1	17/129	Dcc+FB
2_Member	GO Biological Processes	GO:0051965	positive regulation of synapse assembly	-10.9466	-8.18663	14804,16979,16981,18189,18750,19266,20563,99633,107065,192167,210933,242384,319387,331461	Grid2,Lrrn1,Lrrn3,Nrxn1,Prkca,Ptprd,Slit2,Adgrl2,Lrrtm2,Nlgn1,Adgrb3,Lingo2,Adgrl3,Il1rapl1	14/82	Dcc+FB
2_Member	GO Biological Processes	GO:0044089	positive regulation of cellular component biogenesis	-8.6663	-6.20733	11816,11977,12484,12631,14804,15901,16979,16981,18189,18606,18645,18750,19266,20563,20616,22003,22240,56455,99633,107065,110829,192167,207278,210933,242384,260315,319387,319974,331461	Apoe,Atp7a,Cd24a,Cfl1,Grid2,Id1,Lrrn1,Lrrn3,Nrxn1,Enpp2,Pfn2,Prkca,Ptprd,Slit2,Snap91,Tpm1,Dpysl3,Dynll1,Adgrl2,Lrrtm2,Lims1,Nlgn1,Fchsd2,Adgrb3,Lingo2,Nav3,Adgrl3,Auts2,Il1rapl1	29/551	Dcc+FB
2_Member	GO Biological Processes	GO:0034330	cell junction organization	-8.47244	-6.06463	11816,12043,12552,12631,13518,13602,14168,14183,14804,18189,18645,18750,19211,19266,19272,20411,22330,26422,66860,72333,80883,99633,107065,110829,111173,192167,210933,319387,331461	Apoe,Bcl2,Cdh11,Cfl1,Dst,Sparcl1,Fgf13,Fgfr2,Grid2,Nrxn1,Pfn2,Prkca,Pten,Ptprd,Ptprk,Sorbs1,Vcl,Nbea,Tanc1,Palld,Ntng1,Adgrl2,Lrrtm2,Lims1,Erc1,Nlgn1,Adgrb3,Adgrl3,Il1rapl1	29/562	Dcc+FB
2_Member	GO Biological Processes	GO:0050808	synapse organization	-7.45066	-5.18787	11816,12631,13602,14168,14183,14804,18189,18645,19211,19266,26422,66860,72333,80883,99633,107065,111173,192167,210933,319387,331461	Apoe,Cfl1,Sparcl1,Fgf13,Fgfr2,Grid2,Nrxn1,Pfn2,Pten,Ptprd,Nbea,Tanc1,Palld,Ntng1,Adgrl2,Lrrtm2,Erc1,Nlgn1,Adgrb3,Adgrl3,Il1rapl1	21/346	Dcc+FB
2_Member	GO Biological Processes	GO:0034329	cell junction assembly	-4.77543	-2.87763	12043,12552,13518,14168,14804,18189,18750,19211,19266,19272,20411,22330,192167,319387,331461	Bcl2,Cdh11,Dst,Fgf13,Grid2,Nrxn1,Prkca,Pten,Ptprd,Ptprk,Sorbs1,Vcl,Nlgn1,Adgrl3,Il1rapl1	15/283	Dcc+FB
3_Summary	GO Biological Processes	GO:0000902	cell morphogenesis	-14.184	-10.6178	11658,11835,11977,12043,12552,13176,13518,13616,14183,14634,15901,15902,16842,17181,17242,17967,18121,18189,18750,19206,19211,19242,19283,19876,20356,20563,20616,22253,22330,22418,23928,50523,53625,70433,72333,74053,80883,93691,107515,109294,192167,268902,319974,622434,11816,12227,12484,19272,29877,74840,320840,13007,22003,98932,12631,14677,14678,108058	Alcam,Ar,Atp7a,Bcl2,Cdh11,Dcc,Dst,Edn3,Fgfr2,Gli3,Id1,Id2,Lef1,Matn2,Mdk,Ncam1,Nog,Nrxn1,Prkca,Ptch1,Pten,Ptn,Ptprz1,Robo1,Sema5a,Slit2,Snap91,Unc5c,Vcl,Wnt5a,Lamc3,Lats2,B3gnt2,Draxin,Palld,Grip1,Ntng1,Klf7,Lgr4,Prex2,Nlgn1,Robo2,Auts2,Arhgef26,Apoe,Btg2,Cd24a,Ptprk,Hdgfl3,Manf,Negr1,Csrp1,Tpm1,Myl9,Cfl1,Gnai1,Gnai2,Camk2d	58/-	Dcc+FB
3_Member	GO Biological Processes	GO:0000902	cell morphogenesis	-14.184	-10.6178	11658,11835,11977,12043,12552,13176,13518,13616,14183,14634,15901,15902,16842,17181,17242,17967,18121,18189,18750,19206,19211,19242,19283,19876,20356,20563,20616,22253,22330,22418,23928,50523,53625,70433,72333,74053,80883,93691,107515,109294,192167,268902,319974,622434	Alcam,Ar,Atp7a,Bcl2,Cdh11,Dcc,Dst,Edn3,Fgfr2,Gli3,Id1,Id2,Lef1,Matn2,Mdk,Ncam1,Nog,Nrxn1,Prkca,Ptch1,Pten,Ptn,Ptprz1,Robo1,Sema5a,Slit2,Snap91,Unc5c,Vcl,Wnt5a,Lamc3,Lats2,B3gnt2,Draxin,Palld,Grip1,Ntng1,Klf7,Lgr4,Prex2,Nlgn1,Robo2,Auts2,Arhgef26	44/774	Dcc+FB
3_Member	GO Biological Processes	GO:0048858	cell projection morphogenesis	-13.4172	-10.077	11658,11977,12043,12552,13176,13518,13616,14183,14634,17181,17242,17967,18121,18189,18750,19206,19211,19242,19283,19876,20356,20563,20616,22253,22330,22418,53625,70433,74053,80883,93691,107515,109294,192167,268902,319974	Alcam,Atp7a,Bcl2,Cdh11,Dcc,Dst,Edn3,Fgfr2,Gli3,Matn2,Mdk,Ncam1,Nog,Nrxn1,Prkca,Ptch1,Pten,Ptn,Ptprz1,Robo1,Sema5a,Slit2,Snap91,Unc5c,Vcl,Wnt5a,B3gnt2,Draxin,Grip1,Ntng1,Klf7,Lgr4,Prex2,Nlgn1,Robo2,Auts2	36/551	Dcc+FB
3_Member	GO Biological Processes	GO:0048667	cell morphogenesis involved in neuron differentiation	-13.2582	-9.99303	11658,11977,12043,12552,13176,13518,13616,14183,14634,15902,17181,17967,18121,18750,19206,19211,19242,19283,19876,20356,20563,20616,22253,22330,22418,53625,70433,74053,80883,93691,107515,109294,268902,319974	Alcam,Atp7a,Bcl2,Cdh11,Dcc,Dst,Edn3,Fgfr2,Gli3,Id2,Matn2,Ncam1,Nog,Prkca,Ptch1,Pten,Ptn,Ptprz1,Robo1,Sema5a,Slit2,Snap91,Unc5c,Vcl,Wnt5a,B3gnt2,Draxin,Grip1,Ntng1,Klf7,Lgr4,Prex2,Robo2,Auts2	34/497	Dcc+FB
3_Member	GO Biological Processes	GO:0048812	neuron projection morphogenesis	-13.0199	-9.90091	11658,11977,12043,12552,13176,13518,13616,14183,14634,17181,17967,18121,18189,18750,19206,19211,19242,19283,19876,20356,20563,20616,22253,22330,22418,53625,70433,74053,80883,93691,107515,109294,192167,268902,319974	Alcam,Atp7a,Bcl2,Cdh11,Dcc,Dst,Edn3,Fgfr2,Gli3,Matn2,Ncam1,Nog,Nrxn1,Prkca,Ptch1,Pten,Ptn,Ptprz1,Robo1,Sema5a,Slit2,Snap91,Unc5c,Vcl,Wnt5a,B3gnt2,Draxin,Grip1,Ntng1,Klf7,Lgr4,Prex2,Nlgn1,Robo2,Auts2	35/537	Dcc+FB
3_Member	GO Biological Processes	GO:0120039	plasma membrane bounded cell projection morphogenesis	-12.8786	-9.78958	11658,11977,12043,12552,13176,13518,13616,14183,14634,17181,17967,18121,18189,18750,19206,19211,19242,19283,19876,20356,20563,20616,22253,22330,22418,53625,70433,74053,80883,93691,107515,109294,192167,268902,319974	Alcam,Atp7a,Bcl2,Cdh11,Dcc,Dst,Edn3,Fgfr2,Gli3,Matn2,Ncam1,Nog,Nrxn1,Prkca,Ptch1,Pten,Ptn,Ptprz1,Robo1,Sema5a,Slit2,Snap91,Unc5c,Vcl,Wnt5a,B3gnt2,Draxin,Grip1,Ntng1,Klf7,Lgr4,Prex2,Nlgn1,Robo2,Auts2	35/543	Dcc+FB
3_Member	GO Biological Processes	GO:0032990	cell part morphogenesis	-12.7717	-9.71062	11658,11977,12043,12552,13176,13518,13616,14183,14634,17181,17242,17967,18121,18189,18750,19206,19211,19242,19283,19876,20356,20563,20616,22253,22330,22418,53625,70433,74053,80883,93691,107515,109294,192167,268902,319974	Alcam,Atp7a,Bcl2,Cdh11,Dcc,Dst,Edn3,Fgfr2,Gli3,Matn2,Mdk,Ncam1,Nog,Nrxn1,Prkca,Ptch1,Pten,Ptn,Ptprz1,Robo1,Sema5a,Slit2,Snap91,Unc5c,Vcl,Wnt5a,B3gnt2,Draxin,Grip1,Ntng1,Klf7,Lgr4,Prex2,Nlgn1,Robo2,Auts2	36/579	Dcc+FB
3_Member	GO Biological Processes	GO:0031175	neuron projection development	-12.7107	-9.70085	11658,11816,11977,12043,12227,12484,12552,13176,13518,13616,14183,14634,17181,17967,18121,18189,18750,19206,19211,19242,19272,19283,19876,20356,20563,20616,22253,22330,22418,29877,53625,70433,74053,74840,80883,93691,107515,109294,192167,268902,319974,320840	Alcam,Apoe,Atp7a,Bcl2,Btg2,Cd24a,Cdh11,Dcc,Dst,Edn3,Fgfr2,Gli3,Matn2,Ncam1,Nog,Nrxn1,Prkca,Ptch1,Pten,Ptn,Ptprk,Ptprz1,Robo1,Sema5a,Slit2,Snap91,Unc5c,Vcl,Wnt5a,Hdgfl3,B3gnt2,Draxin,Grip1,Manf,Ntng1,Klf7,Lgr4,Prex2,Nlgn1,Robo2,Auts2,Negr1	42/782	Dcc+FB
3_Member	GO Biological Processes	GO:0032989	cellular component morphogenesis	-12.6813	-9.69489	11658,11977,12043,12552,13007,13176,13518,13616,14183,14634,17181,17242,17967,18121,18189,18750,19206,19211,19242,19283,19876,20356,20563,20616,22003,22253,22330,22418,53625,70433,74053,80883,93691,98932,107515,109294,192167,268902,319974	Alcam,Atp7a,Bcl2,Cdh11,Csrp1,Dcc,Dst,Edn3,Fgfr2,Gli3,Matn2,Mdk,Ncam1,Nog,Nrxn1,Prkca,Ptch1,Pten,Ptn,Ptprz1,Robo1,Sema5a,Slit2,Snap91,Tpm1,Unc5c,Vcl,Wnt5a,B3gnt2,Draxin,Grip1,Ntng1,Klf7,Myl9,Lgr4,Prex2,Nlgn1,Robo2,Auts2	39/681	Dcc+FB
3_Member	GO Biological Processes	GO:0007409	axonogenesis	-12.1185	-9.23359	11658,12043,12552,13176,13518,13616,14183,14634,17181,17967,18121,18750,19206,19211,19283,19876,20356,20563,20616,22253,22330,22418,53625,70433,80883,93691,107515,268902,319974	Alcam,Bcl2,Cdh11,Dcc,Dst,Edn3,Fgfr2,Gli3,Matn2,Ncam1,Nog,Prkca,Ptch1,Pten,Ptprz1,Robo1,Sema5a,Slit2,Snap91,Unc5c,Vcl,Wnt5a,B3gnt2,Draxin,Ntng1,Klf7,Lgr4,Robo2,Auts2	29/395	Dcc+FB
3_Member	GO Biological Processes	GO:0061564	axon development	-10.7967	-8.09977	11658,12043,12552,13176,13518,13616,14183,14634,17181,17967,18121,18750,19206,19211,19283,19876,20356,20563,20616,22253,22330,22418,53625,70433,80883,93691,107515,268902,319974	Alcam,Bcl2,Cdh11,Dcc,Dst,Edn3,Fgfr2,Gli3,Matn2,Ncam1,Nog,Prkca,Ptch1,Pten,Ptprz1,Robo1,Sema5a,Slit2,Snap91,Unc5c,Vcl,Wnt5a,B3gnt2,Draxin,Ntng1,Klf7,Lgr4,Robo2,Auts2	29/447	Dcc+FB
3_Member	GO Biological Processes	GO:0007411	axon guidance	-7.7727	-5.46179	11658,13176,13616,14634,17181,17967,18121,19206,19876,20356,20563,22253,22418,53625,70433,93691,107515,268902	Alcam,Dcc,Edn3,Gli3,Matn2,Ncam1,Nog,Ptch1,Robo1,Sema5a,Slit2,Unc5c,Wnt5a,B3gnt2,Draxin,Klf7,Lgr4,Robo2	18/243	Dcc+FB
3_Member	GO Biological Processes	GO:0097485	neuron projection guidance	-7.7727	-5.46179	11658,13176,13616,14634,17181,17967,18121,19206,19876,20356,20563,22253,22418,53625,70433,93691,107515,268902	Alcam,Dcc,Edn3,Gli3,Matn2,Ncam1,Nog,Ptch1,Robo1,Sema5a,Slit2,Unc5c,Wnt5a,B3gnt2,Draxin,Klf7,Lgr4,Robo2	18/243	Dcc+FB
3_Member	KEGG Pathway	mmu04360	Axon guidance - Mus musculus (house mouse)	-7.2109	-5.00266	12631,13176,14677,14678,18750,19206,19876,20356,20563,22253,22418,80883,98932,108058,268902	Cfl1,Dcc,Gnai1,Gnai2,Prkca,Ptch1,Robo1,Sema5a,Slit2,Unc5c,Wnt5a,Ntng1,Myl9,Camk2d,Robo2	15/181	Dcc+FB
4_Summary	GO Biological Processes	GO:0001822	kidney development	-13.6271	-10.207	12043,12159,12359,12484,13003,14165,14183,14634,15902,18121,18263,18514,19206,19876,20377,20563,22418,71371,71602,97064,99929,107515,214133,218772,231470,240725,268902,381157,15245,20720,268935,11647,12166,21859,208715,16842,13176,70433,76441	Bcl2,Bmp4,Cat,Cd24a,Vcan,Fgf10,Fgfr2,Gli3,Id2,Nog,Odc1,Pbx1,Ptch1,Robo1,Sfrp1,Slit2,Wnt5a,Arid5b,Myo1e,Wwtr1,Tiparp,Lgr4,Tet2,Rarb,Fras1,Sulf1,Robo2,Greb1l,Hhip,Serpine2,Scube3,Alpl,Bmpr1a,Timp3,Hmgcs1,Lef1,Dcc,Draxin,Daam2	39/-	Dcc+FB
4_Member	GO Biological Processes	GO:0001822	kidney development	-13.6271	-10.207	12043,12159,12359,12484,13003,14165,14183,14634,15902,18121,18263,18514,19206,19876,20377,20563,22418,71371,71602,97064,99929,107515,214133,218772,231470,240725,268902,381157	Bcl2,Bmp4,Cat,Cd24a,Vcan,Fgf10,Fgfr2,Gli3,Id2,Nog,Odc1,Pbx1,Ptch1,Robo1,Sfrp1,Slit2,Wnt5a,Arid5b,Myo1e,Wwtr1,Tiparp,Lgr4,Tet2,Rarb,Fras1,Sulf1,Robo2,Greb1l	28/319	Dcc+FB
4_Member	GO Biological Processes	GO:0072001	renal system development	-13.0952	-9.9358	12043,12159,12359,12484,13003,14165,14183,14634,15902,18121,18263,18514,19206,19876,20377,20563,22418,71371,71602,97064,99929,107515,214133,218772,231470,240725,268902,381157	Bcl2,Bmp4,Cat,Cd24a,Vcan,Fgf10,Fgfr2,Gli3,Id2,Nog,Odc1,Pbx1,Ptch1,Robo1,Sfrp1,Slit2,Wnt5a,Arid5b,Myo1e,Wwtr1,Tiparp,Lgr4,Tet2,Rarb,Fras1,Sulf1,Robo2,Greb1l	28/335	Dcc+FB
4_Member	GO Biological Processes	GO:0072073	kidney epithelium development	-10.594	-7.9309	12043,12159,12359,12484,13003,14183,14634,18121,18514,19206,20377,20563,71602,107515,218772,268902,381157	Bcl2,Bmp4,Cat,Cd24a,Vcan,Fgfr2,Gli3,Nog,Pbx1,Ptch1,Sfrp1,Slit2,Myo1e,Lgr4,Rarb,Robo2,Greb1l	17/142	Dcc+FB
4_Member	GO Biological Processes	GO:0001657	ureteric bud development	-10.1148	-7.47293	12043,12159,12359,13003,14183,14634,18121,18514,19206,20377,20563,218772,268902,381157	Bcl2,Bmp4,Cat,Vcan,Fgfr2,Gli3,Nog,Pbx1,Ptch1,Sfrp1,Slit2,Rarb,Robo2,Greb1l	14/94	Dcc+FB
4_Member	GO Biological Processes	GO:0072163	mesonephric epithelium development	-9.86491	-7.27186	12043,12159,12359,13003,14183,14634,18121,18514,19206,20377,20563,218772,268902,381157	Bcl2,Bmp4,Cat,Vcan,Fgfr2,Gli3,Nog,Pbx1,Ptch1,Sfrp1,Slit2,Rarb,Robo2,Greb1l	14/98	Dcc+FB
4_Member	GO Biological Processes	GO:0072164	mesonephric tubule development	-9.86491	-7.27186	12043,12159,12359,13003,14183,14634,18121,18514,19206,20377,20563,218772,268902,381157	Bcl2,Bmp4,Cat,Vcan,Fgfr2,Gli3,Nog,Pbx1,Ptch1,Sfrp1,Slit2,Rarb,Robo2,Greb1l	14/98	Dcc+FB
4_Member	GO Biological Processes	GO:0001823	mesonephros development	-9.68521	-7.11903	12043,12159,12359,13003,14183,14634,18121,18514,19206,20377,20563,218772,268902,381157	Bcl2,Bmp4,Cat,Vcan,Fgfr2,Gli3,Nog,Pbx1,Ptch1,Sfrp1,Slit2,Rarb,Robo2,Greb1l	14/101	Dcc+FB
4_Member	GO Biological Processes	GO:0001656	metanephros development	-7.58043	-5.28621	12043,12159,14165,14634,15902,19206,20563,107515,231470,268902,381157	Bcl2,Bmp4,Fgf10,Gli3,Id2,Ptch1,Slit2,Lgr4,Fras1,Robo2,Greb1l	11/82	Dcc+FB
4_Member	GO Biological Processes	GO:0060993	kidney morphogenesis	-6.81214	-4.64736	12043,12159,14165,14634,18121,18514,19206,97064,107515,231470,381157	Bcl2,Bmp4,Fgf10,Gli3,Nog,Pbx1,Ptch1,Wwtr1,Lgr4,Fras1,Greb1l	11/97	Dcc+FB
4_Member	GO Biological Processes	GO:0072006	nephron development	-6.03995	-3.95664	12043,12159,12484,14634,18121,18514,19206,71602,97064,107515,240725,381157	Bcl2,Bmp4,Cd24a,Gli3,Nog,Pbx1,Ptch1,Myo1e,Wwtr1,Lgr4,Sulf1,Greb1l	12/140	Dcc+FB
4_Member	GO Biological Processes	GO:0072009	nephron epithelium development	-5.50343	-3.47381	12043,12159,12484,14634,18121,18514,19206,71602,107515,381157	Bcl2,Bmp4,Cd24a,Gli3,Nog,Pbx1,Ptch1,Myo1e,Lgr4,Greb1l	10/106	Dcc+FB
4_Member	GO Biological Processes	GO:0072078	nephron tubule morphogenesis	-4.90646	-2.98962	12043,12159,14634,18121,18514,19206,107515,381157	Bcl2,Bmp4,Gli3,Nog,Pbx1,Ptch1,Lgr4,Greb1l	8/75	Dcc+FB
4_Member	GO Biological Processes	GO:0072088	nephron epithelium morphogenesis	-4.82133	-2.91412	12043,12159,14634,18121,18514,19206,107515,381157	Bcl2,Bmp4,Gli3,Nog,Pbx1,Ptch1,Lgr4,Greb1l	8/77	Dcc+FB
4_Member	GO Biological Processes	GO:0072028	nephron morphogenesis	-4.73878	-2.8502	12043,12159,14634,18121,18514,19206,107515,381157	Bcl2,Bmp4,Gli3,Nog,Pbx1,Ptch1,Lgr4,Greb1l	8/79	Dcc+FB
4_Member	GO Biological Processes	GO:0061333	renal tubule morphogenesis	-4.65866	-2.77733	12043,12159,14634,18121,18514,19206,107515,381157	Bcl2,Bmp4,Gli3,Nog,Pbx1,Ptch1,Lgr4,Greb1l	8/81	Dcc+FB
4_Member	GO Biological Processes	GO:0060675	ureteric bud morphogenesis	-4.61591	-2.74521	12043,12159,14634,18121,18514,19206,381157	Bcl2,Bmp4,Gli3,Nog,Pbx1,Ptch1,Greb1l	7/60	Dcc+FB
4_Member	GO Biological Processes	GO:0072171	mesonephric tubule morphogenesis	-4.43083	-2.60025	12043,12159,14634,18121,18514,19206,381157	Bcl2,Bmp4,Gli3,Nog,Pbx1,Ptch1,Greb1l	7/64	Dcc+FB
4_Member	GO Biological Processes	GO:0072080	nephron tubule development	-4.36027	-2.54691	12043,12159,14634,18121,18514,19206,107515,381157	Bcl2,Bmp4,Gli3,Nog,Pbx1,Ptch1,Lgr4,Greb1l	8/89	Dcc+FB
4_Member	GO Biological Processes	GO:0001658	branching involved in ureteric bud morphogenesis	-4.14963	-2.39099	12043,12159,14634,18514,19206,381157	Bcl2,Bmp4,Gli3,Pbx1,Ptch1,Greb1l	6/49	Dcc+FB
4_Member	GO Biological Processes	GO:0061326	renal tubule development	-4.12444	-2.3685	12043,12159,14634,18121,18514,19206,107515,381157	Bcl2,Bmp4,Gli3,Nog,Pbx1,Ptch1,Lgr4,Greb1l	8/96	Dcc+FB
4_Member	GO Biological Processes	GO:0008589	regulation of smoothened signaling pathway	-3.99883	-2.26643	14165,14183,14634,15245,19206,20377,20720,268935	Fgf10,Fgfr2,Gli3,Hhip,Ptch1,Sfrp1,Serpine2,Scube3	8/100	Dcc+FB
4_Member	GO Biological Processes	GO:0061005	cell differentiation involved in kidney development	-3.68924	-2.01738	12484,14634,19206,71602,107515	Cd24a,Gli3,Ptch1,Myo1e,Lgr4	5/38	Dcc+FB
4_Member	WikiPathways	WP1270	Endochondral ossification	-3.61357	-1.9548	11647,12166,14634,19206,21859,208715	Alpl,Bmpr1a,Gli3,Ptch1,Timp3,Hmgcs1	6/61	Dcc+FB
4_Member	KEGG Pathway	mmu05217	Basal cell carcinoma - Mus musculus (house mouse)	-3.53635	-1.88715	12159,14634,15245,16842,19206,22418	Bmp4,Gli3,Hhip,Lef1,Ptch1,Wnt5a	6/63	Dcc+FB
4_Member	GO Biological Processes	GO:0045879	negative regulation of smoothened signaling pathway	-2.55041	-1.14168	14634,15245,19206,20720	Gli3,Hhip,Ptch1,Serpine2	4/41	Dcc+FB
4_Member	WikiPathways	WP116	Hedgehog signaling pathway	-2.42872	-1.0434	14634,15245,19206	Gli3,Hhip,Ptch1	3/22	Dcc+FB
4_Member	GO Biological Processes	GO:0021510	spinal cord development	-2.38001	-1.00079	13176,14634,18121,19206,70433,76441	Dcc,Gli3,Nog,Ptch1,Draxin,Daam2	6/105	Dcc+FB
4_Member	GO Biological Processes	GO:0021904	dorsal/ventral neural tube patterning	-2.21969	-0.887019	12159,14634,19206	Bmp4,Gli3,Ptch1	3/26	Dcc+FB
4_Member	KEGG Pathway	mmu04340	Hedgehog signaling pathway - Mus musculus (house mouse)	-2.01096	-0.723669	12043,14634,15245,19206	Bcl2,Gli3,Hhip,Ptch1	4/58	Dcc+FB
5_Summary	GO Biological Processes	GO:0048729	tissue morphogenesis	-13.3879	-10.077	11835,11852,11977,12043,12159,12166,12394,12631,14165,14178,14183,14313,14634,15245,15904,16323,16842,18121,18514,19206,19876,20191,20356,20377,20563,20674,21676,22003,22160,22330,22418,66042,72780,107515,231470,239405,268902,269593,381157,11816,13607,13655,15902,16847,17268,18189,18750,19211,24052,71602,99929,109624,214133,14168,15258,17242,19116,20720,21672,71371,13616,19242,26398,70661,81004,9…	Ar,Rhob,Atp7a,Bcl2,Bmp4,Bmpr1a,Runx1,Cfl1,Fgf10,Fgf7,Fgfr2,Fst,Gli3,Hhip,Id4,Inhba,Lef1,Nog,Pbx1,Ptch1,Robo1,Ryr2,Sema5a,Sfrp1,Slit2,Sox2,Tead1,Tpm1,Twist1,Vcl,Wnt5a,Sostdc1,Rspo3,Lgr4,Fras1,Rspo2,Robo2,Luzp1,Greb1l,Apoe,Eda,Egr3,Id2,Lepr,Meis1,Nrxn1,Prkca,Pten,Sgcd,Myo1e,Tiparp,Cald1,Tet2,Fgf13,Hipk2,Mdk,Prlr,Serpine2,Prdx2,Arid5b,Edn3,Ptn,Map2k4,Sik3,Tbl1xr1,Wwtr1,Camk2d,Rarb,Pde4d,Auts2,Id1,Pt…	74/-	Dcc+FB
5_Member	GO Biological Processes	GO:0048729	tissue morphogenesis	-13.3879	-10.077	11835,11852,11977,12043,12159,12166,12394,12631,14165,14178,14183,14313,14634,15245,15904,16323,16842,18121,18514,19206,19876,20191,20356,20377,20563,20674,21676,22003,22160,22330,22418,66042,72780,107515,231470,239405,268902,269593,381157	Ar,Rhob,Atp7a,Bcl2,Bmp4,Bmpr1a,Runx1,Cfl1,Fgf10,Fgf7,Fgfr2,Fst,Gli3,Hhip,Id4,Inhba,Lef1,Nog,Pbx1,Ptch1,Robo1,Ryr2,Sema5a,Sfrp1,Slit2,Sox2,Tead1,Tpm1,Twist1,Vcl,Wnt5a,Sostdc1,Rspo3,Lgr4,Fras1,Rspo2,Robo2,Luzp1,Greb1l	39/647	Dcc+FB
5_Member	GO Biological Processes	GO:0002009	morphogenesis of an epithelium	-13.1153	-9.9358	11835,11852,11977,12043,12159,12394,12631,14165,14178,14183,14313,14634,15245,15904,16842,18121,18514,19206,19876,20191,20356,20377,20563,20674,21676,22160,22330,22418,66042,72780,107515,231470,239405,269593,381157	Ar,Rhob,Atp7a,Bcl2,Bmp4,Runx1,Cfl1,Fgf10,Fgf7,Fgfr2,Fst,Gli3,Hhip,Id4,Lef1,Nog,Pbx1,Ptch1,Robo1,Ryr2,Sema5a,Sfrp1,Slit2,Sox2,Tead1,Twist1,Vcl,Wnt5a,Sostdc1,Rspo3,Lgr4,Fras1,Rspo2,Luzp1,Greb1l	35/533	Dcc+FB
5_Member	GO Biological Processes	GO:0035239	tube morphogenesis	-13.087	-9.9358	11816,11835,11852,12043,12159,12166,12631,13607,13655,14165,14183,14634,15245,15902,16842,16847,17268,18121,18189,18514,18750,19206,19211,19876,20191,20356,20377,20563,20674,21676,22160,22418,24052,66042,71602,72780,99929,107515,109624,239405,269593,381157	Apoe,Ar,Rhob,Bcl2,Bmp4,Bmpr1a,Cfl1,Eda,Egr3,Fgf10,Fgfr2,Gli3,Hhip,Id2,Lef1,Lepr,Meis1,Nog,Nrxn1,Pbx1,Prkca,Ptch1,Pten,Robo1,Ryr2,Sema5a,Sfrp1,Slit2,Sox2,Tead1,Twist1,Wnt5a,Sgcd,Sostdc1,Myo1e,Rspo3,Tiparp,Lgr4,Cald1,Rspo2,Luzp1,Greb1l	42/762	Dcc+FB
5_Member	GO Biological Processes	GO:0022612	gland morphogenesis	-11.4442	-8.61044	11835,12043,12159,13607,14165,14178,14183,14634,15904,18121,19206,19876,20377,20563,22418,66042,214133	Ar,Bcl2,Bmp4,Eda,Fgf10,Fgf7,Fgfr2,Gli3,Id4,Nog,Ptch1,Robo1,Sfrp1,Slit2,Wnt5a,Sostdc1,Tet2	17/126	Dcc+FB
5_Member	GO Biological Processes	GO:0001763	morphogenesis of a branching structure	-11.38	-8.56201	11835,12043,12159,14165,14168,14178,14183,14634,15245,16842,18121,18514,19206,20356,20377,20563,20674,22418,72780,239405,381157	Ar,Bcl2,Bmp4,Fgf10,Fgf13,Fgf7,Fgfr2,Gli3,Hhip,Lef1,Nog,Pbx1,Ptch1,Sema5a,Sfrp1,Slit2,Sox2,Wnt5a,Rspo3,Rspo2,Greb1l	21/211	Dcc+FB
5_Member	GO Biological Processes	GO:0060562	epithelial tube morphogenesis	-11.2772	-8.4874	11835,11852,12043,12159,12631,14165,14183,14634,15245,16842,18121,18514,19206,19876,20191,20356,20377,20563,20674,21676,22160,22418,66042,107515,239405,269593,381157	Ar,Rhob,Bcl2,Bmp4,Cfl1,Fgf10,Fgfr2,Gli3,Hhip,Lef1,Nog,Pbx1,Ptch1,Robo1,Ryr2,Sema5a,Sfrp1,Slit2,Sox2,Tead1,Twist1,Wnt5a,Sostdc1,Lgr4,Rspo2,Luzp1,Greb1l	27/369	Dcc+FB
5_Member	GO Biological Processes	GO:0048732	gland development	-11.2124	-8.43864	11835,12043,12159,12166,12394,13607,14165,14178,14183,14634,15258,15902,15904,16842,17242,18121,18514,19116,19206,19211,19876,20377,20563,20674,20720,21672,22418,66042,71371,214133	Ar,Bcl2,Bmp4,Bmpr1a,Runx1,Eda,Fgf10,Fgf7,Fgfr2,Gli3,Hipk2,Id2,Id4,Lef1,Mdk,Nog,Pbx1,Prlr,Ptch1,Pten,Robo1,Sfrp1,Slit2,Sox2,Serpine2,Prdx2,Wnt5a,Sostdc1,Arid5b,Tet2	30/460	Dcc+FB
5_Member	GO Biological Processes	GO:0061138	morphogenesis of a branching epithelium	-10.9013	-8.16128	11835,12043,12159,14165,14178,14183,14634,15245,16842,18121,18514,19206,20356,20377,20563,20674,22418,72780,239405,381157	Ar,Bcl2,Bmp4,Fgf10,Fgf7,Fgfr2,Gli3,Hhip,Lef1,Nog,Pbx1,Ptch1,Sema5a,Sfrp1,Slit2,Sox2,Wnt5a,Rspo3,Rspo2,Greb1l	20/200	Dcc+FB
5_Member	GO Biological Processes	GO:0048589	developmental growth	-10.0839	-7.45226	11835,12043,12159,12166,13616,14165,14178,14183,14634,16847,17242,17268,19116,19211,19242,19876,20356,20377,20563,22330,22418,26398,70661,71371,81004,97064,108058,218772,238871,239405,319974	Ar,Bcl2,Bmp4,Bmpr1a,Edn3,Fgf10,Fgf7,Fgfr2,Gli3,Lepr,Mdk,Meis1,Prlr,Pten,Ptn,Robo1,Sema5a,Sfrp1,Slit2,Vcl,Wnt5a,Map2k4,Sik3,Arid5b,Tbl1xr1,Wwtr1,Camk2d,Rarb,Pde4d,Rspo2,Auts2	31/544	Dcc+FB
5_Member	GO Biological Processes	GO:0040007	growth	-9.98514	-7.3732	11835,12043,12159,12166,13616,14165,14178,14183,14634,16847,17242,17268,19116,19211,19242,19876,20356,20377,20563,22330,22418,26398,70661,71371,81004,97064,108058,218772,238871,239405,319974	Ar,Bcl2,Bmp4,Bmpr1a,Edn3,Fgf10,Fgf7,Fgfr2,Gli3,Lepr,Mdk,Meis1,Prlr,Pten,Ptn,Robo1,Sema5a,Sfrp1,Slit2,Vcl,Wnt5a,Map2k4,Sik3,Arid5b,Tbl1xr1,Wwtr1,Camk2d,Rarb,Pde4d,Rspo2,Auts2	31/549	Dcc+FB
5_Member	GO Biological Processes	GO:0048754	branching morphogenesis of an epithelial tube	-8.55958	-6.13328	11835,12043,12159,14165,14183,14634,15245,16842,18514,19206,20356,20563,20674,22418,239405,381157	Ar,Bcl2,Bmp4,Fgf10,Fgfr2,Gli3,Hhip,Lef1,Pbx1,Ptch1,Sema5a,Slit2,Sox2,Wnt5a,Rspo2,Greb1l	16/167	Dcc+FB
5_Member	GO Biological Processes	GO:0050678	regulation of epithelial cell proliferation	-8.47474	-6.06463	11816,11835,11977,12159,12166,13655,14165,14178,14183,15901,17242,18121,18750,19206,19211,19242,19272,19876,20356,20377,20674,22160,22418,110829,240725	Apoe,Ar,Atp7a,Bmp4,Bmpr1a,Egr3,Fgf10,Fgf7,Fgfr2,Id1,Mdk,Nog,Prkca,Ptch1,Pten,Ptn,Ptprk,Robo1,Sema5a,Sfrp1,Sox2,Twist1,Wnt5a,Lims1,Sulf1	25/426	Dcc+FB
5_Member	GO Biological Processes	GO:0060443	mammary gland morphogenesis	-8.02447	-5.67313	11835,12159,14165,14183,14634,19206,19876,20563,22418,66042	Ar,Bmp4,Fgf10,Fgfr2,Gli3,Ptch1,Robo1,Slit2,Wnt5a,Sostdc1	10/58	Dcc+FB
5_Member	GO Biological Processes	GO:0061180	mammary gland epithelium development	-7.27118	-5.03946	11835,14165,14183,15902,19116,19206,19876,20563,22418,66042	Ar,Fgf10,Fgfr2,Id2,Prlr,Ptch1,Robo1,Slit2,Wnt5a,Sostdc1	10/69	Dcc+FB
5_Member	GO Biological Processes	GO:0050679	positive regulation of epithelial cell proliferation	-7.22193	-5.006	11835,11977,12159,12166,13655,14165,14178,14183,15901,17242,18121,18750,19242,20356,20377,22160,22418	Ar,Atp7a,Bmp4,Bmpr1a,Egr3,Fgf10,Fgf7,Fgfr2,Id1,Mdk,Nog,Prkca,Ptn,Sema5a,Sfrp1,Twist1,Wnt5a	17/235	Dcc+FB
5_Member	GO Biological Processes	GO:0060603	mammary gland duct morphogenesis	-7.14941	-4.94496	11835,14165,14183,19206,19876,20563,22418,66042	Ar,Fgf10,Fgfr2,Ptch1,Robo1,Slit2,Wnt5a,Sostdc1	8/39	Dcc+FB
5_Member	GO Biological Processes	GO:0035265	organ growth	-7.05083	-4.85757	11835,12043,14165,14178,14183,16847,17268,19116,19211,26398,108058,218772,239405	Ar,Bcl2,Fgf10,Fgf7,Fgfr2,Lepr,Meis1,Prlr,Pten,Map2k4,Camk2d,Rarb,Rspo2	13/136	Dcc+FB
5_Member	GO Biological Processes	GO:0050680	negative regulation of epithelial cell proliferation	-6.76644	-4.61477	11816,11835,12159,14183,19206,19211,19242,19272,19876,20377,20674,22418,110829,240725	Apoe,Ar,Bmp4,Fgfr2,Ptch1,Pten,Ptn,Ptprk,Robo1,Sfrp1,Sox2,Wnt5a,Lims1,Sulf1	14/169	Dcc+FB
5_Member	GO Biological Processes	GO:0030879	mammary gland development	-6.35395	-4.23802	11835,12159,14165,14183,14634,15902,16842,19116,19206,19876,20563,22418,66042	Ar,Bmp4,Fgf10,Fgfr2,Gli3,Id2,Lef1,Prlr,Ptch1,Robo1,Slit2,Wnt5a,Sostdc1	13/156	Dcc+FB
6_Summary	GO Biological Processes	GO:0030111	regulation of Wnt signaling pathway	-12.6433	-9.67916	11816,13607,14165,14183,14634,16842,17242,18121,18647,20356,20377,20674,22418,24117,50523,66042,70433,70790,72293,72780,76441,81004,97064,107515,192199,239405,240725,19211,212398,18750,108058,103554,73130	Apoe,Eda,Fgf10,Fgfr2,Gli3,Lef1,Mdk,Nog,Cdk14,Sema5a,Sfrp1,Sox2,Wnt5a,Wif1,Lats2,Sostdc1,Draxin,Ubr5,Nkd2,Rspo3,Daam2,Tbl1xr1,Wwtr1,Lgr4,Rspo1,Rspo2,Sulf1,Pten,Frat2,Prkca,Camk2d,Psme4,Tmed5	33/-	Dcc+FB
6_Member	GO Biological Processes	GO:0030111	regulation of Wnt signaling pathway	-12.6433	-9.67916	11816,13607,14165,14183,14634,16842,17242,18121,18647,20356,20377,20674,22418,24117,50523,66042,70433,70790,72293,72780,76441,81004,97064,107515,192199,239405,240725	Apoe,Eda,Fgf10,Fgfr2,Gli3,Lef1,Mdk,Nog,Cdk14,Sema5a,Sfrp1,Sox2,Wnt5a,Wif1,Lats2,Sostdc1,Draxin,Ubr5,Nkd2,Rspo3,Daam2,Tbl1xr1,Wwtr1,Lgr4,Rspo1,Rspo2,Sulf1	27/323	Dcc+FB
6_Member	GO Biological Processes	GO:0060828	regulation of canonical Wnt signaling pathway	-12.5513	-9.62543	11816,13607,14165,14183,14634,17242,18121,18647,20356,20377,20674,22418,50523,66042,70433,70790,72293,72780,76441,81004,97064,107515,192199,239405	Apoe,Eda,Fgf10,Fgfr2,Gli3,Mdk,Nog,Cdk14,Sema5a,Sfrp1,Sox2,Wnt5a,Lats2,Sostdc1,Draxin,Ubr5,Nkd2,Rspo3,Daam2,Tbl1xr1,Wwtr1,Lgr4,Rspo1,Rspo2	24/251	Dcc+FB
6_Member	GO Biological Processes	GO:0030177	positive regulation of Wnt signaling pathway	-8.64671	-6.19448	13607,14165,14183,16842,20356,20377,22418,70790,72780,76441,81004,107515,192199,239405,240725	Eda,Fgf10,Fgfr2,Lef1,Sema5a,Sfrp1,Wnt5a,Ubr5,Rspo3,Daam2,Tbl1xr1,Lgr4,Rspo1,Rspo2,Sulf1	15/142	Dcc+FB
6_Member	GO Biological Processes	GO:0016055	Wnt signaling pathway	-8.04467	-5.688	13607,14165,14183,16842,18647,19211,20377,20674,22418,24117,50523,66042,70433,72293,72780,76441,107515,192199,212398,239405	Eda,Fgf10,Fgfr2,Lef1,Cdk14,Pten,Sfrp1,Sox2,Wnt5a,Wif1,Lats2,Sostdc1,Draxin,Nkd2,Rspo3,Daam2,Lgr4,Rspo1,Frat2,Rspo2	20/290	Dcc+FB
6_Member	GO Biological Processes	GO:0198738	cell-cell signaling by wnt	-8.04467	-5.688	13607,14165,14183,16842,18647,19211,20377,20674,22418,24117,50523,66042,70433,72293,72780,76441,107515,192199,212398,239405	Eda,Fgf10,Fgfr2,Lef1,Cdk14,Pten,Sfrp1,Sox2,Wnt5a,Wif1,Lats2,Sostdc1,Draxin,Nkd2,Rspo3,Daam2,Lgr4,Rspo1,Frat2,Rspo2	20/290	Dcc+FB
6_Member	GO Biological Processes	GO:0090263	positive regulation of canonical Wnt signaling pathway	-7.23405	-5.01423	13607,14165,14183,20356,20377,70790,72780,76441,81004,107515,192199,239405	Eda,Fgf10,Fgfr2,Sema5a,Sfrp1,Ubr5,Rspo3,Daam2,Tbl1xr1,Lgr4,Rspo1,Rspo2	12/109	Dcc+FB
6_Member	KEGG Pathway	mmu04310	Wnt signaling pathway - Mus musculus (house mouse)	-6.57942	-4.44461	16842,18750,20377,22418,24117,72293,72780,76441,81004,107515,108058,192199,212398,239405	Lef1,Prkca,Sfrp1,Wnt5a,Wif1,Nkd2,Rspo3,Daam2,Tbl1xr1,Lgr4,Camk2d,Rspo1,Frat2,Rspo2	14/175	Dcc+FB
6_Member	GO Biological Processes	GO:0060070	canonical Wnt signaling pathway	-6.29231	-4.18253	13607,14183,16842,19211,20377,22418,50523,66042,72780,107515,239405	Eda,Fgfr2,Lef1,Pten,Sfrp1,Wnt5a,Lats2,Sostdc1,Rspo3,Lgr4,Rspo2	11/109	Dcc+FB
6_Member	GO Biological Processes	GO:2000050	regulation of non-canonical Wnt signaling pathway	-4.51037	-2.6652	20377,22418,72780,76441,192199	Sfrp1,Wnt5a,Rspo3,Daam2,Rspo1	5/26	Dcc+FB
6_Member	GO Biological Processes	GO:2000052	positive regulation of non-canonical Wnt signaling pathway	-4.42266	-2.59842	20377,22418,72780,192199	Sfrp1,Wnt5a,Rspo3,Rspo1	4/14	Dcc+FB
6_Member	Reactome Gene Sets	R-MMU-4641263	Regulation of FZD by ubiquitination	-3.76746	-2.08323	72780,107515,192199,239405	Rspo3,Lgr4,Rspo1,Rspo2	4/20	Dcc+FB
6_Member	Reactome Gene Sets	R-MMU-201681	TCF dependent signaling in response to WNT	-3.49562	-1.85784	16842,20674,22418,72780,103554,107515,192199,212398,239405	Lef1,Sox2,Wnt5a,Rspo3,Psme4,Lgr4,Rspo1,Frat2,Rspo2	9/149	Dcc+FB
6_Member	Reactome Gene Sets	R-MMU-195721	Signaling by WNT	-3.30279	-1.71434	16842,18750,20674,22418,72780,73130,103554,107515,192199,212398,239405	Lef1,Prkca,Sox2,Wnt5a,Rspo3,Tmed5,Psme4,Lgr4,Rspo1,Frat2,Rspo2	11/228	Dcc+FB
7_Summary	GO Biological Processes	GO:0060322	head development	-12.5476	-9.62543	11977,12043,12159,12166,12227,14165,14168,14183,14634,14804,15902,15904,16323,16560,16842,17242,17268,17536,17967,18121,18189,18514,19206,19211,19876,20238,20356,20563,20674,20720,22253,22418,22682,67102,70433,71371,78286,99929,109934,218772,268902,12394,12395,12484,12631,14313,15901,19242,20377,21672,22160,66042,66058,76441,97064,230587,21676,50523,72293	Atp7a,Bcl2,Bmp4,Bmpr1a,Btg2,Fgf10,Fgf13,Fgfr2,Gli3,Grid2,Id2,Id4,Inhba,Kif1a,Lef1,Mdk,Meis1,Meis2,Ncam1,Nog,Nrxn1,Pbx1,Ptch1,Pten,Robo1,Atxn1,Sema5a,Slit2,Sox2,Serpine2,Unc5c,Wnt5a,Zfand5,D16Ertd472e,Draxin,Arid5b,Nav2,Tiparp,Abr,Rarb,Robo2,Runx1,Runx1t1,Cd24a,Cfl1,Fst,Id1,Ptn,Sfrp1,Prdx2,Twist1,Sostdc1,Tmem176a,Daam2,Wwtr1,Glis1,Tead1,Lats2,Nkd2	59/-	Dcc+FB
7_Member	GO Biological Processes	GO:0060322	head development	-12.5476	-9.62543	11977,12043,12159,12166,12227,14165,14168,14183,14634,14804,15902,15904,16323,16560,16842,17242,17268,17536,17967,18121,18189,18514,19206,19211,19876,20238,20356,20563,20674,20720,22253,22418,22682,67102,70433,71371,78286,99929,109934,218772,268902	Atp7a,Bcl2,Bmp4,Bmpr1a,Btg2,Fgf10,Fgf13,Fgfr2,Gli3,Grid2,Id2,Id4,Inhba,Kif1a,Lef1,Mdk,Meis1,Meis2,Ncam1,Nog,Nrxn1,Pbx1,Ptch1,Pten,Robo1,Atxn1,Sema5a,Slit2,Sox2,Serpine2,Unc5c,Wnt5a,Zfand5,D16Ertd472e,Draxin,Arid5b,Nav2,Tiparp,Abr,Rarb,Robo2	41/756	Dcc+FB
7_Member	GO Biological Processes	GO:0007420	brain development	-11.7477	-8.88045	11977,12043,12159,12166,12227,14165,14168,14183,14634,14804,15902,15904,16323,16560,16842,17242,17268,17536,17967,18121,18189,18514,19206,19211,19876,20238,20356,20563,20674,20720,22253,22418,67102,70433,78286,109934,218772,268902	Atp7a,Bcl2,Bmp4,Bmpr1a,Btg2,Fgf10,Fgf13,Fgfr2,Gli3,Grid2,Id2,Id4,Inhba,Kif1a,Lef1,Mdk,Meis1,Meis2,Ncam1,Nog,Nrxn1,Pbx1,Ptch1,Pten,Robo1,Atxn1,Sema5a,Slit2,Sox2,Serpine2,Unc5c,Wnt5a,D16Ertd472e,Draxin,Nav2,Abr,Rarb,Robo2	38/695	Dcc+FB
7_Member	GO Biological Processes	GO:0045596	negative regulation of cell differentiation	-9.45044	-6.91111	12159,12166,12227,12394,12395,12484,12631,14165,14168,14313,14634,15901,15902,15904,17242,17268,17536,18121,18514,19206,19211,19242,20356,20377,20563,20674,21672,22160,22418,66042,66058,70433,76441,97064,218772,230587	Bmp4,Bmpr1a,Btg2,Runx1,Runx1t1,Cd24a,Cfl1,Fgf10,Fgf13,Fst,Gli3,Id1,Id2,Id4,Mdk,Meis1,Meis2,Nog,Pbx1,Ptch1,Pten,Ptn,Sema5a,Sfrp1,Slit2,Sox2,Prdx2,Twist1,Wnt5a,Sostdc1,Tmem176a,Draxin,Daam2,Wwtr1,Rarb,Glis1	36/757	Dcc+FB
7_Member	GO Biological Processes	GO:0010721	negative regulation of cell development	-9.44387	-6.91111	12159,12166,12227,12394,12484,12631,14168,14634,15901,15902,15904,17242,18121,19211,19242,20356,20377,20563,21672,22418,66058,70433,76441	Bmp4,Bmpr1a,Btg2,Runx1,Cd24a,Cfl1,Fgf13,Gli3,Id1,Id2,Id4,Mdk,Nog,Pten,Ptn,Sema5a,Sfrp1,Slit2,Prdx2,Wnt5a,Tmem176a,Draxin,Daam2	23/323	Dcc+FB
7_Member	GO Biological Processes	GO:0030900	forebrain development	-9.22047	-6.70351	11977,12159,12166,12227,14165,14168,14183,14634,15902,15904,16323,16560,16842,17242,17967,18121,19211,19876,20356,20563,20674,22418,67102,70433,218772,268902	Atp7a,Bmp4,Bmpr1a,Btg2,Fgf10,Fgf13,Fgfr2,Gli3,Id2,Id4,Inhba,Kif1a,Lef1,Mdk,Ncam1,Nog,Pten,Robo1,Sema5a,Slit2,Sox2,Wnt5a,D16Ertd472e,Draxin,Rarb,Robo2	26/423	Dcc+FB
7_Member	GO Biological Processes	GO:0051961	negative regulation of nervous system development	-8.85161	-6.36461	12159,12166,12227,12484,14168,15901,15902,15904,18121,19211,19242,19876,20356,20563,22418,70433,76441	Bmp4,Bmpr1a,Btg2,Cd24a,Fgf13,Id1,Id2,Id4,Nog,Pten,Ptn,Robo1,Sema5a,Slit2,Wnt5a,Draxin,Daam2	17/183	Dcc+FB
7_Member	GO Biological Processes	GO:0050768	negative regulation of neurogenesis	-8.26418	-5.87985	12159,12166,12227,12484,14168,15901,15902,15904,18121,19211,19242,20356,20563,22418,70433,76441	Bmp4,Bmpr1a,Btg2,Cd24a,Fgf13,Id1,Id2,Id4,Nog,Pten,Ptn,Sema5a,Slit2,Wnt5a,Draxin,Daam2	16/175	Dcc+FB
7_Member	GO Biological Processes	GO:0021537	telencephalon development	-6.11751	-4.028	12159,12227,14168,14634,15902,15904,16323,16842,17242,19211,19876,20563,20674,22418,70433,218772,268902	Bmp4,Btg2,Fgf13,Gli3,Id2,Id4,Inhba,Lef1,Mdk,Pten,Robo1,Slit2,Sox2,Wnt5a,Draxin,Rarb,Robo2	17/281	Dcc+FB
7_Member	KEGG Pathway	mmu04390	Hippo signaling pathway - Mus musculus (house mouse)	-4.74365	-2.85141	12159,12166,15901,15902,16842,20674,21676,22418,50523,72293,97064	Bmp4,Bmpr1a,Id1,Id2,Lef1,Sox2,Tead1,Wnt5a,Lats2,Nkd2,Wwtr1	11/157	Dcc+FB
7_Member	KEGG Pathway	mmu04550	Signaling pathways regulating pluripotency of stem cells - Mus musculus (house mouse)	-4.43471	-2.60253	12159,12166,14183,15901,15902,15904,16323,17268,20674,22418	Bmp4,Bmpr1a,Fgfr2,Id1,Id2,Id4,Inhba,Meis1,Sox2,Wnt5a	10/140	Dcc+FB
8_Summary	GO Biological Processes	GO:0007610	behavior	-12.5289	-9.62543	11816,11835,11977,12043,12227,12394,14168,14169,14634,14803,15165,15258,15357,15902,16508,16847,17242,17268,17536,17967,17978,18121,18189,18750,19211,19242,19283,20238,20720,21834,66860,78286,109205,109294,110862,210933,238871,268890,319387,319974,320840	Apoe,Ar,Atp7a,Bcl2,Btg2,Runx1,Fgf13,Fgf14,Gli3,Grid1,Hcn1,Hipk2,Hmgcr,Id2,Kcnd2,Lepr,Mdk,Meis1,Meis2,Ncam1,Ncoa2,Nog,Nrxn1,Prkca,Pten,Ptn,Ptprz1,Atxn1,Serpine2,Thrb,Tanc1,Nav2,Sobp,Prex2,Kcnq3,Adgrb3,Pde4d,Lsamp,Adgrl3,Auts2,Negr1	41/-	Dcc+FB
8_Member	GO Biological Processes	GO:0007610	behavior	-12.5289	-9.62543	11816,11835,11977,12043,12227,12394,14168,14169,14634,14803,15165,15258,15357,15902,16508,16847,17242,17268,17536,17967,17978,18121,18189,18750,19211,19242,19283,20238,20720,21834,66860,78286,109205,109294,110862,210933,238871,268890,319387,319974,320840	Apoe,Ar,Atp7a,Bcl2,Btg2,Runx1,Fgf13,Fgf14,Gli3,Grid1,Hcn1,Hipk2,Hmgcr,Id2,Kcnd2,Lepr,Mdk,Meis1,Meis2,Ncam1,Ncoa2,Nog,Nrxn1,Prkca,Pten,Ptn,Ptprz1,Atxn1,Serpine2,Thrb,Tanc1,Nav2,Sobp,Prex2,Kcnq3,Adgrb3,Pde4d,Lsamp,Adgrl3,Auts2,Negr1	41/757	Dcc+FB
8_Member	GO Biological Processes	GO:0007626	locomotory behavior	-5.77962	-3.72399	11816,11977,14169,15258,15902,16508,17268,17978,19211,20238,78286,109205,109294,268890,319387,320840	Apoe,Atp7a,Fgf14,Hipk2,Id2,Kcnd2,Meis1,Ncoa2,Pten,Atxn1,Nav2,Sobp,Prex2,Lsamp,Adgrl3,Negr1	16/265	Dcc+FB
9_Summary	GO Biological Processes	GO:0035107	appendage morphogenesis	-10.8824	-8.16128	11695,11977,12159,12166,12904,14165,14183,14634,16764,16842,18121,18514,19206,22160,22418,70661,218772,231470,239405,11647,12394,13003,14313,15245,15426,16847,17389,18750,20377,21859,22682,23850,71371,83925,99929,240725,329872,12631,15258,15902,16323,20191,20674,21676,50523,72780,109205,109934,269593,14200,14560,15904,97064,107515,230587,12043,19242,20541,213742,12227,17268,17536,24117,66042,76441	Alx4,Atp7a,Bmp4,Bmpr1a,Crabp2,Fgf10,Fgfr2,Gli3,Aff3,Lef1,Nog,Pbx1,Ptch1,Twist1,Wnt5a,Sik3,Rarb,Fras1,Rspo2,Alpl,Runx1,Vcan,Fst,Hhip,Hoxc8,Lepr,Mmp16,Prkca,Sfrp1,Timp3,Zfand5,Pappa2,Arid5b,Trps1,Tiparp,Sulf1,Frem1,Cfl1,Hipk2,Id2,Inhba,Ryr2,Sox2,Tead1,Lats2,Rspo3,Sobp,Abr,Luzp1,Fhl2,Gdf10,Id4,Wwtr1,Lgr4,Glis1,Bcl2,Ptn,Slc8a1,Xist,Btg2,Meis1,Meis2,Wif1,Sostdc1,Daam2	65/-	Dcc+FB
9_Member	GO Biological Processes	GO:0035107	appendage morphogenesis	-10.8824	-8.16128	11695,11977,12159,12166,12904,14165,14183,14634,16764,16842,18121,18514,19206,22160,22418,70661,218772,231470,239405	Alx4,Atp7a,Bmp4,Bmpr1a,Crabp2,Fgf10,Fgfr2,Gli3,Aff3,Lef1,Nog,Pbx1,Ptch1,Twist1,Wnt5a,Sik3,Rarb,Fras1,Rspo2	19/178	Dcc+FB
9_Member	GO Biological Processes	GO:0035108	limb morphogenesis	-10.8824	-8.16128	11695,11977,12159,12166,12904,14165,14183,14634,16764,16842,18121,18514,19206,22160,22418,70661,218772,231470,239405	Alx4,Atp7a,Bmp4,Bmpr1a,Crabp2,Fgf10,Fgfr2,Gli3,Aff3,Lef1,Nog,Pbx1,Ptch1,Twist1,Wnt5a,Sik3,Rarb,Fras1,Rspo2	19/178	Dcc+FB
9_Member	GO Biological Processes	GO:0001501	skeletal system development	-10.4706	-7.81824	11647,11695,11977,12159,12166,12394,13003,14183,14313,14634,15245,15426,16847,17389,18121,18514,18750,20377,21859,22160,22418,22682,23850,70661,71371,83925,99929,218772,239405,240725,329872	Alpl,Alx4,Atp7a,Bmp4,Bmpr1a,Runx1,Vcan,Fgfr2,Fst,Gli3,Hhip,Hoxc8,Lepr,Mmp16,Nog,Pbx1,Prkca,Sfrp1,Timp3,Twist1,Wnt5a,Zfand5,Pappa2,Sik3,Arid5b,Trps1,Tiparp,Rarb,Rspo2,Sulf1,Frem1	31/525	Dcc+FB
9_Member	GO Biological Processes	GO:0048736	appendage development	-9.59487	-7.04572	11695,11977,12159,12166,12904,14165,14183,14634,16764,16842,18121,18514,19206,22160,22418,70661,218772,231470,239405	Alx4,Atp7a,Bmp4,Bmpr1a,Crabp2,Fgf10,Fgfr2,Gli3,Aff3,Lef1,Nog,Pbx1,Ptch1,Twist1,Wnt5a,Sik3,Rarb,Fras1,Rspo2	19/211	Dcc+FB
9_Member	GO Biological Processes	GO:0060173	limb development	-9.59487	-7.04572	11695,11977,12159,12166,12904,14165,14183,14634,16764,16842,18121,18514,19206,22160,22418,70661,218772,231470,239405	Alx4,Atp7a,Bmp4,Bmpr1a,Crabp2,Fgf10,Fgfr2,Gli3,Aff3,Lef1,Nog,Pbx1,Ptch1,Twist1,Wnt5a,Sik3,Rarb,Fras1,Rspo2	19/211	Dcc+FB
9_Member	GO Biological Processes	GO:0030326	embryonic limb morphogenesis	-8.56204	-6.13328	11695,12159,12166,12904,14634,16764,16842,18121,18514,19206,22160,22418,218772,231470,239405	Alx4,Bmp4,Bmpr1a,Crabp2,Gli3,Aff3,Lef1,Nog,Pbx1,Ptch1,Twist1,Wnt5a,Rarb,Fras1,Rspo2	15/144	Dcc+FB
9_Member	GO Biological Processes	GO:0035113	embryonic appendage morphogenesis	-8.56204	-6.13328	11695,12159,12166,12904,14634,16764,16842,18121,18514,19206,22160,22418,218772,231470,239405	Alx4,Bmp4,Bmpr1a,Crabp2,Gli3,Aff3,Lef1,Nog,Pbx1,Ptch1,Twist1,Wnt5a,Rarb,Fras1,Rspo2	15/144	Dcc+FB
9_Member	GO Biological Processes	GO:0048598	embryonic morphogenesis	-8.31071	-5.9148	11695,12159,12166,12631,12904,14165,14183,14634,15258,15902,16323,16764,16842,17389,18121,18514,19206,20191,20377,20674,21676,22160,22418,50523,72780,109205,109934,218772,231470,239405,269593	Alx4,Bmp4,Bmpr1a,Cfl1,Crabp2,Fgf10,Fgfr2,Gli3,Hipk2,Id2,Inhba,Aff3,Lef1,Mmp16,Nog,Pbx1,Ptch1,Ryr2,Sfrp1,Sox2,Tead1,Twist1,Wnt5a,Lats2,Rspo3,Sobp,Abr,Rarb,Fras1,Rspo2,Luzp1	31/644	Dcc+FB
9_Member	GO Biological Processes	GO:0001649	osteoblast differentiation	-7.92925	-5.58318	12159,12166,14200,14560,14634,15904,18121,20674,22160,97064,107515,230587,239405	Bmp4,Bmpr1a,Fhl2,Gdf10,Gli3,Id4,Nog,Sox2,Twist1,Wwtr1,Lgr4,Glis1,Rspo2	13/115	Dcc+FB
9_Member	GO Biological Processes	GO:0035137	hindlimb morphogenesis	-7.5294	-5.24936	11695,11977,12159,12166,16764,19206,22160,218772,239405	Alx4,Atp7a,Bmp4,Bmpr1a,Aff3,Ptch1,Twist1,Rarb,Rspo2	9/49	Dcc+FB
9_Member	GO Biological Processes	GO:0001503	ossification	-7.35297	-5.10066	11647,12043,12159,12166,12394,14183,14200,14560,14634,15904,17389,18121,19242,20674,22160,70661,97064,107515,230587,239405	Alpl,Bcl2,Bmp4,Bmpr1a,Runx1,Fgfr2,Fhl2,Gdf10,Gli3,Id4,Mmp16,Nog,Ptn,Sox2,Twist1,Sik3,Wwtr1,Lgr4,Glis1,Rspo2	20/319	Dcc+FB
9_Member	GO Biological Processes	GO:0048705	skeletal system morphogenesis	-7.29553	-5.05157	11647,11695,12159,14183,14634,15245,15426,17389,18121,20377,22160,22682,23850,70661,71371,99929,218772,329872	Alpl,Alx4,Bmp4,Fgfr2,Gli3,Hhip,Hoxc8,Mmp16,Nog,Sfrp1,Twist1,Zfand5,Pappa2,Sik3,Arid5b,Tiparp,Rarb,Frem1	18/261	Dcc+FB
9_Member	GO Biological Processes	GO:0097094	craniofacial suture morphogenesis	-7.0343	-4.84549	12159,14183,14634,17389,22160,329872	Bmp4,Fgfr2,Gli3,Mmp16,Twist1,Frem1	6/17	Dcc+FB
9_Member	GO Biological Processes	GO:0048568	embryonic organ development	-6.59488	-4.45683	11695,12159,12166,12394,14165,14183,14634,15258,15902,16842,17389,18121,18514,19206,20191,20541,20674,21676,22160,22418,72780,109205,109934,213742,218772	Alx4,Bmp4,Bmpr1a,Runx1,Fgf10,Fgfr2,Gli3,Hipk2,Id2,Lef1,Mmp16,Nog,Pbx1,Ptch1,Ryr2,Slc8a1,Sox2,Tead1,Twist1,Wnt5a,Rspo3,Sobp,Abr,Xist,Rarb	25/532	Dcc+FB
9_Member	GO Biological Processes	GO:0007389	pattern specification process	-5.76237	-3.70941	11695,12159,12166,12227,14165,14183,14313,14634,15245,15258,15426,16842,17268,17536,18121,18514,19206,20377,22418,24117,66042,76441	Alx4,Bmp4,Bmpr1a,Btg2,Fgf10,Fgfr2,Fst,Gli3,Hhip,Hipk2,Hoxc8,Lef1,Meis1,Meis2,Nog,Pbx1,Ptch1,Sfrp1,Wnt5a,Wif1,Sostdc1,Daam2	22/475	Dcc+FB
9_Member	GO Biological Processes	GO:0060363	cranial suture morphogenesis	-5.54825	-3.50841	12159,14183,14634,22160	Bmp4,Fgfr2,Gli3,Twist1	4/8	Dcc+FB
9_Member	GO Biological Processes	GO:0060349	bone morphogenesis	-5.32194	-3.31924	11647,12159,14183,14634,17389,22160,23850,70661,218772,329872	Alpl,Bmp4,Fgfr2,Gli3,Mmp16,Twist1,Pappa2,Sik3,Rarb,Frem1	10/111	Dcc+FB
9_Member	GO Biological Processes	GO:0048562	embryonic organ morphogenesis	-5.12184	-3.16204	11695,12159,14165,14183,14634,15258,15902,17389,18121,20191,20674,21676,22160,22418,109205,109934,218772	Alx4,Bmp4,Fgf10,Fgfr2,Gli3,Hipk2,Id2,Mmp16,Nog,Ryr2,Sox2,Tead1,Twist1,Wnt5a,Sobp,Abr,Rarb	17/333	Dcc+FB
9_Member	GO Biological Processes	GO:0035116	embryonic hindlimb morphogenesis	-5.01139	-3.07052	11695,12159,16764,22160,218772,239405	Alx4,Bmp4,Aff3,Twist1,Rarb,Rspo2	6/35	Dcc+FB
9_Member	GO Biological Processes	GO:0060348	bone development	-4.64145	-2.76369	11647,12159,14183,14634,16847,17389,21859,22160,23850,70661,218772,240725,329872	Alpl,Bmp4,Fgfr2,Gli3,Lepr,Mmp16,Timp3,Twist1,Pappa2,Sik3,Rarb,Sulf1,Frem1	13/223	Dcc+FB
9_Member	GO Biological Processes	GO:0009952	anterior/posterior pattern specification	-4.42335	-2.59842	11695,12159,12166,12227,14634,15258,15426,16842,18121,18514,20377,22418,24117	Alx4,Bmp4,Bmpr1a,Btg2,Gli3,Hipk2,Hoxc8,Lef1,Nog,Pbx1,Sfrp1,Wnt5a,Wif1	13/234	Dcc+FB
9_Member	GO Biological Processes	GO:0048706	embryonic skeletal system development	-4.22933	-2.45414	11695,12159,14183,14634,17389,18121,18514,22160,22418,240725	Alx4,Bmp4,Fgfr2,Gli3,Mmp16,Nog,Pbx1,Twist1,Wnt5a,Sulf1	10/148	Dcc+FB
9_Member	GO Biological Processes	GO:0003002	regionalization	-4.22544	-2.45166	11695,12159,12166,12227,14165,14183,14634,15245,15258,15426,16842,18121,18514,19206,20377,22418,24117,76441	Alx4,Bmp4,Bmpr1a,Btg2,Fgf10,Fgfr2,Gli3,Hhip,Hipk2,Hoxc8,Lef1,Nog,Pbx1,Ptch1,Sfrp1,Wnt5a,Wif1,Daam2	18/431	Dcc+FB
9_Member	GO Biological Processes	GO:0042733	embryonic digit morphogenesis	-4.09848	-2.34655	11695,12159,12166,14634,18121,22160,22418	Alx4,Bmp4,Bmpr1a,Gli3,Nog,Twist1,Wnt5a	7/72	Dcc+FB
9_Member	GO Biological Processes	GO:1904888	cranial skeletal system development	-3.70699	-2.03179	12159,14183,14634,17389,18121,22160,329872	Bmp4,Fgfr2,Gli3,Mmp16,Nog,Twist1,Frem1	7/83	Dcc+FB
9_Member	GO Biological Processes	GO:0048704	embryonic skeletal system morphogenesis	-2.96562	-1.45711	11695,12159,14183,14634,17389,18121,22160	Alx4,Bmp4,Fgfr2,Gli3,Mmp16,Nog,Twist1	7/110	Dcc+FB
9_Member	GO Biological Processes	GO:0048701	embryonic cranial skeleton morphogenesis	-2.93507	-1.43185	12159,14183,14634,17389,22160	Bmp4,Fgfr2,Gli3,Mmp16,Twist1	5/55	Dcc+FB
10_Summary	GO Biological Processes	GO:0007167	enzyme-linked receptor protein signaling pathway	-9.77192	-7.19696	11835,12159,12166,14165,14178,14183,14313,14538,15258,15901,16323,16842,18121,19116,19211,19246,19272,20238,20377,20411,22418,22682,24117,66042,71371,71602,74007,83925,99929,240725,268977,623279,100042150	Ar,Bmp4,Bmpr1a,Fgf10,Fgf7,Fgfr2,Fst,Gcnt2,Hipk2,Id1,Inhba,Lef1,Nog,Prlr,Pten,Ptpn1,Ptprk,Atxn1,Sfrp1,Sorbs1,Wnt5a,Zfand5,Wif1,Sostdc1,Arid5b,Myo1e,Abtb3,Trps1,Tiparp,Sulf1,Ltbp1,Dok6,Nrg2	33/-	Dcc+FB
10_Member	GO Biological Processes	GO:0007167	enzyme-linked receptor protein signaling pathway	-9.77192	-7.19696	11835,12159,12166,14165,14178,14183,14313,14538,15258,15901,16323,16842,18121,19116,19211,19246,19272,20238,20377,20411,22418,22682,24117,66042,71371,71602,74007,83925,99929,240725,268977,623279,100042150	Ar,Bmp4,Bmpr1a,Fgf10,Fgf7,Fgfr2,Fst,Gcnt2,Hipk2,Id1,Inhba,Lef1,Nog,Prlr,Pten,Ptpn1,Ptprk,Atxn1,Sfrp1,Sorbs1,Wnt5a,Zfand5,Wif1,Sostdc1,Arid5b,Myo1e,Abtb3,Trps1,Tiparp,Sulf1,Ltbp1,Dok6,Nrg2	33/629	Dcc+FB
10_Member	GO Biological Processes	GO:0007169	transmembrane receptor protein tyrosine kinase signaling pathway	-4.64725	-2.76771	11835,14165,14178,14183,18121,19116,19211,19246,20238,20411,22418,22682,71371,71602,99929,240725,623279,100042150	Ar,Fgf10,Fgf7,Fgfr2,Nog,Prlr,Pten,Ptpn1,Atxn1,Sorbs1,Wnt5a,Zfand5,Arid5b,Myo1e,Tiparp,Sulf1,Dok6,Nrg2	18/400	Dcc+FB
11_Summary	GO Biological Processes	GO:0040013	negative regulation of locomotion	-9.2999	-6.77511	11815,11816,11852,12043,12166,12552,12631,12798,18121,18645,19211,19242,19272,19876,20356,20377,20563,22003,22240,22418,109934,240725,260315,268902,11835,12159,14168,14183,15901,18189,19283,22038,29877,70123,70433,107065,192167	Apod,Apoe,Rhob,Bcl2,Bmpr1a,Cdh11,Cfl1,Cnn2,Nog,Pfn2,Pten,Ptn,Ptprk,Robo1,Sema5a,Sfrp1,Slit2,Tpm1,Dpysl3,Wnt5a,Abr,Sulf1,Nav3,Robo2,Ar,Bmp4,Fgf13,Fgfr2,Id1,Nrxn1,Ptprz1,Plscr1,Hdgfl3,Nbdy,Draxin,Lrrtm2,Nlgn1	37/-	Dcc+FB
11_Member	GO Biological Processes	GO:0040013	negative regulation of locomotion	-9.2999	-6.77511	11815,11816,11852,12043,12166,12552,12631,12798,18121,18645,19211,19242,19272,19876,20356,20377,20563,22003,22240,22418,109934,240725,260315,268902	Apod,Apoe,Rhob,Bcl2,Bmpr1a,Cdh11,Cfl1,Cnn2,Nog,Pfn2,Pten,Ptn,Ptprk,Robo1,Sema5a,Sfrp1,Slit2,Tpm1,Dpysl3,Wnt5a,Abr,Sulf1,Nav3,Robo2	24/358	Dcc+FB
11_Member	GO Biological Processes	GO:2000146	negative regulation of cell motility	-7.89801	-5.55714	11815,11816,11852,12043,12166,12552,12631,12798,18121,18645,19211,19242,19272,19876,20377,20563,22003,22240,109934,240725,260315	Apod,Apoe,Rhob,Bcl2,Bmpr1a,Cdh11,Cfl1,Cnn2,Nog,Pfn2,Pten,Ptn,Ptprk,Robo1,Sfrp1,Slit2,Tpm1,Dpysl3,Abr,Sulf1,Nav3	21/326	Dcc+FB
11_Member	GO Biological Processes	GO:0030336	negative regulation of cell migration	-7.4893	-5.21538	11815,11816,11852,12043,12166,12552,12798,18121,18645,19211,19242,19272,19876,20377,20563,22003,22240,109934,240725,260315	Apod,Apoe,Rhob,Bcl2,Bmpr1a,Cdh11,Cnn2,Nog,Pfn2,Pten,Ptn,Ptprk,Robo1,Sfrp1,Slit2,Tpm1,Dpysl3,Abr,Sulf1,Nav3	20/313	Dcc+FB
11_Member	GO Biological Processes	GO:0051129	negative regulation of cellular component organization	-4.72987	-2.84427	11815,11816,11835,12159,12631,12798,14168,14183,15901,18189,18645,19211,19242,19283,19876,20356,20563,22003,22038,22240,22418,29877,70123,70433,107065,192167,260315	Apod,Apoe,Ar,Bmp4,Cfl1,Cnn2,Fgf13,Fgfr2,Id1,Nrxn1,Pfn2,Pten,Ptn,Ptprz1,Robo1,Sema5a,Slit2,Tpm1,Plscr1,Dpysl3,Wnt5a,Hdgfl3,Nbdy,Draxin,Lrrtm2,Nlgn1,Nav3	27/765	Dcc+FB
12_Summary	GO Biological Processes	GO:0060571	morphogenesis of an epithelial fold	-9.16095	-6.65168	11835,12159,12631,14165,14183,18121,66042,269593,22418,14178,17242,20377,107515,240725,15904,18514,19116,19211,11977,12166,13607,14634,15245,15258,15901,16842,20238,20674,21834,239405,14313,15902,19206,20356,110829,14168,14169,12043,12394,12395,13176,14677,14678,18750,23928,108058,212398,218772,11695,14011,50523,19272,13655,22330,109676,17931,109205,109934,23980,26398,18645,98932,104099	Ar,Bmp4,Cfl1,Fgf10,Fgfr2,Nog,Sostdc1,Luzp1,Wnt5a,Fgf7,Mdk,Sfrp1,Lgr4,Sulf1,Id4,Pbx1,Prlr,Pten,Atp7a,Bmpr1a,Eda,Gli3,Hhip,Hipk2,Id1,Lef1,Atxn1,Sox2,Thrb,Rspo2,Fst,Id2,Ptch1,Sema5a,Lims1,Fgf13,Fgf14,Bcl2,Runx1,Runx1t1,Dcc,Gnai1,Gnai2,Prkca,Lamc3,Camk2d,Frat2,Rarb,Alx4,Etv6,Lats2,Ptprk,Egr3,Vcl,Ank2,Ppp1r12a,Sobp,Abr,Pebp1,Map2k4,Pfn2,Myl9,Itga9	63/-	Dcc+FB
12_Member	GO Biological Processes	GO:0060571	morphogenesis of an epithelial fold	-9.16095	-6.65168	11835,12159,12631,14165,14183,18121,66042,269593	Ar,Bmp4,Cfl1,Fgf10,Fgfr2,Nog,Sostdc1,Luzp1	8/23	Dcc+FB
12_Member	GO Biological Processes	GO:0060601	lateral sprouting from an epithelium	-8.76767	-6.30186	11835,12159,14165,14183,18121,22418	Ar,Bmp4,Fgf10,Fgfr2,Nog,Wnt5a	6/10	Dcc+FB
12_Member	GO Biological Processes	GO:0060688	regulation of morphogenesis of a branching structure	-8.60678	-6.16118	11835,12159,14165,14178,14183,17242,18121,20377,22418,107515,240725	Ar,Bmp4,Fgf10,Fgf7,Fgfr2,Mdk,Nog,Sfrp1,Wnt5a,Lgr4,Sulf1	11/66	Dcc+FB
12_Member	GO Biological Processes	GO:0001655	urogenital system development	-7.52774	-5.24936	11835,12159,14165,14183,15904,18121,18514,19116,19211,20377	Ar,Bmp4,Fgf10,Fgfr2,Id4,Nog,Pbx1,Prlr,Pten,Sfrp1	10/65	Dcc+FB
12_Member	GO Biological Processes	GO:0030850	prostate gland development	-7.4487	-5.18787	11835,12159,14165,14183,15904,18121,19116,19211,20377	Ar,Bmp4,Fgf10,Fgfr2,Id4,Nog,Prlr,Pten,Sfrp1	9/50	Dcc+FB
12_Member	GO Biological Processes	GO:0060541	respiratory system development	-7.07224	-4.87528	11977,12159,12166,13607,14165,14178,14183,14634,15245,15258,15901,16842,18121,20238,20674,21834,22418,239405	Atp7a,Bmp4,Bmpr1a,Eda,Fgf10,Fgf7,Fgfr2,Gli3,Hhip,Hipk2,Id1,Lef1,Nog,Atxn1,Sox2,Thrb,Wnt5a,Rspo2	18/270	Dcc+FB
12_Member	GO Biological Processes	GO:1905330	regulation of morphogenesis of an epithelium	-7.03145	-4.84549	11835,12159,14165,14178,17242,18121,20377,22418,107515,240725	Ar,Bmp4,Fgf10,Fgf7,Mdk,Nog,Sfrp1,Wnt5a,Lgr4,Sulf1	10/73	Dcc+FB
12_Member	GO Biological Processes	GO:0060572	morphogenesis of an epithelial bud	-6.84478	-4.6752	12159,14165,14183,18121,66042	Bmp4,Fgf10,Fgfr2,Nog,Sostdc1	5/10	Dcc+FB
12_Member	GO Biological Processes	GO:0060740	prostate gland epithelium morphogenesis	-6.84344	-4.6752	11835,12159,14165,14183,15904,18121,20377	Ar,Bmp4,Fgf10,Fgfr2,Id4,Nog,Sfrp1	7/29	Dcc+FB
12_Member	GO Biological Processes	GO:0048645	animal organ formation	-6.79879	-4.63979	11835,12159,12166,14165,14183,14634,18121,22418	Ar,Bmp4,Bmpr1a,Fgf10,Fgfr2,Gli3,Nog,Wnt5a	8/43	Dcc+FB
12_Member	GO Biological Processes	GO:0060512	prostate gland morphogenesis	-6.73341	-4.58554	11835,12159,14165,14183,15904,18121,20377	Ar,Bmp4,Fgf10,Fgfr2,Id4,Nog,Sfrp1	7/30	Dcc+FB
12_Member	GO Biological Processes	GO:0060425	lung morphogenesis	-6.42508	-4.30373	12159,14165,14183,15245,15258,15901,18121,20674,239405	Bmp4,Fgf10,Fgfr2,Hhip,Hipk2,Id1,Nog,Sox2,Rspo2	9/65	Dcc+FB
12_Member	GO Biological Processes	GO:0030324	lung development	-6.42275	-4.30373	11977,12159,12166,14165,14178,14183,14634,15245,15258,15901,18121,20238,20674,21834,22418,239405	Atp7a,Bmp4,Bmpr1a,Fgf10,Fgf7,Fgfr2,Gli3,Hhip,Hipk2,Id1,Nog,Atxn1,Sox2,Thrb,Wnt5a,Rspo2	16/237	Dcc+FB
12_Member	GO Biological Processes	GO:0030323	respiratory tube development	-6.3493	-4.23644	11977,12159,12166,14165,14178,14183,14634,15245,15258,15901,18121,20238,20674,21834,22418,239405	Atp7a,Bmp4,Bmpr1a,Fgf10,Fgf7,Fgfr2,Gli3,Hhip,Hipk2,Id1,Nog,Atxn1,Sox2,Thrb,Wnt5a,Rspo2	16/240	Dcc+FB
12_Member	GO Biological Processes	GO:2000027	regulation of animal organ morphogenesis	-5.52922	-3.49196	11835,12159,12166,14165,14178,18121,20377,22418,107515,239405,240725	Ar,Bmp4,Bmpr1a,Fgf10,Fgf7,Nog,Sfrp1,Wnt5a,Lgr4,Rspo2,Sulf1	11/130	Dcc+FB
12_Member	GO Biological Processes	GO:0050673	epithelial cell proliferation	-5.50733	-3.47423	11835,12159,12166,14165,14178,14183,14313,15902,18121,19206,20356,22418,107515,110829	Ar,Bmp4,Bmpr1a,Fgf10,Fgf7,Fgfr2,Fst,Id2,Nog,Ptch1,Sema5a,Wnt5a,Lgr4,Lims1	14/215	Dcc+FB
12_Member	GO Biological Processes	GO:0060592	mammary gland formation	-5.29794	-3.3032	12159,14165,14183,14634	Bmp4,Fgf10,Fgfr2,Gli3	4/9	Dcc+FB
12_Member	GO Biological Processes	GO:0010092	specification of animal organ identity	-5.22701	-3.23938	12159,14165,14183,14634,22418	Bmp4,Fgf10,Fgfr2,Gli3,Wnt5a	5/19	Dcc+FB
12_Member	WikiPathways	WP339	ESC pluripotency pathways	-5.15004	-3.18132	12159,12166,14165,14168,14169,14178,14183,18121,19211,22418	Bmp4,Bmpr1a,Fgf10,Fgf13,Fgf14,Fgf7,Fgfr2,Nog,Pten,Wnt5a	10/116	Dcc+FB
12_Member	GO Biological Processes	GO:0060441	epithelial tube branching involved in lung morphogenesis	-5.0878	-3.13905	12159,14165,14183,15245,20674,239405	Bmp4,Fgf10,Fgfr2,Hhip,Sox2,Rspo2	6/34	Dcc+FB
12_Member	GO Biological Processes	GO:0060594	mammary gland specification	-4.93061	-3.00788	14165,14183,14634	Fgf10,Fgfr2,Gli3	3/4	Dcc+FB
12_Member	GO Biological Processes	GO:0060648	mammary gland bud morphogenesis	-4.93061	-3.00788	14165,14183,66042	Fgf10,Fgfr2,Sostdc1	3/4	Dcc+FB
12_Member	GO Biological Processes	GO:0048546	digestive tract morphogenesis	-4.92246	-3.0017	12043,14165,14183,14634,15902,20377,22418	Bcl2,Fgf10,Fgfr2,Gli3,Id2,Sfrp1,Wnt5a	7/54	Dcc+FB
12_Member	KEGG Pathway	mmu05200	Pathways in cancer - Mus musculus (house mouse)	-4.83963	-2.93051	11835,12043,12159,12394,12395,13176,14165,14178,14183,14634,14677,14678,15245,16842,18750,19206,19211,22418,23928,108058,212398,218772	Ar,Bcl2,Bmp4,Runx1,Runx1t1,Dcc,Fgf10,Fgf7,Fgfr2,Gli3,Gnai1,Gnai2,Hhip,Lef1,Prkca,Ptch1,Pten,Wnt5a,Lamc3,Camk2d,Frat2,Rarb	22/543	Dcc+FB
12_Member	GO Biological Processes	GO:0048565	digestive tract development	-4.77178	-2.87584	11695,12043,14165,14183,14634,15902,20377,22418,107515,218772	Alx4,Bcl2,Fgf10,Fgfr2,Gli3,Id2,Sfrp1,Wnt5a,Lgr4,Rarb	10/128	Dcc+FB
12_Member	GO Biological Processes	GO:0055123	digestive system development	-4.40824	-2.58714	11695,12043,14165,14183,14634,15902,20377,22418,107515,218772	Alx4,Bcl2,Fgf10,Fgfr2,Gli3,Id2,Sfrp1,Wnt5a,Lgr4,Rarb	10/141	Dcc+FB
12_Member	GO Biological Processes	GO:0072089	stem cell proliferation	-4.18965	-2.42005	14011,14165,14183,14634,18514,19206,22418,218772	Etv6,Fgf10,Fgfr2,Gli3,Pbx1,Ptch1,Wnt5a,Rarb	8/94	Dcc+FB
12_Member	GO Biological Processes	GO:0045165	cell fate commitment	-4.18637	-2.41815	12043,12159,12394,14165,14168,14183,14634,15902,19206,20377,20674,22418,50523,66042	Bcl2,Bmp4,Runx1,Fgf10,Fgf13,Fgfr2,Gli3,Id2,Ptch1,Sfrp1,Sox2,Wnt5a,Lats2,Sostdc1	14/282	Dcc+FB
12_Member	GO Biological Processes	GO:0010837	regulation of keratinocyte proliferation	-4.09936	-2.34655	14165,14178,14183,17242,19206,19272	Fgf10,Fgf7,Fgfr2,Mdk,Ptch1,Ptprk	6/50	Dcc+FB
12_Member	GO Biological Processes	GO:0003401	axis elongation	-4.0552	-2.30593	12159,14165,14183,20377,22418	Bmp4,Fgf10,Fgfr2,Sfrp1,Wnt5a	5/32	Dcc+FB
12_Member	GO Biological Processes	GO:0044344	cellular response to fibroblast growth factor stimulus	-4.02219	-2.28079	13655,14165,14178,14183,18121,20377,22418	Egr3,Fgf10,Fgf7,Fgfr2,Nog,Sfrp1,Wnt5a	7/74	Dcc+FB
12_Member	GO Biological Processes	GO:0060437	lung growth	-4.0026	-2.2685	14165,14178,239405	Fgf10,Fgf7,Rspo2	3/7	Dcc+FB
12_Member	GO Biological Processes	GO:0060449	bud elongation involved in lung branching	-4.0026	-2.2685	12159,14165,14183	Bmp4,Fgf10,Fgfr2	3/7	Dcc+FB
12_Member	GO Biological Processes	GO:0048566	embryonic digestive tract development	-3.98896	-2.25784	14165,14183,14634,15902,218772	Fgf10,Fgfr2,Gli3,Id2,Rarb	5/33	Dcc+FB
12_Member	GO Biological Processes	GO:0071774	response to fibroblast growth factor	-3.91225	-2.19637	13655,14165,14178,14183,18121,20377,22418	Egr3,Fgf10,Fgf7,Fgfr2,Nog,Sfrp1,Wnt5a	7/77	Dcc+FB
12_Member	GO Biological Processes	GO:0060602	branch elongation of an epithelium	-3.85943	-2.15776	12159,14165,14183,22418	Bmp4,Fgf10,Fgfr2,Wnt5a	4/19	Dcc+FB
12_Member	GO Biological Processes	GO:0072091	regulation of stem cell proliferation	-3.82145	-2.12685	12159,14165,14183,14634,18514,19206,22418,218772	Bmp4,Fgf10,Fgfr2,Gli3,Pbx1,Ptch1,Wnt5a,Rarb	8/106	Dcc+FB
12_Member	GO Biological Processes	GO:0034394	protein localization to cell surface	-3.80334	-2.11203	14165,14178,19272,22330,109676	Fgf10,Fgf7,Ptprk,Vcl,Ank2	5/36	Dcc+FB
12_Member	Reactome Gene Sets	R-MMU-190377	FGFR2b ligand binding and activation	-3.80314	-2.11203	14165,14178,14183	Fgf10,Fgf7,Fgfr2	3/8	Dcc+FB
12_Member	GO Biological Processes	GO:0048557	embryonic digestive tract morphogenesis	-3.76746	-2.08323	14165,14183,14634,15902	Fgf10,Fgfr2,Gli3,Id2	4/20	Dcc+FB
12_Member	WikiPathways	WP3663	BMP signaling pathway in eyelid development	-3.76746	-2.08323	12159,14165,14183,20377	Bmp4,Fgf10,Fgfr2,Sfrp1	4/20	Dcc+FB
12_Member	GO Biological Processes	GO:0050918	positive chemotaxis	-3.68062	-2.01317	14165,14178,20356,22418	Fgf10,Fgf7,Sema5a,Wnt5a	4/21	Dcc+FB
12_Member	GO Biological Processes	GO:0060638	mesenchymal-epithelial cell signaling	-3.48146	-1.8539	14165,14178,22418	Fgf10,Fgf7,Wnt5a	3/10	Dcc+FB
12_Member	GO Biological Processes	GO:0048286	lung alveolus development	-3.35538	-1.75394	11977,12159,14165,14183,20238,20674	Atp7a,Bmp4,Fgf10,Fgfr2,Atxn1,Sox2	6/68	Dcc+FB
12_Member	GO Biological Processes	GO:2000647	negative regulation of stem cell proliferation	-3.18094	-1.62251	14165,14634,19206,218772	Fgf10,Gli3,Ptch1,Rarb	4/28	Dcc+FB
12_Member	GO Biological Processes	GO:0007435	salivary gland morphogenesis	-3.00908	-1.48788	13607,14165,14178,14183	Eda,Fgf10,Fgf7,Fgfr2	4/31	Dcc+FB
12_Member	GO Biological Processes	GO:0010838	positive regulation of keratinocyte proliferation	-2.92586	-1.42712	14165,14178,17242	Fgf10,Fgf7,Mdk	3/15	Dcc+FB
12_Member	GO Biological Processes	GO:0051547	regulation of keratinocyte migration	-2.92586	-1.42712	14165,14178,19211	Fgf10,Fgf7,Pten	3/15	Dcc+FB
12_Member	GO Biological Processes	GO:0008543	fibroblast growth factor receptor signaling pathway	-2.83066	-1.34799	14165,14178,14183,18121,22418	Fgf10,Fgf7,Fgfr2,Nog,Wnt5a	5/58	Dcc+FB
12_Member	WikiPathways	WP523	Regulation of actin cytoskeleton	-2.81608	-1.33765	12631,14165,14168,14169,14178,14183,17931,22330	Cfl1,Fgf10,Fgf13,Fgf14,Fgf7,Fgfr2,Ppp1r12a,Vcl	8/150	Dcc+FB
12_Member	KEGG Pathway	mmu05226	Gastric cancer - Mus musculus (house mouse)	-2.81608	-1.33765	12043,14165,14178,14183,16842,22418,212398,218772	Bcl2,Fgf10,Fgf7,Fgfr2,Lef1,Wnt5a,Frat2,Rarb	8/150	Dcc+FB
12_Member	GO Biological Processes	GO:0007431	salivary gland development	-2.80753	-1.32984	13607,14165,14178,14183	Eda,Fgf10,Fgf7,Fgfr2	4/35	Dcc+FB
12_Member	Reactome Gene Sets	R-MMU-5654221	Phospholipase C-mediated cascade; FGFR2	-2.76062	-1.29772	14165,14178,14183	Fgf10,Fgf7,Fgfr2	3/17	Dcc+FB
12_Member	Reactome Gene Sets	R-MMU-190241	FGFR2 ligand binding and activation	-2.68607	-1.2457	14165,14178,14183	Fgf10,Fgf7,Fgfr2	3/18	Dcc+FB
12_Member	GO Biological Processes	GO:2000648	positive regulation of stem cell proliferation	-2.67019	-1.2337	12159,14165,14183,18514,22418	Bmp4,Fgf10,Fgfr2,Pbx1,Wnt5a	5/63	Dcc+FB
12_Member	GO Biological Processes	GO:0001935	endothelial cell proliferation	-2.59011	-1.16819	12159,14165,14178,20356	Bmp4,Fgf10,Fgf7,Sema5a	4/40	Dcc+FB
12_Member	GO Biological Processes	GO:0060445	branching involved in salivary gland morphogenesis	-2.5501	-1.14168	14165,14178,14183	Fgf10,Fgf7,Fgfr2	3/20	Dcc+FB
12_Member	Reactome Gene Sets	R-MMU-5654699	SHC-mediated cascade:FGFR2	-2.48777	-1.08773	14165,14178,14183	Fgf10,Fgf7,Fgfr2	3/21	Dcc+FB
12_Member	Reactome Gene Sets	R-MMU-5654695	PI-3K cascade:FGFR2	-2.42872	-1.0434	14165,14178,14183	Fgf10,Fgf7,Fgfr2	3/22	Dcc+FB
12_Member	GO Biological Processes	GO:0043583	ear development	-2.40407	-1.02144	12043,12159,14165,14183,14634,18121,20674,22418,109205,109934	Bcl2,Bmp4,Fgf10,Fgfr2,Gli3,Nog,Sox2,Wnt5a,Sobp,Abr	10/254	Dcc+FB
12_Member	Reactome Gene Sets	R-MMU-5654700	FRS-mediated FGFR2 signaling	-2.37263	-0.996788	14165,14178,14183	Fgf10,Fgf7,Fgfr2	3/23	Dcc+FB
12_Member	GO Biological Processes	GO:0000165	MAPK cascade	-2.32854	-0.963755	11835,14165,14168,14169,14183,22418,23980,26398	Ar,Fgf10,Fgf13,Fgf14,Fgfr2,Wnt5a,Pebp1,Map2k4	8/180	Dcc+FB
12_Member	GO Biological Processes	GO:0035272	exocrine system development	-2.30094	-0.946879	13607,14165,14178,14183	Eda,Fgf10,Fgf7,Fgfr2	4/48	Dcc+FB
12_Member	GO Biological Processes	GO:0042471	ear morphogenesis	-2.28933	-0.937994	14165,14183,18121,20674,22418,109205,109934	Fgf10,Fgfr2,Nog,Sox2,Wnt5a,Sobp,Abr	7/145	Dcc+FB
12_Member	KEGG Pathway	mmu04810	Regulation of actin cytoskeleton - Mus musculus (house mouse)	-2.18529	-0.856651	12631,14165,14178,14183,17931,18645,22330,98932,104099	Cfl1,Fgf10,Fgf7,Fgfr2,Ppp1r12a,Pfn2,Vcl,Myl9,Itga9	9/231	Dcc+FB
12_Member	GO Biological Processes	GO:0010839	negative regulation of keratinocyte proliferation	-2.17314	-0.849999	14183,19206,19272	Fgfr2,Ptch1,Ptprk	3/27	Dcc+FB
12_Member	Reactome Gene Sets	R-MMU-5654696	Downstream signaling of activated FGFR2	-2.12852	-0.816644	14165,14178,14183	Fgf10,Fgf7,Fgfr2	3/28	Dcc+FB
12_Member	GO Biological Processes	GO:0042472	inner ear morphogenesis	-2.08437	-0.783009	14165,14183,20674,22418,109205,109934	Fgf10,Fgfr2,Sox2,Wnt5a,Sobp,Abr	6/121	Dcc+FB
13_Summary	GO Biological Processes	GO:2000177	regulation of neural precursor cell proliferation	-8.86477	-6.37048	12227,12484,13003,14634,14678,15902,15904,17242,18121,19242,19283,20502,20674,22418,110829,11816,11977,19211,20720,21672,12798,13616,18750,104099,109934,238871	Btg2,Cd24a,Vcan,Gli3,Gnai2,Id2,Id4,Mdk,Nog,Ptn,Ptprz1,Slc16a2,Sox2,Wnt5a,Lims1,Apoe,Atp7a,Pten,Serpine2,Prdx2,Cnn2,Edn3,Prkca,Itga9,Abr,Pde4d	26/-	Dcc+FB
13_Member	GO Biological Processes	GO:2000177	regulation of neural precursor cell proliferation	-8.86477	-6.37048	12227,12484,13003,14634,14678,15902,15904,17242,18121,19242,19283,20502,20674,22418,110829	Btg2,Cd24a,Vcan,Gli3,Gnai2,Id2,Id4,Mdk,Nog,Ptn,Ptprz1,Slc16a2,Sox2,Wnt5a,Lims1	15/137	Dcc+FB
13_Member	GO Biological Processes	GO:2000178	negative regulation of neural precursor cell proliferation	-5.0878	-3.13905	12227,12484,19242,20502,22418,110829	Btg2,Cd24a,Ptn,Slc16a2,Wnt5a,Lims1	6/34	Dcc+FB
13_Member	GO Biological Processes	GO:0007406	negative regulation of neuroblast proliferation	-2.84031	-1.35476	12227,12484,19242	Btg2,Cd24a,Ptn	3/16	Dcc+FB
13_Member	GO Biological Processes	GO:1903034	regulation of response to wounding	-2.41682	-1.03295	11816,11977,12484,17242,19211,19242,20720,21672	Apoe,Atp7a,Cd24a,Mdk,Pten,Ptn,Serpine2,Prdx2	8/174	Dcc+FB
13_Member	GO Biological Processes	GO:1903036	positive regulation of response to wounding	-2.22197	-0.887019	11977,12484,17242,19242,21672	Atp7a,Cd24a,Mdk,Ptn,Prdx2	5/80	Dcc+FB
13_Member	GO Biological Processes	GO:0002523	leukocyte migration involved in inflammatory response	-2.17314	-0.849999	12484,17242,19242	Cd24a,Mdk,Ptn	3/27	Dcc+FB
13_Member	GO Biological Processes	GO:0050900	leukocyte migration	-2.03713	-0.743721	12484,12798,13616,17242,18750,19242,104099,109934,238871	Cd24a,Cnn2,Edn3,Mdk,Prkca,Ptn,Itga9,Abr,Pde4d	9/244	Dcc+FB
13_Member	GO Biological Processes	GO:1903035	negative regulation of response to wounding	-2.02999	-0.737508	11816,12484,17242,19211,20720	Apoe,Cd24a,Mdk,Pten,Serpine2	5/89	Dcc+FB
14_Summary	GO Biological Processes	GO:0021953	central nervous system neuron differentiation	-8.80668	-6.32837	11977,12166,12227,12552,13176,14183,14634,14804,15904,16323,18189,18750,19206,19211,20563,20674,67102,70433	Atp7a,Bmpr1a,Btg2,Cdh11,Dcc,Fgfr2,Gli3,Grid2,Id4,Inhba,Nrxn1,Prkca,Ptch1,Pten,Slit2,Sox2,D16Ertd472e,Draxin	18/-	Dcc+FB
14_Member	GO Biological Processes	GO:0021953	central nervous system neuron differentiation	-8.80668	-6.32837	11977,12166,12227,12552,13176,14183,14634,14804,15904,16323,18189,18750,19206,19211,20563,20674,67102,70433	Atp7a,Bmpr1a,Btg2,Cdh11,Dcc,Fgfr2,Gli3,Grid2,Id4,Inhba,Nrxn1,Prkca,Ptch1,Pten,Slit2,Sox2,D16Ertd472e,Draxin	18/209	Dcc+FB
14_Member	GO Biological Processes	GO:0021954	central nervous system neuron development	-4.91324	-2.99444	11977,12227,12552,13176,14183,18750,19211,20563,70433	Atp7a,Btg2,Cdh11,Dcc,Fgfr2,Prkca,Pten,Slit2,Draxin	9/98	Dcc+FB
14_Member	GO Biological Processes	GO:0021955	central nervous system neuron axonogenesis	-4.36339	-2.54849	12552,13176,18750,19211,20563,70433	Cdh11,Dcc,Prkca,Pten,Slit2,Draxin	6/45	Dcc+FB
14_Member	GO Biological Processes	GO:0021952	central nervous system projection neuron axonogenesis	-2.956	-1.45127	12552,13176,20563,70433	Cdh11,Dcc,Slit2,Draxin	4/32	Dcc+FB
15_Summary	GO Biological Processes	GO:0007507	heart development	-8.80113	-6.32837	12159,12166,13003,14183,14200,14634,15901,15902,16323,17268,18121,19206,19211,19876,20191,20541,20563,21676,22003,22160,22418,24052,24117,26398,108058,109676,218772,268902,268977,269593,381157,12043,12227,13007,14049,17133,22634,22682,99929,11695,14165,66860,71371,98932,210933,11835,229877,18750,208650,100042150	Bmp4,Bmpr1a,Vcan,Fgfr2,Fhl2,Gli3,Id1,Id2,Inhba,Meis1,Nog,Ptch1,Pten,Robo1,Ryr2,Slc8a1,Slit2,Tead1,Tpm1,Twist1,Wnt5a,Sgcd,Wif1,Map2k4,Camk2d,Ank2,Rarb,Robo2,Ltbp1,Luzp1,Greb1l,Bcl2,Btg2,Csrp1,Eya2,Maff,Plagl1,Zfand5,Tiparp,Alx4,Fgf10,Tanc1,Arid5b,Myl9,Adgrb3,Ar,Rap1gds1,Prkca,Cblb,Nrg2	50/-	Dcc+FB
15_Member	GO Biological Processes	GO:0007507	heart development	-8.80113	-6.32837	12159,12166,13003,14183,14200,14634,15901,15902,16323,17268,18121,19206,19211,19876,20191,20541,20563,21676,22003,22160,22418,24052,24117,26398,108058,109676,218772,268902,268977,269593,381157	Bmp4,Bmpr1a,Vcan,Fgfr2,Fhl2,Gli3,Id1,Id2,Inhba,Meis1,Nog,Ptch1,Pten,Robo1,Ryr2,Slc8a1,Slit2,Tead1,Tpm1,Twist1,Wnt5a,Sgcd,Wif1,Map2k4,Camk2d,Ank2,Rarb,Robo2,Ltbp1,Luzp1,Greb1l	31/614	Dcc+FB
15_Member	GO Biological Processes	GO:0060537	muscle tissue development	-8.53674	-6.11669	12043,12159,12166,12227,13007,14049,14183,14200,15902,17133,17268,18121,19211,20191,20541,22003,22418,22634,22682,24052,26398,99929,108058,218772	Bcl2,Bmp4,Bmpr1a,Btg2,Csrp1,Eya2,Fgfr2,Fhl2,Id2,Maff,Meis1,Nog,Pten,Ryr2,Slc8a1,Tpm1,Wnt5a,Plagl1,Zfand5,Sgcd,Map2k4,Tiparp,Camk2d,Rarb	24/391	Dcc+FB
15_Member	GO Biological Processes	GO:0014706	striated muscle tissue development	-7.58449	-5.28621	12159,12166,14049,14183,14200,15902,17268,18121,19211,20191,20541,22003,22418,24052,26398,108058,218772	Bmp4,Bmpr1a,Eya2,Fgfr2,Fhl2,Id2,Meis1,Nog,Pten,Ryr2,Slc8a1,Tpm1,Wnt5a,Sgcd,Map2k4,Camk2d,Rarb	17/222	Dcc+FB
15_Member	GO Biological Processes	GO:0061061	muscle structure development	-7.45372	-5.18787	11695,12043,12159,12166,12227,13007,14165,14183,14200,17133,17268,18121,20191,20541,22003,22160,22418,22634,24052,26398,66860,71371,98932,108058,109676,210933,218772	Alx4,Bcl2,Bmp4,Bmpr1a,Btg2,Csrp1,Fgf10,Fgfr2,Fhl2,Maff,Meis1,Nog,Ryr2,Slc8a1,Tpm1,Twist1,Wnt5a,Plagl1,Sgcd,Map2k4,Tanc1,Arid5b,Myl9,Camk2d,Ank2,Adgrb3,Rarb	27/551	Dcc+FB
15_Member	GO Biological Processes	GO:0048738	cardiac muscle tissue development	-6.97201	-4.79322	12159,12166,14183,14200,15902,17268,18121,19211,20191,20541,22003,22418,24052,26398,108058,218772	Bmp4,Bmpr1a,Fgfr2,Fhl2,Id2,Meis1,Nog,Pten,Ryr2,Slc8a1,Tpm1,Wnt5a,Sgcd,Map2k4,Camk2d,Rarb	16/216	Dcc+FB
15_Member	GO Biological Processes	GO:0051146	striated muscle cell differentiation	-5.50638	-3.47423	12043,12159,12166,13007,14200,17268,20541,22003,24052,26398,66860,98932,108058,210933,218772	Bcl2,Bmp4,Bmpr1a,Csrp1,Fhl2,Meis1,Slc8a1,Tpm1,Sgcd,Map2k4,Tanc1,Myl9,Camk2d,Adgrb3,Rarb	15/246	Dcc+FB
15_Member	GO Biological Processes	GO:0014897	striated muscle hypertrophy	-5.33466	-3.32725	11835,12159,17268,20191,26398,108058,229877	Ar,Bmp4,Meis1,Ryr2,Map2k4,Camk2d,Rap1gds1	7/47	Dcc+FB
15_Member	GO Biological Processes	GO:0042692	muscle cell differentiation	-5.22577	-3.23938	12043,12159,12166,13007,14165,14200,17268,20541,22003,24052,26398,66860,98932,108058,109676,210933,218772	Bcl2,Bmp4,Bmpr1a,Csrp1,Fgf10,Fhl2,Meis1,Slc8a1,Tpm1,Sgcd,Map2k4,Tanc1,Myl9,Camk2d,Ank2,Adgrb3,Rarb	17/327	Dcc+FB
15_Member	GO Biological Processes	GO:0014896	muscle hypertrophy	-5.20995	-3.22584	11835,12159,17268,20191,26398,108058,229877	Ar,Bmp4,Meis1,Ryr2,Map2k4,Camk2d,Rap1gds1	7/49	Dcc+FB
15_Member	GO Biological Processes	GO:0035051	cardiocyte differentiation	-4.8759	-2.96294	12159,12166,14200,16323,17268,20541,22160,24052,26398,108058,218772	Bmp4,Bmpr1a,Fhl2,Inhba,Meis1,Slc8a1,Twist1,Sgcd,Map2k4,Camk2d,Rarb	11/152	Dcc+FB
15_Member	GO Biological Processes	GO:0055001	muscle cell development	-4.62427	-2.74829	12043,12166,13007,14200,17268,20541,22003,24052,26398,98932,108058,109676	Bcl2,Bmpr1a,Csrp1,Fhl2,Meis1,Slc8a1,Tpm1,Sgcd,Map2k4,Myl9,Camk2d,Ank2	12/192	Dcc+FB
15_Member	GO Biological Processes	GO:0055006	cardiac cell development	-4.46827	-2.63126	12166,14200,16323,17268,20541,24052,26398,108058	Bmpr1a,Fhl2,Inhba,Meis1,Slc8a1,Sgcd,Map2k4,Camk2d	8/86	Dcc+FB
15_Member	GO Biological Processes	GO:0003300	cardiac muscle hypertrophy	-4.36339	-2.54849	12159,17268,20191,26398,108058,229877	Bmp4,Meis1,Ryr2,Map2k4,Camk2d,Rap1gds1	6/45	Dcc+FB
15_Member	GO Biological Processes	GO:0055007	cardiac muscle cell differentiation	-4.32609	-2.52929	12159,12166,14200,17268,20541,24052,26398,108058,218772	Bmp4,Bmpr1a,Fhl2,Meis1,Slc8a1,Sgcd,Map2k4,Camk2d,Rarb	9/116	Dcc+FB
15_Member	GO Biological Processes	GO:0055013	cardiac muscle cell development	-3.91225	-2.19637	12166,14200,17268,20541,24052,26398,108058	Bmpr1a,Fhl2,Meis1,Slc8a1,Sgcd,Map2k4,Camk2d	7/77	Dcc+FB
15_Member	GO Biological Processes	GO:0003298	physiological muscle hypertrophy	-3.01813	-1.49097	17268,26398,108058	Meis1,Map2k4,Camk2d	3/14	Dcc+FB
15_Member	GO Biological Processes	GO:0003301	physiological cardiac muscle hypertrophy	-3.01813	-1.49097	17268,26398,108058	Meis1,Map2k4,Camk2d	3/14	Dcc+FB
15_Member	GO Biological Processes	GO:0061049	cell growth involved in cardiac muscle cell development	-3.01813	-1.49097	17268,26398,108058	Meis1,Map2k4,Camk2d	3/14	Dcc+FB
15_Member	GO Biological Processes	GO:0055017	cardiac muscle tissue growth	-2.26883	-0.922777	14183,17268,26398,108058	Fgfr2,Meis1,Map2k4,Camk2d	4/49	Dcc+FB
15_Member	GO Biological Processes	GO:0060419	heart growth	-2.14775	-0.82905	14183,17268,26398,108058	Fgfr2,Meis1,Map2k4,Camk2d	4/53	Dcc+FB
15_Member	KEGG Pathway	mmu04012	ErbB signaling pathway - Mus musculus (house mouse)	-2.13345	-0.818183	18750,26398,108058,208650,100042150	Prkca,Map2k4,Camk2d,Cblb,Nrg2	5/84	Dcc+FB
16_Summary	GO Biological Processes	GO:0060485	mesenchyme development	-8.44327	-6.04144	12043,12159,12166,12631,13616,14165,14183,16842,17967,18121,19876,20356,20377,21676,21859,22160,22418,97064,268902,18750,20674,11816,12904	Bcl2,Bmp4,Bmpr1a,Cfl1,Edn3,Fgf10,Fgfr2,Lef1,Ncam1,Nog,Robo1,Sema5a,Sfrp1,Tead1,Timp3,Twist1,Wnt5a,Wwtr1,Robo2,Prkca,Sox2,Apoe,Crabp2	23/-	Dcc+FB
16_Member	GO Biological Processes	GO:0060485	mesenchyme development	-8.44327	-6.04144	12043,12159,12166,12631,13616,14165,14183,16842,17967,18121,19876,20356,20377,21676,21859,22160,22418,97064,268902	Bcl2,Bmp4,Bmpr1a,Cfl1,Edn3,Fgf10,Fgfr2,Lef1,Ncam1,Nog,Robo1,Sema5a,Sfrp1,Tead1,Timp3,Twist1,Wnt5a,Wwtr1,Robo2	19/247	Dcc+FB
16_Member	GO Biological Processes	GO:0048762	mesenchymal cell differentiation	-7.27505	-5.03946	12043,12166,12631,13616,14165,14183,16842,17967,18121,20356,20377,21859,22160,22418,97064	Bcl2,Bmpr1a,Cfl1,Edn3,Fgf10,Fgfr2,Lef1,Ncam1,Nog,Sema5a,Sfrp1,Timp3,Twist1,Wnt5a,Wwtr1	15/179	Dcc+FB
16_Member	GO Biological Processes	GO:0048863	stem cell differentiation	-3.43345	-1.81764	12043,12166,12631,13616,14183,18121,18750,20356,20377,20674,22160	Bcl2,Bmpr1a,Cfl1,Edn3,Fgfr2,Nog,Prkca,Sema5a,Sfrp1,Sox2,Twist1	11/220	Dcc+FB
16_Member	GO Biological Processes	GO:0048864	stem cell development	-2.57302	-1.15545	12043,12166,12631,13616,20356,22160	Bcl2,Bmpr1a,Cfl1,Edn3,Sema5a,Twist1	6/96	Dcc+FB
16_Member	GO Biological Processes	GO:0014033	neural crest cell differentiation	-2.52821	-1.1222	12166,12631,13616,20356,20377,22160	Bmpr1a,Cfl1,Edn3,Sema5a,Sfrp1,Twist1	6/98	Dcc+FB
16_Member	GO Biological Processes	GO:0045927	positive regulation of growth	-2.11623	-0.805328	11816,12043,12166,12631,12904,14183,17967,20356,20377,21676,22418	Apoe,Bcl2,Bmpr1a,Cfl1,Crabp2,Fgfr2,Ncam1,Sema5a,Sfrp1,Tead1,Wnt5a	11/324	Dcc+FB
16_Member	GO Biological Processes	GO:0014032	neural crest cell development	-2.11215	-0.803169	12166,12631,13616,20356,22160	Bmpr1a,Cfl1,Edn3,Sema5a,Twist1	5/85	Dcc+FB
17_Summary	GO Biological Processes	GO:0001942	hair follicle development	-8.26535	-5.87985	11695,11977,12043,12394,13607,14165,14178,14183,14313,16323,66042,83925,107515,11835,12159,15904,18121,19116,19211,20377,20674,20720,22418,71371,99929,238871,381157,50523,72333,170644,231470,19206,12166,18514,14634,16842,19283,214133,226562	Alx4,Atp7a,Bcl2,Runx1,Eda,Fgf10,Fgf7,Fgfr2,Fst,Inhba,Sostdc1,Trps1,Lgr4,Ar,Bmp4,Id4,Nog,Prlr,Pten,Sfrp1,Sox2,Serpine2,Wnt5a,Arid5b,Tiparp,Pde4d,Greb1l,Lats2,Palld,Ubn1,Fras1,Ptch1,Bmpr1a,Pbx1,Gli3,Lef1,Ptprz1,Tet2,Prrc2c	39/-	Dcc+FB
17_Member	GO Biological Processes	GO:0001942	hair follicle development	-8.26535	-5.87985	11695,11977,12043,12394,13607,14165,14178,14183,14313,16323,66042,83925,107515	Alx4,Atp7a,Bcl2,Runx1,Eda,Fgf10,Fgf7,Fgfr2,Fst,Inhba,Sostdc1,Trps1,Lgr4	13/108	Dcc+FB
17_Member	GO Biological Processes	GO:0022404	molting cycle process	-8.07025	-5.70272	11695,11977,12043,12394,13607,14165,14178,14183,14313,16323,66042,83925,107515	Alx4,Atp7a,Bcl2,Runx1,Eda,Fgf10,Fgf7,Fgfr2,Fst,Inhba,Sostdc1,Trps1,Lgr4	13/112	Dcc+FB
17_Member	GO Biological Processes	GO:0022405	hair cycle process	-8.07025	-5.70272	11695,11977,12043,12394,13607,14165,14178,14183,14313,16323,66042,83925,107515	Alx4,Atp7a,Bcl2,Runx1,Eda,Fgf10,Fgf7,Fgfr2,Fst,Inhba,Sostdc1,Trps1,Lgr4	13/112	Dcc+FB
17_Member	GO Biological Processes	GO:0048608	reproductive structure development	-7.87481	-5.53908	11835,12043,12159,14165,14178,14183,14313,15904,16323,18121,19116,19211,20377,20674,20720,22418,71371,99929,107515,238871,381157	Ar,Bcl2,Bmp4,Fgf10,Fgf7,Fgfr2,Fst,Id4,Inhba,Nog,Prlr,Pten,Sfrp1,Sox2,Serpine2,Wnt5a,Arid5b,Tiparp,Lgr4,Pde4d,Greb1l	21/327	Dcc+FB
17_Member	GO Biological Processes	GO:0061458	reproductive system development	-7.78291	-5.46225	11835,12043,12159,14165,14178,14183,14313,15904,16323,18121,19116,19211,20377,20674,20720,22418,71371,99929,107515,238871,381157	Ar,Bcl2,Bmp4,Fgf10,Fgf7,Fgfr2,Fst,Id4,Inhba,Nog,Prlr,Pten,Sfrp1,Sox2,Serpine2,Wnt5a,Arid5b,Tiparp,Lgr4,Pde4d,Greb1l	21/331	Dcc+FB
17_Member	GO Biological Processes	GO:0042303	molting cycle	-7.57363	-5.28621	11695,11977,12043,12394,13607,14165,14178,14183,14313,16323,66042,83925,107515	Alx4,Atp7a,Bcl2,Runx1,Eda,Fgf10,Fgf7,Fgfr2,Fst,Inhba,Sostdc1,Trps1,Lgr4	13/123	Dcc+FB
17_Member	GO Biological Processes	GO:0042633	hair cycle	-7.57363	-5.28621	11695,11977,12043,12394,13607,14165,14178,14183,14313,16323,66042,83925,107515	Alx4,Atp7a,Bcl2,Runx1,Eda,Fgf10,Fgf7,Fgfr2,Fst,Inhba,Sostdc1,Trps1,Lgr4	13/123	Dcc+FB
17_Member	GO Biological Processes	GO:0031069	hair follicle morphogenesis	-7.24368	-5.01992	11977,12043,12394,14165,14178,14183,14313,66042	Atp7a,Bcl2,Runx1,Fgf10,Fgf7,Fgfr2,Fst,Sostdc1	8/38	Dcc+FB
17_Member	GO Biological Processes	GO:0048730	epidermis morphogenesis	-6.71707	-4.5725	11977,12043,12394,14165,14178,14183,14313,66042	Atp7a,Bcl2,Runx1,Fgf10,Fgf7,Fgfr2,Fst,Sostdc1	8/44	Dcc+FB
17_Member	GO Biological Processes	GO:0098773	skin epidermis development	-6.51758	-4.38597	11695,11977,12043,12394,13607,14165,14178,14183,14313,16323,66042,83925,107515	Alx4,Atp7a,Bcl2,Runx1,Eda,Fgf10,Fgf7,Fgfr2,Fst,Inhba,Sostdc1,Trps1,Lgr4	13/151	Dcc+FB
17_Member	GO Biological Processes	GO:0043588	skin development	-5.57262	-3.53019	11695,11977,12043,12394,13607,14165,14178,14183,14313,16323,50523,66042,72333,83925,107515,170644,231470	Alx4,Atp7a,Bcl2,Runx1,Eda,Fgf10,Fgf7,Fgfr2,Fst,Inhba,Lats2,Sostdc1,Palld,Trps1,Lgr4,Ubn1,Fras1	17/308	Dcc+FB
17_Member	GO Biological Processes	GO:0008544	epidermis development	-5.41753	-3.39789	11695,11977,12043,12159,12394,13607,14165,14178,14183,14313,16323,19206,50523,66042,72333,83925,107515,170644	Alx4,Atp7a,Bcl2,Bmp4,Runx1,Eda,Fgf10,Fgf7,Fgfr2,Fst,Inhba,Ptch1,Lats2,Sostdc1,Palld,Trps1,Lgr4,Ubn1	18/351	Dcc+FB
17_Member	GO Biological Processes	GO:0007548	sex differentiation	-5.33232	-3.32725	11835,12043,12159,12166,14165,14178,14313,16323,18514,20377,20674,22418,71371,99929,107515,238871,381157	Ar,Bcl2,Bmp4,Bmpr1a,Fgf10,Fgf7,Fst,Inhba,Pbx1,Sfrp1,Sox2,Wnt5a,Arid5b,Tiparp,Lgr4,Pde4d,Greb1l	17/321	Dcc+FB
17_Member	GO Biological Processes	GO:0046660	female sex differentiation	-5.15739	-3.18132	12043,12159,14165,14178,14313,16323,20377,22418,71371,99929,238871	Bcl2,Bmp4,Fgf10,Fgf7,Fst,Inhba,Sfrp1,Wnt5a,Arid5b,Tiparp,Pde4d	11/142	Dcc+FB
17_Member	GO Biological Processes	GO:0042476	odontogenesis	-5.15004	-3.18132	12159,12166,13607,14165,14183,14313,14634,16323,16842,66042	Bmp4,Bmpr1a,Eda,Fgf10,Fgfr2,Fst,Gli3,Inhba,Lef1,Sostdc1	10/116	Dcc+FB
17_Member	GO Biological Processes	GO:0042475	odontogenesis of dentin-containing tooth	-4.61948	-2.74527	12159,12166,13607,14165,14313,14634,16842,66042	Bmp4,Bmpr1a,Eda,Fgf10,Fst,Gli3,Lef1,Sostdc1	8/82	Dcc+FB
17_Member	GO Biological Processes	GO:0008585	female gonad development	-4.54037	-2.68515	12043,12159,14178,14313,16323,20377,71371,99929,238871	Bcl2,Bmp4,Fgf7,Fst,Inhba,Sfrp1,Arid5b,Tiparp,Pde4d	9/109	Dcc+FB
17_Member	GO Biological Processes	GO:0046545	development of primary female sexual characteristics	-4.44654	-2.61275	12043,12159,14178,14313,16323,20377,71371,99929,238871	Bcl2,Bmp4,Fgf7,Fst,Inhba,Sfrp1,Arid5b,Tiparp,Pde4d	9/112	Dcc+FB
17_Member	GO Biological Processes	GO:0046661	male sex differentiation	-4.17538	-2.41019	11835,12043,12166,14165,16323,20377,20674,22418,71371,107515,381157	Ar,Bcl2,Bmpr1a,Fgf10,Inhba,Sfrp1,Sox2,Wnt5a,Arid5b,Lgr4,Greb1l	11/181	Dcc+FB
17_Member	GO Biological Processes	GO:0002244	hematopoietic progenitor cell differentiation	-3.4109	-1.79993	12043,12159,12394,14313,16323,19283,20377,214133,226562	Bcl2,Bmp4,Runx1,Fst,Inhba,Ptprz1,Sfrp1,Tet2,Prrc2c	9/153	Dcc+FB
17_Member	GO Biological Processes	GO:0008406	gonad development	-3.04495	-1.50977	11835,12043,12159,14178,14313,16323,20377,22418,71371,99929,238871	Ar,Bcl2,Bmp4,Fgf7,Fst,Inhba,Sfrp1,Wnt5a,Arid5b,Tiparp,Pde4d	11/245	Dcc+FB
17_Member	GO Biological Processes	GO:0045137	development of primary sexual characteristics	-2.98787	-1.47091	11835,12043,12159,14178,14313,16323,20377,22418,71371,99929,238871	Ar,Bcl2,Bmp4,Fgf7,Fst,Inhba,Sfrp1,Wnt5a,Arid5b,Tiparp,Pde4d	11/249	Dcc+FB
18_Summary	GO Biological Processes	GO:0001944	vasculature development	-8.18725	-5.80859	11816,11852,11977,12159,12166,13655,14165,14183,14634,15901,16842,16847,17268,18121,18189,18750,19211,19876,20356,20563,22682,24052,24117,71602,72780,99929,109624,268902,268977,269593	Apoe,Rhob,Atp7a,Bmp4,Bmpr1a,Egr3,Fgf10,Fgfr2,Gli3,Id1,Lef1,Lepr,Meis1,Nog,Nrxn1,Prkca,Pten,Robo1,Sema5a,Slit2,Zfand5,Sgcd,Wif1,Myo1e,Rspo3,Tiparp,Cald1,Robo2,Ltbp1,Luzp1	30/-	Dcc+FB
18_Member	GO Biological Processes	GO:0001944	vasculature development	-8.18725	-5.80859	11816,11852,11977,12159,12166,13655,14165,14183,14634,15901,16842,16847,17268,18121,18189,18750,19211,19876,20356,20563,22682,24052,24117,71602,72780,99929,109624,268902,268977,269593	Apoe,Rhob,Atp7a,Bmp4,Bmpr1a,Egr3,Fgf10,Fgfr2,Gli3,Id1,Lef1,Lepr,Meis1,Nog,Nrxn1,Prkca,Pten,Robo1,Sema5a,Slit2,Zfand5,Sgcd,Wif1,Myo1e,Rspo3,Tiparp,Cald1,Robo2,Ltbp1,Luzp1	30/615	Dcc+FB
18_Member	GO Biological Processes	GO:0001568	blood vessel development	-7.62266	-5.31656	11816,11852,11977,12159,12166,13655,14165,14183,14634,16842,16847,17268,18121,18189,18750,19211,19876,20356,20563,24052,24117,71602,72780,99929,109624,268902,268977,269593	Apoe,Rhob,Atp7a,Bmp4,Bmpr1a,Egr3,Fgf10,Fgfr2,Gli3,Lef1,Lepr,Meis1,Nog,Nrxn1,Prkca,Pten,Robo1,Sema5a,Slit2,Sgcd,Wif1,Myo1e,Rspo3,Tiparp,Cald1,Robo2,Ltbp1,Luzp1	28/577	Dcc+FB
18_Member	GO Biological Processes	GO:0048514	blood vessel morphogenesis	-5.97602	-3.9012	11816,11852,12159,12166,13655,14165,14183,16842,16847,17268,18121,18189,18750,19211,19876,20356,20563,24052,71602,72780,99929,109624	Apoe,Rhob,Bmp4,Bmpr1a,Egr3,Fgf10,Fgfr2,Lef1,Lepr,Meis1,Nog,Nrxn1,Prkca,Pten,Robo1,Sema5a,Slit2,Sgcd,Myo1e,Rspo3,Tiparp,Cald1	22/461	Dcc+FB
18_Member	GO Biological Processes	GO:0002040	sprouting angiogenesis	-4.61591	-2.74521	12159,13655,16842,19876,20356,20563,72780	Bmp4,Egr3,Lef1,Robo1,Sema5a,Slit2,Rspo3	7/60	Dcc+FB
18_Member	GO Biological Processes	GO:0001525	angiogenesis	-4.37753	-2.55954	11852,12159,12166,13655,14183,16842,16847,17268,18189,18750,19211,19876,20356,20563,72780,109624	Rhob,Bmp4,Bmpr1a,Egr3,Fgfr2,Lef1,Lepr,Meis1,Nrxn1,Prkca,Pten,Robo1,Sema5a,Slit2,Rspo3,Cald1	16/343	Dcc+FB
19_Summary	GO Biological Processes	GO:0099175	regulation of postsynapse organization	-7.84039	-5.50974	11816,12631,14803,14804,16560,18189,19211,19266,19744,22418,66860,107065,192167,331461,12552,13176,13616,14169,14677,14678,15357,17967,18121,18645,18750,19242,20720,74053,80883,109934,110862,111173,12798,19246,20616,22038,72685,140780,192199,67102	Apoe,Cfl1,Grid1,Grid2,Kif1a,Nrxn1,Pten,Ptprd,Rheb,Wnt5a,Tanc1,Lrrtm2,Nlgn1,Il1rapl1,Cdh11,Dcc,Edn3,Fgf14,Gnai1,Gnai2,Hmgcr,Ncam1,Nog,Pfn2,Prkca,Ptn,Serpine2,Grip1,Ntng1,Abr,Kcnq3,Erc1,Cnn2,Ptpn1,Snap91,Plscr1,Dnajc6,Bmp2k,Rspo1,D16Ertd472e	40/-	Dcc+FB
19_Member	GO Biological Processes	GO:0099175	regulation of postsynapse organization	-7.84039	-5.50974	11816,12631,14803,14804,16560,18189,19211,19266,19744,22418,66860,107065,192167,331461	Apoe,Cfl1,Grid1,Grid2,Kif1a,Nrxn1,Pten,Ptprd,Rheb,Wnt5a,Tanc1,Lrrtm2,Nlgn1,Il1rapl1	14/139	Dcc+FB
19_Member	GO Biological Processes	GO:0050804	modulation of chemical synaptic transmission	-5.45948	-3.43237	11816,12552,12631,13176,13616,14169,14677,14678,14803,14804,15357,17967,18121,18189,18645,18750,19211,19242,19266,20720,22418,74053,80883,107065,109934,110862,111173,192167	Apoe,Cdh11,Cfl1,Dcc,Edn3,Fgf14,Gnai1,Gnai2,Grid1,Grid2,Hmgcr,Ncam1,Nog,Nrxn1,Pfn2,Prkca,Pten,Ptn,Ptprd,Serpine2,Wnt5a,Grip1,Ntng1,Lrrtm2,Abr,Kcnq3,Erc1,Nlgn1	28/739	Dcc+FB
19_Member	GO Biological Processes	GO:0099177	regulation of trans-synaptic signaling	-5.44835	-3.42375	11816,12552,12631,13176,13616,14169,14677,14678,14803,14804,15357,17967,18121,18189,18645,18750,19211,19242,19266,20720,22418,74053,80883,107065,109934,110862,111173,192167	Apoe,Cdh11,Cfl1,Dcc,Edn3,Fgf14,Gnai1,Gnai2,Grid1,Grid2,Hmgcr,Ncam1,Nog,Nrxn1,Pfn2,Prkca,Pten,Ptn,Ptprd,Serpine2,Wnt5a,Grip1,Ntng1,Lrrtm2,Abr,Kcnq3,Erc1,Nlgn1	28/740	Dcc+FB
19_Member	GO Biological Processes	GO:0030100	regulation of endocytosis	-3.29682	-1.7097	11816,12798,18750,19211,19246,20616,22038,22418,72685,107065,109934,140780,192167,192199	Apoe,Cnn2,Prkca,Pten,Ptpn1,Snap91,Plscr1,Wnt5a,Dnajc6,Lrrtm2,Abr,Bmp2k,Nlgn1,Rspo1	14/344	Dcc+FB
19_Member	GO Biological Processes	GO:0060998	regulation of dendritic spine development	-2.81604	-1.33765	11816,12631,16560,19211,67102,192167	Apoe,Cfl1,Kif1a,Pten,D16Ertd472e,Nlgn1	6/86	Dcc+FB
19_Member	GO Biological Processes	GO:0060627	regulation of vesicle-mediated transport	-2.77266	-1.3027	11816,12798,14678,18189,18645,18750,19211,19246,20616,22038,22418,72685,107065,109934,111173,140780,192167,192199,331461	Apoe,Cnn2,Gnai2,Nrxn1,Pfn2,Prkca,Pten,Ptpn1,Snap91,Plscr1,Wnt5a,Dnajc6,Lrrtm2,Abr,Erc1,Bmp2k,Nlgn1,Rspo1,Il1rapl1	19/618	Dcc+FB
19_Member	GO Biological Processes	GO:0048167	regulation of synaptic plasticity	-2.74408	-1.28375	11816,12631,14169,14804,15357,18121,19211,19242,20720,74053,107065,110862,111173,192167	Apoe,Cfl1,Fgf14,Grid2,Hmgcr,Nog,Pten,Ptn,Serpine2,Grip1,Lrrtm2,Kcnq3,Erc1,Nlgn1	14/393	Dcc+FB
20_Summary	GO Biological Processes	GO:0098609	cell-cell adhesion	-7.82722	-5.50159	11658,12043,12484,12552,13176,13602,14804,16842,17967,18189,19266,19876,20563,22330,72333,80883,104099,110829,192167,192216,210126,268902,319387,320840,331461,13003,17968	Alcam,Bcl2,Cd24a,Cdh11,Dcc,Sparcl1,Grid2,Lef1,Ncam1,Nrxn1,Ptprd,Robo1,Slit2,Vcl,Palld,Ntng1,Itga9,Lims1,Nlgn1,Tmem47,Lpp,Robo2,Adgrl3,Negr1,Il1rapl1,Vcan,Ncam2	27/-	Dcc+FB
20_Member	GO Biological Processes	GO:0098609	cell-cell adhesion	-7.82722	-5.50159	11658,12043,12484,12552,13176,13602,14804,16842,17967,18189,19266,19876,20563,22330,72333,80883,104099,110829,192167,192216,210126,268902,319387,320840,331461	Alcam,Bcl2,Cd24a,Cdh11,Dcc,Sparcl1,Grid2,Lef1,Ncam1,Nrxn1,Ptprd,Robo1,Slit2,Vcl,Palld,Ntng1,Itga9,Lims1,Nlgn1,Tmem47,Lpp,Robo2,Adgrl3,Negr1,Il1rapl1	25/459	Dcc+FB
20_Member	GO Biological Processes	GO:0098742	cell-cell adhesion via plasma-membrane adhesion molecules	-6.11706	-4.028	11658,12484,12552,13602,14804,18189,19266,19876,72333,80883,192167,268902,319387,331461	Alcam,Cd24a,Cdh11,Sparcl1,Grid2,Nrxn1,Ptprd,Robo1,Palld,Ntng1,Nlgn1,Robo2,Adgrl3,Il1rapl1	14/191	Dcc+FB
20_Member	GO Biological Processes	GO:0099560	synaptic membrane adhesion	-4.19513	-2.42414	13602,18189,19266,80883,192167	Sparcl1,Nrxn1,Ptprd,Ntng1,Nlgn1	5/30	Dcc+FB
20_Member	KEGG Pathway	mmu04514	Cell adhesion molecules - Mus musculus (house mouse)	-3.47263	-1.84796	11658,13003,17967,17968,18189,19266,80883,104099,192167,320840	Alcam,Vcan,Ncam1,Ncam2,Nrxn1,Ptprd,Ntng1,Itga9,Nlgn1,Negr1	10/183	Dcc+FB
1_Summary	GO Biological Processes	GO:0048729	tissue morphogenesis	-11.0991	-6.83391	11852,12043,12159,12394,12399,13383,14183,15245,16323,16449,16842,18128,18187,19206,19876,20850,22003,22330,56426,72780,268902,269152,269593,11816,12142,14615,17886,20672,24117,26406,71602,268977,12125	Rhob,Bcl2,Bmp4,Runx1,Runx3,Dlg1,Fgfr2,Hhip,Inhba,Jag1,Lef1,Notch1,Nrp2,Ptch1,Robo1,Stat5a,Tpm1,Vcl,Pdcd10,Rspo3,Robo2,Kif26b,Luzp1,Apoe,Prdm1,Gjc1,Myh9,Sox18,Wif1,Map3k3,Myo1e,Ltbp1,Bcl2l11	33/-	Apcdd1+FB
1_Member	GO Biological Processes	GO:0048729	tissue morphogenesis	-11.0991	-6.83391	11852,12043,12159,12394,12399,13383,14183,15245,16323,16449,16842,18128,18187,19206,19876,20850,22003,22330,56426,72780,268902,269152,269593	Rhob,Bcl2,Bmp4,Runx1,Runx3,Dlg1,Fgfr2,Hhip,Inhba,Jag1,Lef1,Notch1,Nrp2,Ptch1,Robo1,Stat5a,Tpm1,Vcl,Pdcd10,Rspo3,Robo2,Kif26b,Luzp1	23/647	Apcdd1+FB
1_Member	GO Biological Processes	GO:0001568	blood vessel development	-10.333	-6.39801	11816,11852,12142,12159,14183,14615,16449,16842,17886,18128,18187,19876,20672,24117,26406,56426,71602,72780,268902,268977,269593	Apoe,Rhob,Prdm1,Bmp4,Fgfr2,Gjc1,Jag1,Lef1,Myh9,Notch1,Nrp2,Robo1,Sox18,Wif1,Map3k3,Pdcd10,Myo1e,Rspo3,Robo2,Ltbp1,Luzp1	21/577	Apcdd1+FB
1_Member	GO Biological Processes	GO:0001944	vasculature development	-9.82362	-6.16053	11816,11852,12142,12159,14183,14615,16449,16842,17886,18128,18187,19876,20672,24117,26406,56426,71602,72780,268902,268977,269593	Apoe,Rhob,Prdm1,Bmp4,Fgfr2,Gjc1,Jag1,Lef1,Myh9,Notch1,Nrp2,Robo1,Sox18,Wif1,Map3k3,Pdcd10,Myo1e,Rspo3,Robo2,Ltbp1,Luzp1	21/615	Apcdd1+FB
1_Member	GO Biological Processes	GO:0035239	tube morphogenesis	-9.68525	-6.11908	11816,11852,12043,12125,12142,12159,13383,14183,14615,15245,16449,16842,17886,18128,18187,19206,19876,20672,56426,71602,72780,269152,269593	Apoe,Rhob,Bcl2,Bcl2l11,Prdm1,Bmp4,Dlg1,Fgfr2,Gjc1,Hhip,Jag1,Lef1,Myh9,Notch1,Nrp2,Ptch1,Robo1,Sox18,Pdcd10,Myo1e,Rspo3,Kif26b,Luzp1	23/762	Apcdd1+FB
1_Member	GO Biological Processes	GO:0002009	morphogenesis of an epithelium	-9.21954	-5.79949	11852,12043,12159,12394,12399,13383,14183,15245,16449,16842,18128,19206,19876,20850,22330,56426,72780,269152,269593	Rhob,Bcl2,Bmp4,Runx1,Runx3,Dlg1,Fgfr2,Hhip,Jag1,Lef1,Notch1,Ptch1,Robo1,Stat5a,Vcl,Pdcd10,Rspo3,Kif26b,Luzp1	19/533	Apcdd1+FB
1_Member	GO Biological Processes	GO:0048514	blood vessel morphogenesis	-7.65397	-4.61927	11816,11852,12142,12159,14183,14615,16449,16842,17886,18128,18187,19876,20672,56426,71602,72780	Apoe,Rhob,Prdm1,Bmp4,Fgfr2,Gjc1,Jag1,Lef1,Myh9,Notch1,Nrp2,Robo1,Sox18,Pdcd10,Myo1e,Rspo3	16/461	Apcdd1+FB
1_Member	GO Biological Processes	GO:0001525	angiogenesis	-5.07697	-2.87252	11852,12159,14183,16842,17886,18128,18187,19876,20672,56426,72780	Rhob,Bmp4,Fgfr2,Lef1,Myh9,Notch1,Nrp2,Robo1,Sox18,Pdcd10,Rspo3	11/343	Apcdd1+FB
2_Summary	GO Biological Processes	GO:0022407	regulation of cell-cell adhesion	-10.186	-6.39801	12159,12394,12399,12484,13383,14538,15510,16449,16842,17242,17909,18128,20720,20850,23871,23965,72828,234839,238871,269152,17886,18606,22003,110829,20745,12142,16323,19645,11816,12043,19116,19206,18795	Bmp4,Runx1,Runx3,Cd24a,Dlg1,Gcnt2,Hspd1,Jag1,Lef1,Mdk,Myo10,Notch1,Serpine2,Stat5a,Ets1,Tenm3,Ubash3b,Piezo1,Pde4d,Kif26b,Myh9,Enpp2,Tpm1,Lims1,Spock1,Prdm1,Inhba,Rb1,Apoe,Bcl2,Prlr,Ptch1,Plcb1	33/-	Apcdd1+FB
2_Member	GO Biological Processes	GO:0022407	regulation of cell-cell adhesion	-10.186	-6.39801	12159,12394,12399,12484,13383,14538,15510,16449,16842,17242,17909,18128,20720,20850,23871,23965,72828,234839,238871,269152	Bmp4,Runx1,Runx3,Cd24a,Dlg1,Gcnt2,Hspd1,Jag1,Lef1,Mdk,Myo10,Notch1,Serpine2,Stat5a,Ets1,Tenm3,Ubash3b,Piezo1,Pde4d,Kif26b	20/526	Apcdd1+FB
2_Member	GO Biological Processes	GO:0045785	positive regulation of cell adhesion	-7.48863	-4.5457	12394,12399,12484,14538,15510,16842,17242,17886,17909,18606,20850,22003,23871,110829,234839,238871,269152	Runx1,Runx3,Cd24a,Gcnt2,Hspd1,Lef1,Mdk,Myh9,Myo10,Enpp2,Stat5a,Tpm1,Ets1,Lims1,Piezo1,Pde4d,Kif26b	17/540	Apcdd1+FB
2_Member	GO Biological Processes	GO:0007162	negative regulation of cell adhesion	-7.16103	-4.42736	12159,12394,12399,12484,13383,14538,16449,17242,18128,18606,20720,20745,72828	Bmp4,Runx1,Runx3,Cd24a,Dlg1,Gcnt2,Jag1,Mdk,Notch1,Enpp2,Serpine2,Spock1,Ubash3b	13/315	Apcdd1+FB
2_Member	GO Biological Processes	GO:0022409	positive regulation of cell-cell adhesion	-6.57676	-3.99285	12394,12399,12484,14538,15510,16842,17242,17909,20850,23871,234839,238871,269152	Runx1,Runx3,Cd24a,Gcnt2,Hspd1,Lef1,Mdk,Myo10,Stat5a,Ets1,Piezo1,Pde4d,Kif26b	13/354	Apcdd1+FB
2_Member	GO Biological Processes	GO:0022408	negative regulation of cell-cell adhesion	-6.20043	-3.66767	12159,12394,12399,12484,13383,16449,17242,18128,20720,72828	Bmp4,Runx1,Runx3,Cd24a,Dlg1,Jag1,Mdk,Notch1,Serpine2,Ubash3b	10/209	Apcdd1+FB
2_Member	GO Biological Processes	GO:1903706	regulation of hemopoiesis	-5.3943	-3.12479	12142,12159,12394,12399,12484,16323,16449,16842,17242,19645,20850,23871,72828	Prdm1,Bmp4,Runx1,Runx3,Cd24a,Inhba,Jag1,Lef1,Mdk,Rb1,Stat5a,Ets1,Ubash3b	13/452	Apcdd1+FB
2_Member	GO Biological Processes	GO:0045639	positive regulation of myeloid cell differentiation	-5.14655	-2.93448	12394,16323,16449,16842,19645,20850,23871	Runx1,Inhba,Jag1,Lef1,Rb1,Stat5a,Ets1	7/116	Apcdd1+FB
2_Member	GO Biological Processes	GO:0050866	negative regulation of cell activation	-4.99794	-2.80468	11816,12159,12394,12399,12484,13383,17242,20720,72828	Apoe,Bmp4,Runx1,Runx3,Cd24a,Dlg1,Mdk,Serpine2,Ubash3b	9/225	Apcdd1+FB
2_Member	GO Biological Processes	GO:0050865	regulation of cell activation	-4.47311	-2.36933	11816,12043,12142,12159,12394,12399,12484,13383,15510,16842,17242,19116,20720,20850,72828	Apoe,Bcl2,Prdm1,Bmp4,Runx1,Runx3,Cd24a,Dlg1,Hspd1,Lef1,Mdk,Prlr,Serpine2,Stat5a,Ubash3b	15/720	Apcdd1+FB
2_Member	GO Biological Processes	GO:0045619	regulation of lymphocyte differentiation	-4.15057	-2.14788	12142,12159,12394,12399,12484,16842,17242,20850	Prdm1,Bmp4,Runx1,Runx3,Cd24a,Lef1,Mdk,Stat5a	8/224	Apcdd1+FB
2_Member	GO Biological Processes	GO:1902105	regulation of leukocyte differentiation	-4.10461	-2.10664	12142,12159,12394,12399,12484,16842,17242,19645,20850,72828	Prdm1,Bmp4,Runx1,Runx3,Cd24a,Lef1,Mdk,Rb1,Stat5a,Ubash3b	10/363	Apcdd1+FB
2_Member	GO Biological Processes	GO:0045637	regulation of myeloid cell differentiation	-3.98012	-2.0246	12394,16323,16449,16842,19645,20850,23871,72828	Runx1,Inhba,Jag1,Lef1,Rb1,Stat5a,Ets1,Ubash3b	8/237	Apcdd1+FB
2_Member	GO Biological Processes	GO:0051249	regulation of lymphocyte activation	-3.81827	-1.91295	12043,12142,12159,12394,12399,12484,13383,15510,16842,17242,19116,20850	Bcl2,Prdm1,Bmp4,Runx1,Runx3,Cd24a,Dlg1,Hspd1,Lef1,Mdk,Prlr,Stat5a	12/555	Apcdd1+FB
2_Member	GO Biological Processes	GO:0045580	regulation of T cell differentiation	-3.77642	-1.88234	12142,12159,12394,12399,16842,17242,20850	Prdm1,Bmp4,Runx1,Runx3,Lef1,Mdk,Stat5a	7/190	Apcdd1+FB
2_Member	GO Biological Processes	GO:1903037	regulation of leukocyte cell-cell adhesion	-3.69952	-1.83232	12159,12394,12399,12484,13383,15510,16842,17242,20850,23871	Bmp4,Runx1,Runx3,Cd24a,Dlg1,Hspd1,Lef1,Mdk,Stat5a,Ets1	10/407	Apcdd1+FB
2_Member	GO Biological Processes	GO:0050868	negative regulation of T cell activation	-3.69174	-1.82972	12159,12394,12399,12484,13383,17242	Bmp4,Runx1,Runx3,Cd24a,Dlg1,Mdk	6/138	Apcdd1+FB
2_Member	GO Biological Processes	GO:0050863	regulation of T cell activation	-3.66545	-1.81193	12142,12159,12394,12399,12484,13383,15510,16842,17242,20850	Prdm1,Bmp4,Runx1,Runx3,Cd24a,Dlg1,Hspd1,Lef1,Mdk,Stat5a	10/411	Apcdd1+FB
2_Member	GO Biological Processes	GO:0045581	negative regulation of T cell differentiation	-3.48256	-1.65832	12159,12394,12399,17242	Bmp4,Runx1,Runx3,Mdk	4/54	Apcdd1+FB
2_Member	GO Biological Processes	GO:1903038	negative regulation of leukocyte cell-cell adhesion	-3.45034	-1.63698	12159,12394,12399,12484,13383,17242	Bmp4,Runx1,Runx3,Cd24a,Dlg1,Mdk	6/153	Apcdd1+FB
2_Member	GO Biological Processes	GO:0051251	positive regulation of lymphocyte activation	-3.3723	-1.57105	12043,12394,12399,12484,15510,16842,17242,19116,20850	Bcl2,Runx1,Runx3,Cd24a,Hspd1,Lef1,Mdk,Prlr,Stat5a	9/367	Apcdd1+FB
2_Member	GO Biological Processes	GO:1903039	positive regulation of leukocyte cell-cell adhesion	-3.26011	-1.47784	12394,12399,12484,15510,16842,17242,20850,23871	Runx1,Runx3,Cd24a,Hspd1,Lef1,Mdk,Stat5a,Ets1	8/303	Apcdd1+FB
2_Member	GO Biological Processes	GO:0045620	negative regulation of lymphocyte differentiation	-3.22594	-1.46459	12159,12394,12399,17242	Bmp4,Runx1,Runx3,Mdk	4/63	Apcdd1+FB
2_Member	GO Biological Processes	GO:0051250	negative regulation of lymphocyte activation	-3.15498	-1.41097	12159,12394,12399,12484,13383,17242	Bmp4,Runx1,Runx3,Cd24a,Dlg1,Mdk	6/174	Apcdd1+FB
2_Member	GO Biological Processes	GO:0002694	regulation of leukocyte activation	-3.08993	-1.36885	12043,12142,12159,12394,12399,12484,13383,15510,16842,17242,19116,20850	Bcl2,Prdm1,Bmp4,Runx1,Runx3,Cd24a,Dlg1,Hspd1,Lef1,Mdk,Prlr,Stat5a	12/669	Apcdd1+FB
2_Member	GO Biological Processes	GO:0010721	negative regulation of cell development	-3.07935	-1.36075	12159,12394,12399,12484,17242,18128,19645,72828	Bmp4,Runx1,Runx3,Cd24a,Mdk,Notch1,Rb1,Ubash3b	8/323	Apcdd1+FB
2_Member	GO Biological Processes	GO:1902106	negative regulation of leukocyte differentiation	-3.02344	-1.317	12159,12394,12399,17242,72828	Bmp4,Runx1,Runx3,Mdk,Ubash3b	5/123	Apcdd1+FB
2_Member	GO Biological Processes	GO:0045582	positive regulation of T cell differentiation	-2.99204	-1.29391	12394,12399,16842,17242,20850	Runx1,Runx3,Lef1,Mdk,Stat5a	5/125	Apcdd1+FB
2_Member	GO Biological Processes	GO:0002763	positive regulation of myeloid leukocyte differentiation	-2.94063	-1.25868	12394,16842,19645,20850	Runx1,Lef1,Rb1,Stat5a	4/75	Apcdd1+FB
2_Member	GO Biological Processes	GO:1903707	negative regulation of hemopoiesis	-2.93092	-1.25573	12159,12394,12399,17242,72828	Bmp4,Runx1,Runx3,Mdk,Ubash3b	5/129	Apcdd1+FB
2_Member	GO Biological Processes	GO:0002696	positive regulation of leukocyte activation	-2.87182	-1.21198	12043,12394,12399,12484,15510,16842,17242,19116,20850	Bcl2,Runx1,Runx3,Cd24a,Hspd1,Lef1,Mdk,Prlr,Stat5a	9/432	Apcdd1+FB
2_Member	GO Biological Processes	GO:0050870	positive regulation of T cell activation	-2.80398	-1.15478	12394,12399,12484,15510,16842,17242,20850	Runx1,Runx3,Cd24a,Hspd1,Lef1,Mdk,Stat5a	7/277	Apcdd1+FB
2_Member	GO Biological Processes	GO:0002695	negative regulation of leukocyte activation	-2.77762	-1.13365	12159,12394,12399,12484,13383,17242	Bmp4,Runx1,Runx3,Cd24a,Dlg1,Mdk	6/206	Apcdd1+FB
2_Member	GO Biological Processes	GO:0045621	positive regulation of lymphocyte differentiation	-2.76	-1.12528	12394,12399,16842,17242,20850	Runx1,Runx3,Lef1,Mdk,Stat5a	5/141	Apcdd1+FB
2_Member	GO Biological Processes	GO:0050867	positive regulation of cell activation	-2.72435	-1.10463	12043,12394,12399,12484,15510,16842,17242,19116,20850	Bcl2,Runx1,Runx3,Cd24a,Hspd1,Lef1,Mdk,Prlr,Stat5a	9/454	Apcdd1+FB
2_Member	GO Biological Processes	GO:1902107	positive regulation of leukocyte differentiation	-2.70444	-1.09362	12394,12399,16842,17242,19645,20850	Runx1,Runx3,Lef1,Mdk,Rb1,Stat5a	6/213	Apcdd1+FB
2_Member	GO Biological Processes	GO:1903708	positive regulation of hemopoiesis	-2.70444	-1.09362	12394,12399,16842,17242,19645,20850	Runx1,Runx3,Lef1,Mdk,Rb1,Stat5a	6/213	Apcdd1+FB
2_Member	GO Biological Processes	GO:0032743	positive regulation of interleukin-2 production	-2.70076	-1.09362	12394,20850,238871	Runx1,Stat5a,Pde4d	3/41	Apcdd1+FB
2_Member	GO Biological Processes	GO:0002761	regulation of myeloid leukocyte differentiation	-2.59304	-1.00566	12394,16842,19645,20850,72828	Runx1,Lef1,Rb1,Stat5a,Ubash3b	5/154	Apcdd1+FB
2_Member	GO Biological Processes	GO:0045596	negative regulation of cell differentiation	-2.17705	-0.672329	12159,12394,12399,12484,16449,17242,18128,19206,19645,20850,72828	Bmp4,Runx1,Runx3,Cd24a,Jag1,Mdk,Notch1,Ptch1,Rb1,Stat5a,Ubash3b	11/757	Apcdd1+FB
2_Member	GO Biological Processes	GO:0002683	negative regulation of immune system process	-2.10643	-0.622317	12159,12394,12399,12484,13383,17242,18795,20850,72828	Bmp4,Runx1,Runx3,Cd24a,Dlg1,Mdk,Plcb1,Stat5a,Ubash3b	9/565	Apcdd1+FB
2_Member	GO Biological Processes	GO:0032663	regulation of interleukin-2 production	-2.0803	-0.603319	12394,20850,238871	Runx1,Stat5a,Pde4d	3/68	Apcdd1+FB
2_Member	KEGG Pathway	mmu05221	Acute myeloid leukemia - Mus musculus (house mouse)	-2.04579	-0.573732	12394,16842,20850	Runx1,Lef1,Stat5a	3/70	Apcdd1+FB
3_Summary	GO Biological Processes	GO:0050680	negative regulation of epithelial cell proliferation	-9.27604	-5.79949	11816,12159,12399,13383,14183,18128,19206,19272,19645,19876,56426,110829,12043,12125,12142,12484,16449,18263,71602,268902,269152,17242,20850,15245,16842,72780,12211,12394,17886,20672,22003,22210,231386,11852,269593,19116,20720,78943,109205,93691,16323,18187,24117,68713,14284,72333	Apoe,Bmp4,Runx3,Dlg1,Fgfr2,Notch1,Ptch1,Ptprk,Rb1,Robo1,Pdcd10,Lims1,Bcl2,Bcl2l11,Prdm1,Cd24a,Jag1,Odc1,Myo1e,Robo2,Kif26b,Mdk,Stat5a,Hhip,Lef1,Rspo3,Birc6,Runx1,Myh9,Sox18,Tpm1,Ube2b,Ythdc1,Rhob,Luzp1,Prlr,Serpine2,Ern1,Sobp,Klf7,Inhba,Nrp2,Wif1,Ifitm1,Fosl2,Palld	46/-	Apcdd1+FB
3_Member	GO Biological Processes	GO:0050680	negative regulation of epithelial cell proliferation	-9.27604	-5.79949	11816,12159,12399,13383,14183,18128,19206,19272,19645,19876,56426,110829	Apoe,Bmp4,Runx3,Dlg1,Fgfr2,Notch1,Ptch1,Ptprk,Rb1,Robo1,Pdcd10,Lims1	12/169	Apcdd1+FB
3_Member	GO Biological Processes	GO:0001822	kidney development	-8.966	-5.67908	12043,12125,12142,12159,12484,13383,14183,16449,18128,18263,19206,19876,71602,268902,269152	Bcl2,Bcl2l11,Prdm1,Bmp4,Cd24a,Dlg1,Fgfr2,Jag1,Notch1,Odc1,Ptch1,Robo1,Myo1e,Robo2,Kif26b	15/319	Apcdd1+FB
3_Member	GO Biological Processes	GO:0072073	kidney epithelium development	-8.94423	-5.67908	12043,12159,12484,13383,14183,16449,18128,19206,71602,268902,269152	Bcl2,Bmp4,Cd24a,Dlg1,Fgfr2,Jag1,Notch1,Ptch1,Myo1e,Robo2,Kif26b	11/142	Apcdd1+FB
3_Member	GO Biological Processes	GO:0072001	renal system development	-8.6756	-5.48964	12043,12125,12142,12159,12484,13383,14183,16449,18128,18263,19206,19876,71602,268902,269152	Bcl2,Bcl2l11,Prdm1,Bmp4,Cd24a,Dlg1,Fgfr2,Jag1,Notch1,Odc1,Ptch1,Robo1,Myo1e,Robo2,Kif26b	15/335	Apcdd1+FB
3_Member	GO Biological Processes	GO:0072009	nephron epithelium development	-7.75706	-4.668	12043,12159,12484,13383,16449,18128,19206,71602,269152	Bcl2,Bmp4,Cd24a,Dlg1,Jag1,Notch1,Ptch1,Myo1e,Kif26b	9/106	Apcdd1+FB
3_Member	GO Biological Processes	GO:0050678	regulation of epithelial cell proliferation	-7.28215	-4.44484	11816,12159,12399,13383,14183,16449,17242,18128,19206,19272,19645,19876,20850,56426,110829	Apoe,Bmp4,Runx3,Dlg1,Fgfr2,Jag1,Mdk,Notch1,Ptch1,Ptprk,Rb1,Robo1,Stat5a,Pdcd10,Lims1	15/426	Apcdd1+FB
3_Member	GO Biological Processes	GO:0072006	nephron development	-6.70754	-4.09027	12043,12159,12484,13383,16449,18128,19206,71602,269152	Bcl2,Bmp4,Cd24a,Dlg1,Jag1,Notch1,Ptch1,Myo1e,Kif26b	9/140	Apcdd1+FB
3_Member	GO Biological Processes	GO:0001763	morphogenesis of a branching structure	-6.1626	-3.63781	12043,12142,12159,13383,14183,15245,16842,18128,19206,72780	Bcl2,Prdm1,Bmp4,Dlg1,Fgfr2,Hhip,Lef1,Notch1,Ptch1,Rspo3	10/211	Apcdd1+FB
3_Member	GO Biological Processes	GO:0072080	nephron tubule development	-5.91788	-3.51006	12043,12159,13383,16449,18128,19206,269152	Bcl2,Bmp4,Dlg1,Jag1,Notch1,Ptch1,Kif26b	7/89	Apcdd1+FB
3_Member	GO Biological Processes	GO:0001701	in utero embryonic development	-5.78176	-3.39742	12125,12142,12211,12394,14183,16842,17886,18128,19206,20672,22003,22210,71602,72780,231386	Bcl2l11,Prdm1,Birc6,Runx1,Fgfr2,Lef1,Myh9,Notch1,Ptch1,Sox18,Tpm1,Ube2b,Myo1e,Rspo3,Ythdc1	15/559	Apcdd1+FB
3_Member	GO Biological Processes	GO:0001657	ureteric bud development	-5.75694	-3.37828	12043,12159,13383,14183,19206,268902,269152	Bcl2,Bmp4,Dlg1,Fgfr2,Ptch1,Robo2,Kif26b	7/94	Apcdd1+FB
3_Member	GO Biological Processes	GO:0061326	renal tubule development	-5.69519	-3.32767	12043,12159,13383,16449,18128,19206,269152	Bcl2,Bmp4,Dlg1,Jag1,Notch1,Ptch1,Kif26b	7/96	Apcdd1+FB
3_Member	GO Biological Processes	GO:0072163	mesonephric epithelium development	-5.63485	-3.28352	12043,12159,13383,14183,19206,268902,269152	Bcl2,Bmp4,Dlg1,Fgfr2,Ptch1,Robo2,Kif26b	7/98	Apcdd1+FB
3_Member	GO Biological Processes	GO:0072164	mesonephric tubule development	-5.63485	-3.28352	12043,12159,13383,14183,19206,268902,269152	Bcl2,Bmp4,Dlg1,Fgfr2,Ptch1,Robo2,Kif26b	7/98	Apcdd1+FB
3_Member	GO Biological Processes	GO:0060562	epithelial tube morphogenesis	-5.55708	-3.23145	11852,12043,12159,13383,14183,15245,16842,18128,19206,19876,269152,269593	Rhob,Bcl2,Bmp4,Dlg1,Fgfr2,Hhip,Lef1,Notch1,Ptch1,Robo1,Kif26b,Luzp1	12/369	Apcdd1+FB
3_Member	GO Biological Processes	GO:0001823	mesonephros development	-5.54686	-3.22891	12043,12159,13383,14183,19206,268902,269152	Bcl2,Bmp4,Dlg1,Fgfr2,Ptch1,Robo2,Kif26b	7/101	Apcdd1+FB
3_Member	GO Biological Processes	GO:0061138	morphogenesis of a branching epithelium	-5.41183	-3.1379	12043,12159,13383,14183,15245,16842,18128,19206,72780	Bcl2,Bmp4,Dlg1,Fgfr2,Hhip,Lef1,Notch1,Ptch1,Rspo3	9/200	Apcdd1+FB
3_Member	GO Biological Processes	GO:0048732	gland development	-5.31176	-3.07463	12043,12125,12159,12394,14183,16842,17242,18128,19116,19206,19876,20720,20850	Bcl2,Bcl2l11,Bmp4,Runx1,Fgfr2,Lef1,Mdk,Notch1,Prlr,Ptch1,Robo1,Serpine2,Stat5a	13/460	Apcdd1+FB
3_Member	GO Biological Processes	GO:0030879	mammary gland development	-5.28211	-3.05419	12125,12159,14183,16842,19116,19206,19876,20850	Bcl2l11,Bmp4,Fgfr2,Lef1,Prlr,Ptch1,Robo1,Stat5a	8/156	Apcdd1+FB
3_Member	GO Biological Processes	GO:0048754	branching morphogenesis of an epithelial tube	-5.06432	-2.86363	12043,12159,13383,14183,15245,16842,18128,19206	Bcl2,Bmp4,Dlg1,Fgfr2,Hhip,Lef1,Notch1,Ptch1	8/167	Apcdd1+FB
3_Member	GO Biological Processes	GO:0022612	gland morphogenesis	-4.91055	-2.72458	12043,12159,14183,18128,19206,19876,20850	Bcl2,Bmp4,Fgfr2,Notch1,Ptch1,Robo1,Stat5a	7/126	Apcdd1+FB
3_Member	GO Biological Processes	GO:0060443	mammary gland morphogenesis	-4.56002	-2.42198	12159,14183,19206,19876,20850	Bmp4,Fgfr2,Ptch1,Robo1,Stat5a	5/58	Apcdd1+FB
3_Member	GO Biological Processes	GO:0060675	ureteric bud morphogenesis	-4.48801	-2.37819	12043,12159,13383,19206,269152	Bcl2,Bmp4,Dlg1,Ptch1,Kif26b	5/60	Apcdd1+FB
3_Member	GO Biological Processes	GO:0072171	mesonephric tubule morphogenesis	-4.35156	-2.28231	12043,12159,13383,19206,269152	Bcl2,Bmp4,Dlg1,Ptch1,Kif26b	5/64	Apcdd1+FB
3_Member	GO Biological Processes	GO:0050673	epithelial cell proliferation	-4.27557	-2.22791	12159,13383,14183,18128,19206,19645,78943,110829	Bmp4,Dlg1,Fgfr2,Notch1,Ptch1,Rb1,Ern1,Lims1	8/215	Apcdd1+FB
3_Member	GO Biological Processes	GO:0061180	mammary gland epithelium development	-4.19363	-2.17634	14183,19116,19206,19876,20850	Fgfr2,Prlr,Ptch1,Robo1,Stat5a	5/69	Apcdd1+FB
3_Member	GO Biological Processes	GO:0072078	nephron tubule morphogenesis	-4.01998	-2.0515	12043,12159,13383,19206,269152	Bcl2,Bmp4,Dlg1,Ptch1,Kif26b	5/75	Apcdd1+FB
3_Member	GO Biological Processes	GO:0048568	embryonic organ development	-3.98981	-2.02693	12142,12159,12211,12394,13383,14183,16842,18128,19206,20672,72780,109205	Prdm1,Bmp4,Birc6,Runx1,Dlg1,Fgfr2,Lef1,Notch1,Ptch1,Sox18,Rspo3,Sobp	12/532	Apcdd1+FB
3_Member	GO Biological Processes	GO:0072088	nephron epithelium morphogenesis	-3.96549	-2.01421	12043,12159,13383,19206,269152	Bcl2,Bmp4,Dlg1,Ptch1,Kif26b	5/77	Apcdd1+FB
3_Member	GO Biological Processes	GO:0072028	nephron morphogenesis	-3.91254	-1.98385	12043,12159,13383,19206,269152	Bcl2,Bmp4,Dlg1,Ptch1,Kif26b	5/79	Apcdd1+FB
3_Member	GO Biological Processes	GO:0061333	renal tubule morphogenesis	-3.86106	-1.94226	12043,12159,13383,19206,269152	Bcl2,Bmp4,Dlg1,Ptch1,Kif26b	5/81	Apcdd1+FB
3_Member	GO Biological Processes	GO:0001656	metanephros development	-3.83585	-1.92481	12043,12159,19206,268902,269152	Bcl2,Bmp4,Ptch1,Robo2,Kif26b	5/82	Apcdd1+FB
3_Member	GO Biological Processes	GO:0001658	branching involved in ureteric bud morphogenesis	-3.6463	-1.79718	12043,12159,13383,19206	Bcl2,Bmp4,Dlg1,Ptch1	4/49	Apcdd1+FB
3_Member	GO Biological Processes	GO:0010837	regulation of keratinocyte proliferation	-3.61213	-1.77512	14183,17242,19206,19272	Fgfr2,Mdk,Ptch1,Ptprk	4/50	Apcdd1+FB
3_Member	GO Biological Processes	GO:0045606	positive regulation of epidermal cell differentiation	-3.50433	-1.67693	12159,18128,19206	Bmp4,Notch1,Ptch1	3/22	Apcdd1+FB
3_Member	GO Biological Processes	GO:0060993	kidney morphogenesis	-3.49419	-1.66837	12043,12159,13383,19206,269152	Bcl2,Bmp4,Dlg1,Ptch1,Kif26b	5/97	Apcdd1+FB
3_Member	GO Biological Processes	GO:0045165	cell fate commitment	-3.46663	-1.64553	12043,12142,12159,12394,14183,18128,19206,20672	Bcl2,Prdm1,Bmp4,Runx1,Fgfr2,Notch1,Ptch1,Sox18	8/282	Apcdd1+FB
3_Member	GO Biological Processes	GO:0060561	apoptotic process involved in morphogenesis	-3.38951	-1.58375	12125,16842,18128	Bcl2l11,Lef1,Notch1	3/24	Apcdd1+FB
3_Member	GO Biological Processes	GO:0045604	regulation of epidermal cell differentiation	-3.36311	-1.56335	12159,18128,19206,93691	Bmp4,Notch1,Ptch1,Klf7	4/58	Apcdd1+FB
3_Member	GO Biological Processes	GO:0072091	regulation of stem cell proliferation	-3.31654	-1.5256	12159,14183,18128,19206,20672	Bmp4,Fgfr2,Notch1,Ptch1,Sox18	5/106	Apcdd1+FB
3_Member	GO Biological Processes	GO:0045684	positive regulation of epidermis development	-3.28461	-1.49803	12159,18128,19206	Bmp4,Notch1,Ptch1	3/26	Apcdd1+FB
3_Member	GO Biological Processes	GO:0010839	negative regulation of keratinocyte proliferation	-3.23539	-1.46754	14183,19206,19272	Fgfr2,Ptch1,Ptprk	3/27	Apcdd1+FB
3_Member	GO Biological Processes	GO:0048598	embryonic morphogenesis	-3.23437	-1.46754	12125,12159,13383,14183,16323,16842,17886,18128,19206,72780,109205,269593	Bcl2l11,Bmp4,Dlg1,Fgfr2,Inhba,Lef1,Myh9,Notch1,Ptch1,Rspo3,Sobp,Luzp1	12/644	Apcdd1+FB
3_Member	GO Biological Processes	GO:0030858	positive regulation of epithelial cell differentiation	-3.22594	-1.46459	12159,12484,18128,19206	Bmp4,Cd24a,Notch1,Ptch1	4/63	Apcdd1+FB
3_Member	KEGG Pathway	mmu05217	Basal cell carcinoma - Mus musculus (house mouse)	-3.22594	-1.46459	12159,15245,16842,19206	Bmp4,Hhip,Lef1,Ptch1	4/63	Apcdd1+FB
3_Member	GO Biological Processes	GO:0045682	regulation of epidermis development	-3.17441	-1.42777	12159,18128,19206,93691	Bmp4,Notch1,Ptch1,Klf7	4/65	Apcdd1+FB
3_Member	GO Biological Processes	GO:0035148	tube formation	-3.11622	-1.38127	12125,12159,14183,18128,19206,269593	Bcl2l11,Bmp4,Fgfr2,Notch1,Ptch1,Luzp1	6/177	Apcdd1+FB
3_Member	GO Biological Processes	GO:0035107	appendage morphogenesis	-3.10347	-1.37646	12125,12159,14183,16842,18128,19206	Bcl2l11,Bmp4,Fgfr2,Lef1,Notch1,Ptch1	6/178	Apcdd1+FB
3_Member	GO Biological Processes	GO:0035108	limb morphogenesis	-3.10347	-1.37646	12125,12159,14183,16842,18128,19206	Bcl2l11,Bmp4,Fgfr2,Lef1,Notch1,Ptch1	6/178	Apcdd1+FB
3_Member	GO Biological Processes	GO:0003002	regionalization	-2.87876	-1.21784	12159,14183,15245,16842,18128,18187,19206,24117,68713	Bmp4,Fgfr2,Hhip,Lef1,Notch1,Nrp2,Ptch1,Wif1,Ifitm1	9/431	Apcdd1+FB
3_Member	GO Biological Processes	GO:0060603	mammary gland duct morphogenesis	-2.76376	-1.12528	14183,19206,19876	Fgfr2,Ptch1,Robo1	3/39	Apcdd1+FB
3_Member	GO Biological Processes	GO:1902742	apoptotic process involved in development	-2.76376	-1.12528	12125,16842,18128	Bcl2l11,Lef1,Notch1	3/39	Apcdd1+FB
3_Member	GO Biological Processes	GO:0048736	appendage development	-2.72505	-1.10463	12125,12159,14183,16842,18128,19206	Bcl2l11,Bmp4,Fgfr2,Lef1,Notch1,Ptch1	6/211	Apcdd1+FB
3_Member	GO Biological Processes	GO:0060173	limb development	-2.72505	-1.10463	12125,12159,14183,16842,18128,19206	Bcl2l11,Bmp4,Fgfr2,Lef1,Notch1,Ptch1	6/211	Apcdd1+FB
3_Member	GO Biological Processes	GO:0030326	embryonic limb morphogenesis	-2.71991	-1.10409	12125,12159,16842,18128,19206	Bcl2l11,Bmp4,Lef1,Notch1,Ptch1	5/144	Apcdd1+FB
3_Member	GO Biological Processes	GO:0035113	embryonic appendage morphogenesis	-2.71991	-1.10409	12125,12159,16842,18128,19206	Bcl2l11,Bmp4,Lef1,Notch1,Ptch1	5/144	Apcdd1+FB
3_Member	GO Biological Processes	GO:0009913	epidermal cell differentiation	-2.71472	-1.09987	12159,14284,16449,18128,19206,72333	Bmp4,Fosl2,Jag1,Notch1,Ptch1,Palld	6/212	Apcdd1+FB
3_Member	GO Biological Processes	GO:0007389	pattern specification process	-2.59229	-1.00566	12159,14183,15245,16842,18128,18187,19206,24117,68713	Bmp4,Fgfr2,Hhip,Lef1,Notch1,Nrp2,Ptch1,Wif1,Ifitm1	9/475	Apcdd1+FB
3_Member	GO Biological Processes	GO:0045667	regulation of osteoblast differentiation	-2.49836	-0.929571	12159,16449,18128,19206,68713	Bmp4,Jag1,Notch1,Ptch1,Ifitm1	5/162	Apcdd1+FB
3_Member	GO Biological Processes	GO:0035137	hindlimb morphogenesis	-2.47851	-0.912329	12159,18128,19206	Bmp4,Notch1,Ptch1	3/49	Apcdd1+FB
3_Member	GO Biological Processes	GO:0042733	embryonic digit morphogenesis	-2.01237	-0.547253	12125,12159,18128	Bcl2l11,Bmp4,Notch1	3/72	Apcdd1+FB
4_Summary	GO Biological Processes	GO:0007507	heart development	-9.01088	-5.67908	12142,12159,12301,14183,14615,16323,16449,17258,18128,18187,19206,19645,19876,20672,22003,24117,26398,268902,268977,269593,12043,13007,17886,64009,210933,13383,14284,20411,226751	Prdm1,Bmp4,Cacybp,Fgfr2,Gjc1,Inhba,Jag1,Mef2a,Notch1,Nrp2,Ptch1,Rb1,Robo1,Sox18,Tpm1,Wif1,Map2k4,Robo2,Ltbp1,Luzp1,Bcl2,Csrp1,Myh9,Syne1,Adgrb3,Dlg1,Fosl2,Sorbs1,Cdc42bpa	29/-	Apcdd1+FB
4_Member	GO Biological Processes	GO:0007507	heart development	-9.01088	-5.67908	12142,12159,12301,14183,14615,16323,16449,17258,18128,18187,19206,19645,19876,20672,22003,24117,26398,268902,268977,269593	Prdm1,Bmp4,Cacybp,Fgfr2,Gjc1,Inhba,Jag1,Mef2a,Notch1,Nrp2,Ptch1,Rb1,Robo1,Sox18,Tpm1,Wif1,Map2k4,Robo2,Ltbp1,Luzp1	20/614	Apcdd1+FB
4_Member	GO Biological Processes	GO:0042692	muscle cell differentiation	-6.10337	-3.60181	12043,12159,12301,13007,17258,17886,18128,19645,22003,26398,64009,210933	Bcl2,Bmp4,Cacybp,Csrp1,Mef2a,Myh9,Notch1,Rb1,Tpm1,Map2k4,Syne1,Adgrb3	12/327	Apcdd1+FB
4_Member	GO Biological Processes	GO:0060537	muscle tissue development	-6.08871	-3.60181	12043,12159,12301,13007,13383,14183,14284,14615,17258,18128,19645,22003,26398	Bcl2,Bmp4,Cacybp,Csrp1,Dlg1,Fgfr2,Fosl2,Gjc1,Mef2a,Notch1,Rb1,Tpm1,Map2k4	13/391	Apcdd1+FB
4_Member	GO Biological Processes	GO:0051146	striated muscle cell differentiation	-5.56039	-3.23145	12043,12159,12301,13007,17258,17886,19645,22003,26398,210933	Bcl2,Bmp4,Cacybp,Csrp1,Mef2a,Myh9,Rb1,Tpm1,Map2k4,Adgrb3	10/246	Apcdd1+FB
4_Member	GO Biological Processes	GO:0035051	cardiocyte differentiation	-5.36565	-3.10749	12159,12301,16323,16449,17258,18128,20672,26398	Bmp4,Cacybp,Inhba,Jag1,Mef2a,Notch1,Sox18,Map2k4	8/152	Apcdd1+FB
4_Member	GO Biological Processes	GO:0061061	muscle structure development	-4.48332	-2.37653	12043,12159,12301,13007,14183,17258,17886,18128,19645,22003,26398,64009,210933	Bcl2,Bmp4,Cacybp,Csrp1,Fgfr2,Mef2a,Myh9,Notch1,Rb1,Tpm1,Map2k4,Syne1,Adgrb3	13/551	Apcdd1+FB
4_Member	GO Biological Processes	GO:0048738	cardiac muscle tissue development	-4.26138	-2.21895	12159,12301,14183,14615,17258,18128,22003,26398	Bmp4,Cacybp,Fgfr2,Gjc1,Mef2a,Notch1,Tpm1,Map2k4	8/216	Apcdd1+FB
4_Member	GO Biological Processes	GO:0014706	striated muscle tissue development	-4.17783	-2.16554	12159,12301,14183,14615,17258,18128,22003,26398	Bmp4,Cacybp,Fgfr2,Gjc1,Mef2a,Notch1,Tpm1,Map2k4	8/222	Apcdd1+FB
4_Member	GO Biological Processes	GO:0031032	actomyosin structure organization	-4.06494	-2.07395	13007,17258,17886,20411,22003,226751	Csrp1,Mef2a,Myh9,Sorbs1,Tpm1,Cdc42bpa	6/118	Apcdd1+FB
4_Member	GO Biological Processes	GO:0055006	cardiac cell development	-3.7383	-1.85155	16323,16449,17258,18128,26398	Inhba,Jag1,Mef2a,Notch1,Map2k4	5/86	Apcdd1+FB
4_Member	GO Biological Processes	GO:0055001	muscle cell development	-2.93343	-1.25573	12043,13007,17258,18128,22003,26398	Bcl2,Csrp1,Mef2a,Notch1,Tpm1,Map2k4	6/192	Apcdd1+FB
4_Member	GO Biological Processes	GO:0055007	cardiac muscle cell differentiation	-2.25349	-0.731856	12159,12301,17258,26398	Bmp4,Cacybp,Mef2a,Map2k4	4/116	Apcdd1+FB
4_Member	GO Biological Processes	GO:0030239	myofibril assembly	-2.17181	-0.672329	13007,17258,22003	Csrp1,Mef2a,Tpm1	3/63	Apcdd1+FB
4_Member	GO Biological Processes	GO:0055002	striated muscle cell development	-2.11597	-0.630417	13007,17258,22003	Csrp1,Mef2a,Tpm1	3/66	Apcdd1+FB
5_Summary	GO Biological Processes	GO:0000902	cell morphogenesis	-8.7849	-5.56115	12043,12399,13176,14183,14284,16842,17242,17258,17886,17967,18128,18187,19206,19645,19876,22330,23928,53625,72333,93691,109294,268902,13007,22003,11816,12484,19272,12159,19116,26398,238871,269152	Bcl2,Runx3,Dcc,Fgfr2,Fosl2,Lef1,Mdk,Mef2a,Myh9,Ncam1,Notch1,Nrp2,Ptch1,Rb1,Robo1,Vcl,Lamc3,B3gnt2,Palld,Klf7,Prex2,Robo2,Csrp1,Tpm1,Apoe,Cd24a,Ptprk,Bmp4,Prlr,Map2k4,Pde4d,Kif26b	32/-	Apcdd1+FB
5_Member	GO Biological Processes	GO:0000902	cell morphogenesis	-8.7849	-5.56115	12043,12399,13176,14183,14284,16842,17242,17258,17886,17967,18128,18187,19206,19645,19876,22330,23928,53625,72333,93691,109294,268902	Bcl2,Runx3,Dcc,Fgfr2,Fosl2,Lef1,Mdk,Mef2a,Myh9,Ncam1,Notch1,Nrp2,Ptch1,Rb1,Robo1,Vcl,Lamc3,B3gnt2,Palld,Klf7,Prex2,Robo2	22/774	Apcdd1+FB
5_Member	GO Biological Processes	GO:0048667	cell morphogenesis involved in neuron differentiation	-7.20284	-4.43756	12043,12399,13176,14183,17258,17967,18128,18187,19206,19645,19876,22330,53625,93691,109294,268902	Bcl2,Runx3,Dcc,Fgfr2,Mef2a,Ncam1,Notch1,Nrp2,Ptch1,Rb1,Robo1,Vcl,B3gnt2,Klf7,Prex2,Robo2	16/497	Apcdd1+FB
5_Member	GO Biological Processes	GO:0032989	cellular component morphogenesis	-6.76412	-4.13244	12043,12399,13007,13176,14183,17242,17258,17967,18128,18187,19206,19876,22003,22330,53625,93691,109294,268902	Bcl2,Runx3,Csrp1,Dcc,Fgfr2,Mdk,Mef2a,Ncam1,Notch1,Nrp2,Ptch1,Robo1,Tpm1,Vcl,B3gnt2,Klf7,Prex2,Robo2	18/681	Apcdd1+FB
5_Member	GO Biological Processes	GO:0048858	cell projection morphogenesis	-6.59534	-4.00229	12043,12399,13176,14183,17242,17258,17967,18128,18187,19206,19876,22330,53625,93691,109294,268902	Bcl2,Runx3,Dcc,Fgfr2,Mdk,Mef2a,Ncam1,Notch1,Nrp2,Ptch1,Robo1,Vcl,B3gnt2,Klf7,Prex2,Robo2	16/551	Apcdd1+FB
5_Member	GO Biological Processes	GO:0031175	neuron projection development	-6.55749	-3.98254	11816,12043,12399,12484,13176,14183,17258,17967,18128,18187,19206,19272,19645,19876,22330,53625,93691,109294,268902	Apoe,Bcl2,Runx3,Cd24a,Dcc,Fgfr2,Mef2a,Ncam1,Notch1,Nrp2,Ptch1,Ptprk,Rb1,Robo1,Vcl,B3gnt2,Klf7,Prex2,Robo2	19/782	Apcdd1+FB
5_Member	GO Biological Processes	GO:0032990	cell part morphogenesis	-6.30837	-3.75922	12043,12399,13176,14183,17242,17258,17967,18128,18187,19206,19876,22330,53625,93691,109294,268902	Bcl2,Runx3,Dcc,Fgfr2,Mdk,Mef2a,Ncam1,Notch1,Nrp2,Ptch1,Robo1,Vcl,B3gnt2,Klf7,Prex2,Robo2	16/579	Apcdd1+FB
5_Member	GO Biological Processes	GO:0007409	axonogenesis	-6.03927	-3.58703	12043,12399,13176,14183,17967,18128,18187,19206,19876,22330,53625,93691,268902	Bcl2,Runx3,Dcc,Fgfr2,Ncam1,Notch1,Nrp2,Ptch1,Robo1,Vcl,B3gnt2,Klf7,Robo2	13/395	Apcdd1+FB
5_Member	GO Biological Processes	GO:0048812	neuron projection morphogenesis	-5.99777	-3.57147	12043,12399,13176,14183,17258,17967,18128,18187,19206,19876,22330,53625,93691,109294,268902	Bcl2,Runx3,Dcc,Fgfr2,Mef2a,Ncam1,Notch1,Nrp2,Ptch1,Robo1,Vcl,B3gnt2,Klf7,Prex2,Robo2	15/537	Apcdd1+FB
5_Member	GO Biological Processes	GO:0120039	plasma membrane bounded cell projection morphogenesis	-5.93778	-3.52389	12043,12399,13176,14183,17258,17967,18128,18187,19206,19876,22330,53625,93691,109294,268902	Bcl2,Runx3,Dcc,Fgfr2,Mef2a,Ncam1,Notch1,Nrp2,Ptch1,Robo1,Vcl,B3gnt2,Klf7,Prex2,Robo2	15/543	Apcdd1+FB
5_Member	GO Biological Processes	GO:0007411	axon guidance	-5.60801	-3.26714	12399,13176,17967,18128,18187,19206,19876,53625,93691,268902	Runx3,Dcc,Ncam1,Notch1,Nrp2,Ptch1,Robo1,B3gnt2,Klf7,Robo2	10/243	Apcdd1+FB
5_Member	GO Biological Processes	GO:0097485	neuron projection guidance	-5.60801	-3.26714	12399,13176,17967,18128,18187,19206,19876,53625,93691,268902	Runx3,Dcc,Ncam1,Notch1,Nrp2,Ptch1,Robo1,B3gnt2,Klf7,Robo2	10/243	Apcdd1+FB
5_Member	GO Biological Processes	GO:0061564	axon development	-5.4468	-3.16487	12043,12399,13176,14183,17967,18128,18187,19206,19876,22330,53625,93691,268902	Bcl2,Runx3,Dcc,Fgfr2,Ncam1,Notch1,Nrp2,Ptch1,Robo1,Vcl,B3gnt2,Klf7,Robo2	13/447	Apcdd1+FB
5_Member	GO Biological Processes	GO:0048589	developmental growth	-4.54068	-2.41226	12043,12159,14183,14284,17242,18128,18187,19116,19876,22330,26398,238871,269152	Bcl2,Bmp4,Fgfr2,Fosl2,Mdk,Notch1,Nrp2,Prlr,Robo1,Vcl,Map2k4,Pde4d,Kif26b	13/544	Apcdd1+FB
5_Member	GO Biological Processes	GO:0040007	growth	-4.49961	-2.38059	12043,12159,14183,14284,17242,18128,18187,19116,19876,22330,26398,238871,269152	Bcl2,Bmp4,Fgfr2,Fosl2,Mdk,Notch1,Nrp2,Prlr,Robo1,Vcl,Map2k4,Pde4d,Kif26b	13/549	Apcdd1+FB
5_Member	GO Biological Processes	GO:0060560	developmental growth involved in morphogenesis	-4.15827	-2.15194	12159,14183,18128,18187,19876,22330,269152	Bmp4,Fgfr2,Notch1,Nrp2,Robo1,Vcl,Kif26b	7/165	Apcdd1+FB
5_Member	GO Biological Processes	GO:0016049	cell growth	-2.73316	-1.10915	12043,18187,19876,22330,26398	Bcl2,Nrp2,Robo1,Vcl,Map2k4	5/143	Apcdd1+FB
5_Member	GO Biological Processes	GO:0048588	developmental cell growth	-2.01409	-0.548278	18187,19876,22330,26398	Nrp2,Robo1,Vcl,Map2k4	4/136	Apcdd1+FB
6_Summary	KEGG Pathway	mmu05200	Pathways in cancer - Mus musculus (house mouse)	-8.25572	-5.10452	12043,12125,12159,12394,13176,14183,14702,15245,16449,16842,18128,18795,19206,19645,20850,23871,23928,212398,12484,19116,22330,93691,17258,20745,12183,14284,17886,11647,11816,14538,319939,22210	Bcl2,Bcl2l11,Bmp4,Runx1,Dcc,Fgfr2,Gng2,Hhip,Jag1,Lef1,Notch1,Plcb1,Ptch1,Rb1,Stat5a,Ets1,Lamc3,Frat2,Cd24a,Prlr,Vcl,Klf7,Mef2a,Spock1,Bpgm,Fosl2,Myh9,Alpl,Apoe,Gcnt2,Tns3,Ube2b	32/-	Apcdd1+FB
6_Member	KEGG Pathway	mmu05200	Pathways in cancer - Mus musculus (house mouse)	-8.25572	-5.10452	12043,12125,12159,12394,13176,14183,14702,15245,16449,16842,18128,18795,19206,19645,20850,23871,23928,212398	Bcl2,Bcl2l11,Bmp4,Runx1,Dcc,Fgfr2,Gng2,Hhip,Jag1,Lef1,Notch1,Plcb1,Ptch1,Rb1,Stat5a,Ets1,Lamc3,Frat2	18/543	Apcdd1+FB
6_Member	GO Biological Processes	GO:0030856	regulation of epithelial cell differentiation	-6.96144	-4.27607	12159,12484,16449,18128,18795,19116,19206,20850,22330,93691	Bmp4,Cd24a,Jag1,Notch1,Plcb1,Prlr,Ptch1,Stat5a,Vcl,Klf7	10/173	Apcdd1+FB
6_Member	WikiPathways	WP447	Adipogenesis genes	-4.73642	-2.57508	12159,17258,19116,19645,20745,20850,93691	Bmp4,Mef2a,Prlr,Rb1,Spock1,Stat5a,Klf7	7/134	Apcdd1+FB
6_Member	GO Biological Processes	GO:0048872	homeostasis of number of cells	-4.21553	-2.19342	12043,12125,12159,12183,12484,14284,18128,18795,19645,20850	Bcl2,Bcl2l11,Bmp4,Bpgm,Cd24a,Fosl2,Notch1,Plcb1,Rb1,Stat5a	10/352	Apcdd1+FB
6_Member	GO Biological Processes	GO:0030099	myeloid cell differentiation	-3.80032	-1.89878	12159,12183,12394,14284,16842,17886,18795,19645,20850	Bmp4,Bpgm,Runx1,Fosl2,Lef1,Myh9,Plcb1,Rb1,Stat5a	9/321	Apcdd1+FB
6_Member	GO Biological Processes	GO:0048871	multicellular organismal-level homeostasis	-3.76458	-1.87418	11647,11816,12043,12125,12159,12183,12484,14284,14538,18128,18795,19645,20850,319939	Alpl,Apoe,Bcl2,Bcl2l11,Bmp4,Bpgm,Cd24a,Fosl2,Gcnt2,Notch1,Plcb1,Rb1,Stat5a,Tns3	14/740	Apcdd1+FB
6_Member	GO Biological Processes	GO:0002573	myeloid leukocyte differentiation	-3.31829	-1.5256	12159,12394,14284,16842,18795,20850	Bmp4,Runx1,Fosl2,Lef1,Plcb1,Stat5a	6/162	Apcdd1+FB
6_Member	GO Biological Processes	GO:0002262	myeloid cell homeostasis	-3.20791	-1.44927	12125,12159,12183,18795,19645,20850	Bcl2l11,Bmp4,Bpgm,Plcb1,Rb1,Stat5a	6/170	Apcdd1+FB
6_Member	GO Biological Processes	GO:0030218	erythrocyte differentiation	-3.08805	-1.36821	12159,12183,18795,19645,20850	Bmp4,Bpgm,Plcb1,Rb1,Stat5a	5/119	Apcdd1+FB
6_Member	GO Biological Processes	GO:0034101	erythrocyte homeostasis	-2.90118	-1.23687	12159,12183,18795,19645,20850	Bmp4,Bpgm,Plcb1,Rb1,Stat5a	5/131	Apcdd1+FB
6_Member	WikiPathways	WP297	IL-7 signaling pathway	-2.64101	-1.04611	12125,19645,20850	Bcl2l11,Rb1,Stat5a	3/43	Apcdd1+FB
6_Member	GO Biological Processes	GO:0045787	positive regulation of cell cycle	-2.14732	-0.650814	12125,14183,16842,18795,19645,20850,22210	Bcl2l11,Fgfr2,Lef1,Plcb1,Rb1,Stat5a,Ube2b	7/365	Apcdd1+FB
6_Member	GO Biological Processes	GO:0002521	leukocyte differentiation	-2.02299	-0.555799	12043,12159,12394,12484,14284,16842,18795,20850	Bcl2,Bmp4,Runx1,Cd24a,Fosl2,Lef1,Plcb1,Stat5a	8/482	Apcdd1+FB
7_Summary	GO Biological Processes	GO:0003279	cardiac septum development	-8.17832	-5.0593	12142,12159,14183,16449,18128,18187,19876,268902,268977,269593,22003,11816,19645,12043,16323,16842,17242,17967,18795,19206,20238,20720,78286,78892,72780,19246,18606,238871	Prdm1,Bmp4,Fgfr2,Jag1,Notch1,Nrp2,Robo1,Robo2,Ltbp1,Luzp1,Tpm1,Apoe,Rb1,Bcl2,Inhba,Lef1,Mdk,Ncam1,Plcb1,Ptch1,Atxn1,Serpine2,Nav2,Crispld2,Rspo3,Ptpn1,Enpp2,Pde4d	28/-	Apcdd1+FB
7_Member	GO Biological Processes	GO:0003279	cardiac septum development	-8.17832	-5.0593	12142,12159,14183,16449,18128,18187,19876,268902,268977,269593	Prdm1,Bmp4,Fgfr2,Jag1,Notch1,Nrp2,Robo1,Robo2,Ltbp1,Luzp1	10/129	Apcdd1+FB
7_Member	GO Biological Processes	GO:0003231	cardiac ventricle development	-7.46583	-4.54311	12142,12159,14183,16449,18128,19876,22003,268902,268977,269593	Prdm1,Bmp4,Fgfr2,Jag1,Notch1,Robo1,Tpm1,Robo2,Ltbp1,Luzp1	10/153	Apcdd1+FB
7_Member	GO Biological Processes	GO:0060840	artery development	-7.44634	-4.54292	11816,12142,12159,16449,18128,19876,268902,268977,269593	Apoe,Prdm1,Bmp4,Jag1,Notch1,Robo1,Robo2,Ltbp1,Luzp1	9/115	Apcdd1+FB
7_Member	GO Biological Processes	GO:0003205	cardiac chamber development	-7.38639	-4.51871	12142,12159,14183,16449,18128,18187,19876,22003,268902,268977,269593	Prdm1,Bmp4,Fgfr2,Jag1,Notch1,Nrp2,Robo1,Tpm1,Robo2,Ltbp1,Luzp1	11/200	Apcdd1+FB
7_Member	GO Biological Processes	GO:0003281	ventricular septum development	-7.18419	-4.43756	12142,12159,14183,18128,19876,268902,268977,269593	Prdm1,Bmp4,Fgfr2,Notch1,Robo1,Robo2,Ltbp1,Luzp1	8/88	Apcdd1+FB
7_Member	GO Biological Processes	GO:0003184	pulmonary valve morphogenesis	-7.07294	-4.35186	12159,16449,18128,19876,268902	Bmp4,Jag1,Notch1,Robo1,Robo2	5/19	Apcdd1+FB
7_Member	GO Biological Processes	GO:0003170	heart valve development	-6.86081	-4.20844	12142,12159,16449,18128,19645,19876,268902	Prdm1,Bmp4,Jag1,Notch1,Rb1,Robo1,Robo2	7/65	Apcdd1+FB
7_Member	GO Biological Processes	GO:1905314	semi-lunar valve development	-6.83027	-4.18837	12159,16449,18128,19645,19876,268902	Bmp4,Jag1,Notch1,Rb1,Robo1,Robo2	6/40	Apcdd1+FB
7_Member	GO Biological Processes	GO:0003177	pulmonary valve development	-6.61996	-4.01757	12159,16449,18128,19876,268902	Bmp4,Jag1,Notch1,Robo1,Robo2	5/23	Apcdd1+FB
7_Member	GO Biological Processes	GO:0003148	outflow tract septum morphogenesis	-6.24839	-3.70752	12159,14183,18187,19876,268902	Bmp4,Fgfr2,Nrp2,Robo1,Robo2	5/27	Apcdd1+FB
7_Member	GO Biological Processes	GO:0003180	aortic valve morphogenesis	-6.08502	-3.60181	12159,18128,19645,19876,268902	Bmp4,Notch1,Rb1,Robo1,Robo2	5/29	Apcdd1+FB
7_Member	GO Biological Processes	GO:0060411	cardiac septum morphogenesis	-6.05399	-3.58703	12159,14183,16449,18128,18187,19876,268902	Bmp4,Fgfr2,Jag1,Notch1,Nrp2,Robo1,Robo2	7/85	Apcdd1+FB
7_Member	GO Biological Processes	GO:0003179	heart valve morphogenesis	-6.03264	-3.58703	12159,16449,18128,19645,19876,268902	Bmp4,Jag1,Notch1,Rb1,Robo1,Robo2	6/54	Apcdd1+FB
7_Member	GO Biological Processes	GO:0003151	outflow tract morphogenesis	-6.01931	-3.58266	12159,14183,16449,18128,18187,19876,268902	Bmp4,Fgfr2,Jag1,Notch1,Nrp2,Robo1,Robo2	7/86	Apcdd1+FB
7_Member	GO Biological Processes	GO:0003176	aortic valve development	-5.72583	-3.35277	12159,18128,19645,19876,268902	Bmp4,Notch1,Rb1,Robo1,Robo2	5/34	Apcdd1+FB
7_Member	GO Biological Processes	GO:0060322	head development	-5.45089	-3.16487	12043,12159,14183,16323,16842,17242,17967,18128,18187,18795,19206,19876,20238,20720,78286,78892,268902	Bcl2,Bmp4,Fgfr2,Inhba,Lef1,Mdk,Ncam1,Notch1,Nrp2,Plcb1,Ptch1,Robo1,Atxn1,Serpine2,Nav2,Crispld2,Robo2	17/756	Apcdd1+FB
7_Member	GO Biological Processes	GO:0003206	cardiac chamber morphogenesis	-5.36565	-3.10749	12159,14183,16449,18128,18187,19876,22003,268902	Bmp4,Fgfr2,Jag1,Notch1,Nrp2,Robo1,Tpm1,Robo2	8/152	Apcdd1+FB
7_Member	GO Biological Processes	GO:0007420	brain development	-5.28191	-3.05419	12043,12159,14183,16323,16842,17242,17967,18128,18187,18795,19206,19876,20238,20720,78286,268902	Bcl2,Bmp4,Fgfr2,Inhba,Lef1,Mdk,Ncam1,Notch1,Nrp2,Plcb1,Ptch1,Robo1,Atxn1,Serpine2,Nav2,Robo2	16/695	Apcdd1+FB
7_Member	GO Biological Processes	GO:0060976	coronary vasculature development	-5.05475	-2.85779	12142,12159,14183,18128,19876,268977	Prdm1,Bmp4,Fgfr2,Notch1,Robo1,Ltbp1	6/79	Apcdd1+FB
7_Member	GO Biological Processes	GO:0003197	endocardial cushion development	-4.83539	-2.66014	12159,16449,18128,19876,268902	Bmp4,Jag1,Notch1,Robo1,Robo2	5/51	Apcdd1+FB
7_Member	GO Biological Processes	GO:0060412	ventricular septum morphogenesis	-4.75268	-2.5879	12159,14183,18128,19876,268902	Bmp4,Fgfr2,Notch1,Robo1,Robo2	5/53	Apcdd1+FB
7_Member	GO Biological Processes	GO:0002040	sprouting angiogenesis	-4.48801	-2.37819	12159,16842,18128,19876,72780	Bmp4,Lef1,Notch1,Robo1,Rspo3	5/60	Apcdd1+FB
7_Member	GO Biological Processes	GO:0030900	forebrain development	-4.24027	-2.20557	12159,14183,16323,16842,17242,17967,18128,18187,18795,19876,268902	Bmp4,Fgfr2,Inhba,Lef1,Mdk,Ncam1,Notch1,Nrp2,Plcb1,Robo1,Robo2	11/423	Apcdd1+FB
7_Member	GO Biological Processes	GO:0035904	aorta development	-4.16356	-2.15368	12142,16449,19876,268902,268977	Prdm1,Jag1,Robo1,Robo2,Ltbp1	5/70	Apcdd1+FB
7_Member	GO Biological Processes	GO:0003007	heart morphogenesis	-4.15702	-2.15194	12159,14183,16449,18128,18187,19206,19876,22003,268902	Bmp4,Fgfr2,Jag1,Notch1,Nrp2,Ptch1,Robo1,Tpm1,Robo2	9/288	Apcdd1+FB
7_Member	GO Biological Processes	GO:0072132	mesenchyme morphogenesis	-3.51395	-1.68337	16842,18128,19876,268902	Lef1,Notch1,Robo1,Robo2	4/53	Apcdd1+FB
7_Member	GO Biological Processes	GO:0003272	endocardial cushion formation	-3.33593	-1.53862	18128,19876,268902	Notch1,Robo1,Robo2	3/25	Apcdd1+FB
7_Member	GO Biological Processes	GO:0030947	regulation of vascular endothelial growth factor receptor signaling pathway	-2.97623	-1.28627	12159,19246,19876	Bmp4,Ptpn1,Robo1	3/33	Apcdd1+FB
7_Member	GO Biological Processes	GO:0003203	endocardial cushion morphogenesis	-2.7966	-1.1495	18128,19876,268902	Notch1,Robo1,Robo2	3/38	Apcdd1+FB
7_Member	GO Biological Processes	GO:0021537	telencephalon development	-2.76858	-1.12565	12159,16323,16842,17242,18795,19876,268902	Bmp4,Inhba,Lef1,Mdk,Plcb1,Robo1,Robo2	7/281	Apcdd1+FB
7_Member	GO Biological Processes	GO:0008038	neuron recognition	-2.53013	-0.953404	17967,19876,268902	Ncam1,Robo1,Robo2	3/47	Apcdd1+FB
7_Member	GO Biological Processes	GO:0006935	chemotaxis	-2.41705	-0.857767	16842,17242,18187,18606,19876,238871,268902	Lef1,Mdk,Nrp2,Enpp2,Robo1,Pde4d,Robo2	7/325	Apcdd1+FB
7_Member	GO Biological Processes	GO:0042330	taxis	-2.40255	-0.846667	16842,17242,18187,18606,19876,238871,268902	Lef1,Mdk,Nrp2,Enpp2,Robo1,Pde4d,Robo2	7/327	Apcdd1+FB
7_Member	GO Biological Processes	GO:0050922	negative regulation of chemotaxis	-2.27181	-0.746654	18128,19876,268902	Notch1,Robo1,Robo2	3/58	Apcdd1+FB
7_Member	GO Biological Processes	GO:0040011	locomotion	-2.23051	-0.71432	16842,17242,18187,18606,19876,238871,268902	Lef1,Mdk,Nrp2,Enpp2,Robo1,Pde4d,Robo2	7/352	Apcdd1+FB
8_Summary	GO Biological Processes	GO:0001942	hair follicle development	-7.68555	-4.62452	12043,12394,12399,14183,16323,18128,20672,83925,494504,12159,14284,16449,19206,72333,19645,11647,68713,12211,12125,19246,11852,12484,15510,26398	Bcl2,Runx1,Runx3,Fgfr2,Inhba,Notch1,Sox18,Trps1,Apcdd1,Bmp4,Fosl2,Jag1,Ptch1,Palld,Rb1,Alpl,Ifitm1,Birc6,Bcl2l11,Ptpn1,Rhob,Cd24a,Hspd1,Map2k4	24/-	Apcdd1+FB
8_Member	GO Biological Processes	GO:0001942	hair follicle development	-7.68555	-4.62452	12043,12394,12399,14183,16323,18128,20672,83925,494504	Bcl2,Runx1,Runx3,Fgfr2,Inhba,Notch1,Sox18,Trps1,Apcdd1	9/108	Apcdd1+FB
8_Member	GO Biological Processes	GO:0022404	molting cycle process	-7.54683	-4.56044	12043,12394,12399,14183,16323,18128,20672,83925,494504	Bcl2,Runx1,Runx3,Fgfr2,Inhba,Notch1,Sox18,Trps1,Apcdd1	9/112	Apcdd1+FB
8_Member	GO Biological Processes	GO:0022405	hair cycle process	-7.54683	-4.56044	12043,12394,12399,14183,16323,18128,20672,83925,494504	Bcl2,Runx1,Runx3,Fgfr2,Inhba,Notch1,Sox18,Trps1,Apcdd1	9/112	Apcdd1+FB
8_Member	GO Biological Processes	GO:0008544	epidermis development	-7.49268	-4.5457	12043,12159,12394,12399,14183,14284,16323,16449,18128,19206,20672,72333,83925,494504	Bcl2,Bmp4,Runx1,Runx3,Fgfr2,Fosl2,Inhba,Jag1,Notch1,Ptch1,Sox18,Palld,Trps1,Apcdd1	14/351	Apcdd1+FB
8_Member	GO Biological Processes	GO:0042303	molting cycle	-7.19195	-4.43756	12043,12394,12399,14183,16323,18128,20672,83925,494504	Bcl2,Runx1,Runx3,Fgfr2,Inhba,Notch1,Sox18,Trps1,Apcdd1	9/123	Apcdd1+FB
8_Member	GO Biological Processes	GO:0042633	hair cycle	-7.19195	-4.43756	12043,12394,12399,14183,16323,18128,20672,83925,494504	Bcl2,Runx1,Runx3,Fgfr2,Inhba,Notch1,Sox18,Trps1,Apcdd1	9/123	Apcdd1+FB
8_Member	GO Biological Processes	GO:0098773	skin epidermis development	-6.42785	-3.86167	12043,12394,12399,14183,16323,18128,20672,83925,494504	Bcl2,Runx1,Runx3,Fgfr2,Inhba,Notch1,Sox18,Trps1,Apcdd1	9/151	Apcdd1+FB
8_Member	GO Biological Processes	GO:0043588	skin development	-5.52123	-3.21033	12043,12394,12399,14183,14284,16323,18128,20672,72333,83925,494504	Bcl2,Runx1,Runx3,Fgfr2,Fosl2,Inhba,Notch1,Sox18,Palld,Trps1,Apcdd1	11/308	Apcdd1+FB
8_Member	GO Biological Processes	GO:0031069	hair follicle morphogenesis	-5.4781	-3.18608	12043,12394,12399,14183,18128	Bcl2,Runx1,Runx3,Fgfr2,Notch1	5/38	Apcdd1+FB
8_Member	GO Biological Processes	GO:0048730	epidermis morphogenesis	-5.15563	-2.9397	12043,12394,12399,14183,18128	Bcl2,Runx1,Runx3,Fgfr2,Notch1	5/44	Apcdd1+FB
8_Member	GO Biological Processes	GO:0002062	chondrocyte differentiation	-4.64685	-2.49898	12159,12394,12399,14284,19645,83925	Bmp4,Runx1,Runx3,Fosl2,Rb1,Trps1	6/93	Apcdd1+FB
8_Member	GO Biological Processes	GO:0001503	ossification	-3.82063	-1.91342	11647,12043,12159,12394,12399,14183,14284,18128,68713	Alpl,Bcl2,Bmp4,Runx1,Runx3,Fgfr2,Fosl2,Notch1,Ifitm1	9/319	Apcdd1+FB
8_Member	GO Biological Processes	GO:2001236	regulation of extrinsic apoptotic signaling pathway	-3.19454	-1.43994	12043,12159,12211,12399,16323,83925	Bcl2,Bmp4,Birc6,Runx3,Inhba,Trps1	6/171	Apcdd1+FB
8_Member	GO Biological Processes	GO:0061448	connective tissue development	-3.00087	-1.30039	12159,12394,12399,14284,18128,19645,83925	Bmp4,Runx1,Runx3,Fosl2,Notch1,Rb1,Trps1	7/256	Apcdd1+FB
8_Member	GO Biological Processes	GO:0051216	cartilage development	-2.9686	-1.27979	12159,12394,12399,14284,19645,83925	Bmp4,Runx1,Runx3,Fosl2,Rb1,Trps1	6/189	Apcdd1+FB
8_Member	GO Biological Processes	GO:2001233	regulation of apoptotic signaling pathway	-2.83744	-1.18302	12043,12125,12159,12211,12399,16323,19246,19645,83925	Bcl2,Bcl2l11,Bmp4,Birc6,Runx3,Inhba,Ptpn1,Rb1,Trps1	9/437	Apcdd1+FB
8_Member	GO Biological Processes	GO:0048546	digestive tract morphogenesis	-2.35896	-0.817271	12043,14183,18128	Bcl2,Fgfr2,Notch1	3/54	Apcdd1+FB
8_Member	GO Biological Processes	GO:0043065	positive regulation of apoptotic process	-2.2318	-0.714836	11852,12125,12159,12399,12484,15510,16323,18128,26398,83925	Rhob,Bcl2l11,Bmp4,Runx3,Cd24a,Hspd1,Inhba,Notch1,Map2k4,Trps1	10/640	Apcdd1+FB
8_Member	GO Biological Processes	GO:2001238	positive regulation of extrinsic apoptotic signaling pathway	-2.17181	-0.672329	12399,16323,83925	Runx3,Inhba,Trps1	3/63	Apcdd1+FB
8_Member	GO Biological Processes	GO:0043068	positive regulation of programmed cell death	-2.11936	-0.630417	11852,12125,12159,12399,12484,15510,16323,18128,26398,83925	Rhob,Bcl2l11,Bmp4,Runx3,Cd24a,Hspd1,Inhba,Notch1,Map2k4,Trps1	10/665	Apcdd1+FB
9_Summary	GO Biological Processes	GO:0040013	negative regulation of locomotion	-7.38592	-4.51871	11816,11852,12043,16449,17886,18128,18795,19270,19272,19876,22003,56426,68713,268902,26406	Apoe,Rhob,Bcl2,Jag1,Myh9,Notch1,Plcb1,Ptprg,Ptprk,Robo1,Tpm1,Pdcd10,Ifitm1,Robo2,Map3k3	15/-	Apcdd1+FB
9_Member	GO Biological Processes	GO:0040013	negative regulation of locomotion	-7.38592	-4.51871	11816,11852,12043,16449,17886,18128,18795,19270,19272,19876,22003,56426,68713,268902	Apoe,Rhob,Bcl2,Jag1,Myh9,Notch1,Plcb1,Ptprg,Ptprk,Robo1,Tpm1,Pdcd10,Ifitm1,Robo2	14/358	Apcdd1+FB
9_Member	GO Biological Processes	GO:0030336	negative regulation of cell migration	-7.19324	-4.43756	11816,11852,12043,16449,17886,18128,18795,19270,19272,19876,22003,56426,68713	Apoe,Rhob,Bcl2,Jag1,Myh9,Notch1,Plcb1,Ptprg,Ptprk,Robo1,Tpm1,Pdcd10,Ifitm1	13/313	Apcdd1+FB
9_Member	GO Biological Processes	GO:2000146	negative regulation of cell motility	-6.98801	-4.29107	11816,11852,12043,16449,17886,18128,18795,19270,19272,19876,22003,56426,68713	Apoe,Rhob,Bcl2,Jag1,Myh9,Notch1,Plcb1,Ptprg,Ptprk,Robo1,Tpm1,Pdcd10,Ifitm1	13/326	Apcdd1+FB
9_Member	GO Biological Processes	GO:0045747	positive regulation of Notch signaling pathway	-5.10659	-2.89835	16449,18128,19876,56426,268902	Jag1,Notch1,Robo1,Pdcd10,Robo2	5/45	Apcdd1+FB
9_Member	GO Biological Processes	GO:0008593	regulation of Notch signaling pathway	-3.5792	-1.74541	16449,18128,19876,56426,268902	Jag1,Notch1,Robo1,Pdcd10,Robo2	5/93	Apcdd1+FB
9_Member	GO Biological Processes	GO:0010633	negative regulation of epithelial cell migration	-2.94063	-1.25868	11816,18128,19270,56426	Apoe,Notch1,Ptprg,Pdcd10	4/75	Apcdd1+FB
9_Member	GO Biological Processes	GO:0043537	negative regulation of blood vessel endothelial cell migration	-2.86519	-1.20749	11816,18128,56426	Apoe,Notch1,Pdcd10	3/36	Apcdd1+FB
9_Member	GO Biological Processes	GO:0090049	regulation of cell migration involved in sprouting angiogenesis	-2.76376	-1.12528	18128,26406,56426	Notch1,Map3k3,Pdcd10	3/39	Apcdd1+FB
9_Member	GO Biological Processes	GO:0002011	morphogenesis of an epithelial sheet	-2.35896	-0.817271	16449,18128,56426	Jag1,Notch1,Pdcd10	3/54	Apcdd1+FB
9_Member	GO Biological Processes	GO:0010596	negative regulation of endothelial cell migration	-2.29296	-0.761009	11816,18128,56426	Apoe,Notch1,Pdcd10	3/57	Apcdd1+FB
10_Summary	GO Biological Processes	GO:0007167	enzyme-linked receptor protein signaling pathway	-7.27862	-4.44484	12159,14183,14538,16323,16842,18187,18795,19116,19246,19272,20238,20411,20850,24117,71602,72828,83925,268977,11647,12043,12301,12484,14284,18128,18491,19645,20384,21834,238871,16449	Bmp4,Fgfr2,Gcnt2,Inhba,Lef1,Nrp2,Plcb1,Prlr,Ptpn1,Ptprk,Atxn1,Sorbs1,Stat5a,Wif1,Myo1e,Ubash3b,Trps1,Ltbp1,Alpl,Bcl2,Cacybp,Cd24a,Fosl2,Notch1,Pappa,Rb1,Srsf5,Thrb,Pde4d,Jag1	30/-	Apcdd1+FB
10_Member	GO Biological Processes	GO:0007167	enzyme-linked receptor protein signaling pathway	-7.27862	-4.44484	12159,14183,14538,16323,16842,18187,18795,19116,19246,19272,20238,20411,20850,24117,71602,72828,83925,268977	Bmp4,Fgfr2,Gcnt2,Inhba,Lef1,Nrp2,Plcb1,Prlr,Ptpn1,Ptprk,Atxn1,Sorbs1,Stat5a,Wif1,Myo1e,Ubash3b,Trps1,Ltbp1	18/629	Apcdd1+FB
10_Member	GO Biological Processes	GO:0009725	response to hormone	-5.94369	-3.52389	11647,12043,12159,12301,12484,14284,16323,18128,18491,18795,19246,19645,20384,20411,20850,21834,238871	Alpl,Bcl2,Bmp4,Cacybp,Cd24a,Fosl2,Inhba,Notch1,Pappa,Plcb1,Ptpn1,Rb1,Srsf5,Sorbs1,Stat5a,Thrb,Pde4d	17/695	Apcdd1+FB
10_Member	GO Biological Processes	GO:1901652	response to peptide	-3.79545	-1.89721	12301,14284,16449,18128,18795,19246,19645,20384,20411,20850	Cacybp,Fosl2,Jag1,Notch1,Plcb1,Ptpn1,Rb1,Srsf5,Sorbs1,Stat5a	10/396	Apcdd1+FB
10_Member	GO Biological Processes	GO:0007169	transmembrane receptor protein tyrosine kinase signaling pathway	-3.76018	-1.87161	14183,18187,18795,19116,19246,20238,20411,20850,71602,72828	Fgfr2,Nrp2,Plcb1,Prlr,Ptpn1,Atxn1,Sorbs1,Stat5a,Myo1e,Ubash3b	10/400	Apcdd1+FB
10_Member	GO Biological Processes	GO:0032870	cellular response to hormone stimulus	-3.30191	-1.51243	12159,16323,18128,18795,19246,19645,20411,20850,21834,238871	Bmp4,Inhba,Notch1,Plcb1,Ptpn1,Rb1,Sorbs1,Stat5a,Thrb,Pde4d	10/457	Apcdd1+FB
10_Member	GO Biological Processes	GO:0043434	response to peptide hormone	-2.39534	-0.84115	12301,18795,19246,19645,20384,20411,20850	Cacybp,Plcb1,Ptpn1,Rb1,Srsf5,Sorbs1,Stat5a	7/328	Apcdd1+FB
10_Member	GO Biological Processes	GO:0032868	response to insulin	-2.15078	-0.653528	18795,19246,19645,20384,20411	Plcb1,Ptpn1,Rb1,Srsf5,Sorbs1	5/196	Apcdd1+FB
10_Member	GO Biological Processes	GO:0008286	insulin receptor signaling pathway	-2.02895	-0.559969	18795,19246,20411	Plcb1,Ptpn1,Sorbs1	3/71	Apcdd1+FB
11_Summary	GO Biological Processes	GO:0010720	positive regulation of cell development	-7.26033	-4.44234	11816,12043,12159,12394,12399,16842,17242,18128,18606,19645,19744,19876,20238,20720,20850,54611,268902,12484,13383,64085,210933,13176,17909,19270,20745,23965,64009,23871,72828,110829	Apoe,Bcl2,Bmp4,Runx1,Runx3,Lef1,Mdk,Notch1,Enpp2,Rb1,Rheb,Robo1,Atxn1,Serpine2,Stat5a,Pde3a,Robo2,Cd24a,Dlg1,Clstn2,Adgrb3,Dcc,Myo10,Ptprg,Spock1,Tenm3,Syne1,Ets1,Ubash3b,Lims1	30/-	Apcdd1+FB
11_Member	GO Biological Processes	GO:0010720	positive regulation of cell development	-7.26033	-4.44234	11816,12043,12159,12394,12399,16842,17242,18128,18606,19645,19744,19876,20238,20720,20850,54611,268902	Apoe,Bcl2,Bmp4,Runx1,Runx3,Lef1,Mdk,Notch1,Enpp2,Rb1,Rheb,Robo1,Atxn1,Serpine2,Stat5a,Pde3a,Robo2	17/560	Apcdd1+FB
11_Member	GO Biological Processes	GO:0051960	regulation of nervous system development	-6.152	-3.63504	11816,12159,12484,13383,16842,17242,18128,18606,19645,19744,19876,20238,20720,64085,210933,268902	Apoe,Bmp4,Cd24a,Dlg1,Lef1,Mdk,Notch1,Enpp2,Rb1,Rheb,Robo1,Atxn1,Serpine2,Clstn2,Adgrb3,Robo2	16/595	Apcdd1+FB
11_Member	GO Biological Processes	GO:0014013	regulation of gliogenesis	-5.56307	-3.23145	12159,17242,18128,18606,19645,19744,20238,20720	Bmp4,Mdk,Notch1,Enpp2,Rb1,Rheb,Atxn1,Serpine2	8/143	Apcdd1+FB
11_Member	GO Biological Processes	GO:0050767	regulation of neurogenesis	-4.97985	-2.79025	11816,12159,12484,16842,17242,18128,18606,19645,19744,19876,20238,20720,268902	Apoe,Bmp4,Cd24a,Lef1,Mdk,Notch1,Enpp2,Rb1,Rheb,Robo1,Atxn1,Serpine2,Robo2	13/494	Apcdd1+FB
11_Member	GO Biological Processes	GO:0014015	positive regulation of gliogenesis	-4.64685	-2.49898	17242,18128,18606,19744,20238,20720	Mdk,Notch1,Enpp2,Rheb,Atxn1,Serpine2	6/93	Apcdd1+FB
11_Member	GO Biological Processes	GO:0045687	positive regulation of glial cell differentiation	-4.56002	-2.42198	17242,18128,18606,19744,20720	Mdk,Notch1,Enpp2,Rheb,Serpine2	5/58	Apcdd1+FB
11_Member	GO Biological Processes	GO:0051962	positive regulation of nervous system development	-4.54949	-2.41788	11816,17242,18128,18606,19744,19876,20238,20720,64085,210933,268902	Apoe,Mdk,Notch1,Enpp2,Rheb,Robo1,Atxn1,Serpine2,Clstn2,Adgrb3,Robo2	11/391	Apcdd1+FB
11_Member	GO Biological Processes	GO:0048713	regulation of oligodendrocyte differentiation	-4.52368	-2.39841	12159,17242,18128,18606,19744	Bmp4,Mdk,Notch1,Enpp2,Rheb	5/59	Apcdd1+FB
11_Member	GO Biological Processes	GO:0045685	regulation of glial cell differentiation	-4.51746	-2.39533	12159,17242,18128,18606,19744,20720	Bmp4,Mdk,Notch1,Enpp2,Rheb,Serpine2	6/98	Apcdd1+FB
11_Member	GO Biological Processes	GO:0120035	regulation of plasma membrane bounded cell projection organization	-4.07442	-2.08111	11816,12159,12484,13176,17242,17909,18606,19270,19876,20720,20745,23965,64009,210933,268902	Apoe,Bmp4,Cd24a,Dcc,Mdk,Myo10,Enpp2,Ptprg,Robo1,Serpine2,Spock1,Tenm3,Syne1,Adgrb3,Robo2	15/781	Apcdd1+FB
11_Member	GO Biological Processes	GO:0031344	regulation of cell projection organization	-3.98889	-2.02693	11816,12159,12484,13176,17242,17909,18606,19270,19876,20720,20745,23965,64009,210933,268902	Apoe,Bmp4,Cd24a,Dcc,Mdk,Myo10,Enpp2,Ptprg,Robo1,Serpine2,Spock1,Tenm3,Syne1,Adgrb3,Robo2	15/795	Apcdd1+FB
11_Member	GO Biological Processes	GO:0050769	positive regulation of neurogenesis	-3.72058	-1.84637	11816,17242,18128,18606,19744,19876,20238,20720,268902	Apoe,Mdk,Notch1,Enpp2,Rheb,Robo1,Atxn1,Serpine2,Robo2	9/329	Apcdd1+FB
11_Member	GO Biological Processes	GO:0010975	regulation of neuron projection development	-3.62169	-1.77979	11816,12159,12484,13176,17242,19270,19876,20720,20745,23965,210933,268902	Apoe,Bmp4,Cd24a,Dcc,Mdk,Ptprg,Robo1,Serpine2,Spock1,Tenm3,Adgrb3,Robo2	12/583	Apcdd1+FB
11_Member	GO Biological Processes	GO:0031346	positive regulation of cell projection organization	-3.25801	-1.47716	11816,12159,12484,13176,17242,18606,19876,20720,23965,268902	Apoe,Bmp4,Cd24a,Dcc,Mdk,Enpp2,Robo1,Serpine2,Tenm3,Robo2	10/463	Apcdd1+FB
11_Member	GO Biological Processes	GO:0010976	positive regulation of neuron projection development	-3.17544	-1.42777	11816,12159,12484,13176,17242,20720,23965	Apoe,Bmp4,Cd24a,Dcc,Mdk,Serpine2,Tenm3	7/239	Apcdd1+FB
11_Member	GO Biological Processes	GO:0032102	negative regulation of response to external stimulus	-3.13067	-1.39186	11816,12484,17242,18128,19645,19876,20720,23871,72828,268902	Apoe,Cd24a,Mdk,Notch1,Rb1,Robo1,Serpine2,Ets1,Ubash3b,Robo2	10/481	Apcdd1+FB
11_Member	GO Biological Processes	GO:0048714	positive regulation of oligodendrocyte differentiation	-2.90105	-1.23687	17242,18606,19744	Mdk,Enpp2,Rheb	3/35	Apcdd1+FB
11_Member	GO Biological Processes	GO:0050728	negative regulation of inflammatory response	-2.38758	-0.835923	11816,12484,17242,19645,23871	Apoe,Cd24a,Mdk,Rb1,Ets1	5/172	Apcdd1+FB
11_Member	GO Biological Processes	GO:2000177	regulation of neural precursor cell proliferation	-2.00323	-0.539482	12484,17242,18128,110829	Cd24a,Mdk,Notch1,Lims1	4/137	Apcdd1+FB
12_Summary	GO Biological Processes	GO:0030029	actin filament-based process	-7.05245	-4.3436	11852,12043,12291,13007,13383,17258,17357,17886,17912,19246,20411,22003,30785,71602,72333,226751,338367,14183,19645,22210,56426,64009,17909,269152	Rhob,Bcl2,Cacna1g,Csrp1,Dlg1,Mef2a,Marcksl1,Myh9,Myo1b,Ptpn1,Sorbs1,Tpm1,Cttnbp2,Myo1e,Palld,Cdc42bpa,Myo1d,Fgfr2,Rb1,Ube2b,Pdcd10,Syne1,Myo10,Kif26b	24/-	Apcdd1+FB
12_Member	GO Biological Processes	GO:0030029	actin filament-based process	-7.05245	-4.3436	11852,12043,12291,13007,13383,17258,17357,17886,17912,19246,20411,22003,30785,71602,72333,226751,338367	Rhob,Bcl2,Cacna1g,Csrp1,Dlg1,Mef2a,Marcksl1,Myh9,Myo1b,Ptpn1,Sorbs1,Tpm1,Cttnbp2,Myo1e,Palld,Cdc42bpa,Myo1d	17/579	Apcdd1+FB
12_Member	GO Biological Processes	GO:0030036	actin cytoskeleton organization	-6.86714	-4.20844	11852,12043,13007,13383,17258,17357,17886,17912,19246,20411,22003,30785,71602,72333,226751,338367	Rhob,Bcl2,Csrp1,Dlg1,Mef2a,Marcksl1,Myh9,Myo1b,Ptpn1,Sorbs1,Tpm1,Cttnbp2,Myo1e,Palld,Cdc42bpa,Myo1d	16/526	Apcdd1+FB
12_Member	GO Biological Processes	GO:0007015	actin filament organization	-5.20225	-2.98242	11852,12043,13383,17357,17886,17912,20411,22003,71602,338367	Rhob,Bcl2,Dlg1,Marcksl1,Myh9,Myo1b,Sorbs1,Tpm1,Myo1e,Myo1d	10/270	Apcdd1+FB
12_Member	GO Biological Processes	GO:0030048	actin filament-based movement	-4.75606	-2.5879	12291,17886,17912,22003,71602,338367	Cacna1g,Myh9,Myo1b,Tpm1,Myo1e,Myo1d	6/89	Apcdd1+FB
12_Member	GO Biological Processes	GO:0051656	establishment of organelle localization	-4.23108	-2.19893	13383,14183,17886,17912,19645,22210,56426,64009,71602,226751,338367	Dlg1,Fgfr2,Myh9,Myo1b,Rb1,Ube2b,Pdcd10,Syne1,Myo1e,Cdc42bpa,Myo1d	11/424	Apcdd1+FB
12_Member	GO Biological Processes	GO:0051640	organelle localization	-3.7254	-1.84637	13383,14183,17258,17886,17912,19645,22210,56426,64009,71602,226751,338367	Dlg1,Fgfr2,Mef2a,Myh9,Myo1b,Rb1,Ube2b,Pdcd10,Syne1,Myo1e,Cdc42bpa,Myo1d	12/568	Apcdd1+FB
12_Member	GO Biological Processes	GO:0097435	supramolecular fiber organization	-3.69739	-1.83191	11852,12043,13007,13383,17258,17357,17886,17912,20411,22003,71602,338367	Rhob,Bcl2,Csrp1,Dlg1,Mef2a,Marcksl1,Myh9,Myo1b,Sorbs1,Tpm1,Myo1e,Myo1d	12/572	Apcdd1+FB
12_Member	KEGG Pathway	mmu04814	Motor proteins - Mus musculus (house mouse)	-3.69346	-1.82972	17886,17909,17912,22003,71602,269152,338367	Myh9,Myo10,Myo1b,Tpm1,Myo1e,Kif26b,Myo1d	7/196	Apcdd1+FB
12_Member	GO Biological Processes	GO:0030050	vesicle transport along actin filament	-3.63108	-1.78589	17912,71602,338367	Myo1b,Myo1e,Myo1d	3/20	Apcdd1+FB
12_Member	GO Biological Processes	GO:0099515	actin filament-based transport	-3.50433	-1.67693	17912,71602,338367	Myo1b,Myo1e,Myo1d	3/22	Apcdd1+FB
12_Member	GO Biological Processes	GO:0051017	actin filament bundle assembly	-2.17181	-0.672329	17886,17912,20411	Myh9,Myo1b,Sorbs1	3/63	Apcdd1+FB
12_Member	GO Biological Processes	GO:0061572	actin filament bundle organization	-2.11597	-0.630417	17886,17912,20411	Myh9,Myo1b,Sorbs1	3/66	Apcdd1+FB
12_Member	GO Biological Processes	GO:0099518	vesicle cytoskeletal trafficking	-2.0803	-0.603319	17912,71602,338367	Myo1b,Myo1e,Myo1d	3/68	Apcdd1+FB
13_Summary	GO Biological Processes	GO:0098609	cell-cell adhesion	-6.86152	-4.20844	12043,12484,13176,13383,16842,17886,17967,19876,22330,23965,64085,72333,72828,110829,268902	Bcl2,Cd24a,Dcc,Dlg1,Lef1,Myh9,Ncam1,Robo1,Vcl,Tenm3,Clstn2,Palld,Ubash3b,Lims1,Robo2	15/-	Apcdd1+FB
13_Member	GO Biological Processes	GO:0098609	cell-cell adhesion	-6.86152	-4.20844	12043,12484,13176,13383,16842,17886,17967,19876,22330,23965,64085,72333,72828,110829,268902	Bcl2,Cd24a,Dcc,Dlg1,Lef1,Myh9,Ncam1,Robo1,Vcl,Tenm3,Clstn2,Palld,Ubash3b,Lims1,Robo2	15/459	Apcdd1+FB
13_Member	GO Biological Processes	GO:0007156	homophilic cell adhesion via plasma membrane adhesion molecules	-3.31654	-1.5256	19876,23965,64085,72333,268902	Robo1,Tenm3,Clstn2,Palld,Robo2	5/106	Apcdd1+FB
13_Member	GO Biological Processes	GO:0098742	cell-cell adhesion via plasma-membrane adhesion molecules	-2.94508	-1.25971	12484,19876,23965,64085,72333,268902	Cd24a,Robo1,Tenm3,Clstn2,Palld,Robo2	6/191	Apcdd1+FB
14_Summary	GO Biological Processes	GO:0043410	positive regulation of MAPK cascade	-6.70221	-4.09027	11816,12159,12484,13176,14183,14538,16323,17886,18128,18795,19246,19876,26398,26406,56426,78943,13383	Apoe,Bmp4,Cd24a,Dcc,Fgfr2,Gcnt2,Inhba,Myh9,Notch1,Plcb1,Ptpn1,Robo1,Map2k4,Map3k3,Pdcd10,Ern1,Dlg1	17/-	Apcdd1+FB
14_Member	GO Biological Processes	GO:0043410	positive regulation of MAPK cascade	-6.70221	-4.09027	11816,12159,12484,13176,14183,14538,16323,17886,18128,18795,19246,19876,26398,26406,56426,78943	Apoe,Bmp4,Cd24a,Dcc,Fgfr2,Gcnt2,Inhba,Myh9,Notch1,Plcb1,Ptpn1,Robo1,Map2k4,Map3k3,Pdcd10,Ern1	16/541	Apcdd1+FB
14_Member	GO Biological Processes	GO:0043408	regulation of MAPK cascade	-5.48931	-3.18795	11816,12159,12484,13176,13383,14183,14538,16323,17886,18128,18795,19246,19876,26398,26406,56426,78943	Apoe,Bmp4,Cd24a,Dcc,Dlg1,Fgfr2,Gcnt2,Inhba,Myh9,Notch1,Plcb1,Ptpn1,Robo1,Map2k4,Map3k3,Pdcd10,Ern1	17/751	Apcdd1+FB
14_Member	GO Biological Processes	GO:0070372	regulation of ERK1 and ERK2 cascade	-4.3095	-2.25118	11816,12159,13176,13383,14183,14538,16323,17886,18128,19246	Apoe,Bmp4,Dcc,Dlg1,Fgfr2,Gcnt2,Inhba,Myh9,Notch1,Ptpn1	10/343	Apcdd1+FB
14_Member	GO Biological Processes	GO:0070374	positive regulation of ERK1 and ERK2 cascade	-3.95488	-2.0057	11816,12159,13176,14183,14538,16323,17886,18128	Apoe,Bmp4,Dcc,Fgfr2,Gcnt2,Inhba,Myh9,Notch1	8/239	Apcdd1+FB
15_Summary	GO Biological Processes	GO:0030855	epithelial cell differentiation	-6.35349	-3.79592	12142,12159,12484,14183,14284,16449,16842,18128,19116,19206,20672,20850,21345,21834,71602,72333,238871,12043,12125,13383,16323,23928,23965,109205,18795,19744	Prdm1,Bmp4,Cd24a,Fgfr2,Fosl2,Jag1,Lef1,Notch1,Prlr,Ptch1,Sox18,Stat5a,Tagln,Thrb,Myo1e,Palld,Pde4d,Bcl2,Bcl2l11,Dlg1,Inhba,Lamc3,Tenm3,Sobp,Plcb1,Rheb	26/-	Apcdd1+FB
15_Member	GO Biological Processes	GO:0030855	epithelial cell differentiation	-6.35349	-3.79592	12142,12159,12484,14183,14284,16449,16842,18128,19116,19206,20672,20850,21345,21834,71602,72333,238871	Prdm1,Bmp4,Cd24a,Fgfr2,Fosl2,Jag1,Lef1,Notch1,Prlr,Ptch1,Sox18,Stat5a,Tagln,Thrb,Myo1e,Palld,Pde4d	17/649	Apcdd1+FB
15_Member	GO Biological Processes	GO:0002064	epithelial cell development	-6.0153	-3.58266	12142,12159,14183,14284,16449,18128,20672,71602,72333,238871	Prdm1,Bmp4,Fgfr2,Fosl2,Jag1,Notch1,Sox18,Myo1e,Palld,Pde4d	10/219	Apcdd1+FB
15_Member	GO Biological Processes	GO:0007423	sensory organ development	-4.38858	-2.31377	12043,12125,12142,12159,13383,14183,16323,16449,16842,18128,21834,23928,23965,109205	Bcl2,Bcl2l11,Prdm1,Bmp4,Dlg1,Fgfr2,Inhba,Jag1,Lef1,Notch1,Thrb,Lamc3,Tenm3,Sobp	14/646	Apcdd1+FB
15_Member	GO Biological Processes	GO:0001654	eye development	-4.33368	-2.26719	12043,12142,12159,13383,14183,16323,16449,18128,21834,23928,23965	Bcl2,Prdm1,Bmp4,Dlg1,Fgfr2,Inhba,Jag1,Notch1,Thrb,Lamc3,Tenm3	11/413	Apcdd1+FB
15_Member	GO Biological Processes	GO:0150063	visual system development	-4.30536	-2.24973	12043,12142,12159,13383,14183,16323,16449,18128,21834,23928,23965	Bcl2,Prdm1,Bmp4,Dlg1,Fgfr2,Inhba,Jag1,Notch1,Thrb,Lamc3,Tenm3	11/416	Apcdd1+FB
15_Member	GO Biological Processes	GO:0048880	sensory system development	-4.268	-2.22296	12043,12142,12159,13383,14183,16323,16449,18128,21834,23928,23965	Bcl2,Prdm1,Bmp4,Dlg1,Fgfr2,Inhba,Jag1,Notch1,Thrb,Lamc3,Tenm3	11/420	Apcdd1+FB
15_Member	GO Biological Processes	GO:0043010	camera-type eye development	-4.05556	-2.06688	12142,12159,13383,14183,16323,16449,18128,21834,23928,23965	Prdm1,Bmp4,Dlg1,Fgfr2,Inhba,Jag1,Notch1,Thrb,Lamc3,Tenm3	10/368	Apcdd1+FB
15_Member	GO Biological Processes	GO:0048592	eye morphogenesis	-3.89192	-1.96722	12043,12142,12159,16449,18128,21834,23965	Bcl2,Prdm1,Bmp4,Jag1,Notch1,Thrb,Tenm3	7/182	Apcdd1+FB
15_Member	GO Biological Processes	GO:0090596	sensory organ morphogenesis	-3.84111	-1.92814	12043,12142,12159,14183,16449,18128,21834,23965,109205	Bcl2,Prdm1,Bmp4,Fgfr2,Jag1,Notch1,Thrb,Tenm3,Sobp	9/317	Apcdd1+FB
15_Member	GO Biological Processes	GO:0009791	post-embryonic development	-3.7089	-1.83645	12043,12125,12142,12159,14183,71602	Bcl2,Bcl2l11,Prdm1,Bmp4,Fgfr2,Myo1e	6/137	Apcdd1+FB
15_Member	GO Biological Processes	GO:0048593	camera-type eye morphogenesis	-3.39057	-1.58375	12142,12159,16449,18128,21834,23965	Prdm1,Bmp4,Jag1,Notch1,Thrb,Tenm3	6/157	Apcdd1+FB
15_Member	KEGG Pathway	mmu04919	Thyroid hormone signaling pathway - Mus musculus (house mouse)	-3.07167	-1.3582	12159,18128,18795,19744,21834	Bmp4,Notch1,Plcb1,Rheb,Thrb	5/120	Apcdd1+FB
15_Member	GO Biological Processes	GO:0043583	ear development	-3.02066	-1.31542	12043,12125,12159,14183,16449,18128,109205	Bcl2,Bcl2l11,Bmp4,Fgfr2,Jag1,Notch1,Sobp	7/254	Apcdd1+FB
15_Member	GO Biological Processes	GO:0001754	eye photoreceptor cell differentiation	-2.17181	-0.672329	12142,18128,21834	Prdm1,Notch1,Thrb	3/63	Apcdd1+FB
16_Summary	GO Biological Processes	GO:0048608	reproductive structure development	-6.10337	-3.60181	12043,12125,12159,13383,14183,16323,17886,18128,19116,20720,20850,238871,17242,18606,11852,20672,56426,381413,14284,19142,72293,111173	Bcl2,Bcl2l11,Bmp4,Dlg1,Fgfr2,Inhba,Myh9,Notch1,Prlr,Serpine2,Stat5a,Pde4d,Mdk,Enpp2,Rhob,Sox18,Pdcd10,Gpr176,Fosl2,Prss12,Nkd2,Erc1	22/-	Apcdd1+FB
16_Member	GO Biological Processes	GO:0048608	reproductive structure development	-6.10337	-3.60181	12043,12125,12159,13383,14183,16323,17886,18128,19116,20720,20850,238871	Bcl2,Bcl2l11,Bmp4,Dlg1,Fgfr2,Inhba,Myh9,Notch1,Prlr,Serpine2,Stat5a,Pde4d	12/327	Apcdd1+FB
16_Member	GO Biological Processes	GO:0061458	reproductive system development	-6.04784	-3.58703	12043,12125,12159,13383,14183,16323,17886,18128,19116,20720,20850,238871	Bcl2,Bcl2l11,Bmp4,Dlg1,Fgfr2,Inhba,Myh9,Notch1,Prlr,Serpine2,Stat5a,Pde4d	12/331	Apcdd1+FB
16_Member	GO Biological Processes	GO:0042698	ovulation cycle	-5.67331	-3.31126	16323,17242,17886,18606,20850,238871	Inhba,Mdk,Myh9,Enpp2,Stat5a,Pde4d	6/62	Apcdd1+FB
16_Member	GO Biological Processes	GO:0071372	cellular response to follicle-stimulating hormone stimulus	-4.33006	-2.26631	16323,18128,238871	Inhba,Notch1,Pde4d	3/12	Apcdd1+FB
16_Member	GO Biological Processes	GO:0008585	female gonad development	-4.25701	-2.21717	12043,12159,16323,17886,20850,238871	Bcl2,Bmp4,Inhba,Myh9,Stat5a,Pde4d	6/109	Apcdd1+FB
16_Member	GO Biological Processes	GO:0032354	response to follicle-stimulating hormone	-4.21806	-2.19346	16323,18128,238871	Inhba,Notch1,Pde4d	3/13	Apcdd1+FB
16_Member	GO Biological Processes	GO:0046545	development of primary female sexual characteristics	-4.19106	-2.17634	12043,12159,16323,17886,20850,238871	Bcl2,Bmp4,Inhba,Myh9,Stat5a,Pde4d	6/112	Apcdd1+FB
16_Member	GO Biological Processes	GO:0071371	cellular response to gonadotropin stimulus	-3.84967	-1.93282	16323,18128,238871	Inhba,Notch1,Pde4d	3/17	Apcdd1+FB
16_Member	GO Biological Processes	GO:0034698	response to gonadotropin	-3.69972	-1.83232	16323,18128,238871	Inhba,Notch1,Pde4d	3/19	Apcdd1+FB
16_Member	GO Biological Processes	GO:0022602	ovulation cycle process	-3.6463	-1.79718	16323,17886,20850,238871	Inhba,Myh9,Stat5a,Pde4d	4/49	Apcdd1+FB
16_Member	GO Biological Processes	GO:0046660	female sex differentiation	-3.62452	-1.78097	12043,12159,16323,17886,20850,238871	Bcl2,Bmp4,Inhba,Myh9,Stat5a,Pde4d	6/142	Apcdd1+FB
16_Member	GO Biological Processes	GO:0003158	endothelium development	-3.47355	-1.65088	11852,18128,20672,56426,238871	Rhob,Notch1,Sox18,Pdcd10,Pde4d	5/98	Apcdd1+FB
16_Member	GO Biological Processes	GO:0008406	gonad development	-3.11214	-1.37847	12043,12125,12159,16323,17886,20850,238871	Bcl2,Bcl2l11,Bmp4,Inhba,Myh9,Stat5a,Pde4d	7/245	Apcdd1+FB
16_Member	GO Biological Processes	GO:0001541	ovarian follicle development	-3.1003	-1.37646	12043,12159,16323,17886	Bcl2,Bmp4,Inhba,Myh9	4/68	Apcdd1+FB
16_Member	GO Biological Processes	GO:0045137	development of primary sexual characteristics	-3.07098	-1.3582	12043,12125,12159,16323,17886,20850,238871	Bcl2,Bcl2l11,Bmp4,Inhba,Myh9,Stat5a,Pde4d	7/249	Apcdd1+FB
16_Member	GO Biological Processes	GO:0007492	endoderm development	-2.94063	-1.25868	12159,16323,17886,18128	Bmp4,Inhba,Myh9,Notch1	4/75	Apcdd1+FB
16_Member	GO Biological Processes	GO:0048511	rhythmic process	-2.81293	-1.16268	16323,17242,17886,18606,20850,238871,381413	Inhba,Mdk,Myh9,Enpp2,Stat5a,Pde4d,Gpr176	7/276	Apcdd1+FB
16_Member	GO Biological Processes	GO:0046903	secretion	-2.58947	-1.00375	14284,16323,17886,18128,19116,19142,20720,20850,72293,111173	Fosl2,Inhba,Myh9,Notch1,Prlr,Prss12,Serpine2,Stat5a,Nkd2,Erc1	10/569	Apcdd1+FB
16_Member	GO Biological Processes	GO:0007548	sex differentiation	-2.44641	-0.883697	12043,12125,12159,16323,17886,20850,238871	Bcl2,Bcl2l11,Bmp4,Inhba,Myh9,Stat5a,Pde4d	7/321	Apcdd1+FB
17_Summary	GO Biological Processes	GO:0032835	glomerulus development	-6.08162	-3.60181	12043,12159,12484,16449,18128,71602,14538,16842,17242,19206,18795,22330,18606,20745,20720,11816,12142,14183,12399,20850,19645,212398,20238	Bcl2,Bmp4,Cd24a,Jag1,Notch1,Myo1e,Gcnt2,Lef1,Mdk,Ptch1,Plcb1,Vcl,Enpp2,Spock1,Serpine2,Apoe,Prdm1,Fgfr2,Runx3,Stat5a,Rb1,Frat2,Atxn1	23/-	Apcdd1+FB
17_Member	GO Biological Processes	GO:0032835	glomerulus development	-6.08162	-3.60181	12043,12159,12484,16449,18128,71602	Bcl2,Bmp4,Cd24a,Jag1,Notch1,Myo1e	6/53	Apcdd1+FB
17_Member	GO Biological Processes	GO:0010718	positive regulation of epithelial to mesenchymal transition	-6.03264	-3.58703	12159,14538,16449,16842,17242,18128	Bmp4,Gcnt2,Jag1,Lef1,Mdk,Notch1	6/54	Apcdd1+FB
17_Member	GO Biological Processes	GO:0061005	cell differentiation involved in kidney development	-5.4781	-3.18608	12484,16449,18128,19206,71602	Cd24a,Jag1,Notch1,Ptch1,Myo1e	5/38	Apcdd1+FB
17_Member	GO Biological Processes	GO:0045601	regulation of endothelial cell differentiation	-5.31039	-3.07463	12159,16449,18128,18795,22330	Bmp4,Jag1,Notch1,Plcb1,Vcl	5/41	Apcdd1+FB
17_Member	GO Biological Processes	GO:0035850	epithelial cell differentiation involved in kidney development	-4.68309	-2.52515	12484,16449,18128,71602	Cd24a,Jag1,Notch1,Myo1e	4/27	Apcdd1+FB
17_Member	GO Biological Processes	GO:0010812	negative regulation of cell-substrate adhesion	-4.45298	-2.35809	14538,16449,18128,18606,20745	Gcnt2,Jag1,Notch1,Enpp2,Spock1	5/61	Apcdd1+FB
17_Member	GO Biological Processes	GO:0010717	regulation of epithelial to mesenchymal transition	-4.4433	-2.35134	12159,14538,16449,16842,17242,18128	Bmp4,Gcnt2,Jag1,Lef1,Mdk,Notch1	6/101	Apcdd1+FB
17_Member	GO Biological Processes	GO:0048505	regulation of timing of cell differentiation	-4.11526	-2.11493	16449,18128,20720	Jag1,Notch1,Serpine2	3/14	Apcdd1+FB
17_Member	GO Biological Processes	GO:0048844	artery morphogenesis	-3.96549	-2.01421	11816,12142,12159,16449,18128	Apoe,Prdm1,Bmp4,Jag1,Notch1	5/77	Apcdd1+FB
17_Member	GO Biological Processes	GO:0040034	regulation of development, heterochronic	-3.93205	-1.99934	16449,18128,20720	Jag1,Notch1,Serpine2	3/16	Apcdd1+FB
17_Member	GO Biological Processes	GO:0061318	renal filtration cell differentiation	-3.93205	-1.99934	12484,16449,71602	Cd24a,Jag1,Myo1e	3/16	Apcdd1+FB
17_Member	GO Biological Processes	GO:0072112	podocyte differentiation	-3.93205	-1.99934	12484,16449,71602	Cd24a,Jag1,Myo1e	3/16	Apcdd1+FB
17_Member	GO Biological Processes	GO:0072311	glomerular epithelial cell differentiation	-3.93205	-1.99934	12484,16449,71602	Cd24a,Jag1,Myo1e	3/16	Apcdd1+FB
17_Member	GO Biological Processes	GO:0072010	glomerular epithelium development	-3.77242	-1.88018	12484,16449,71602	Cd24a,Jag1,Myo1e	3/18	Apcdd1+FB
17_Member	GO Biological Processes	GO:0002065	columnar/cuboidal epithelial cell differentiation	-3.7262	-1.84637	12142,12159,14183,16449,16842,18128	Prdm1,Bmp4,Fgfr2,Jag1,Lef1,Notch1	6/136	Apcdd1+FB
17_Member	GO Biological Processes	GO:0060563	neuroepithelial cell differentiation	-2.70076	-1.09362	16449,16842,18128	Jag1,Lef1,Notch1	3/41	Apcdd1+FB
17_Member	KEGG Pathway	mmu04658	Th1 and Th2 cell differentiation - Mus musculus (house mouse)	-2.68406	-1.08073	12399,16449,18128,20850	Runx3,Jag1,Notch1,Stat5a	4/88	Apcdd1+FB
17_Member	KEGG Pathway	mmu05224	Breast cancer - Mus musculus (house mouse)	-2.68078	-1.07839	16449,16842,18128,19645,212398	Jag1,Lef1,Notch1,Rb1,Frat2	5/147	Apcdd1+FB
17_Member	GO Biological Processes	GO:0042491	inner ear auditory receptor cell differentiation	-2.27181	-0.746654	12159,16449,18128	Bmp4,Jag1,Notch1	3/58	Apcdd1+FB
17_Member	KEGG Pathway	mmu04330	Notch signaling pathway - Mus musculus (house mouse)	-2.17181	-0.672329	16449,18128,20238	Jag1,Notch1,Atxn1	3/63	Apcdd1+FB
17_Member	GO Biological Processes	GO:0035315	hair cell differentiation	-2.13426	-0.642167	12159,16449,18128	Bmp4,Jag1,Notch1	3/65	Apcdd1+FB
18_Summary	GO Biological Processes	GO:2000241	regulation of reproductive process	-5.90882	-3.50699	12159,12394,16323,16449,17886,18128,18795,22210,54611,192199,14183,19645,12043,17242,231386,238871,12142,17258,12211,13383,16842	Bmp4,Runx1,Inhba,Jag1,Myh9,Notch1,Plcb1,Ube2b,Pde3a,Rspo1,Fgfr2,Rb1,Bcl2,Mdk,Ythdc1,Pde4d,Prdm1,Mef2a,Birc6,Dlg1,Lef1	21/-	Apcdd1+FB
18_Member	GO Biological Processes	GO:2000241	regulation of reproductive process	-5.90882	-3.50699	12159,12394,16323,16449,17886,18128,18795,22210,54611,192199	Bmp4,Runx1,Inhba,Jag1,Myh9,Notch1,Plcb1,Ube2b,Pde3a,Rspo1	10/225	Apcdd1+FB
18_Member	GO Biological Processes	GO:0051783	regulation of nuclear division	-3.45034	-1.63698	12159,14183,18795,19645,22210,54611	Bmp4,Fgfr2,Plcb1,Rb1,Ube2b,Pde3a	6/153	Apcdd1+FB
18_Member	GO Biological Processes	GO:2000243	positive regulation of reproductive process	-3.27937	-1.49567	12394,16323,18795,22210,54611	Runx1,Inhba,Plcb1,Ube2b,Pde3a	5/108	Apcdd1+FB
18_Member	GO Biological Processes	GO:0007292	female gamete generation	-3.18126	-1.43066	12043,17242,18795,54611,231386,238871	Bcl2,Mdk,Plcb1,Pde3a,Ythdc1,Pde4d	6/172	Apcdd1+FB
18_Member	GO Biological Processes	GO:0022412	cellular process involved in reproduction in multicellular organism	-3.17814	-1.42887	12043,12142,12159,16323,17242,17886,18795,22210,54611,192199,231386	Bcl2,Prdm1,Bmp4,Inhba,Mdk,Myh9,Plcb1,Ube2b,Pde3a,Rspo1,Ythdc1	11/562	Apcdd1+FB
18_Member	GO Biological Processes	GO:0048477	oogenesis	-3.1552	-1.41097	12043,17242,18795,54611,231386	Bcl2,Mdk,Plcb1,Pde3a,Ythdc1	5/115	Apcdd1+FB
18_Member	GO Biological Processes	GO:0040020	regulation of meiotic nuclear division	-2.76376	-1.12528	18795,22210,54611	Plcb1,Ube2b,Pde3a	3/39	Apcdd1+FB
18_Member	KEGG Pathway	mmu04928	Parathyroid hormone synthesis, secretion and action - Mus musculus (house mouse)	-2.36318	-0.817358	12043,17258,18795,238871	Bcl2,Mef2a,Plcb1,Pde4d	4/108	Apcdd1+FB
18_Member	GO Biological Processes	GO:0048599	oocyte development	-2.27181	-0.746654	12043,18795,54611	Bcl2,Plcb1,Pde3a	3/58	Apcdd1+FB
18_Member	GO Biological Processes	GO:0007281	germ cell development	-2.24504	-0.727308	12043,12142,12159,17242,18795,22210,54611,231386	Bcl2,Prdm1,Bmp4,Mdk,Plcb1,Ube2b,Pde3a,Ythdc1	8/441	Apcdd1+FB
18_Member	GO Biological Processes	GO:0009994	oocyte differentiation	-2.21071	-0.69838	12043,18795,54611	Bcl2,Plcb1,Pde3a	3/61	Apcdd1+FB
18_Member	GO Biological Processes	GO:0051445	regulation of meiotic cell cycle	-2.21071	-0.69838	18795,22210,54611	Plcb1,Ube2b,Pde3a	3/61	Apcdd1+FB
18_Member	GO Biological Processes	GO:0010564	regulation of cell cycle process	-2.1895	-0.681751	12043,12159,12211,13383,14183,16323,16842,18795,19645,22210,54611	Bcl2,Bmp4,Birc6,Dlg1,Fgfr2,Inhba,Lef1,Plcb1,Rb1,Ube2b,Pde3a	11/754	Apcdd1+FB
18_Member	GO Biological Processes	GO:0051785	positive regulation of nuclear division	-2.11597	-0.630417	18795,19645,22210	Plcb1,Rb1,Ube2b	3/66	Apcdd1+FB
19_Summary	KEGG Pathway	mmu04310	Wnt signaling pathway - Mus musculus (house mouse)	-5.88983	-3.49391	12301,16842,18795,24117,72293,72780,192199,212398,494504,14183,15510,26406,12211,12142,12484,15245,110829,22210,14702	Cacybp,Lef1,Plcb1,Wif1,Nkd2,Rspo3,Rspo1,Frat2,Apcdd1,Fgfr2,Hspd1,Map3k3,Birc6,Prdm1,Cd24a,Hhip,Lims1,Ube2b,Gng2	19/-	Apcdd1+FB
19_Member	KEGG Pathway	mmu04310	Wnt signaling pathway - Mus musculus (house mouse)	-5.88983	-3.49391	12301,16842,18795,24117,72293,72780,192199,212398,494504	Cacybp,Lef1,Plcb1,Wif1,Nkd2,Rspo3,Rspo1,Frat2,Apcdd1	9/175	Apcdd1+FB
19_Member	GO Biological Processes	GO:0071865	regulation of apoptotic process in bone marrow cell	-5.35981	-3.10749	14183,15510,16842	Fgfr2,Hspd1,Lef1	3/6	Apcdd1+FB
19_Member	GO Biological Processes	GO:0071866	negative regulation of apoptotic process in bone marrow cell	-5.35981	-3.10749	14183,15510,16842	Fgfr2,Hspd1,Lef1	3/6	Apcdd1+FB
19_Member	GO Biological Processes	GO:0071864	positive regulation of cell proliferation in bone marrow	-4.45306	-2.35809	14183,16842,26406	Fgfr2,Lef1,Map3k3	3/11	Apcdd1+FB
19_Member	GO Biological Processes	GO:0071863	regulation of cell proliferation in bone marrow	-4.21806	-2.19346	14183,16842,26406	Fgfr2,Lef1,Map3k3	3/13	Apcdd1+FB
19_Member	GO Biological Processes	GO:0016055	Wnt signaling pathway	-3.38578	-1.58303	14183,16842,24117,72293,72780,192199,212398,494504	Fgfr2,Lef1,Wif1,Nkd2,Rspo3,Rspo1,Frat2,Apcdd1	8/290	Apcdd1+FB
19_Member	GO Biological Processes	GO:0198738	cell-cell signaling by wnt	-3.38578	-1.58303	14183,16842,24117,72293,72780,192199,212398,494504	Fgfr2,Lef1,Wif1,Nkd2,Rspo3,Rspo1,Frat2,Apcdd1	8/290	Apcdd1+FB
19_Member	GO Biological Processes	GO:0060711	labyrinthine layer development	-3.25239	-1.47659	12211,14183,16842,72780	Birc6,Fgfr2,Lef1,Rspo3	4/62	Apcdd1+FB
19_Member	GO Biological Processes	GO:0060713	labyrinthine layer morphogenesis	-3.18811	-1.43618	14183,16842,72780	Fgfr2,Lef1,Rspo3	3/28	Apcdd1+FB
19_Member	GO Biological Processes	GO:0001892	embryonic placenta development	-3.13816	-1.39806	12142,12211,14183,16842,72780	Prdm1,Birc6,Fgfr2,Lef1,Rspo3	5/116	Apcdd1+FB
19_Member	GO Biological Processes	GO:0007405	neuroblast proliferation	-3.1003	-1.37646	12484,14183,15245,16842	Cd24a,Fgfr2,Hhip,Lef1	4/68	Apcdd1+FB
19_Member	GO Biological Processes	GO:0060669	embryonic placenta morphogenesis	-2.97623	-1.28627	14183,16842,72780	Fgfr2,Lef1,Rspo3	3/33	Apcdd1+FB
19_Member	GO Biological Processes	GO:0061351	neural precursor cell proliferation	-2.76	-1.12528	12484,14183,15245,16842,110829	Cd24a,Fgfr2,Hhip,Lef1,Lims1	5/141	Apcdd1+FB
19_Member	GO Biological Processes	GO:0030177	positive regulation of Wnt signaling pathway	-2.74652	-1.11522	14183,16842,22210,72780,192199	Fgfr2,Lef1,Ube2b,Rspo3,Rspo1	5/142	Apcdd1+FB
19_Member	Reactome Gene Sets	R-MMU-195721	Signaling by WNT	-2.55708	-0.976554	14702,16842,18795,72780,192199,212398	Gng2,Lef1,Plcb1,Rspo3,Rspo1,Frat2	6/228	Apcdd1+FB
19_Member	GO Biological Processes	GO:0090263	positive regulation of canonical Wnt signaling pathway	-2.34896	-0.808905	14183,22210,72780,192199	Fgfr2,Ube2b,Rspo3,Rspo1	4/109	Apcdd1+FB
19_Member	GO Biological Processes	GO:0001890	placenta development	-2.27435	-0.746654	12142,12211,14183,16842,72780	Prdm1,Birc6,Fgfr2,Lef1,Rspo3	5/183	Apcdd1+FB
20_Summary	GO Biological Processes	GO:0010810	regulation of cell-substrate adhesion	-5.85679	-3.4667	12043,14538,16449,17242,17886,18128,18606,20745,22330,110829,71602,19876,64085,210933	Bcl2,Gcnt2,Jag1,Mdk,Myh9,Notch1,Enpp2,Spock1,Vcl,Lims1,Myo1e,Robo1,Clstn2,Adgrb3	14/-	Apcdd1+FB
20_Member	GO Biological Processes	GO:0010810	regulation of cell-substrate adhesion	-5.85679	-3.4667	12043,14538,16449,17242,17886,18128,18606,20745,22330,110829	Bcl2,Gcnt2,Jag1,Mdk,Myh9,Notch1,Enpp2,Spock1,Vcl,Lims1	10/228	Apcdd1+FB
20_Member	WikiPathways	WP2573	Primary focal segmental glomerulosclerosis (FSGS)	-5.32546	-3.07985	16449,17886,18128,22330,71602,110829	Jag1,Myh9,Notch1,Vcl,Myo1e,Lims1	6/71	Apcdd1+FB
20_Member	GO Biological Processes	GO:0001952	regulation of cell-matrix adhesion	-3.87005	-1.94929	12043,16449,17886,18606,22330,110829	Bcl2,Jag1,Myh9,Enpp2,Vcl,Lims1	6/128	Apcdd1+FB
20_Member	GO Biological Processes	GO:0051893	regulation of focal adhesion assembly	-3.19995	-1.44401	17886,18606,22330,110829	Myh9,Enpp2,Vcl,Lims1	4/64	Apcdd1+FB
20_Member	GO Biological Processes	GO:0090109	regulation of cell-substrate junction assembly	-3.19995	-1.44401	17886,18606,22330,110829	Myh9,Enpp2,Vcl,Lims1	4/64	Apcdd1+FB
20_Member	GO Biological Processes	GO:1901888	regulation of cell junction assembly	-3.10178	-1.37646	17886,18606,19876,22330,64085,110829,210933	Myh9,Enpp2,Robo1,Vcl,Clstn2,Lims1,Adgrb3	7/246	Apcdd1+FB
20_Member	GO Biological Processes	GO:0051894	positive regulation of focal adhesion assembly	-3.09879	-1.37646	17886,18606,110829	Myh9,Enpp2,Lims1	3/30	Apcdd1+FB
20_Member	GO Biological Processes	GO:0150116	regulation of cell-substrate junction organization	-3.0764	-1.36025	17886,18606,22330,110829	Myh9,Enpp2,Vcl,Lims1	4/69	Apcdd1+FB
20_Member	GO Biological Processes	GO:1901890	positive regulation of cell junction assembly	-2.93092	-1.25573	17886,18606,64085,110829,210933	Myh9,Enpp2,Clstn2,Lims1,Adgrb3	5/129	Apcdd1+FB
20_Member	GO Biological Processes	GO:0150117	positive regulation of cell-substrate junction organization	-2.90105	-1.23687	17886,18606,110829	Myh9,Enpp2,Lims1	3/35	Apcdd1+FB
20_Member	GO Biological Processes	GO:1900026	positive regulation of substrate adhesion-dependent cell spreading	-2.70076	-1.09362	17242,18606,110829	Mdk,Enpp2,Lims1	3/41	Apcdd1+FB
20_Member	GO Biological Processes	GO:1900024	regulation of substrate adhesion-dependent cell spreading	-2.25106	-0.731769	17242,18606,110829	Mdk,Enpp2,Lims1	3/59	Apcdd1+FB
20_Member	GO Biological Processes	GO:0001954	positive regulation of cell-matrix adhesion	-2.11597	-0.630417	17886,18606,110829	Myh9,Enpp2,Lims1	3/66	Apcdd1+FB
1_Summary	GO Biological Processes	GO:0030198	extracellular matrix organization	-15.3535	-11.4943	11595,12306,12406,12814,12819,12825,12831,12832,12836,12842,14219,14230,16412,23876,50706,53381,57764,67896,76293,106042,107250,208936,268780,399558,12111,12816,12833,12834,14119,17150,18074,20692,329278,17967,12835,319939,18188,18481,18643,18645,20563,22142,17260,71529,18213,16658,16765,21416,58208,235505,14062,19211,381290	Acan,Anxa2,Serpinh1,Col11a1,Col15a1,Col3a1,Col5a1,Col5a2,Col7a1,Col1a1,Ccn2,Fkbp10,Itgb1,Fbln5,Postn,Prdx4,Ntn4,Ccdc80,Mfap4,Prickle1,Kazald1,Adamts18,Egflam,Flrt2,Bgn,Col12a1,Col6a1,Col6a2,Fbn2,Mfap2,Nid2,Sparc,Tnn,Ncam1,Col6a3,Tns3,Nrtn,Pak3,Pfn1,Pfn2,Slit2,Tuba1a,Mef2c,Kazn,Ntrk3,Mafb,Stmn1,Tcf7l2,Bcl11b,Cd109,F2r,Pten,Atp2b4	53/-	Acta2+FB
1_Member	GO Biological Processes	GO:0030198	extracellular matrix organization	-15.3535	-11.4943	11595,12306,12406,12814,12819,12825,12831,12832,12836,12842,14219,14230,16412,23876,50706,53381,57764,67896,76293,106042,107250,208936,268780,399558	Acan,Anxa2,Serpinh1,Col11a1,Col15a1,Col3a1,Col5a1,Col5a2,Col7a1,Col1a1,Ccn2,Fkbp10,Itgb1,Fbln5,Postn,Prdx4,Ntn4,Ccdc80,Mfap4,Prickle1,Kazald1,Adamts18,Egflam,Flrt2	24/276	Acta2+FB
1_Member	GO Biological Processes	GO:0045229	external encapsulating structure organization	-15.3179	-11.4943	11595,12306,12406,12814,12819,12825,12831,12832,12836,12842,14219,14230,16412,23876,50706,53381,57764,67896,76293,106042,107250,208936,268780,399558	Acan,Anxa2,Serpinh1,Col11a1,Col15a1,Col3a1,Col5a1,Col5a2,Col7a1,Col1a1,Ccn2,Fkbp10,Itgb1,Fbln5,Postn,Prdx4,Ntn4,Ccdc80,Mfap4,Prickle1,Kazald1,Adamts18,Egflam,Flrt2	24/277	Acta2+FB
1_Member	GO Biological Processes	GO:0043062	extracellular structure organization	-15.2823	-11.4943	11595,12306,12406,12814,12819,12825,12831,12832,12836,12842,14219,14230,16412,23876,50706,53381,57764,67896,76293,106042,107250,208936,268780,399558	Acan,Anxa2,Serpinh1,Col11a1,Col15a1,Col3a1,Col5a1,Col5a2,Col7a1,Col1a1,Ccn2,Fkbp10,Itgb1,Fbln5,Postn,Prdx4,Ntn4,Ccdc80,Mfap4,Prickle1,Kazald1,Adamts18,Egflam,Flrt2	24/278	Acta2+FB
1_Member	Reactome Gene Sets	R-MMU-1474244	Extracellular matrix organization	-13.8617	-10.1986	11595,12111,12406,12814,12816,12819,12825,12831,12832,12833,12834,12836,12842,14119,16412,17150,18074,20692,23876,76293,329278	Acan,Bgn,Serpinh1,Col11a1,Col12a1,Col15a1,Col3a1,Col5a1,Col5a2,Col6a1,Col6a2,Col7a1,Col1a1,Fbn2,Itgb1,Mfap2,Nid2,Sparc,Fbln5,Mfap4,Tnn	21/231	Acta2+FB
1_Member	Reactome Gene Sets	R-MMU-3000178	ECM proteoglycans	-12.682	-9.19503	11595,12111,12825,12831,12832,12833,12834,12842,16412,20692,329278	Acan,Bgn,Col3a1,Col5a1,Col5a2,Col6a1,Col6a2,Col1a1,Itgb1,Sparc,Tnn	11/42	Acta2+FB
1_Member	Reactome Gene Sets	R-MMU-8948216	Collagen chain trimerization	-11.9984	-8.57832	12814,12816,12819,12825,12831,12832,12833,12834,12836,12842	Col11a1,Col12a1,Col15a1,Col3a1,Col5a1,Col5a2,Col6a1,Col6a2,Col7a1,Col1a1	10/35	Acta2+FB
1_Member	Reactome Gene Sets	R-MMU-1650814	Collagen biosynthesis and modifying enzymes	-10.8456	-7.48455	12406,12814,12816,12819,12825,12831,12832,12833,12834,12836,12842	Serpinh1,Col11a1,Col12a1,Col15a1,Col3a1,Col5a1,Col5a2,Col6a1,Col6a2,Col7a1,Col1a1	11/60	Acta2+FB
1_Member	Reactome Gene Sets	R-MMU-2022090	Assembly of collagen fibrils and other multimeric structures	-10.7955	-7.48455	12814,12816,12819,12825,12831,12832,12833,12834,12836,12842	Col11a1,Col12a1,Col15a1,Col3a1,Col5a1,Col5a2,Col6a1,Col6a2,Col7a1,Col1a1	10/45	Acta2+FB
1_Member	Reactome Gene Sets	R-MMU-1474290	Collagen formation	-9.8776	-6.71903	12406,12814,12816,12819,12825,12831,12832,12833,12834,12836,12842	Serpinh1,Col11a1,Col12a1,Col15a1,Col3a1,Col5a1,Col5a2,Col6a1,Col6a2,Col7a1,Col1a1	11/73	Acta2+FB
1_Member	Reactome Gene Sets	R-MMU-1442490	Collagen degradation	-9.87024	-6.71903	12814,12816,12819,12825,12831,12832,12833,12834,12836,12842	Col11a1,Col12a1,Col15a1,Col3a1,Col5a1,Col5a2,Col6a1,Col6a2,Col7a1,Col1a1	10/55	Acta2+FB
1_Member	Reactome Gene Sets	R-MMU-1474228	Degradation of the extracellular matrix	-9.18904	-6.22492	11595,12814,12816,12819,12825,12831,12832,12833,12834,12836,12842,14119	Acan,Col11a1,Col12a1,Col15a1,Col3a1,Col5a1,Col5a2,Col6a1,Col6a2,Col7a1,Col1a1,Fbn2	12/107	Acta2+FB
1_Member	GO Biological Processes	GO:0030199	collagen fibril organization	-8.50926	-5.60584	11595,12306,12406,12814,12825,12831,12832,12842,14230	Acan,Anxa2,Serpinh1,Col11a1,Col3a1,Col5a1,Col5a2,Col1a1,Fkbp10	9/55	Acta2+FB
1_Member	Reactome Gene Sets	R-MMU-419037	NCAM1 interactions	-8.2084	-5.34119	12825,12831,12832,12833,12834,17967	Col3a1,Col5a1,Col5a2,Col6a1,Col6a2,Ncam1	6/16	Acta2+FB
1_Member	KEGG Pathway	mmu04974	Protein digestion and absorption - Mus musculus (house mouse)	-8.0212	-5.18741	12814,12816,12819,12825,12831,12832,12833,12834,12835,12836,12842	Col11a1,Col12a1,Col15a1,Col3a1,Col5a1,Col5a2,Col6a1,Col6a2,Col6a3,Col7a1,Col1a1	11/108	Acta2+FB
1_Member	Reactome Gene Sets	R-MMU-8875878	MET promotes cell motility	-7.8709	-5.06815	12814,12825,12831,12832,12842,16412,319939	Col11a1,Col3a1,Col5a1,Col5a2,Col1a1,Itgb1,Tns3	7/30	Acta2+FB
1_Member	Reactome Gene Sets	R-MMU-8874081	MET activates PTK2 signaling	-7.53779	-4.77779	12814,12825,12831,12832,12842,16412	Col11a1,Col3a1,Col5a1,Col5a2,Col1a1,Itgb1	6/20	Acta2+FB
1_Member	Reactome Gene Sets	R-MMU-422475	Axon guidance	-6.73038	-4.06729	12825,12831,12832,12833,12834,16412,17967,18188,18481,18643,18645,20563,22142,57764	Col3a1,Col5a1,Col5a2,Col6a1,Col6a2,Itgb1,Ncam1,Nrtn,Pak3,Pfn1,Pfn2,Slit2,Tuba1a,Ntn4	14/249	Acta2+FB
1_Member	Reactome Gene Sets	R-MMU-9675108	Nervous system development	-6.70909	-4.05672	12825,12831,12832,12833,12834,16412,17967,18188,18481,18643,18645,20563,22142,57764	Col3a1,Col5a1,Col5a2,Col6a1,Col6a2,Itgb1,Ncam1,Nrtn,Pak3,Pfn1,Pfn2,Slit2,Tuba1a,Ntn4	14/250	Acta2+FB
1_Member	Reactome Gene Sets	R-MMU-216083	Integrin cell surface interactions	-6.57155	-3.93987	12825,12831,12832,12833,12834,12836,12842,16412	Col3a1,Col5a1,Col5a2,Col6a1,Col6a2,Col7a1,Col1a1,Itgb1	8/66	Acta2+FB
1_Member	Reactome Gene Sets	R-MMU-375165	NCAM signaling for neurite out-growth	-6.29829	-3.72549	12825,12831,12832,12833,12834,17967	Col3a1,Col5a1,Col5a2,Col6a1,Col6a2,Ncam1	6/31	Acta2+FB
1_Member	Reactome Gene Sets	R-MMU-3000171	Non-integrin membrane-ECM interactions	-6.21167	-3.6708	12814,12825,12831,12832,12842,16412	Col11a1,Col3a1,Col5a1,Col5a2,Col1a1,Itgb1	6/32	Acta2+FB
1_Member	Reactome Gene Sets	R-MMU-6806834	Signaling by MET	-5.37391	-2.94128	12814,12825,12831,12832,12842,16412,319939	Col11a1,Col3a1,Col5a1,Col5a2,Col1a1,Itgb1,Tns3	7/67	Acta2+FB
1_Member	Reactome Gene Sets	R-MMU-1266738	Developmental Biology	-5.01797	-2.65045	12825,12831,12832,12833,12834,16412,17260,17967,18188,18481,18643,18645,20563,22142,57764,71529	Col3a1,Col5a1,Col5a2,Col6a1,Col6a2,Itgb1,Mef2c,Ncam1,Nrtn,Pak3,Pfn1,Pfn2,Slit2,Tuba1a,Ntn4,Kazn	16/447	Acta2+FB
1_Member	Reactome Gene Sets	R-MMU-186797	Signaling by PDGF	-3.88842	-1.80225	12825,12831,12832,12833,12834	Col3a1,Col5a1,Col5a2,Col6a1,Col6a2	5/50	Acta2+FB
1_Member	Reactome Gene Sets	R-MMU-9006934	Signaling by Receptor Tyrosine Kinases	-3.21892	-1.29024	12814,12825,12831,12832,12833,12834,12842,16412,18213,18481,319939,399558	Col11a1,Col3a1,Col5a1,Col5a2,Col6a1,Col6a2,Col1a1,Itgb1,Ntrk3,Pak3,Tns3,Flrt2	12/398	Acta2+FB
1_Member	GO Biological Processes	GO:0043588	skin development	-3.00738	-1.15113	12825,12831,12832,12842,16658,16765,21416,58208,71529,235505	Col3a1,Col5a1,Col5a2,Col1a1,Mafb,Stmn1,Tcf7l2,Bcl11b,Kazn,Cd109	10/308	Acta2+FB
1_Member	WikiPathways	WP2841	Focal adhesion: PI3K-Akt-mTOR signaling pathway	-2.9134	-1.07962	12814,12825,12831,12832,12834,12842,14062,16412,19211,329278	Col11a1,Col3a1,Col5a1,Col5a2,Col6a2,Col1a1,F2r,Itgb1,Pten,Tnn	10/317	Acta2+FB
1_Member	GO Biological Processes	GO:0001101	response to acid chemical	-2.22815	-0.57579	12306,12825,12832,12833,12842,22142,381290	Anxa2,Col3a1,Col5a2,Col6a1,Col1a1,Tuba1a,Atp2b4	7/218	Acta2+FB
2_Summary	GO Biological Processes	GO:0097435	supramolecular fiber organization	-13.1541	-9.58796	11595,12306,12406,12798,12814,12825,12831,12832,12842,13007,14219,14230,16412,16765,17886,20257,21955,22003,22004,22142,23876,76293,76566,98932,109624,109711,114774,192176,320878,677884,11826,18643,18645,109042,213019,243362,17904	Acan,Anxa2,Serpinh1,Cnn2,Col11a1,Col3a1,Col5a1,Col5a2,Col1a1,Csrp1,Ccn2,Fkbp10,Itgb1,Stmn1,Myh9,Stmn2,Tnnt1,Tpm1,Tpm2,Tuba1a,Fbln5,Mfap4,Rflnb,Myl9,Cald1,Actn1,Pawr,Flna,Mical2,Pakap,Aqp1,Pfn1,Pfn2,Cavin3,Pdlim2,Stard13,Myl6	37/-	Acta2+FB
2_Member	GO Biological Processes	GO:0097435	supramolecular fiber organization	-13.1541	-9.58796	11595,12306,12406,12798,12814,12825,12831,12832,12842,13007,14219,14230,16412,16765,17886,20257,21955,22003,22004,22142,23876,76293,76566,98932,109624,109711,114774,192176,320878,677884	Acan,Anxa2,Serpinh1,Cnn2,Col11a1,Col3a1,Col5a1,Col5a2,Col1a1,Csrp1,Ccn2,Fkbp10,Itgb1,Stmn1,Myh9,Stmn2,Tnnt1,Tpm1,Tpm2,Tuba1a,Fbln5,Mfap4,Rflnb,Myl9,Cald1,Actn1,Pawr,Flna,Mical2,Pakap	30/572	Acta2+FB
2_Member	GO Biological Processes	GO:0030036	actin cytoskeleton organization	-7.22145	-4.48778	11826,12798,13007,16412,17886,18643,18645,21955,22003,22004,76566,98932,109042,109624,109711,114774,192176,213019,243362,320878,677884	Aqp1,Cnn2,Csrp1,Itgb1,Myh9,Pfn1,Pfn2,Tnnt1,Tpm1,Tpm2,Rflnb,Myl9,Cavin3,Cald1,Actn1,Pawr,Flna,Pdlim2,Stard13,Mical2,Pakap	21/526	Acta2+FB
2_Member	GO Biological Processes	GO:0030029	actin filament-based process	-7.16703	-4.44595	11826,12798,13007,16412,17886,17904,18643,18645,21955,22003,22004,76566,98932,109042,109624,109711,114774,192176,213019,243362,320878,677884	Aqp1,Cnn2,Csrp1,Itgb1,Myh9,Myl6,Pfn1,Pfn2,Tnnt1,Tpm1,Tpm2,Rflnb,Myl9,Cavin3,Cald1,Actn1,Pawr,Flna,Pdlim2,Stard13,Mical2,Pakap	22/579	Acta2+FB
2_Member	GO Biological Processes	GO:0007015	actin filament organization	-4.10538	-1.9721	12798,17886,22003,22004,76566,109624,109711,114774,192176,320878,677884	Cnn2,Myh9,Tpm1,Tpm2,Rflnb,Cald1,Actn1,Pawr,Flna,Mical2,Pakap	11/270	Acta2+FB
2_Member	GO Biological Processes	GO:0061572	actin filament bundle organization	-3.31851	-1.36512	17886,76566,109624,109711,114774	Myh9,Rflnb,Cald1,Actn1,Pawr	5/66	Acta2+FB
2_Member	GO Biological Processes	GO:0051017	actin filament bundle assembly	-2.46415	-0.740543	17886,109624,109711,114774	Myh9,Cald1,Actn1,Pawr	4/63	Acta2+FB
3_Summary	GO Biological Processes	GO:0061061	muscle structure development	-10.4072	-7.14201	12527,12814,12825,13007,13617,13618,16412,16852,17260,17263,17886,17904,21416,21955,22003,53620,55978,56312,69253,98932,106042,107589,109711,213019,226101,243931,19211,30953,11595,12831,12876,18213,20563,192176,268902,399558,14230,19672,66256	Cd9,Col11a1,Col3a1,Csrp1,Ednra,Ednrb,Itgb1,Lgals1,Mef2c,Meg3,Myh9,Myl6,Tcf7l2,Tnnt1,Tpm1,Vamp5,Ift20,Nupr1,Hspb2,Myl9,Prickle1,Mylk,Actn1,Pdlim2,Myof,Tshz3,Pten,Schip1,Acan,Col5a1,Cpe,Ntrk3,Slit2,Flna,Robo2,Flrt2,Fkbp10,Rcn1,Ssr2	39/-	Acta2+FB
3_Member	GO Biological Processes	GO:0061061	muscle structure development	-10.4072	-7.14201	12527,12814,12825,13007,13617,13618,16412,16852,17260,17263,17886,17904,21416,21955,22003,53620,55978,56312,69253,98932,106042,107589,109711,213019,226101,243931	Cd9,Col11a1,Col3a1,Csrp1,Ednra,Ednrb,Itgb1,Lgals1,Mef2c,Meg3,Myh9,Myl6,Tcf7l2,Tnnt1,Tpm1,Vamp5,Ift20,Nupr1,Hspb2,Myl9,Prickle1,Mylk,Actn1,Pdlim2,Myof,Tshz3	26/551	Acta2+FB
3_Member	GO Biological Processes	GO:0060537	muscle tissue development	-6.4491	-3.83717	12814,12825,13007,13617,16412,17260,17263,17904,19211,22003,30953,53620,55978,56312,106042,107589,243931	Col11a1,Col3a1,Csrp1,Ednra,Itgb1,Mef2c,Meg3,Myl6,Pten,Tpm1,Schip1,Vamp5,Ift20,Nupr1,Prickle1,Mylk,Tshz3	17/391	Acta2+FB
3_Member	GO Biological Processes	GO:0007507	heart development	-4.41263	-2.19877	11595,12814,12825,12831,12876,13617,16412,17260,18213,19211,20563,22003,55978,106042,192176,213019,268902,399558	Acan,Col11a1,Col3a1,Col5a1,Cpe,Ednra,Itgb1,Mef2c,Ntrk3,Pten,Slit2,Tpm1,Ift20,Prickle1,Flna,Pdlim2,Robo2,Flrt2	18/614	Acta2+FB
3_Member	GO Biological Processes	GO:0003007	heart morphogenesis	-3.8579	-1.77745	12814,12831,12876,13617,17260,20563,22003,106042,192176,268902,399558	Col11a1,Col5a1,Cpe,Ednra,Mef2c,Slit2,Tpm1,Prickle1,Flna,Robo2,Flrt2	11/288	Acta2+FB
3_Member	GO Biological Processes	GO:0007517	muscle organ development	-3.49885	-1.50321	12814,12825,13617,16412,17260,17263,17904,22003,53620,56312,107589	Col11a1,Col3a1,Ednra,Itgb1,Mef2c,Meg3,Myl6,Tpm1,Vamp5,Nupr1,Mylk	11/317	Acta2+FB
3_Member	GO Biological Processes	GO:0003206	cardiac chamber morphogenesis	-3.10857	-1.22364	12814,12876,13617,17260,20563,22003,268902	Col11a1,Cpe,Ednra,Mef2c,Slit2,Tpm1,Robo2	7/152	Acta2+FB
3_Member	GO Biological Processes	GO:0003231	cardiac ventricle development	-3.0918	-1.21226	12814,12876,13617,17260,20563,22003,268902	Col11a1,Cpe,Ednra,Mef2c,Slit2,Tpm1,Robo2	7/153	Acta2+FB
3_Member	GO Biological Processes	GO:0003208	cardiac ventricle morphogenesis	-2.88877	-1.06295	12814,12876,13617,17260,22003	Col11a1,Cpe,Ednra,Mef2c,Tpm1	5/82	Acta2+FB
3_Member	GO Biological Processes	GO:0048738	cardiac muscle tissue development	-2.86177	-1.04222	12814,13617,16412,17260,19211,22003,55978,106042	Col11a1,Ednra,Itgb1,Mef2c,Pten,Tpm1,Ift20,Prickle1	8/216	Acta2+FB
3_Member	GO Biological Processes	GO:0014706	striated muscle tissue development	-2.78662	-0.983873	12814,13617,16412,17260,19211,22003,55978,106042	Col11a1,Ednra,Itgb1,Mef2c,Pten,Tpm1,Ift20,Prickle1	8/222	Acta2+FB
3_Member	GO Biological Processes	GO:0003205	cardiac chamber development	-2.43025	-0.717085	12814,12876,13617,17260,20563,22003,268902	Col11a1,Cpe,Ednra,Mef2c,Slit2,Tpm1,Robo2	7/200	Acta2+FB
3_Member	GO Biological Processes	GO:0001701	in utero embryonic development	-2.02067	-0.423126	12825,13617,14230,16412,17263,17886,19672,20563,21416,22003,66256,243931	Col3a1,Ednra,Fkbp10,Itgb1,Meg3,Myh9,Rcn1,Slit2,Tcf7l2,Tpm1,Ssr2,Tshz3	12/559	Acta2+FB
4_Summary	WikiPathways	WP85	Focal adhesion	-10.3408	-7.11709	12443,12814,12825,12831,12832,12834,12842,16412,17904,18481,19211,22330,107589,109711,192176,329278,12833,12835,67268,98932,12571,21416,93737,14062,18188	Ccnd1,Col11a1,Col3a1,Col5a1,Col5a2,Col6a2,Col1a1,Itgb1,Myl6,Pak3,Pten,Vcl,Mylk,Actn1,Flna,Tnn,Col6a1,Col6a3,Myl12a,Myl9,Cdk6,Tcf7l2,Pard6g,F2r,Nrtn	25/-	Acta2+FB
4_Member	WikiPathways	WP85	Focal adhesion	-10.3408	-7.11709	12443,12814,12825,12831,12832,12834,12842,16412,17904,18481,19211,22330,107589,109711,192176,329278	Ccnd1,Col11a1,Col3a1,Col5a1,Col5a2,Col6a2,Col1a1,Itgb1,Myl6,Pak3,Pten,Vcl,Mylk,Actn1,Flna,Tnn	16/185	Acta2+FB
4_Member	KEGG Pathway	mmu04510	Focal adhesion - Mus musculus (house mouse)	-8.77115	-5.82822	12443,12833,12834,12835,12842,16412,18481,19211,22330,67268,98932,107589,109711,192176,329278	Ccnd1,Col6a1,Col6a2,Col6a3,Col1a1,Itgb1,Pak3,Pten,Vcl,Myl12a,Myl9,Mylk,Actn1,Flna,Tnn	15/203	Acta2+FB
4_Member	KEGG Pathway	mmu04512	ECM-receptor interaction - Mus musculus (house mouse)	-3.60652	-1.57942	12833,12834,12835,12842,16412,329278	Col6a1,Col6a2,Col6a3,Col1a1,Itgb1,Tnn	6/89	Acta2+FB
4_Member	KEGG Pathway	mmu05165	Human papillomavirus infection - Mus musculus (house mouse)	-3.02095	-1.15681	12443,12571,12833,12834,12835,12842,16412,19211,21416,93737,329278	Ccnd1,Cdk6,Col6a1,Col6a2,Col6a3,Col1a1,Itgb1,Pten,Tcf7l2,Pard6g,Tnn	11/362	Acta2+FB
4_Member	KEGG Pathway	mmu04151	PI3K-Akt signaling pathway - Mus musculus (house mouse)	-3.00162	-1.14809	12443,12571,12833,12834,12835,12842,14062,16412,18188,19211,329278	Ccnd1,Cdk6,Col6a1,Col6a2,Col6a3,Col1a1,F2r,Itgb1,Nrtn,Pten,Tnn	11/364	Acta2+FB
5_Summary	GO Biological Processes	GO:1903034	regulation of response to wounding	-9.70647	-6.58745	11747,12306,12527,14062,16412,18213,19211,21672,22402,27973,107589,192176,208177,208936,235505,12554,12842,14190,16852,50706,66214,114774,17470,75745,11475,11534,14219,16008,17260,66494,17909,23965,269152,20563,268902	Anxa5,Anxa2,Cd9,F2r,Itgb1,Ntrk3,Pten,Prdx2,Ccn4,Vkorc1,Mylk,Flna,Phldb2,Adamts18,Cd109,Cdh13,Col1a1,Fgl2,Lgals1,Postn,Rgcc,Pawr,Cd200,Rian,Acta2,Adk,Ccn2,Igfbp2,Mef2c,Prelid1,Myo10,Tenm3,Kif26b,Slit2,Robo2	35/-	Acta2+FB
5_Member	GO Biological Processes	GO:1903034	regulation of response to wounding	-9.70647	-6.58745	11747,12306,12527,14062,16412,18213,19211,21672,22402,27973,107589,192176,208177,208936,235505	Anxa5,Anxa2,Cd9,F2r,Itgb1,Ntrk3,Pten,Prdx2,Ccn4,Vkorc1,Mylk,Flna,Phldb2,Adamts18,Cd109	15/174	Acta2+FB
5_Member	GO Biological Processes	GO:0061041	regulation of wound healing	-9.36569	-6.31774	11747,12306,12527,14062,16412,19211,21672,22402,27973,107589,208177,208936,235505	Anxa5,Anxa2,Cd9,F2r,Itgb1,Pten,Prdx2,Ccn4,Vkorc1,Mylk,Phldb2,Adamts18,Cd109	13/128	Acta2+FB
5_Member	GO Biological Processes	GO:0061045	negative regulation of wound healing	-5.5559	-3.1103	11747,12306,12527,19211,208177,208936,235505	Anxa5,Anxa2,Cd9,Pten,Phldb2,Adamts18,Cd109	7/63	Acta2+FB
5_Member	GO Biological Processes	GO:0030193	regulation of blood coagulation	-5.41823	-2.97916	11747,12306,12527,14062,21672,27973,208936	Anxa5,Anxa2,Cd9,F2r,Prdx2,Vkorc1,Adamts18	7/66	Acta2+FB
5_Member	GO Biological Processes	GO:1900046	regulation of hemostasis	-5.33034	-2.91029	11747,12306,12527,14062,21672,27973,208936	Anxa5,Anxa2,Cd9,F2r,Prdx2,Vkorc1,Adamts18	7/68	Acta2+FB
5_Member	GO Biological Processes	GO:0050818	regulation of coagulation	-5.20386	-2.80203	11747,12306,12527,14062,21672,27973,208936	Anxa5,Anxa2,Cd9,F2r,Prdx2,Vkorc1,Adamts18	7/71	Acta2+FB
5_Member	GO Biological Processes	GO:1903035	negative regulation of response to wounding	-4.55423	-2.27585	11747,12306,12527,19211,208177,208936,235505	Anxa5,Anxa2,Cd9,Pten,Phldb2,Adamts18,Cd109	7/89	Acta2+FB
5_Member	GO Biological Processes	GO:0007162	negative regulation of cell adhesion	-4.14972	-2.00515	12527,12554,12842,14190,16852,19211,21672,50706,66214,114774,208177,208936	Cd9,Cdh13,Col1a1,Fgl2,Lgals1,Pten,Prdx2,Postn,Rgcc,Pawr,Phldb2,Adamts18	12/315	Acta2+FB
5_Member	GO Biological Processes	GO:0030195	negative regulation of blood coagulation	-3.20199	-1.28185	11747,12306,12527,208936	Anxa5,Anxa2,Cd9,Adamts18	4/40	Acta2+FB
5_Member	GO Biological Processes	GO:1900047	negative regulation of hemostasis	-3.16074	-1.25817	11747,12306,12527,208936	Anxa5,Anxa2,Cd9,Adamts18	4/41	Acta2+FB
5_Member	GO Biological Processes	GO:0050819	negative regulation of coagulation	-3.08152	-1.20376	11747,12306,12527,208936	Anxa5,Anxa2,Cd9,Adamts18	4/43	Acta2+FB
5_Member	GO Biological Processes	GO:0050866	negative regulation of cell activation	-2.75004	-0.956182	12527,14190,17470,19211,21672,75745,114774,208936	Cd9,Fgl2,Cd200,Pten,Prdx2,Rian,Pawr,Adamts18	8/225	Acta2+FB
5_Member	GO Biological Processes	GO:0050865	regulation of cell activation	-2.67997	-0.897698	11475,11534,12527,14190,14219,16008,16852,17260,17470,19211,21672,66494,75745,114774,192176,208936	Acta2,Adk,Cd9,Fgl2,Ccn2,Igfbp2,Lgals1,Mef2c,Cd200,Pten,Prdx2,Prelid1,Rian,Pawr,Flna,Adamts18	16/720	Acta2+FB
5_Member	GO Biological Processes	GO:0022407	regulation of cell-cell adhesion	-2.65874	-0.886348	11534,12527,14190,16008,16852,17909,19211,21672,23965,66214,114774,208936,269152	Adk,Cd9,Fgl2,Igfbp2,Lgals1,Myo10,Pten,Prdx2,Tenm3,Rgcc,Pawr,Adamts18,Kif26b	13/526	Acta2+FB
5_Member	GO Biological Processes	GO:0032102	negative regulation of response to external stimulus	-2.52555	-0.789318	11747,12306,12527,14190,17470,19211,20563,21672,208177,208936,235505,268902	Anxa5,Anxa2,Cd9,Fgl2,Cd200,Pten,Slit2,Prdx2,Phldb2,Adamts18,Cd109,Robo2	12/481	Acta2+FB
5_Member	GO Biological Processes	GO:0022408	negative regulation of cell-cell adhesion	-2.32632	-0.637511	12527,14190,19211,21672,66214,114774,208936	Cd9,Fgl2,Pten,Prdx2,Rgcc,Pawr,Adamts18	7/209	Acta2+FB
5_Member	GO Biological Processes	GO:0034110	regulation of homotypic cell-cell adhesion	-2.31343	-0.634866	12527,16852,208936	Cd9,Lgals1,Adamts18	3/35	Acta2+FB
5_Member	GO Biological Processes	GO:0010543	regulation of platelet activation	-2.03534	-0.434837	12527,192176,208936	Cd9,Flna,Adamts18	3/44	Acta2+FB
6_Summary	GO Biological Processes	GO:0030336	negative regulation of cell migration	-9.51123	-6.42217	11595,11857,12552,12798,12825,17260,17470,17886,18645,19211,20563,22003,52662,66214,208177,243362,269951,329278,381290,268902	Acan,Arhgdib,Cdh11,Cnn2,Col3a1,Mef2c,Cd200,Myh9,Pfn2,Pten,Slit2,Tpm1,Ldlrad4,Rgcc,Phldb2,Stard13,Idh2,Tnn,Atp2b4,Robo2	20/-	Acta2+FB
6_Member	GO Biological Processes	GO:0030336	negative regulation of cell migration	-9.51123	-6.42217	11595,11857,12552,12798,12825,17260,17470,17886,18645,19211,20563,22003,52662,66214,208177,243362,269951,329278,381290	Acan,Arhgdib,Cdh11,Cnn2,Col3a1,Mef2c,Cd200,Myh9,Pfn2,Pten,Slit2,Tpm1,Ldlrad4,Rgcc,Phldb2,Stard13,Idh2,Tnn,Atp2b4	19/313	Acta2+FB
6_Member	GO Biological Processes	GO:0040013	negative regulation of locomotion	-9.35243	-6.31774	11595,11857,12552,12798,12825,17260,17470,17886,18645,19211,20563,22003,52662,66214,208177,243362,268902,269951,329278,381290	Acan,Arhgdib,Cdh11,Cnn2,Col3a1,Mef2c,Cd200,Myh9,Pfn2,Pten,Slit2,Tpm1,Ldlrad4,Rgcc,Phldb2,Stard13,Robo2,Idh2,Tnn,Atp2b4	20/358	Acta2+FB
6_Member	GO Biological Processes	GO:2000146	negative regulation of cell motility	-9.21404	-6.22765	11595,11857,12552,12798,12825,17260,17470,17886,18645,19211,20563,22003,52662,66214,208177,243362,269951,329278,381290	Acan,Arhgdib,Cdh11,Cnn2,Col3a1,Mef2c,Cd200,Myh9,Pfn2,Pten,Slit2,Tpm1,Ldlrad4,Rgcc,Phldb2,Stard13,Idh2,Tnn,Atp2b4	19/326	Acta2+FB
7_Summary	GO Biological Processes	GO:0001568	blood vessel development	-9.24566	-6.23578	11826,12215,12306,12554,12825,12831,12842,13617,14219,14230,15446,16412,17260,17304,17886,19211,20563,21416,51801,57875,106042,107589,109624,192176,268902,18208,18643,23908,243362,269152	Aqp1,Bsg,Anxa2,Cdh13,Col3a1,Col5a1,Col1a1,Ednra,Ccn2,Fkbp10,Hpgd,Itgb1,Mef2c,Mfge8,Myh9,Pten,Slit2,Tcf7l2,Ramp1,Angptl4,Prickle1,Mylk,Cald1,Flna,Robo2,Ntn1,Pfn1,Hs2st1,Stard13,Kif26b	30/-	Acta2+FB
7_Member	GO Biological Processes	GO:0001568	blood vessel development	-9.24566	-6.23578	11826,12215,12306,12554,12825,12831,12842,13617,14219,14230,15446,16412,17260,17304,17886,19211,20563,21416,51801,57875,106042,107589,109624,192176,268902	Aqp1,Bsg,Anxa2,Cdh13,Col3a1,Col5a1,Col1a1,Ednra,Ccn2,Fkbp10,Hpgd,Itgb1,Mef2c,Mfge8,Myh9,Pten,Slit2,Tcf7l2,Ramp1,Angptl4,Prickle1,Mylk,Cald1,Flna,Robo2	25/577	Acta2+FB
7_Member	GO Biological Processes	GO:0001944	vasculature development	-8.67922	-5.75649	11826,12215,12306,12554,12825,12831,12842,13617,14219,14230,15446,16412,17260,17304,17886,19211,20563,21416,51801,57875,106042,107589,109624,192176,268902	Aqp1,Bsg,Anxa2,Cdh13,Col3a1,Col5a1,Col1a1,Ednra,Ccn2,Fkbp10,Hpgd,Itgb1,Mef2c,Mfge8,Myh9,Pten,Slit2,Tcf7l2,Ramp1,Angptl4,Prickle1,Mylk,Cald1,Flna,Robo2	25/615	Acta2+FB
7_Member	GO Biological Processes	GO:0035239	tube morphogenesis	-7.45174	-4.70511	12215,12306,12554,12825,13617,14219,14230,15446,16412,17260,17304,17886,18208,18643,19211,20563,21416,23908,51801,57875,106042,107589,109624,192176,243362,269152	Bsg,Anxa2,Cdh13,Col3a1,Ednra,Ccn2,Fkbp10,Hpgd,Itgb1,Mef2c,Mfge8,Myh9,Ntn1,Pfn1,Pten,Slit2,Tcf7l2,Hs2st1,Ramp1,Angptl4,Prickle1,Mylk,Cald1,Flna,Stard13,Kif26b	26/762	Acta2+FB
7_Member	GO Biological Processes	GO:0048514	blood vessel morphogenesis	-6.11752	-3.59274	12215,12306,12554,12825,13617,14219,14230,15446,16412,17304,17886,19211,20563,51801,57875,107589,109624,192176	Bsg,Anxa2,Cdh13,Col3a1,Ednra,Ccn2,Fkbp10,Hpgd,Itgb1,Mfge8,Myh9,Pten,Slit2,Ramp1,Angptl4,Mylk,Cald1,Flna	18/461	Acta2+FB
7_Member	GO Biological Processes	GO:0001525	angiogenesis	-5.08907	-2.71041	12215,12306,12554,13617,14219,16412,17304,17886,19211,20563,51801,57875,109624,192176	Bsg,Anxa2,Cdh13,Ednra,Ccn2,Itgb1,Mfge8,Myh9,Pten,Slit2,Ramp1,Angptl4,Cald1,Flna	14/343	Acta2+FB
8_Summary	GO Biological Processes	GO:0032989	cellular component morphogenesis	-8.44397	-5.55904	12215,12527,12552,13007,13617,16412,16765,17260,17967,18208,18213,18481,19211,20563,21955,22003,22142,22330,50706,58208,68810,98932,106042,268902,329278,399558,12554,17150,17886,64103,109711,192176,18188,20257,55978,243548,13196,20692,22154,52398,269152,57764,67268,93737,12825,17263,21416,23876,114679,11595,12306,20238,79362,269951	Bsg,Cd9,Cdh11,Csrp1,Ednra,Itgb1,Stmn1,Mef2c,Ncam1,Ntn1,Ntrk3,Pak3,Pten,Slit2,Tnnt1,Tpm1,Tuba1a,Vcl,Postn,Bcl11b,Nexn,Myl9,Prickle1,Robo2,Tnn,Flrt2,Cdh13,Mfap2,Myh9,Tnmd,Actn1,Flna,Nrtn,Stmn2,Ift20,Prickle2,Asap1,Sparc,Tubb5,Septin11,Kif26b,Ntn4,Myl12a,Pard6g,Col3a1,Meg3,Tcf7l2,Fbln5,Selenom,Acan,Anxa2,Atxn1,Bhlhe41,Idh2	54/-	Acta2+FB
8_Member	GO Biological Processes	GO:0032989	cellular component morphogenesis	-8.44397	-5.55904	12215,12527,12552,13007,13617,16412,16765,17260,17967,18208,18213,18481,19211,20563,21955,22003,22142,22330,50706,58208,68810,98932,106042,268902,329278,399558	Bsg,Cd9,Cdh11,Csrp1,Ednra,Itgb1,Stmn1,Mef2c,Ncam1,Ntn1,Ntrk3,Pak3,Pten,Slit2,Tnnt1,Tpm1,Tuba1a,Vcl,Postn,Bcl11b,Nexn,Myl9,Prickle1,Robo2,Tnn,Flrt2	26/681	Acta2+FB
8_Member	GO Biological Processes	GO:0000902	cell morphogenesis	-7.92549	-5.1075	12215,12552,12554,13617,16412,16765,17150,17260,17886,17967,18208,18213,18481,19211,20563,22142,22330,50706,58208,64103,68810,106042,109711,192176,268902,329278,399558	Bsg,Cdh11,Cdh13,Ednra,Itgb1,Stmn1,Mfap2,Mef2c,Myh9,Ncam1,Ntn1,Ntrk3,Pak3,Pten,Slit2,Tuba1a,Vcl,Postn,Bcl11b,Tnmd,Nexn,Prickle1,Actn1,Flna,Robo2,Tnn,Flrt2	27/774	Acta2+FB
8_Member	GO Biological Processes	GO:0007409	axonogenesis	-7.84593	-5.0579	12215,12552,13617,16412,16765,17260,17967,18208,18213,18481,19211,20563,22330,58208,68810,106042,268902,329278,399558	Bsg,Cdh11,Ednra,Itgb1,Stmn1,Mef2c,Ncam1,Ntn1,Ntrk3,Pak3,Pten,Slit2,Vcl,Bcl11b,Nexn,Prickle1,Robo2,Tnn,Flrt2	19/395	Acta2+FB
8_Member	GO Biological Processes	GO:0048812	neuron projection morphogenesis	-7.07004	-4.3612	12215,12552,13617,16412,16765,17260,17967,18208,18213,18481,19211,20563,22142,22330,50706,58208,68810,106042,268902,329278,399558	Bsg,Cdh11,Ednra,Itgb1,Stmn1,Mef2c,Ncam1,Ntn1,Ntrk3,Pak3,Pten,Slit2,Tuba1a,Vcl,Postn,Bcl11b,Nexn,Prickle1,Robo2,Tnn,Flrt2	21/537	Acta2+FB
8_Member	GO Biological Processes	GO:0061564	axon development	-6.997	-4.30378	12215,12552,13617,16412,16765,17260,17967,18208,18213,18481,19211,20563,22330,58208,68810,106042,268902,329278,399558	Bsg,Cdh11,Ednra,Itgb1,Stmn1,Mef2c,Ncam1,Ntn1,Ntrk3,Pak3,Pten,Slit2,Vcl,Bcl11b,Nexn,Prickle1,Robo2,Tnn,Flrt2	19/447	Acta2+FB
8_Member	GO Biological Processes	GO:0120039	plasma membrane bounded cell projection morphogenesis	-6.98915	-4.30378	12215,12552,13617,16412,16765,17260,17967,18208,18213,18481,19211,20563,22142,22330,50706,58208,68810,106042,268902,329278,399558	Bsg,Cdh11,Ednra,Itgb1,Stmn1,Mef2c,Ncam1,Ntn1,Ntrk3,Pak3,Pten,Slit2,Tuba1a,Vcl,Postn,Bcl11b,Nexn,Prickle1,Robo2,Tnn,Flrt2	21/543	Acta2+FB
8_Member	GO Biological Processes	GO:0048858	cell projection morphogenesis	-6.88308	-4.209	12215,12552,13617,16412,16765,17260,17967,18208,18213,18481,19211,20563,22142,22330,50706,58208,68810,106042,268902,329278,399558	Bsg,Cdh11,Ednra,Itgb1,Stmn1,Mef2c,Ncam1,Ntn1,Ntrk3,Pak3,Pten,Slit2,Tuba1a,Vcl,Postn,Bcl11b,Nexn,Prickle1,Robo2,Tnn,Flrt2	21/551	Acta2+FB
8_Member	GO Biological Processes	GO:0031175	neuron projection development	-6.6432	-4.0013	12215,12552,13617,16412,16765,17260,17967,18188,18208,18213,18481,19211,20257,20563,22142,22330,50706,55978,58208,68810,106042,243548,268902,329278,399558	Bsg,Cdh11,Ednra,Itgb1,Stmn1,Mef2c,Ncam1,Nrtn,Ntn1,Ntrk3,Pak3,Pten,Stmn2,Slit2,Tuba1a,Vcl,Postn,Ift20,Bcl11b,Nexn,Prickle1,Prickle2,Robo2,Tnn,Flrt2	25/782	Acta2+FB
8_Member	GO Biological Processes	GO:0032990	cell part morphogenesis	-6.52722	-3.90553	12215,12552,13617,16412,16765,17260,17967,18208,18213,18481,19211,20563,22142,22330,50706,58208,68810,106042,268902,329278,399558	Bsg,Cdh11,Ednra,Itgb1,Stmn1,Mef2c,Ncam1,Ntn1,Ntrk3,Pak3,Pten,Slit2,Tuba1a,Vcl,Postn,Bcl11b,Nexn,Prickle1,Robo2,Tnn,Flrt2	21/579	Acta2+FB
8_Member	GO Biological Processes	GO:0048667	cell morphogenesis involved in neuron differentiation	-6.29167	-3.72549	12215,12552,13617,16412,16765,17260,17967,18208,18213,18481,19211,20563,22330,58208,68810,106042,268902,329278,399558	Bsg,Cdh11,Ednra,Itgb1,Stmn1,Mef2c,Ncam1,Ntn1,Ntrk3,Pak3,Pten,Slit2,Vcl,Bcl11b,Nexn,Prickle1,Robo2,Tnn,Flrt2	19/497	Acta2+FB
8_Member	GO Biological Processes	GO:1990138	neuron projection extension	-5.35173	-2.92543	13617,16412,18213,20563,22330,50706,106042,329278	Ednra,Itgb1,Ntrk3,Slit2,Vcl,Postn,Prickle1,Tnn	8/95	Acta2+FB
8_Member	GO Biological Processes	GO:0050807	regulation of synapse organization	-4.9024	-2.55633	13196,16412,17260,18208,18213,18481,19211,20563,20692,22142,22154,52398,399558	Asap1,Itgb1,Mef2c,Ntn1,Ntrk3,Pak3,Pten,Slit2,Sparc,Tuba1a,Tubb5,Septin11,Flrt2	13/309	Acta2+FB
8_Member	GO Biological Processes	GO:0050803	regulation of synapse structure or activity	-4.78503	-2.46939	13196,16412,17260,18208,18213,18481,19211,20563,20692,22142,22154,52398,399558	Asap1,Itgb1,Mef2c,Ntn1,Ntrk3,Pak3,Pten,Slit2,Sparc,Tuba1a,Tubb5,Septin11,Flrt2	13/317	Acta2+FB
8_Member	GO Biological Processes	GO:0060560	developmental growth involved in morphogenesis	-4.41557	-2.19877	13617,16412,18213,20563,22330,50706,106042,269152,329278	Ednra,Itgb1,Ntrk3,Slit2,Vcl,Postn,Prickle1,Kif26b,Tnn	9/165	Acta2+FB
8_Member	GO Biological Processes	GO:0048588	developmental cell growth	-4.2139	-2.04566	13617,16412,18213,20563,22330,50706,106042,329278	Ednra,Itgb1,Ntrk3,Slit2,Vcl,Postn,Prickle1,Tnn	8/136	Acta2+FB
8_Member	KEGG Pathway	mmu04360	Axon guidance - Mus musculus (house mouse)	-4.10371	-1.9721	16412,18208,18481,20563,57764,67268,93737,98932,268902	Itgb1,Ntn1,Pak3,Slit2,Ntn4,Myl12a,Pard6g,Myl9,Robo2	9/181	Acta2+FB
8_Member	GO Biological Processes	GO:0016049	cell growth	-4.06038	-1.93511	13617,16412,18213,20563,22330,50706,106042,329278	Ednra,Itgb1,Ntrk3,Slit2,Vcl,Postn,Prickle1,Tnn	8/143	Acta2+FB
8_Member	GO Biological Processes	GO:0048589	developmental growth	-3.99462	-1.87869	12527,12825,13617,16412,17263,18213,19211,20563,21416,22330,23876,50706,106042,114679,269152,329278	Cd9,Col3a1,Ednra,Itgb1,Meg3,Ntrk3,Pten,Slit2,Tcf7l2,Vcl,Fbln5,Postn,Prickle1,Selenom,Kif26b,Tnn	16/544	Acta2+FB
8_Member	GO Biological Processes	GO:0040007	growth	-3.94884	-1.83902	12527,12825,13617,16412,17263,18213,19211,20563,21416,22330,23876,50706,106042,114679,269152,329278	Cd9,Col3a1,Ednra,Itgb1,Meg3,Ntrk3,Pten,Slit2,Tcf7l2,Vcl,Fbln5,Postn,Prickle1,Selenom,Kif26b,Tnn	16/549	Acta2+FB
8_Member	GO Biological Processes	GO:0007411	axon guidance	-3.81574	-1.74925	12215,13617,17260,17967,18208,20563,58208,68810,268902,399558	Bsg,Ednra,Mef2c,Ncam1,Ntn1,Slit2,Bcl11b,Nexn,Robo2,Flrt2	10/243	Acta2+FB
8_Member	GO Biological Processes	GO:0097485	neuron projection guidance	-3.81574	-1.74925	12215,13617,17260,17967,18208,20563,58208,68810,268902,399558	Bsg,Ednra,Mef2c,Ncam1,Ntn1,Slit2,Bcl11b,Nexn,Robo2,Flrt2	10/243	Acta2+FB
8_Member	GO Biological Processes	GO:0048675	axon extension	-3.69035	-1.64792	13617,16412,18213,20563,22330	Ednra,Itgb1,Ntrk3,Slit2,Vcl	5/55	Acta2+FB
8_Member	GO Biological Processes	GO:0051960	regulation of nervous system development	-2.62822	-0.860506	11595,12306,16412,18208,18213,18481,19211,20238,20563,21416,79362,268902,269951,399558	Acan,Anxa2,Itgb1,Ntn1,Ntrk3,Pak3,Pten,Atxn1,Slit2,Tcf7l2,Bhlhe41,Robo2,Idh2,Flrt2	14/595	Acta2+FB
8_Member	GO Biological Processes	GO:0050767	regulation of neurogenesis	-2.43285	-0.717935	11595,12306,16412,18208,18213,18481,19211,20238,20563,79362,268902,269951	Acan,Anxa2,Itgb1,Ntn1,Ntrk3,Pak3,Pten,Atxn1,Slit2,Bhlhe41,Robo2,Idh2	12/494	Acta2+FB
9_Summary	KEGG Pathway	mmu04814	Motor proteins - Mus musculus (house mouse)	-8.03239	-5.18741	11468,11475,17886,17904,17909,21955,22003,22004,22142,22154,56455,67268,98932,269152,22330,13617,51801,107589,109624,381290	Actg2,Acta2,Myh9,Myl6,Myo10,Tnnt1,Tpm1,Tpm2,Tuba1a,Tubb5,Dynll1,Myl12a,Myl9,Kif26b,Vcl,Ednra,Ramp1,Mylk,Cald1,Atp2b4	20/-	Acta2+FB
9_Member	KEGG Pathway	mmu04814	Motor proteins - Mus musculus (house mouse)	-8.03239	-5.18741	11468,11475,17886,17904,17909,21955,22003,22004,22142,22154,56455,67268,98932,269152	Actg2,Acta2,Myh9,Myl6,Myo10,Tnnt1,Tpm1,Tpm2,Tuba1a,Tubb5,Dynll1,Myl12a,Myl9,Kif26b	14/196	Acta2+FB
9_Member	Reactome Gene Sets	R-MMU-445355	Smooth Muscle Contraction	-7.76337	-4.98958	11468,11475,17904,22003,22004,22330,98932	Actg2,Acta2,Myl6,Tpm1,Tpm2,Vcl,Myl9	7/31	Acta2+FB
9_Member	KEGG Pathway	mmu04270	Vascular smooth muscle contraction - Mus musculus (house mouse)	-4.88506	-2.54933	11468,11475,13617,17886,17904,51801,98932,107589,109624	Actg2,Acta2,Ednra,Myh9,Myl6,Ramp1,Myl9,Mylk,Cald1	9/144	Acta2+FB
9_Member	Reactome Gene Sets	R-MMU-397014	Muscle contraction	-4.67445	-2.37309	11468,11475,17904,21955,22003,22004,22330,98932,381290	Actg2,Acta2,Myl6,Tnnt1,Tpm1,Tpm2,Vcl,Myl9,Atp2b4	9/153	Acta2+FB
10_Summary	WikiPathways	WP374	Prostaglandin synthesis and regulation	-6.38815	-3.78576	11747,11752,12306,13617,13618,15446,11475,17904,21955,22003,22004,107589,243931,381290,17260,23908,11739,98932,11826,12925,17967,19395,21672,22142,114679,12215,64103,243362,209378,192176	Anxa5,Anxa8,Anxa2,Ednra,Ednrb,Hpgd,Acta2,Myl6,Tnnt1,Tpm1,Tpm2,Mylk,Tshz3,Atp2b4,Mef2c,Hs2st1,Slc25a4,Myl9,Aqp1,Crip1,Ncam1,Rasgrp2,Prdx2,Tuba1a,Selenom,Bsg,Tnmd,Stard13,Itih5,Flna	30/-	Acta2+FB
10_Member	WikiPathways	WP374	Prostaglandin synthesis and regulation	-6.38815	-3.78576	11747,11752,12306,13617,13618,15446	Anxa5,Anxa8,Anxa2,Ednra,Ednrb,Hpgd	6/30	Acta2+FB
10_Member	GO Biological Processes	GO:0006936	muscle contraction	-4.48422	-2.24026	11475,13617,13618,17904,21955,22003,22004,107589,243931,381290	Acta2,Ednra,Ednrb,Myl6,Tnnt1,Tpm1,Tpm2,Mylk,Tshz3,Atp2b4	10/202	Acta2+FB
10_Member	GO Biological Processes	GO:0006939	smooth muscle contraction	-4.44674	-2.21502	11475,13617,13618,107589,243931,381290	Acta2,Ednra,Ednrb,Mylk,Tshz3,Atp2b4	6/63	Acta2+FB
10_Member	GO Biological Processes	GO:0003012	muscle system process	-4.19262	-2.03468	11475,13617,13618,17260,17904,21955,22003,22004,107589,243931,381290	Acta2,Ednra,Ednrb,Mef2c,Myl6,Tnnt1,Tpm1,Tpm2,Mylk,Tshz3,Atp2b4	11/264	Acta2+FB
10_Member	GO Biological Processes	GO:0030202	heparin metabolic process	-3.71474	-1.6697	13617,13618,23908	Ednra,Ednrb,Hs2st1	3/12	Acta2+FB
10_Member	GO Biological Processes	GO:0061005	cell differentiation involved in kidney development	-3.28809	-1.33818	13617,13618,17260,243931	Ednra,Ednrb,Mef2c,Tshz3	4/38	Acta2+FB
10_Member	GO Biological Processes	GO:0014829	vascular associated smooth muscle contraction	-3.16438	-1.25817	11475,13617,13618	Acta2,Ednra,Ednrb	3/18	Acta2+FB
10_Member	KEGG Pathway	mmu04022	cGMP-PKG signaling pathway - Mus musculus (house mouse)	-2.78251	-0.981258	11739,13617,13618,17260,98932,107589,381290	Slc25a4,Ednra,Ednrb,Mef2c,Myl9,Mylk,Atp2b4	7/173	Acta2+FB
10_Member	GO Biological Processes	GO:0032835	glomerulus development	-2.73945	-0.948298	11826,13617,13618,17260	Aqp1,Ednra,Ednrb,Mef2c	4/53	Acta2+FB
10_Member	GO Biological Processes	GO:0035850	epithelial cell differentiation involved in kidney development	-2.6382	-0.868592	13617,13618,17260	Ednra,Ednrb,Mef2c	3/27	Acta2+FB
10_Member	GO Biological Processes	GO:0051145	smooth muscle cell differentiation	-2.6227	-0.85998	13617,13618,17260,243931	Ednra,Ednrb,Mef2c,Tshz3	4/57	Acta2+FB
10_Member	GO Biological Processes	GO:0010035	response to inorganic substance	-2.60213	-0.843491	11747,11826,12925,13617,13618,17260,17967,19395,21672,22142,107589,114679,381290	Anxa5,Aqp1,Crip1,Ednra,Ednrb,Mef2c,Ncam1,Rasgrp2,Prdx2,Tuba1a,Mylk,Selenom,Atp2b4	13/534	Acta2+FB
10_Member	GO Biological Processes	GO:0003158	endothelium development	-2.54756	-0.806157	12215,13617,13618,64103,243362	Bsg,Ednra,Ednrb,Tnmd,Stard13	5/98	Acta2+FB
10_Member	GO Biological Processes	GO:0070293	renal absorption	-2.38622	-0.689076	11826,13617,13618	Aqp1,Ednra,Ednrb	3/33	Acta2+FB
10_Member	GO Biological Processes	GO:1903510	mucopolysaccharide metabolic process	-2.23532	-0.580837	13617,13618,23908,209378	Ednra,Ednrb,Hs2st1,Itih5	4/73	Acta2+FB
10_Member	GO Biological Processes	GO:1902074	response to salt	-2.16007	-0.529401	11747,13617,13618,17260,17967,19395,22142,107589,381290	Anxa5,Ednra,Ednrb,Mef2c,Ncam1,Rasgrp2,Tuba1a,Mylk,Atp2b4	9/342	Acta2+FB
10_Member	GO Biological Processes	GO:0042310	vasoconstriction	-2.12028	-0.502512	11475,13617,13618	Acta2,Ednra,Ednrb	3/41	Acta2+FB
10_Member	GO Biological Processes	GO:0071526	semaphorin-plexin signaling pathway	-2.0629	-0.453855	13617,17260,192176	Ednra,Mef2c,Flna	3/43	Acta2+FB
11_Summary	GO Biological Processes	GO:0010810	regulation of cell-substrate adhesion	-6.35705	-3.764	12554,12571,12842,16412,16852,17886,19211,22330,50706,67896,192176,208177,268780,11534,16008,17909,22003,114774,269152	Cdh13,Cdk6,Col1a1,Itgb1,Lgals1,Myh9,Pten,Vcl,Postn,Ccdc80,Flna,Phldb2,Egflam,Adk,Igfbp2,Myo10,Tpm1,Pawr,Kif26b	19/-	Acta2+FB
11_Member	GO Biological Processes	GO:0010810	regulation of cell-substrate adhesion	-6.35705	-3.764	12554,12571,12842,16412,16852,17886,19211,22330,50706,67896,192176,208177,268780	Cdh13,Cdk6,Col1a1,Itgb1,Lgals1,Myh9,Pten,Vcl,Postn,Ccdc80,Flna,Phldb2,Egflam	13/228	Acta2+FB
11_Member	GO Biological Processes	GO:0010811	positive regulation of cell-substrate adhesion	-3.32102	-1.36512	12554,12571,16412,17886,67896,192176,268780	Cdh13,Cdk6,Itgb1,Myh9,Ccdc80,Flna,Egflam	7/140	Acta2+FB
11_Member	GO Biological Processes	GO:0045785	positive regulation of cell adhesion	-3.02056	-1.15681	11534,12554,12571,16008,16412,16852,17886,17909,22003,67896,114774,192176,268780,269152	Adk,Cdh13,Cdk6,Igfbp2,Itgb1,Lgals1,Myh9,Myo10,Tpm1,Ccdc80,Pawr,Flna,Egflam,Kif26b	14/540	Acta2+FB
12_Summary	KEGG Pathway	mmu04810	Regulation of actin cytoskeleton - Mus musculus (house mouse)	-6.29243	-3.72549	14062,16412,17532,17886,18481,18643,18645,22330,66214,67268,98932,107589,109711,12527,12552,12554,18213,19211,22142,106042,192176,19395,93737	F2r,Itgb1,Mras,Myh9,Pak3,Pfn1,Pfn2,Vcl,Rgcc,Myl12a,Myl9,Mylk,Actn1,Cd9,Cdh11,Cdh13,Ntrk3,Pten,Tuba1a,Prickle1,Flna,Rasgrp2,Pard6g	23/-	Acta2+FB
12_Member	KEGG Pathway	mmu04810	Regulation of actin cytoskeleton - Mus musculus (house mouse)	-6.29243	-3.72549	14062,16412,17532,17886,18481,18643,18645,22330,66214,67268,98932,107589,109711	F2r,Itgb1,Mras,Myh9,Pak3,Pfn1,Pfn2,Vcl,Rgcc,Myl12a,Myl9,Mylk,Actn1	13/231	Acta2+FB
12_Member	GO Biological Processes	GO:0034330	cell junction organization	-3.32997	-1.36933	12527,12552,12554,14062,16412,18213,18481,18643,18645,19211,22142,22330,106042,109711,192176	Cd9,Cdh11,Cdh13,F2r,Itgb1,Ntrk3,Pak3,Pfn1,Pfn2,Pten,Tuba1a,Vcl,Prickle1,Actn1,Flna	15/562	Acta2+FB
12_Member	WikiPathways	WP523	Regulation of actin cytoskeleton	-3.14252	-1.24473	14062,17532,18481,18643,22330,107589,109711	F2r,Mras,Pak3,Pfn1,Vcl,Mylk,Actn1	7/150	Acta2+FB
12_Member	KEGG Pathway	mmu04015	Rap1 signaling pathway - Mus musculus (house mouse)	-2.2711	-0.60365	14062,16412,17532,18643,18645,19395,93737	F2r,Itgb1,Mras,Pfn1,Pfn2,Rasgrp2,Pard6g	7/214	Acta2+FB
12_Member	GO Biological Processes	GO:0050808	synapse organization	-2.12851	-0.507805	14062,16412,18213,18481,18643,18645,19211,22142,192176	F2r,Itgb1,Ntrk3,Pak3,Pfn1,Pfn2,Pten,Tuba1a,Flna	9/346	Acta2+FB
13_Summary	GO Biological Processes	GO:0032970	regulation of actin filament-based process	-6.28114	-3.72356	11475,12798,14219,16765,17260,17886,18481,18643,18645,20563,22003,66214,69710,73112,192176,208177,260409,20257,11826,18213,55978,56455,399558,13617,13618,14062,18208,19211,23945,240672,17909,11739,51800,56312,66494,16412,16852,22004	Acta2,Cnn2,Ccn2,Stmn1,Mef2c,Myh9,Pak3,Pfn1,Pfn2,Slit2,Tpm1,Rgcc,Arap1,Abracl,Flna,Phldb2,Cdc42ep3,Stmn2,Aqp1,Ntrk3,Ift20,Dynll1,Flrt2,Ednra,Ednrb,F2r,Ntn1,Pten,Mgll,Dusp5,Myo10,Slc25a4,Bok,Nupr1,Prelid1,Itgb1,Lgals1,Tpm2	38/-	Acta2+FB
13_Member	GO Biological Processes	GO:0032970	regulation of actin filament-based process	-6.28114	-3.72356	11475,12798,14219,16765,17260,17886,18481,18643,18645,20563,22003,66214,69710,73112,192176,208177,260409	Acta2,Cnn2,Ccn2,Stmn1,Mef2c,Myh9,Pak3,Pfn1,Pfn2,Slit2,Tpm1,Rgcc,Arap1,Abracl,Flna,Phldb2,Cdc42ep3	17/402	Acta2+FB
13_Member	GO Biological Processes	GO:0110020	regulation of actomyosin structure organization	-5.75003	-3.27022	14219,16765,17260,18643,18645,22003,66214,69710,208177	Ccn2,Stmn1,Mef2c,Pfn1,Pfn2,Tpm1,Rgcc,Arap1,Phldb2	9/113	Acta2+FB
13_Member	GO Biological Processes	GO:0032231	regulation of actin filament bundle assembly	-5.68627	-3.22731	14219,16765,18643,18645,22003,66214,69710,192176,208177	Ccn2,Stmn1,Pfn1,Pfn2,Tpm1,Rgcc,Arap1,Flna,Phldb2	9/115	Acta2+FB
13_Member	GO Biological Processes	GO:0051492	regulation of stress fiber assembly	-5.21755	-2.80973	14219,16765,18643,18645,22003,66214,69710,208177	Ccn2,Stmn1,Pfn1,Pfn2,Tpm1,Rgcc,Arap1,Phldb2	8/99	Acta2+FB
13_Member	GO Biological Processes	GO:0110053	regulation of actin filament organization	-4.64531	-2.35329	14219,16765,18481,18643,18645,20563,22003,66214,69710,192176,208177,260409	Ccn2,Stmn1,Pak3,Pfn1,Pfn2,Slit2,Tpm1,Rgcc,Arap1,Flna,Phldb2,Cdc42ep3	12/280	Acta2+FB
13_Member	GO Biological Processes	GO:1902903	regulation of supramolecular fiber organization	-4.43317	-2.20545	14219,16765,17260,18481,18643,18645,20257,20563,22003,66214,69710,192176,208177,260409	Ccn2,Stmn1,Mef2c,Pak3,Pfn1,Pfn2,Stmn2,Slit2,Tpm1,Rgcc,Arap1,Flna,Phldb2,Cdc42ep3	14/393	Acta2+FB
13_Member	GO Biological Processes	GO:0032956	regulation of actin cytoskeleton organization	-4.32576	-2.12879	14219,16765,17260,18481,18643,18645,20563,22003,66214,69710,192176,208177,260409	Ccn2,Stmn1,Mef2c,Pak3,Pfn1,Pfn2,Slit2,Tpm1,Rgcc,Arap1,Flna,Phldb2,Cdc42ep3	13/351	Acta2+FB
13_Member	GO Biological Processes	GO:0032233	positive regulation of actin filament bundle assembly	-4.25737	-2.07501	14219,18643,18645,22003,66214,192176	Ccn2,Pfn1,Pfn2,Tpm1,Rgcc,Flna	6/68	Acta2+FB
13_Member	GO Biological Processes	GO:0044089	positive regulation of cellular component biogenesis	-3.93069	-1.82691	11826,14219,17886,18213,18643,18645,20563,22003,55978,56455,66214,69710,192176,208177,260409,399558	Aqp1,Ccn2,Myh9,Ntrk3,Pfn1,Pfn2,Slit2,Tpm1,Ift20,Dynll1,Rgcc,Arap1,Flna,Phldb2,Cdc42ep3,Flrt2	16/551	Acta2+FB
13_Member	GO Biological Processes	GO:0032272	negative regulation of protein polymerization	-3.92227	-1.82444	16765,18643,18645,20257,20563,22003	Stmn1,Pfn1,Pfn2,Stmn2,Slit2,Tpm1	6/78	Acta2+FB
13_Member	GO Biological Processes	GO:0090066	regulation of anatomical structure size	-3.61948	-1.58733	11475,11826,13617,13618,14062,18208,18213,18481,18643,18645,19211,20563,22003,23945,240672,260409	Acta2,Aqp1,Ednra,Ednrb,F2r,Ntn1,Ntrk3,Pak3,Pfn1,Pfn2,Pten,Slit2,Tpm1,Mgll,Dusp5,Cdc42ep3	16/587	Acta2+FB
13_Member	GO Biological Processes	GO:0120032	regulation of plasma membrane bounded cell projection assembly	-3.58605	-1.56394	11826,17909,18643,18645,20563,55978,56455,69710,260409	Aqp1,Myo10,Pfn1,Pfn2,Slit2,Ift20,Dynll1,Arap1,Cdc42ep3	9/212	Acta2+FB
13_Member	GO Biological Processes	GO:0051496	positive regulation of stress fiber assembly	-3.58106	-1.56142	14219,18643,18645,22003,66214	Ccn2,Pfn1,Pfn2,Tpm1,Rgcc	5/58	Acta2+FB
13_Member	GO Biological Processes	GO:0060491	regulation of cell projection assembly	-3.54102	-1.52715	11826,17909,18643,18645,20563,55978,56455,69710,260409	Aqp1,Myo10,Pfn1,Pfn2,Slit2,Ift20,Dynll1,Arap1,Cdc42ep3	9/215	Acta2+FB
13_Member	GO Biological Processes	GO:0051494	negative regulation of cytoskeleton organization	-3.52617	-1.52109	16765,18643,18645,20257,20563,22003,69710,208177	Stmn1,Pfn1,Pfn2,Stmn2,Slit2,Tpm1,Arap1,Phldb2	8/171	Acta2+FB
13_Member	GO Biological Processes	GO:0010639	negative regulation of organelle organization	-3.52231	-1.51962	11739,16765,18643,18645,20257,20563,22003,51800,56312,66494,69710,208177	Slc25a4,Stmn1,Pfn1,Pfn2,Stmn2,Slit2,Tpm1,Bok,Nupr1,Prelid1,Arap1,Phldb2	12/368	Acta2+FB
13_Member	GO Biological Processes	GO:1902904	negative regulation of supramolecular fiber organization	-3.49216	-1.49885	16765,18643,18645,20257,20563,22003,69710,208177	Stmn1,Pfn1,Pfn2,Stmn2,Slit2,Tpm1,Arap1,Phldb2	8/173	Acta2+FB
13_Member	GO Biological Processes	GO:0051497	negative regulation of stress fiber assembly	-3.47662	-1.4893	16765,18643,69710,208177	Stmn1,Pfn1,Arap1,Phldb2	4/34	Acta2+FB
13_Member	GO Biological Processes	GO:1902905	positive regulation of supramolecular fiber organization	-3.32913	-1.36933	14219,18643,18645,20257,22003,66214,192176,260409	Ccn2,Pfn1,Pfn2,Stmn2,Tpm1,Rgcc,Flna,Cdc42ep3	8/183	Acta2+FB
13_Member	GO Biological Processes	GO:0051129	negative regulation of cellular component organization	-3.23695	-1.29979	11739,12798,16412,16765,16852,18208,18643,18645,19211,20257,20563,22003,51800,56312,66494,69710,192176,208177	Slc25a4,Cnn2,Itgb1,Stmn1,Lgals1,Ntn1,Pfn1,Pfn2,Pten,Stmn2,Slit2,Tpm1,Bok,Nupr1,Prelid1,Arap1,Flna,Phldb2	18/765	Acta2+FB
13_Member	GO Biological Processes	GO:0032232	negative regulation of actin filament bundle assembly	-3.20199	-1.28185	16765,18643,69710,208177	Stmn1,Pfn1,Arap1,Phldb2	4/40	Acta2+FB
13_Member	GO Biological Processes	GO:0051495	positive regulation of cytoskeleton organization	-3.14761	-1.24795	14219,18643,18645,20257,22003,66214,192176,260409	Ccn2,Pfn1,Pfn2,Stmn2,Tpm1,Rgcc,Flna,Cdc42ep3	8/195	Acta2+FB
13_Member	GO Biological Processes	GO:0051493	regulation of cytoskeleton organization	-3.13021	-1.23613	14219,16765,17260,18481,18643,18645,20257,20563,22003,66214,69710,192176,208177,260409	Ccn2,Stmn1,Mef2c,Pak3,Pfn1,Pfn2,Stmn2,Slit2,Tpm1,Rgcc,Arap1,Flna,Phldb2,Cdc42ep3	14/526	Acta2+FB
13_Member	Reactome Gene Sets	R-MMU-376176	Signaling by ROBO receptors	-3.09289	-1.21226	18643,18645,20563	Pfn1,Pfn2,Slit2	3/19	Acta2+FB
13_Member	GO Biological Processes	GO:0032271	regulation of protein polymerization	-2.99322	-1.14137	16765,18481,18643,18645,20257,20563,22003,260409	Stmn1,Pak3,Pfn1,Pfn2,Stmn2,Slit2,Tpm1,Cdc42ep3	8/206	Acta2+FB
13_Member	GO Biological Processes	GO:0120034	positive regulation of plasma membrane bounded cell projection assembly	-2.95493	-1.10809	11826,18643,55978,56455,69710,260409	Aqp1,Pfn1,Ift20,Dynll1,Arap1,Cdc42ep3	6/118	Acta2+FB
13_Member	GO Biological Processes	GO:0032535	regulation of cellular component size	-2.58655	-0.833182	11826,18208,18213,18481,18643,18645,19211,20563,22003,23945,260409	Aqp1,Ntn1,Ntrk3,Pak3,Pfn1,Pfn2,Pten,Slit2,Tpm1,Mgll,Cdc42ep3	11/411	Acta2+FB
13_Member	GO Biological Processes	GO:0030837	negative regulation of actin filament polymerization	-2.48933	-0.758208	18643,18645,20563,22003	Pfn1,Pfn2,Slit2,Tpm1	4/62	Acta2+FB
13_Member	GO Biological Processes	GO:0030833	regulation of actin filament polymerization	-2.48725	-0.757396	18481,18643,18645,20563,22003,260409	Pak3,Pfn1,Pfn2,Slit2,Tpm1,Cdc42ep3	6/146	Acta2+FB
13_Member	GO Biological Processes	GO:0031333	negative regulation of protein-containing complex assembly	-2.41545	-0.708698	16765,18643,18645,20257,20563,22003	Stmn1,Pfn1,Pfn2,Stmn2,Slit2,Tpm1	6/151	Acta2+FB
13_Member	GO Biological Processes	GO:0008064	regulation of actin polymerization or depolymerization	-2.21694	-0.567544	18481,18643,18645,20563,22003,260409	Pak3,Pfn1,Pfn2,Slit2,Tpm1,Cdc42ep3	6/166	Acta2+FB
13_Member	GO Biological Processes	GO:0043462	regulation of ATP-dependent activity	-2.21448	-0.567544	18643,18645,22003,22004	Pfn1,Pfn2,Tpm1,Tpm2	4/74	Acta2+FB
13_Member	GO Biological Processes	GO:0010638	positive regulation of organelle organization	-2.20096	-0.556983	11739,14219,18643,18645,20257,22003,51800,55978,56455,66214,192176,260409	Slc25a4,Ccn2,Pfn1,Pfn2,Stmn2,Tpm1,Bok,Ift20,Dynll1,Rgcc,Flna,Cdc42ep3	12/529	Acta2+FB
13_Member	GO Biological Processes	GO:0030832	regulation of actin filament length	-2.17999	-0.547296	18481,18643,18645,20563,22003,260409	Pak3,Pfn1,Pfn2,Slit2,Tpm1,Cdc42ep3	6/169	Acta2+FB
13_Member	GO Biological Processes	GO:0032781	positive regulation of ATP-dependent activity	-2.00849	-0.415436	18643,18645,22003	Pfn1,Pfn2,Tpm1	3/45	Acta2+FB
14_Summary	GO Biological Processes	GO:0085029	extracellular matrix assembly	-6.21167	-3.6708	12825,14230,23876,57764,76293,106042,14119,16412,17150	Col3a1,Fkbp10,Fbln5,Ntn4,Mfap4,Prickle1,Fbn2,Itgb1,Mfap2	9/-	Acta2+FB
14_Member	GO Biological Processes	GO:0085029	extracellular matrix assembly	-6.21167	-3.6708	12825,14230,23876,57764,76293,106042	Col3a1,Fkbp10,Fbln5,Ntn4,Mfap4,Prickle1	6/32	Acta2+FB
14_Member	Reactome Gene Sets	R-MMU-2129379	Molecules associated with elastic fibres	-4.84818	-2.52255	14119,16412,17150,23876,76293	Fbn2,Itgb1,Mfap2,Fbln5,Mfap4	5/32	Acta2+FB
14_Member	Reactome Gene Sets	R-MMU-1566948	Elastic fibre formation	-4.41621	-2.19877	14119,16412,17150,23876,76293	Fbn2,Itgb1,Mfap2,Fbln5,Mfap4	5/39	Acta2+FB
14_Member	GO Biological Processes	GO:0048251	elastic fiber assembly	-3.83652	-1.7645	12825,23876,76293	Col3a1,Fbln5,Mfap4	3/11	Acta2+FB
15_Summary	Reactome Gene Sets	R-MMU-5627123	RHO GTPases activate PAKs	-6.17069	-3.63793	17886,17904,18481,98932,192176,12306,18643,18645,21416,22142,22154,56455,67268	Myh9,Myl6,Pak3,Myl9,Flna,Anxa2,Pfn1,Pfn2,Tcf7l2,Tuba1a,Tubb5,Dynll1,Myl12a	13/-	Acta2+FB
15_Member	Reactome Gene Sets	R-MMU-5627123	RHO GTPases activate PAKs	-6.17069	-3.63793	17886,17904,18481,98932,192176	Myh9,Myl6,Pak3,Myl9,Flna	5/18	Acta2+FB
15_Member	KEGG Pathway	mmu05132	Salmonella infection - Mus musculus (house mouse)	-4.3593	-2.15485	12306,18481,18643,18645,21416,22142,22154,56455,67268,98932,192176	Anxa2,Pak3,Pfn1,Pfn2,Tcf7l2,Tuba1a,Tubb5,Dynll1,Myl12a,Myl9,Flna	11/253	Acta2+FB
15_Member	Reactome Gene Sets	R-MMU-195258	RHO GTPase Effectors	-3.22041	-1.29024	17886,17904,18481,18643,18645,22142,56455,98932,192176	Myh9,Myl6,Pak3,Pfn1,Pfn2,Tuba1a,Dynll1,Myl9,Flna	9/238	Acta2+FB
16_Summary	GO Biological Processes	GO:0042692	muscle cell differentiation	-6.04015	-3.52319	12527,13007,13617,13618,16412,17260,17886,21955,22003,55978,98932,106042,109711,226101,243931,12798,19211,22154,192176,319939,22004	Cd9,Csrp1,Ednra,Ednrb,Itgb1,Mef2c,Myh9,Tnnt1,Tpm1,Ift20,Myl9,Prickle1,Actn1,Myof,Tshz3,Cnn2,Pten,Tubb5,Flna,Tns3,Tpm2	21/-	Acta2+FB
16_Member	GO Biological Processes	GO:0042692	muscle cell differentiation	-6.04015	-3.52319	12527,13007,13617,13618,16412,17260,17886,21955,22003,55978,98932,106042,109711,226101,243931	Cd9,Csrp1,Ednra,Ednrb,Itgb1,Mef2c,Myh9,Tnnt1,Tpm1,Ift20,Myl9,Prickle1,Actn1,Myof,Tshz3	15/327	Acta2+FB
16_Member	GO Biological Processes	GO:0055001	muscle cell development	-3.90822	-1.81333	13007,13617,16412,21955,22003,98932,106042,109711,226101	Csrp1,Ednra,Itgb1,Tnnt1,Tpm1,Myl9,Prickle1,Actn1,Myof	9/192	Acta2+FB
16_Member	GO Biological Processes	GO:0031032	actomyosin structure organization	-3.77458	-1.71951	12798,13007,16412,17886,21955,22003,98932	Cnn2,Csrp1,Itgb1,Myh9,Tnnt1,Tpm1,Myl9	7/118	Acta2+FB
16_Member	GO Biological Processes	GO:0051146	striated muscle cell differentiation	-3.77247	-1.71951	12527,13007,16412,17260,17886,21955,22003,55978,98932,106042	Cd9,Csrp1,Itgb1,Mef2c,Myh9,Tnnt1,Tpm1,Ift20,Myl9,Prickle1	10/246	Acta2+FB
16_Member	GO Biological Processes	GO:0030239	myofibril assembly	-3.41248	-1.43513	13007,16412,21955,22003,98932	Csrp1,Itgb1,Tnnt1,Tpm1,Myl9	5/63	Acta2+FB
16_Member	GO Biological Processes	GO:0055002	striated muscle cell development	-3.31851	-1.36512	13007,16412,21955,22003,98932	Csrp1,Itgb1,Tnnt1,Tpm1,Myl9	5/66	Acta2+FB
16_Member	GO Biological Processes	GO:0045214	sarcomere organization	-3.20199	-1.28185	13007,16412,21955,22003	Csrp1,Itgb1,Tnnt1,Tpm1	4/40	Acta2+FB
16_Member	GO Biological Processes	GO:0010927	cellular component assembly involved in morphogenesis	-2.91721	-1.08181	12527,13007,16412,21955,22003,98932	Cd9,Csrp1,Itgb1,Tnnt1,Tpm1,Myl9	6/120	Acta2+FB
16_Member	GO Biological Processes	GO:0140694	non-membrane-bounded organelle assembly	-2.80338	-0.994597	13007,16412,19211,21955,22003,22154,98932,106042,192176,319939	Csrp1,Itgb1,Pten,Tnnt1,Tpm1,Tubb5,Myl9,Prickle1,Flna,Tns3	10/328	Acta2+FB
16_Member	Reactome Gene Sets	R-MMU-390522	Striated Muscle Contraction	-2.42449	-0.71402	21955,22003,22004	Tnnt1,Tpm1,Tpm2	3/32	Acta2+FB
17_Summary	Reactome Gene Sets	R-MMU-194315	Signaling by Rho GTPases	-5.99135	-3.48208	11857,12709,16412,17886,17904,18481,18643,18645,20257,22142,56455,69710,98932,109711,192176,195727,216197,233103,243362,260409	Arhgdib,Ckb,Itgb1,Myh9,Myl6,Pak3,Pfn1,Pfn2,Stmn2,Tuba1a,Dynll1,Arap1,Myl9,Actn1,Flna,Nhs,Ckap4,Garre1,Stard13,Cdc42ep3	20/-	Acta2+FB
17_Member	Reactome Gene Sets	R-MMU-194315	Signaling by Rho GTPases	-5.99135	-3.48208	11857,12709,16412,17886,17904,18481,18643,18645,20257,22142,56455,69710,98932,109711,192176,195727,216197,233103,243362,260409	Arhgdib,Ckb,Itgb1,Myh9,Myl6,Pak3,Pfn1,Pfn2,Stmn2,Tuba1a,Dynll1,Arap1,Myl9,Actn1,Flna,Nhs,Ckap4,Garre1,Stard13,Cdc42ep3	20/572	Acta2+FB
17_Member	Reactome Gene Sets	R-MMU-9716542	Signaling by Rho GTPases, Miro GTPases and RHOBTB3	-5.81877	-3.32448	11857,12709,16412,17886,17904,18481,18643,18645,20257,22142,56455,69710,98932,109711,192176,195727,216197,233103,243362,260409	Arhgdib,Ckb,Itgb1,Myh9,Myl6,Pak3,Pfn1,Pfn2,Stmn2,Tuba1a,Dynll1,Arap1,Myl9,Actn1,Flna,Nhs,Ckap4,Garre1,Stard13,Cdc42ep3	20/587	Acta2+FB
17_Member	Reactome Gene Sets	R-MMU-9012999	RHO GTPase cycle	-3.24782	-1.30281	11857,12709,16412,18481,20257,69710,109711,195727,216197,233103,243362,260409	Arhgdib,Ckb,Itgb1,Pak3,Stmn2,Arap1,Actn1,Nhs,Ckap4,Garre1,Stard13,Cdc42ep3	12/395	Acta2+FB
17_Member	Reactome Gene Sets	R-MMU-9013149	RAC1 GTPase cycle	-2.25476	-0.592751	11857,16412,18481,69710,195727,233103	Arhgdib,Itgb1,Pak3,Arap1,Nhs,Garre1	6/163	Acta2+FB
18_Summary	GO Biological Processes	GO:0001501	skeletal system development	-5.93588	-3.43416	11595,12111,12406,12814,12825,12832,12842,13617,14119,14219,17260,20692,22402,23876,27973,30953,76566,208618,231633,12831,114679	Acan,Bgn,Serpinh1,Col11a1,Col3a1,Col5a2,Col1a1,Ednra,Fbn2,Ccn2,Mef2c,Sparc,Ccn4,Fbln5,Vkorc1,Schip1,Rflnb,Etl4,Tmem119,Col5a1,Selenom	21/-	Acta2+FB
18_Member	GO Biological Processes	GO:0001501	skeletal system development	-5.93588	-3.43416	11595,12111,12406,12814,12825,12832,12842,13617,14119,14219,17260,20692,22402,23876,27973,30953,76566,208618,231633	Acan,Bgn,Serpinh1,Col11a1,Col3a1,Col5a2,Col1a1,Ednra,Fbn2,Ccn2,Mef2c,Sparc,Ccn4,Fbln5,Vkorc1,Schip1,Rflnb,Etl4,Tmem119	19/525	Acta2+FB
18_Member	GO Biological Processes	GO:0048705	skeletal system morphogenesis	-4.23719	-2.06547	11595,12406,12814,12825,12842,14119,14219,17260,30953,76566,231633	Acan,Serpinh1,Col11a1,Col3a1,Col1a1,Fbn2,Ccn2,Mef2c,Schip1,Rflnb,Tmem119	11/261	Acta2+FB
18_Member	GO Biological Processes	GO:0061448	connective tissue development	-3.63298	-1.59572	11595,12111,12406,12814,12825,12831,12842,14219,17260,114679	Acan,Bgn,Serpinh1,Col11a1,Col3a1,Col5a1,Col1a1,Ccn2,Mef2c,Selenom	10/256	Acta2+FB
18_Member	GO Biological Processes	GO:0002062	chondrocyte differentiation	-3.50279	-1.50439	11595,12406,12814,12825,14219,17260	Acan,Serpinh1,Col11a1,Col3a1,Ccn2,Mef2c	6/93	Acta2+FB
18_Member	GO Biological Processes	GO:0051216	cartilage development	-3.23655	-1.29979	11595,12111,12406,12814,12825,12842,14219,17260	Acan,Bgn,Serpinh1,Col11a1,Col3a1,Col1a1,Ccn2,Mef2c	8/189	Acta2+FB
18_Member	GO Biological Processes	GO:0001502	cartilage condensation	-2.96165	-1.11314	11595,12814,14219	Acan,Col11a1,Ccn2	3/21	Acta2+FB
18_Member	GO Biological Processes	GO:0098743	cell aggregation	-2.84356	-1.02866	11595,12814,14219	Acan,Col11a1,Ccn2	3/23	Acta2+FB
18_Member	GO Biological Processes	GO:0002063	chondrocyte development	-2.50519	-0.771518	11595,12406,12814	Acan,Serpinh1,Col11a1	3/30	Acta2+FB
19_Summary	GO Biological Processes	GO:0045596	negative regulation of cell differentiation	-5.76774	-3.28074	12443,12571,12831,12832,13618,14190,16412,16658,18208,18213,19211,20563,21416,21672,22402,52662,76566,79362,106042,114774,231633,269951,329278	Ccnd1,Cdk6,Col5a1,Col5a2,Ednrb,Fgl2,Itgb1,Mafb,Ntn1,Ntrk3,Pten,Slit2,Tcf7l2,Prdx2,Ccn4,Ldlrad4,Rflnb,Bhlhe41,Prickle1,Pawr,Tmem119,Idh2,Tnn	23/-	Acta2+FB
19_Member	GO Biological Processes	GO:0045596	negative regulation of cell differentiation	-5.76774	-3.28074	12443,12571,12831,12832,13618,14190,16412,16658,18208,18213,19211,20563,21416,21672,22402,52662,76566,79362,106042,114774,231633,269951,329278	Ccnd1,Cdk6,Col5a1,Col5a2,Ednrb,Fgl2,Itgb1,Mafb,Ntn1,Ntrk3,Pten,Slit2,Tcf7l2,Prdx2,Ccn4,Ldlrad4,Rflnb,Bhlhe41,Prickle1,Pawr,Tmem119,Idh2,Tnn	23/757	Acta2+FB
19_Member	GO Biological Processes	GO:0010721	negative regulation of cell development	-3.42997	-1.44586	12571,13618,14190,16658,18208,18213,19211,20563,21672,76566,269951	Cdk6,Ednrb,Fgl2,Mafb,Ntn1,Ntrk3,Pten,Slit2,Prdx2,Rflnb,Idh2	11/323	Acta2+FB
20_Summary	GO Biological Processes	GO:0032964	collagen biosynthetic process	-5.74039	-3.26866	12406,12831,12842,52377	Serpinh1,Col5a1,Col1a1,Rcn3	4/-	Acta2+FB
20_Member	GO Biological Processes	GO:0032964	collagen biosynthetic process	-5.74039	-3.26866	12406,12831,12842,52377	Serpinh1,Col5a1,Col1a1,Rcn3	4/10	Acta2+FB
20_Member	GO Biological Processes	GO:0032963	collagen metabolic process	-2.54114	-0.801035	12406,12831,12842,52377	Serpinh1,Col5a1,Col1a1,Rcn3	4/60	Acta2+FB
1_Summary	GO Biological Processes	GO:0040013	negative regulation of locomotion	-9.6053	-5.34015	13179,13479,13482,15116,16011,19091,19271,20319,20348,20349,21814,50768,55985,56363,69550,77569,117600,246707,260315	Dcn,Dpep1,Dpp4,Has1,Igfbp5,Prkg1,Ptprj,Sfrp2,Sema3c,Sema3e,Tgfbr3,Dlc1,Cxcl13,Tmeff2,Bst2,Limch1,Srgap1,Emilin2,Nav3	19/-	Dpp4+FB
1_Member	GO Biological Processes	GO:0040013	negative regulation of locomotion	-9.6053	-5.34015	13179,13479,13482,15116,16011,19091,19271,20319,20348,20349,21814,50768,55985,56363,69550,77569,117600,246707,260315	Dcn,Dpep1,Dpp4,Has1,Igfbp5,Prkg1,Ptprj,Sfrp2,Sema3c,Sema3e,Tgfbr3,Dlc1,Cxcl13,Tmeff2,Bst2,Limch1,Srgap1,Emilin2,Nav3	19/358	Dpp4+FB
1_Member	GO Biological Processes	GO:0030336	negative regulation of cell migration	-8.79175	-5.17574	13179,13479,13482,15116,16011,19091,19271,20319,21814,50768,55985,56363,69550,77569,117600,246707,260315	Dcn,Dpep1,Dpp4,Has1,Igfbp5,Prkg1,Ptprj,Sfrp2,Tgfbr3,Dlc1,Cxcl13,Tmeff2,Bst2,Limch1,Srgap1,Emilin2,Nav3	17/313	Dpp4+FB
1_Member	GO Biological Processes	GO:2000146	negative regulation of cell motility	-8.525	-5.10495	13179,13479,13482,15116,16011,19091,19271,20319,21814,50768,55985,56363,69550,77569,117600,246707,260315	Dcn,Dpep1,Dpp4,Has1,Igfbp5,Prkg1,Ptprj,Sfrp2,Tgfbr3,Dlc1,Cxcl13,Tmeff2,Bst2,Limch1,Srgap1,Emilin2,Nav3	17/326	Dpp4+FB
2_Summary	GO Biological Processes	GO:0007167	enzyme-linked receptor protein signaling pathway	-9.08294	-5.17574	11835,12163,13649,14205,14360,16011,18027,18160,18791,19271,19663,20319,21687,21813,21814,26362,58994,67888,71660,71785,74055,83453,216616,399558	Ar,Bmp8a,Egfr,Vegfd,Fyn,Igfbp5,Nfia,Npr1,Plat,Ptprj,Rbpms,Sfrp2,Tek,Tgfbr2,Tgfbr3,Axl,Smpd3,Tmem100,Rarres2,Pdgfd,Plce1,Chrdl1,Efemp1,Flrt2	24/-	Dpp4+FB
2_Member	GO Biological Processes	GO:0007167	enzyme-linked receptor protein signaling pathway	-9.08294	-5.17574	11835,12163,13649,14205,14360,16011,18027,18160,18791,19271,19663,20319,21687,21813,21814,26362,58994,67888,71660,71785,74055,83453,216616,399558	Ar,Bmp8a,Egfr,Vegfd,Fyn,Igfbp5,Nfia,Npr1,Plat,Ptprj,Rbpms,Sfrp2,Tek,Tgfbr2,Tgfbr3,Axl,Smpd3,Tmem100,Rarres2,Pdgfd,Plce1,Chrdl1,Efemp1,Flrt2	24/629	Dpp4+FB
2_Member	GO Biological Processes	GO:0007169	transmembrane receptor protein tyrosine kinase signaling pathway	-5.74392	-2.98392	11835,13649,14205,14360,16011,18791,19271,21687,26362,58994,71660,71785,74055,216616,399558	Ar,Egfr,Vegfd,Fyn,Igfbp5,Plat,Ptprj,Tek,Axl,Smpd3,Rarres2,Pdgfd,Plce1,Efemp1,Flrt2	15/400	Dpp4+FB
3_Summary	GO Biological Processes	GO:0030198	extracellular matrix organization	-8.70792	-5.17574	12818,14268,15116,16949,18073,19288,20319,23794,54409,56429,58994,77739,81877,219151,226519,399558	Col14a1,Fn1,Has1,Loxl1,Nid1,Ptx3,Sfrp2,Adamts5,Ramp2,Dpt,Smpd3,Adamtsl1,Tnxb,Scara3,Lamc1,Flrt2	16/-	Dpp4+FB
3_Member	GO Biological Processes	GO:0030198	extracellular matrix organization	-8.70792	-5.17574	12818,14268,15116,16949,18073,19288,20319,23794,54409,56429,58994,77739,81877,219151,226519,399558	Col14a1,Fn1,Has1,Loxl1,Nid1,Ptx3,Sfrp2,Adamts5,Ramp2,Dpt,Smpd3,Adamtsl1,Tnxb,Scara3,Lamc1,Flrt2	16/276	Dpp4+FB
3_Member	GO Biological Processes	GO:0045229	external encapsulating structure organization	-8.68528	-5.17574	12818,14268,15116,16949,18073,19288,20319,23794,54409,56429,58994,77739,81877,219151,226519,399558	Col14a1,Fn1,Has1,Loxl1,Nid1,Ptx3,Sfrp2,Adamts5,Ramp2,Dpt,Smpd3,Adamtsl1,Tnxb,Scara3,Lamc1,Flrt2	16/277	Dpp4+FB
3_Member	GO Biological Processes	GO:0043062	extracellular structure organization	-8.66273	-5.17574	12818,14268,15116,16949,18073,19288,20319,23794,54409,56429,58994,77739,81877,219151,226519,399558	Col14a1,Fn1,Has1,Loxl1,Nid1,Ptx3,Sfrp2,Adamts5,Ramp2,Dpt,Smpd3,Adamtsl1,Tnxb,Scara3,Lamc1,Flrt2	16/278	Dpp4+FB
3_Member	GO Biological Processes	GO:0030199	collagen fibril organization	-3.98372	-1.5878	12818,16949,20319,56429,81877	Col14a1,Loxl1,Sfrp2,Dpt,Tnxb	5/55	Dpp4+FB
3_Member	GO Biological Processes	GO:0085029	extracellular matrix assembly	-3.82069	-1.47859	15116,54409,58994,81877	Has1,Ramp2,Smpd3,Tnxb	4/32	Dpp4+FB
4_Summary	GO Biological Processes	GO:0061448	connective tissue development	-8.25669	-4.94116	12163,13405,13592,13601,18027,18295,20319,20678,21417,21813,58994,66175,107587,231991,235320,21859,21922,108655,242509,20348	Bmp8a,Dmd,Ebf2,Ecm1,Nfia,Ogn,Sfrp2,Sox5,Zeb1,Tgfbr2,Smpd3,Mustn1,Osr2,Creb5,Zbtb16,Timp3,Clec3b,Foxp1,Bnc2,Sema3c	20/-	Dpp4+FB
4_Member	GO Biological Processes	GO:0061448	connective tissue development	-8.25669	-4.94116	12163,13405,13592,13601,18027,18295,20319,20678,21417,21813,58994,66175,107587,231991,235320	Bmp8a,Dmd,Ebf2,Ecm1,Nfia,Ogn,Sfrp2,Sox5,Zeb1,Tgfbr2,Smpd3,Mustn1,Osr2,Creb5,Zbtb16	15/256	Dpp4+FB
4_Member	GO Biological Processes	GO:0051216	cartilage development	-7.08799	-4.12387	12163,13601,18027,18295,20319,20678,21417,21813,58994,66175,107587,235320	Bmp8a,Ecm1,Nfia,Ogn,Sfrp2,Sox5,Zeb1,Tgfbr2,Smpd3,Mustn1,Osr2,Zbtb16	12/189	Dpp4+FB
4_Member	GO Biological Processes	GO:0001501	skeletal system development	-5.57246	-2.83879	12163,13405,13601,18027,18295,20319,20678,21417,21813,21859,21922,58994,66175,107587,108655,235320,242509	Bmp8a,Dmd,Ecm1,Nfia,Ogn,Sfrp2,Sox5,Zeb1,Tgfbr2,Timp3,Clec3b,Smpd3,Mustn1,Osr2,Foxp1,Zbtb16,Bnc2	17/525	Dpp4+FB
4_Member	GO Biological Processes	GO:0060348	bone development	-4.65473	-2.06168	13405,13601,18295,21813,21859,58994,107587,108655,235320,242509	Dmd,Ecm1,Ogn,Tgfbr2,Timp3,Smpd3,Osr2,Foxp1,Zbtb16,Bnc2	10/223	Dpp4+FB
4_Member	GO Biological Processes	GO:0048736	appendage development	-2.02268	-0.279978	13405,18027,20319,20348,107587,235320	Dmd,Nfia,Sfrp2,Sema3c,Osr2,Zbtb16	6/211	Dpp4+FB
4_Member	GO Biological Processes	GO:0060173	limb development	-2.02268	-0.279978	13405,18027,20319,20348,107587,235320	Dmd,Nfia,Sfrp2,Sema3c,Osr2,Zbtb16	6/211	Dpp4+FB
5_Summary	GO Biological Processes	GO:0070848	response to growth factor	-8.25206	-4.94116	11906,12163,13649,14205,14360,15116,18027,18584,20319,20678,21813,21814,54409,55985,58994,67888,71785,83453,105349,399558	Zfhx3,Bmp8a,Egfr,Vegfd,Fyn,Has1,Nfia,Pde8a,Sfrp2,Sox5,Tgfbr2,Tgfbr3,Ramp2,Cxcl13,Smpd3,Tmem100,Pdgfd,Chrdl1,Akr1c18,Flrt2	20/-	Dpp4+FB
5_Member	GO Biological Processes	GO:0070848	response to growth factor	-8.25206	-4.94116	11906,12163,13649,14205,14360,15116,18027,18584,20319,20678,21813,21814,54409,55985,58994,67888,71785,83453,105349,399558	Zfhx3,Bmp8a,Egfr,Vegfd,Fyn,Has1,Nfia,Pde8a,Sfrp2,Sox5,Tgfbr2,Tgfbr3,Ramp2,Cxcl13,Smpd3,Tmem100,Pdgfd,Chrdl1,Akr1c18,Flrt2	20/481	Dpp4+FB
5_Member	GO Biological Processes	GO:0071363	cellular response to growth factor stimulus	-7.73878	-4.58758	12163,13649,14205,14360,15116,18027,18584,20319,20678,21813,21814,54409,55985,58994,67888,71785,83453,105349,399558	Bmp8a,Egfr,Vegfd,Fyn,Has1,Nfia,Pde8a,Sfrp2,Sox5,Tgfbr2,Tgfbr3,Ramp2,Cxcl13,Smpd3,Tmem100,Pdgfd,Chrdl1,Akr1c18,Flrt2	19/465	Dpp4+FB
5_Member	GO Biological Processes	GO:0071559	response to transforming growth factor beta	-4.43877	-1.89927	11906,12163,14360,20678,21813,21814,71785,105349	Zfhx3,Bmp8a,Fyn,Sox5,Tgfbr2,Tgfbr3,Pdgfd,Akr1c18	8/146	Dpp4+FB
5_Member	GO Biological Processes	GO:0071560	cellular response to transforming growth factor beta stimulus	-3.68213	-1.40821	12163,14360,20678,21813,21814,71785,105349	Bmp8a,Fyn,Sox5,Tgfbr2,Tgfbr3,Pdgfd,Akr1c18	7/141	Dpp4+FB
6_Summary	GO Biological Processes	GO:0045765	regulation of angiogenesis	-8.04755	-4.7824	11745,12266,12490,13179,13601,14205,14645,15945,19223,20292,20319,20349,21687,21813,54409,246707,11421,12778,14268,16775,19225,19271,20348,21814,22762,67888,67916,77446,231532,11835,13649,21417,50768,59036,12818,17069,23794,50490,108655,399558	Anxa3,C3,Cd34,Dcn,Ecm1,Vegfd,Glul,Cxcl10,Ptgis,Ccl11,Sfrp2,Sema3e,Tek,Tgfbr2,Ramp2,Emilin2,Ace,Ackr3,Fn1,Lama4,Ptgs2,Ptprj,Sema3c,Tgfbr3,Zfpm2,Tmem100,Plpp3,Heg1,Arhgap24,Ar,Egfr,Zeb1,Dlc1,Dact1,Col14a1,Ly6e,Adamts5,Nox4,Foxp1,Flrt2	40/-	Dpp4+FB
6_Member	GO Biological Processes	GO:0045765	regulation of angiogenesis	-8.04755	-4.7824	11745,12266,12490,13179,13601,14205,14645,15945,19223,20292,20319,20349,21687,21813,54409,246707	Anxa3,C3,Cd34,Dcn,Ecm1,Vegfd,Glul,Cxcl10,Ptgis,Ccl11,Sfrp2,Sema3e,Tek,Tgfbr2,Ramp2,Emilin2	16/307	Dpp4+FB
6_Member	GO Biological Processes	GO:1901342	regulation of vasculature development	-7.96812	-4.74437	11745,12266,12490,13179,13601,14205,14645,15945,19223,20292,20319,20349,21687,21813,54409,246707	Anxa3,C3,Cd34,Dcn,Ecm1,Vegfd,Glul,Cxcl10,Ptgis,Ccl11,Sfrp2,Sema3e,Tek,Tgfbr2,Ramp2,Emilin2	16/311	Dpp4+FB
6_Member	GO Biological Processes	GO:0001944	vasculature development	-7.84725	-4.66129	11421,12266,12778,13601,14205,14268,14645,16775,19225,19271,20319,20348,20349,21687,21813,21814,22762,54409,67888,67916,77446,231532	Ace,C3,Ackr3,Ecm1,Vegfd,Fn1,Glul,Lama4,Ptgs2,Ptprj,Sfrp2,Sema3c,Sema3e,Tek,Tgfbr2,Tgfbr3,Zfpm2,Ramp2,Tmem100,Plpp3,Heg1,Arhgap24	22/615	Dpp4+FB
6_Member	GO Biological Processes	GO:0001568	blood vessel development	-7.63588	-4.51686	11421,12778,13601,14205,14268,14645,16775,19225,19271,20319,20348,20349,21687,21813,21814,22762,54409,67888,67916,77446,231532	Ace,Ackr3,Ecm1,Vegfd,Fn1,Glul,Lama4,Ptgs2,Ptprj,Sfrp2,Sema3c,Sema3e,Tek,Tgfbr2,Tgfbr3,Zfpm2,Ramp2,Tmem100,Plpp3,Heg1,Arhgap24	21/577	Dpp4+FB
6_Member	GO Biological Processes	GO:0035239	tube morphogenesis	-7.46909	-4.38003	11421,11835,12778,13601,13649,14205,14268,14645,19225,19271,20292,20319,20349,21417,21687,21813,21814,22762,50768,54409,59036,67888,77446,231532	Ace,Ar,Ackr3,Ecm1,Egfr,Vegfd,Fn1,Glul,Ptgs2,Ptprj,Ccl11,Sfrp2,Sema3e,Zeb1,Tek,Tgfbr2,Tgfbr3,Zfpm2,Dlc1,Ramp2,Dact1,Tmem100,Heg1,Arhgap24	24/762	Dpp4+FB
6_Member	GO Biological Processes	GO:0045766	positive regulation of angiogenesis	-7.2684	-4.25853	11745,12266,12490,13601,14205,19223,20292,20319,21687,21813,54409,246707	Anxa3,C3,Cd34,Ecm1,Vegfd,Ptgis,Ccl11,Sfrp2,Tek,Tgfbr2,Ramp2,Emilin2	12/182	Dpp4+FB
6_Member	GO Biological Processes	GO:1904018	positive regulation of vasculature development	-7.2684	-4.25853	11745,12266,12490,13601,14205,19223,20292,20319,21687,21813,54409,246707	Anxa3,C3,Cd34,Ecm1,Vegfd,Ptgis,Ccl11,Sfrp2,Tek,Tgfbr2,Ramp2,Emilin2	12/182	Dpp4+FB
6_Member	GO Biological Processes	GO:0001570	vasculogenesis	-7.12765	-4.14125	12778,19271,21687,21813,21814,22762,54409,67888,77446	Ackr3,Ptprj,Tek,Tgfbr2,Tgfbr3,Zfpm2,Ramp2,Tmem100,Heg1	9/90	Dpp4+FB
6_Member	GO Biological Processes	GO:0048514	blood vessel morphogenesis	-7.05788	-4.11495	11421,12778,13601,14205,14268,14645,19225,19271,20319,20349,21687,21813,21814,22762,54409,67888,77446,231532	Ace,Ackr3,Ecm1,Vegfd,Fn1,Glul,Ptgs2,Ptprj,Sfrp2,Sema3e,Tek,Tgfbr2,Tgfbr3,Zfpm2,Ramp2,Tmem100,Heg1,Arhgap24	18/461	Dpp4+FB
6_Member	GO Biological Processes	GO:0007507	heart development	-5.8809	-3.06291	11421,12818,14268,17069,19271,20319,20348,21687,21813,21814,22762,23794,50490,50768,54409,67888,77446,108655,399558	Ace,Col14a1,Fn1,Ly6e,Ptprj,Sfrp2,Sema3c,Tek,Tgfbr2,Tgfbr3,Zfpm2,Adamts5,Nox4,Dlc1,Ramp2,Tmem100,Heg1,Foxp1,Flrt2	19/614	Dpp4+FB
6_Member	GO Biological Processes	GO:0001525	angiogenesis	-5.82238	-3.03435	11421,12778,13601,14205,14268,14645,19225,20319,20349,21687,21813,54409,67888,231532	Ace,Ackr3,Ecm1,Vegfd,Fn1,Glul,Ptgs2,Sfrp2,Sema3e,Tek,Tgfbr2,Ramp2,Tmem100,Arhgap24	14/343	Dpp4+FB
7_Summary	GO Biological Processes	GO:0030335	positive regulation of cell migration	-7.32176	-4.26073	11745,12778,13649,14205,14268,15945,16011,19225,19271,20292,20348,20349,21687,21813,50490,55985,66922,67916,71660,71785,108655,13179,26362,105349,22436,11835,12266,13405,16012,18584,20319,21859,59036,73914,74055	Anxa3,Ackr3,Egfr,Vegfd,Fn1,Cxcl10,Igfbp5,Ptgs2,Ptprj,Ccl11,Sema3c,Sema3e,Tek,Tgfbr2,Nox4,Cxcl13,Rras2,Plpp3,Rarres2,Pdgfd,Foxp1,Dcn,Axl,Akr1c18,Xdh,Ar,C3,Dmd,Igfbp6,Pde8a,Sfrp2,Timp3,Dact1,Irak3,Plce1	35/-	Dpp4+FB
7_Member	GO Biological Processes	GO:0030335	positive regulation of cell migration	-7.32176	-4.26073	11745,12778,13649,14205,14268,15945,16011,19225,19271,20292,20348,20349,21687,21813,50490,55985,66922,67916,71660,71785,108655	Anxa3,Ackr3,Egfr,Vegfd,Fn1,Cxcl10,Igfbp5,Ptgs2,Ptprj,Ccl11,Sema3c,Sema3e,Tek,Tgfbr2,Nox4,Cxcl13,Rras2,Plpp3,Rarres2,Pdgfd,Foxp1	21/602	Dpp4+FB
7_Member	GO Biological Processes	GO:2000147	positive regulation of cell motility	-6.98927	-4.06655	11745,12778,13649,14205,14268,15945,16011,19225,19271,20292,20348,20349,21687,21813,50490,55985,66922,67916,71660,71785,108655	Anxa3,Ackr3,Egfr,Vegfd,Fn1,Cxcl10,Igfbp5,Ptgs2,Ptprj,Ccl11,Sema3c,Sema3e,Tek,Tgfbr2,Nox4,Cxcl13,Rras2,Plpp3,Rarres2,Pdgfd,Foxp1	21/630	Dpp4+FB
7_Member	GO Biological Processes	GO:0040017	positive regulation of locomotion	-6.80777	-3.90435	11745,12778,13649,14205,14268,15945,16011,19225,19271,20292,20348,20349,21687,21813,50490,55985,66922,67916,71660,71785,108655	Anxa3,Ackr3,Egfr,Vegfd,Fn1,Cxcl10,Igfbp5,Ptgs2,Ptprj,Ccl11,Sema3c,Sema3e,Tek,Tgfbr2,Nox4,Cxcl13,Rras2,Plpp3,Rarres2,Pdgfd,Foxp1	21/646	Dpp4+FB
7_Member	GO Biological Processes	GO:0051897	positive regulation of phosphatidylinositol 3-kinase/protein kinase B signal transduction	-6.07389	-3.24011	13179,13649,14268,16011,19271,20349,21687,26362,50490,71785,105349	Dcn,Egfr,Fn1,Igfbp5,Ptprj,Sema3e,Tek,Axl,Nox4,Pdgfd,Akr1c18	11/193	Dpp4+FB
7_Member	GO Biological Processes	GO:0051896	regulation of phosphatidylinositol 3-kinase/protein kinase B signal transduction	-5.50726	-2.78618	13179,13649,14268,16011,19271,20349,21687,22436,26362,50490,71785,105349	Dcn,Egfr,Fn1,Igfbp5,Ptprj,Sema3e,Tek,Xdh,Axl,Nox4,Pdgfd,Akr1c18	12/266	Dpp4+FB
7_Member	GO Biological Processes	GO:0043408	regulation of MAPK cascade	-4.63456	-2.05065	11835,12266,12778,13405,13649,14268,16012,18584,19271,20292,20319,21687,21859,22436,50490,59036,71785,73914,74055	Ar,C3,Ackr3,Dmd,Egfr,Fn1,Igfbp6,Pde8a,Ptprj,Ccl11,Sfrp2,Tek,Timp3,Xdh,Nox4,Dact1,Pdgfd,Irak3,Plce1	19/751	Dpp4+FB
7_Member	GO Biological Processes	GO:0070372	regulation of ERK1 and ERK2 cascade	-3.74791	-1.42724	12266,12778,13405,13649,14268,18584,20292,21687,21859,50490,71785	C3,Ackr3,Dmd,Egfr,Fn1,Pde8a,Ccl11,Tek,Timp3,Nox4,Pdgfd	11/343	Dpp4+FB
7_Member	GO Biological Processes	GO:0043410	positive regulation of MAPK cascade	-3.11737	-1.03692	11835,12266,12778,13649,16012,18584,19271,20292,21687,22436,50490,71785,74055	Ar,C3,Ackr3,Egfr,Igfbp6,Pde8a,Ptprj,Ccl11,Tek,Xdh,Nox4,Pdgfd,Plce1	13/541	Dpp4+FB
7_Member	GO Biological Processes	GO:0070374	positive regulation of ERK1 and ERK2 cascade	-2.98274	-0.95059	12266,12778,13649,18584,20292,21687,50490,71785	C3,Ackr3,Egfr,Pde8a,Ccl11,Tek,Nox4,Pdgfd	8/239	Dpp4+FB
8_Summary	WikiPathways	WP200	Complement activation, classical pathway	-6.62001	-3.73508	12266,12268,13136,50908,50909,18791,19124,21824,15945,20292,55985,58809,71660,14360,15951,226691,226695,381308,11421,13649,13482,19271,108655	C3,C4b,Cd55,C1s1,C1ra,Plat,Procr,Thbd,Cxcl10,Ccl11,Cxcl13,Rnase4,Rarres2,Fyn,Ifi204,Ifi207,Ifi205,Ifi211,Ace,Egfr,Dpp4,Ptprj,Foxp1	23/-	Dpp4+FB
8_Member	WikiPathways	WP200	Complement activation, classical pathway	-6.62001	-3.73508	12266,12268,13136,50908,50909	C3,C4b,Cd55,C1s1,C1ra	5/17	Dpp4+FB
8_Member	KEGG Pathway	mmu04610	Complement and coagulation cascades - Mus musculus (house mouse)	-5.85398	-3.05123	12266,12268,13136,18791,19124,21824,50908,50909	C3,C4b,Cd55,Plat,Procr,Thbd,C1s1,C1ra	8/94	Dpp4+FB
8_Member	GO Biological Processes	GO:0006956	complement activation	-3.98372	-1.5878	12266,12268,13136,50908,50909	C3,C4b,Cd55,C1s1,C1ra	5/55	Dpp4+FB
8_Member	Reactome Gene Sets	R-MMU-977606	Regulation of Complement cascade	-3.61787	-1.37336	12266,12268,13136,50909	C3,C4b,Cd55,C1ra	4/36	Dpp4+FB
8_Member	GO Biological Processes	GO:0006958	complement activation, classical pathway	-3.57106	-1.34731	12266,13136,50908,50909	C3,Cd55,C1s1,C1ra	4/37	Dpp4+FB
8_Member	GO Biological Processes	GO:0006959	humoral immune response	-3.56398	-1.34508	12266,12268,13136,15945,20292,50908,50909,55985,58809,71660	C3,C4b,Cd55,Cxcl10,Ccl11,C1s1,C1ra,Cxcl13,Rnase4,Rarres2	10/302	Dpp4+FB
8_Member	GO Biological Processes	GO:0002455	humoral immune response mediated by circulating immunoglobulin	-3.35633	-1.22151	12266,13136,50908,50909	C3,Cd55,C1s1,C1ra	4/42	Dpp4+FB
8_Member	Reactome Gene Sets	R-MMU-166663	Initial triggering of complement	-3.20748	-1.10965	12266,12268,50909	C3,C4b,C1ra	3/20	Dpp4+FB
8_Member	Reactome Gene Sets	R-MMU-166658	Complement cascade	-3.20408	-1.10919	12266,12268,13136,50909	C3,C4b,Cd55,C1ra	4/46	Dpp4+FB
8_Member	GO Biological Processes	GO:0002253	activation of immune response	-2.87548	-0.868015	12266,12268,13136,14360,15951,50908,50909,226691,226695,381308	C3,C4b,Cd55,Fyn,Ifi204,C1s1,C1ra,Ifi207,Ifi205,Ifi211	10/371	Dpp4+FB
8_Member	KEGG Pathway	mmu05133	Pertussis - Mus musculus (house mouse)	-2.37396	-0.513649	12266,12268,50908,50909	C3,C4b,C1s1,C1ra	4/77	Dpp4+FB
8_Member	WikiPathways	WP1496	Oxidative damage response	-2.32372	-0.478532	12268,50908,50909	C4b,C1s1,C1ra	3/40	Dpp4+FB
8_Member	KEGG Pathway	mmu05171	Coronavirus disease - COVID-19 - Mus musculus (house mouse)	-2.25566	-0.429842	11421,12266,12268,13649,15945,50908,50909	Ace,C3,C4b,Egfr,Cxcl10,C1s1,C1ra	7/249	Dpp4+FB
8_Member	GO Biological Processes	GO:0050778	positive regulation of immune response	-2.14858	-0.363438	12266,12268,13136,13482,14360,15951,19271,50908,50909,108655,226691,226695,381308	C3,C4b,Cd55,Dpp4,Fyn,Ifi204,Ptprj,C1s1,C1ra,Foxp1,Ifi207,Ifi205,Ifi211	13/701	Dpp4+FB
9_Summary	GO Biological Processes	GO:0048729	tissue morphogenesis	-6.16042	-3.29321	11668,11835,13649,16011,17069,20292,20319,20348,20349,21687,21813,21814,22762,23794,50768,56363,67888,77446,226519,231532,16012	Aldh1a1,Ar,Egfr,Igfbp5,Ly6e,Ccl11,Sfrp2,Sema3c,Sema3e,Tek,Tgfbr2,Tgfbr3,Zfpm2,Adamts5,Dlc1,Tmeff2,Tmem100,Heg1,Lamc1,Arhgap24,Igfbp6	21/-	Dpp4+FB
9_Member	GO Biological Processes	GO:0048729	tissue morphogenesis	-6.16042	-3.29321	11668,11835,13649,16011,17069,20292,20319,20348,20349,21687,21813,21814,22762,23794,50768,56363,67888,77446,226519,231532	Aldh1a1,Ar,Egfr,Igfbp5,Ly6e,Ccl11,Sfrp2,Sema3c,Sema3e,Tek,Tgfbr2,Tgfbr3,Zfpm2,Adamts5,Dlc1,Tmeff2,Tmem100,Heg1,Lamc1,Arhgap24	20/647	Dpp4+FB
9_Member	GO Biological Processes	GO:0002009	morphogenesis of an epithelium	-3.70791	-1.42097	11668,11835,13649,16011,20292,20319,20348,20349,21687,21813,50768,56363,226519,231532	Aldh1a1,Ar,Egfr,Igfbp5,Ccl11,Sfrp2,Sema3c,Sema3e,Tek,Tgfbr2,Dlc1,Tmeff2,Lamc1,Arhgap24	14/533	Dpp4+FB
9_Member	GO Biological Processes	GO:0001569	branching involved in blood vessel morphogenesis	-3.39692	-1.24572	20319,20349,21687,21813	Sfrp2,Sema3e,Tek,Tgfbr2	4/41	Dpp4+FB
9_Member	GO Biological Processes	GO:0022612	gland morphogenesis	-3.13169	-1.04839	11835,13649,16011,20292,20348,21813	Ar,Egfr,Igfbp5,Ccl11,Sema3c,Tgfbr2	6/126	Dpp4+FB
9_Member	GO Biological Processes	GO:0043567	regulation of insulin-like growth factor receptor signaling pathway	-2.91622	-0.903927	11835,16011,16012	Ar,Igfbp5,Igfbp6	3/25	Dpp4+FB
9_Member	GO Biological Processes	GO:0060443	mammary gland morphogenesis	-2.8235	-0.823167	11835,16011,20292,21813	Ar,Igfbp5,Ccl11,Tgfbr2	4/58	Dpp4+FB
9_Member	GO Biological Processes	GO:0061138	morphogenesis of a branching epithelium	-2.78124	-0.801654	11835,20292,20319,20348,20349,21687,21813	Ar,Ccl11,Sfrp2,Sema3c,Sema3e,Tek,Tgfbr2	7/200	Dpp4+FB
9_Member	GO Biological Processes	GO:0001763	morphogenesis of a branching structure	-2.64974	-0.700563	11835,20292,20319,20348,20349,21687,21813	Ar,Ccl11,Sfrp2,Sema3c,Sema3e,Tek,Tgfbr2	7/211	Dpp4+FB
9_Member	GO Biological Processes	GO:0048754	branching morphogenesis of an epithelial tube	-2.50838	-0.601164	11835,20292,20319,20349,21687,21813	Ar,Ccl11,Sfrp2,Sema3e,Tek,Tgfbr2	6/167	Dpp4+FB
10_Summary	GO Biological Processes	GO:0048660	regulation of smooth muscle cell proliferation	-6.07389	-3.24011	13649,16011,18160,18295,19091,19225,21813,21859,58994,71785,108655,12818,21814,22762,74116,11421,77446,21417	Egfr,Igfbp5,Npr1,Ogn,Prkg1,Ptgs2,Tgfbr2,Timp3,Smpd3,Pdgfd,Foxp1,Col14a1,Tgfbr3,Zfpm2,Pi16,Ace,Heg1,Zeb1	18/-	Dpp4+FB
10_Member	GO Biological Processes	GO:0048660	regulation of smooth muscle cell proliferation	-6.07389	-3.24011	13649,16011,18160,18295,19091,19225,21813,21859,58994,71785,108655	Egfr,Igfbp5,Npr1,Ogn,Prkg1,Ptgs2,Tgfbr2,Timp3,Smpd3,Pdgfd,Foxp1	11/193	Dpp4+FB
10_Member	GO Biological Processes	GO:0048661	positive regulation of smooth muscle cell proliferation	-4.23665	-1.7683	13649,16011,19225,21813,58994,71785,108655	Egfr,Igfbp5,Ptgs2,Tgfbr2,Smpd3,Pdgfd,Foxp1	7/115	Dpp4+FB
10_Member	GO Biological Processes	GO:0055021	regulation of cardiac muscle tissue growth	-4.05879	-1.63874	12818,21813,21814,22762,74116,108655	Col14a1,Tgfbr2,Tgfbr3,Zfpm2,Pi16,Foxp1	6/85	Dpp4+FB
10_Member	GO Biological Processes	GO:0060420	regulation of heart growth	-3.86779	-1.50027	12818,21813,21814,22762,74116,108655	Col14a1,Tgfbr2,Tgfbr3,Zfpm2,Pi16,Foxp1	6/92	Dpp4+FB
10_Member	GO Biological Processes	GO:0046620	regulation of organ growth	-3.14985	-1.06368	12818,21813,21814,22762,74116,108655	Col14a1,Tgfbr2,Tgfbr3,Zfpm2,Pi16,Foxp1	6/125	Dpp4+FB
10_Member	GO Biological Processes	GO:0060043	regulation of cardiac muscle cell proliferation	-3.00143	-0.966735	21813,21814,22762,108655	Tgfbr2,Tgfbr3,Zfpm2,Foxp1	4/52	Dpp4+FB
10_Member	GO Biological Processes	GO:0055022	negative regulation of cardiac muscle tissue growth	-2.60141	-0.671737	21813,74116,108655	Tgfbr2,Pi16,Foxp1	3/32	Dpp4+FB
10_Member	GO Biological Processes	GO:0061117	negative regulation of heart growth	-2.60141	-0.671737	21813,74116,108655	Tgfbr2,Pi16,Foxp1	3/32	Dpp4+FB
10_Member	GO Biological Processes	GO:0061050	regulation of cell growth involved in cardiac muscle cell development	-2.52531	-0.614268	12818,74116,108655	Col14a1,Pi16,Foxp1	3/34	Dpp4+FB
10_Member	GO Biological Processes	GO:0014741	negative regulation of muscle hypertrophy	-2.38696	-0.523208	16011,74116,108655	Igfbp5,Pi16,Foxp1	3/38	Dpp4+FB
10_Member	GO Biological Processes	GO:0030324	lung development	-2.37111	-0.512501	11421,16011,21813,22762,58994,77446,108655	Ace,Igfbp5,Tgfbr2,Zfpm2,Smpd3,Heg1,Foxp1	7/237	Dpp4+FB
10_Member	GO Biological Processes	GO:0030323	respiratory tube development	-2.34153	-0.488004	11421,16011,21813,22762,58994,77446,108655	Ace,Igfbp5,Tgfbr2,Zfpm2,Smpd3,Heg1,Foxp1	7/240	Dpp4+FB
10_Member	GO Biological Processes	GO:0010464	regulation of mesenchymal cell proliferation	-2.26393	-0.433798	21417,21813,108655	Zeb1,Tgfbr2,Foxp1	3/42	Dpp4+FB
10_Member	GO Biological Processes	GO:0046621	negative regulation of organ growth	-2.20723	-0.401473	21813,74116,108655	Tgfbr2,Pi16,Foxp1	3/44	Dpp4+FB
10_Member	GO Biological Processes	GO:0060541	respiratory system development	-2.07052	-0.302299	11421,16011,21813,22762,58994,77446,108655	Ace,Igfbp5,Tgfbr2,Zfpm2,Smpd3,Heg1,Foxp1	7/270	Dpp4+FB
11_Summary	GO Biological Processes	GO:0050873	brown fat cell differentiation	-5.78634	-3.01256	13592,16775,19225,71660,210029,231507,20319,59036,70717,235320,22762,231991	Ebf2,Lama4,Ptgs2,Rarres2,Metrnl,Plac8,Sfrp2,Dact1,Medag,Zbtb16,Zfpm2,Creb5	12/-	Dpp4+FB
11_Member	GO Biological Processes	GO:0050873	brown fat cell differentiation	-5.78634	-3.01256	13592,16775,19225,71660,210029,231507	Ebf2,Lama4,Ptgs2,Rarres2,Metrnl,Plac8	6/43	Dpp4+FB
11_Member	GO Biological Processes	GO:0045600	positive regulation of fat cell differentiation	-5.66013	-2.91349	19225,20319,59036,70717,71660,210029,235320	Ptgs2,Sfrp2,Dact1,Medag,Rarres2,Metrnl,Zbtb16	7/70	Dpp4+FB
11_Member	GO Biological Processes	GO:0045598	regulation of fat cell differentiation	-4.37574	-1.85096	19225,20319,22762,59036,70717,71660,210029,235320	Ptgs2,Sfrp2,Zfpm2,Dact1,Medag,Rarres2,Metrnl,Zbtb16	8/149	Dpp4+FB
11_Member	GO Biological Processes	GO:0045444	fat cell differentiation	-4.35506	-1.8381	13592,16775,19225,22762,71660,210029,231507,231991	Ebf2,Lama4,Ptgs2,Zfpm2,Rarres2,Metrnl,Plac8,Creb5	8/150	Dpp4+FB
12_Summary	GO Biological Processes	GO:0003013	circulatory system process	-5.44391	-2.73507	11421,11835,13405,13649,14360,18160,19091,19225,19271,21814,27360,50490,54409,58994,71660,77446,14268,19092,20292,20348,20349,14645,108116	Ace,Ar,Dmd,Egfr,Fyn,Npr1,Prkg1,Ptgs2,Ptprj,Tgfbr3,Add3,Nox4,Ramp2,Smpd3,Rarres2,Heg1,Fn1,Prkg2,Ccl11,Sema3c,Sema3e,Glul,Slco3a1	23/-	Dpp4+FB
12_Member	GO Biological Processes	GO:0003013	circulatory system process	-5.44391	-2.73507	11421,11835,13405,13649,14360,18160,19091,19225,19271,21814,27360,50490,54409,58994,71660,77446	Ace,Ar,Dmd,Egfr,Fyn,Npr1,Prkg1,Ptgs2,Ptprj,Tgfbr3,Add3,Nox4,Ramp2,Smpd3,Rarres2,Heg1	16/479	Dpp4+FB
12_Member	GO Biological Processes	GO:0003018	vascular process in circulatory system	-4.27803	-1.79821	11421,13649,18160,19091,19225,19271,21814,27360,54409,58994	Ace,Egfr,Npr1,Prkg1,Ptgs2,Ptprj,Tgfbr3,Add3,Ramp2,Smpd3	10/247	Dpp4+FB
12_Member	GO Biological Processes	GO:0008015	blood circulation	-3.92795	-1.55489	11421,11835,13405,13649,18160,19091,19225,19271,21814,27360,54409,58994,71660	Ace,Ar,Dmd,Egfr,Npr1,Prkg1,Ptgs2,Ptprj,Tgfbr3,Add3,Ramp2,Smpd3,Rarres2	13/445	Dpp4+FB
12_Member	GO Biological Processes	GO:0035296	regulation of tube diameter	-3.70385	-1.42097	11421,13649,18160,19091,19225,21814,27360,58994	Ace,Egfr,Npr1,Prkg1,Ptgs2,Tgfbr3,Add3,Smpd3	8/186	Dpp4+FB
12_Member	GO Biological Processes	GO:0097746	blood vessel diameter maintenance	-3.70385	-1.42097	11421,13649,18160,19091,19225,21814,27360,58994	Ace,Egfr,Npr1,Prkg1,Ptgs2,Tgfbr3,Add3,Smpd3	8/186	Dpp4+FB
12_Member	GO Biological Processes	GO:0035150	regulation of tube size	-3.68797	-1.4096	11421,13649,18160,19091,19225,21814,27360,58994	Ace,Egfr,Npr1,Prkg1,Ptgs2,Tgfbr3,Add3,Smpd3	8/187	Dpp4+FB
12_Member	GO Biological Processes	GO:0045907	positive regulation of vasoconstriction	-2.97022	-0.943118	11421,13649,19225,27360	Ace,Egfr,Ptgs2,Add3	4/53	Dpp4+FB
12_Member	GO Biological Processes	GO:0090066	regulation of anatomical structure size	-2.79809	-0.809474	11421,13649,14268,18160,19091,19092,19225,20292,20348,20349,21814,27360,58994	Ace,Egfr,Fn1,Npr1,Prkg1,Prkg2,Ptgs2,Ccl11,Sema3c,Sema3e,Tgfbr3,Add3,Smpd3	13/587	Dpp4+FB
12_Member	GO Biological Processes	GO:0051968	positive regulation of synaptic transmission, glutamatergic	-2.26393	-0.433798	13649,14645,19225	Egfr,Glul,Ptgs2	3/42	Dpp4+FB
12_Member	GO Biological Processes	GO:0071715	icosanoid transport	-2.20723	-0.401473	11421,19225,108116	Ace,Ptgs2,Slco3a1	3/44	Dpp4+FB
12_Member	GO Biological Processes	GO:0019229	regulation of vasoconstriction	-2.1689	-0.37357	11421,13649,19225,27360	Ace,Egfr,Ptgs2,Add3	4/88	Dpp4+FB
13_Summary	Reactome Gene Sets	R-MMU-1474244	Extracellular matrix organization	-5.31519	-2.61825	12818,13179,14268,16775,16949,18073,23794,50530,76477,81877,246707	Col14a1,Dcn,Fn1,Lama4,Loxl1,Nid1,Adamts5,Mfap5,Pcolce2,Tnxb,Emilin2	11/-	Dpp4+FB
13_Member	Reactome Gene Sets	R-MMU-1474244	Extracellular matrix organization	-5.31519	-2.61825	12818,13179,14268,16775,16949,18073,23794,50530,76477,81877,246707	Col14a1,Dcn,Fn1,Lama4,Loxl1,Nid1,Adamts5,Mfap5,Pcolce2,Tnxb,Emilin2	11/231	Dpp4+FB
13_Member	Reactome Gene Sets	R-MMU-1566948	Elastic fibre formation	-3.48151	-1.29554	14268,16949,50530,246707	Fn1,Loxl1,Mfap5,Emilin2	4/39	Dpp4+FB
13_Member	Reactome Gene Sets	R-MMU-2129379	Molecules associated with elastic fibres	-2.60141	-0.671737	14268,50530,246707	Fn1,Mfap5,Emilin2	3/32	Dpp4+FB
13_Member	Reactome Gene Sets	R-MMU-3000178	ECM proteoglycans	-2.26393	-0.433798	13179,14268,81877	Dcn,Fn1,Tnxb	3/42	Dpp4+FB
14_Summary	Reactome Gene Sets	R-MMU-109582	Hemostasis	-5.29652	-2.61115	13601,14205,14268,14360,14710,18791,19091,19124,20363,20719,21687,21824,21859,22762,26968,71660	Ecm1,Vegfd,Fn1,Fyn,Gngt2,Plat,Prkg1,Procr,Selenop,Serpinb6a,Tek,Thbd,Timp3,Zfpm2,Islr,Rarres2	16/-	Dpp4+FB
14_Member	Reactome Gene Sets	R-MMU-109582	Hemostasis	-5.29652	-2.61115	13601,14205,14268,14360,14710,18791,19091,19124,20363,20719,21687,21824,21859,22762,26968,71660	Ecm1,Vegfd,Fn1,Fyn,Gngt2,Plat,Prkg1,Procr,Selenop,Serpinb6a,Tek,Thbd,Timp3,Zfpm2,Islr,Rarres2	16/492	Dpp4+FB
14_Member	Reactome Gene Sets	R-MMU-114608	Platelet degranulation	-4.189	-1.73677	13601,14205,14268,20363,21859,26968,71660	Ecm1,Vegfd,Fn1,Selenop,Timp3,Islr,Rarres2	7/117	Dpp4+FB
14_Member	Reactome Gene Sets	R-MMU-76005	Response to elevated platelet cytosolic Ca2+	-4.07392	-1.64762	13601,14205,14268,20363,21859,26968,71660	Ecm1,Vegfd,Fn1,Selenop,Timp3,Islr,Rarres2	7/122	Dpp4+FB
14_Member	Reactome Gene Sets	R-MMU-76002	Platelet activation, signaling and aggregation	-3.57384	-1.34731	13601,14205,14268,14360,14710,20363,21859,26968,71660	Ecm1,Vegfd,Fn1,Fyn,Gngt2,Selenop,Timp3,Islr,Rarres2	9/246	Dpp4+FB
15_Summary	GO Biological Processes	GO:0003208	cardiac ventricle morphogenesis	-5.19611	-2.52202	17069,20319,20348,21813,21814,22762,77446,21687,23794,50768,67888,399558,11906,12266,13008,13405,16011,50490,54409,108655,286940,12818,11421	Ly6e,Sfrp2,Sema3c,Tgfbr2,Tgfbr3,Zfpm2,Heg1,Tek,Adamts5,Dlc1,Tmem100,Flrt2,Zfhx3,C3,Csrp2,Dmd,Igfbp5,Nox4,Ramp2,Foxp1,Flnb,Col14a1,Ace	23/-	Dpp4+FB
15_Member	GO Biological Processes	GO:0003208	cardiac ventricle morphogenesis	-5.19611	-2.52202	17069,20319,20348,21813,21814,22762,77446	Ly6e,Sfrp2,Sema3c,Tgfbr2,Tgfbr3,Zfpm2,Heg1	7/82	Dpp4+FB
15_Member	GO Biological Processes	GO:0003007	heart morphogenesis	-5.15484	-2.49175	17069,20319,20348,21687,21813,21814,22762,23794,50768,67888,77446,399558	Ly6e,Sfrp2,Sema3c,Tek,Tgfbr2,Tgfbr3,Zfpm2,Adamts5,Dlc1,Tmem100,Heg1,Flrt2	12/288	Dpp4+FB
15_Member	GO Biological Processes	GO:0003206	cardiac chamber morphogenesis	-4.31419	-1.8199	17069,20319,20348,21687,21813,21814,22762,77446	Ly6e,Sfrp2,Sema3c,Tek,Tgfbr2,Tgfbr3,Zfpm2,Heg1	8/152	Dpp4+FB
15_Member	GO Biological Processes	GO:0061061	muscle structure development	-3.56101	-1.34508	11906,12266,13008,13405,16011,17069,21814,22762,23794,50490,54409,77446,108655,286940	Zfhx3,C3,Csrp2,Dmd,Igfbp5,Ly6e,Tgfbr3,Zfpm2,Adamts5,Nox4,Ramp2,Heg1,Foxp1,Flnb	14/551	Dpp4+FB
15_Member	GO Biological Processes	GO:0003229	ventricular cardiac muscle tissue development	-3.54579	-1.33372	12818,17069,21814,22762,77446	Col14a1,Ly6e,Tgfbr3,Zfpm2,Heg1	5/68	Dpp4+FB
15_Member	GO Biological Processes	GO:0003205	cardiac chamber development	-3.49062	-1.30102	17069,20319,20348,21687,21813,21814,22762,77446	Ly6e,Sfrp2,Sema3c,Tek,Tgfbr2,Tgfbr3,Zfpm2,Heg1	8/200	Dpp4+FB
15_Member	GO Biological Processes	GO:0003231	cardiac ventricle development	-3.46558	-1.28679	17069,20319,20348,21813,21814,22762,77446	Ly6e,Sfrp2,Sema3c,Tgfbr2,Tgfbr3,Zfpm2,Heg1	7/153	Dpp4+FB
15_Member	GO Biological Processes	GO:0060537	muscle tissue development	-3.26562	-1.15581	12818,13008,13405,17069,20348,21814,22762,50490,77446,108655,286940	Col14a1,Csrp2,Dmd,Ly6e,Sema3c,Tgfbr3,Zfpm2,Nox4,Heg1,Foxp1,Flnb	11/391	Dpp4+FB
15_Member	GO Biological Processes	GO:0014706	striated muscle tissue development	-3.19029	-1.09833	12818,17069,20348,21814,22762,50490,77446,108655	Col14a1,Ly6e,Sema3c,Tgfbr3,Zfpm2,Nox4,Heg1,Foxp1	8/222	Dpp4+FB
15_Member	GO Biological Processes	GO:0003151	outflow tract morphogenesis	-3.07533	-1.0143	20319,20348,21813,21814,22762	Sfrp2,Sema3c,Tgfbr2,Tgfbr3,Zfpm2	5/86	Dpp4+FB
15_Member	GO Biological Processes	GO:0055010	ventricular cardiac muscle tissue morphogenesis	-2.88041	-0.870533	17069,21814,22762,77446	Ly6e,Tgfbr3,Zfpm2,Heg1	4/56	Dpp4+FB
15_Member	GO Biological Processes	GO:0003148	outflow tract septum morphogenesis	-2.81724	-0.821608	20348,21813,22762	Sema3c,Tgfbr2,Zfpm2	3/27	Dpp4+FB
15_Member	GO Biological Processes	GO:0060977	coronary vasculature morphogenesis	-2.60141	-0.671737	11421,21814,22762	Ace,Tgfbr3,Zfpm2	3/32	Dpp4+FB
15_Member	GO Biological Processes	GO:0048738	cardiac muscle tissue development	-2.59282	-0.666129	12818,17069,21814,22762,50490,77446,108655	Col14a1,Ly6e,Tgfbr3,Zfpm2,Nox4,Heg1,Foxp1	7/216	Dpp4+FB
15_Member	GO Biological Processes	GO:0055008	cardiac muscle tissue morphogenesis	-2.45716	-0.5628	17069,21814,22762,77446	Ly6e,Tgfbr3,Zfpm2,Heg1	4/73	Dpp4+FB
15_Member	GO Biological Processes	GO:0061384	heart trabecula morphogenesis	-2.41997	-0.542216	21687,21814,77446	Tek,Tgfbr3,Heg1	3/37	Dpp4+FB
15_Member	GO Biological Processes	GO:0003279	cardiac septum development	-2.3044	-0.462494	20348,21813,21814,22762,77446	Sema3c,Tgfbr2,Tgfbr3,Zfpm2,Heg1	5/129	Dpp4+FB
15_Member	GO Biological Processes	GO:0007517	muscle organ development	-2.22993	-0.415026	11906,13405,17069,21814,22762,77446,108655,286940	Zfhx3,Dmd,Ly6e,Tgfbr3,Zfpm2,Heg1,Foxp1,Flnb	8/317	Dpp4+FB
15_Member	GO Biological Processes	GO:0060411	cardiac septum morphogenesis	-2.22171	-0.409881	20348,21813,21814,22762	Sema3c,Tgfbr2,Tgfbr3,Zfpm2	4/85	Dpp4+FB
15_Member	GO Biological Processes	GO:0060415	muscle tissue morphogenesis	-2.18626	-0.382012	17069,21814,22762,77446	Ly6e,Tgfbr3,Zfpm2,Heg1	4/87	Dpp4+FB
15_Member	GO Biological Processes	GO:0003281	ventricular septum development	-2.1689	-0.37357	21813,21814,22762,77446	Tgfbr2,Tgfbr3,Zfpm2,Heg1	4/88	Dpp4+FB
15_Member	GO Biological Processes	GO:0048644	muscle organ morphogenesis	-2.05353	-0.290362	17069,21814,22762,77446	Ly6e,Tgfbr3,Zfpm2,Heg1	4/95	Dpp4+FB
16_Summary	GO Biological Processes	GO:0040008	regulation of growth	-5.1384	-2.48604	11835,12266,12818,13649,14268,16011,19271,20319,20348,20349,20363,21813,21814,22762,69550,73379,74116,108655,231507,11906,13405,15945,20292,21417,22436,216616,235320	Ar,C3,Col14a1,Egfr,Fn1,Igfbp5,Ptprj,Sfrp2,Sema3c,Sema3e,Selenop,Tgfbr2,Tgfbr3,Zfpm2,Bst2,Dcbld2,Pi16,Foxp1,Plac8,Zfhx3,Dmd,Cxcl10,Ccl11,Zeb1,Xdh,Efemp1,Zbtb16	27/-	Dpp4+FB
16_Member	GO Biological Processes	GO:0040008	regulation of growth	-5.1384	-2.48604	11835,12266,12818,13649,14268,16011,19271,20319,20348,20349,20363,21813,21814,22762,69550,73379,74116,108655,231507	Ar,C3,Col14a1,Egfr,Fn1,Igfbp5,Ptprj,Sfrp2,Sema3c,Sema3e,Selenop,Tgfbr2,Tgfbr3,Zfpm2,Bst2,Dcbld2,Pi16,Foxp1,Plac8	19/691	Dpp4+FB
16_Member	GO Biological Processes	GO:0045926	negative regulation of growth	-4.78425	-2.16255	16011,19271,20319,20348,20349,21813,69550,73379,74116,108655,231507	Igfbp5,Ptprj,Sfrp2,Sema3c,Sema3e,Tgfbr2,Bst2,Dcbld2,Pi16,Foxp1,Plac8	11/263	Dpp4+FB
16_Member	GO Biological Processes	GO:0048638	regulation of developmental growth	-3.72144	-1.42097	11835,12266,12818,14268,20348,20349,21813,21814,22762,74116,108655,231507	Ar,C3,Col14a1,Fn1,Sema3c,Sema3e,Tgfbr2,Tgfbr3,Zfpm2,Pi16,Foxp1,Plac8	12/405	Dpp4+FB
16_Member	GO Biological Processes	GO:0045596	negative regulation of cell differentiation	-3.57842	-1.34731	11906,13405,13649,15945,16011,20292,20319,20348,20349,21417,21814,22436,22762,74116,108655,216616,235320	Zfhx3,Dmd,Egfr,Cxcl10,Igfbp5,Ccl11,Sfrp2,Sema3c,Sema3e,Zeb1,Tgfbr3,Xdh,Zfpm2,Pi16,Foxp1,Efemp1,Zbtb16	17/757	Dpp4+FB
16_Member	GO Biological Processes	GO:0030308	negative regulation of cell growth	-3.41887	-1.25409	19271,20319,20348,20349,69550,73379,74116,108655	Ptprj,Sfrp2,Sema3c,Sema3e,Bst2,Dcbld2,Pi16,Foxp1	8/205	Dpp4+FB
16_Member	GO Biological Processes	GO:0001558	regulation of cell growth	-3.23238	-1.13158	12818,13649,14268,16011,19271,20319,20348,20349,69550,73379,74116,108655	Col14a1,Egfr,Fn1,Igfbp5,Ptprj,Sfrp2,Sema3c,Sema3e,Bst2,Dcbld2,Pi16,Foxp1	12/459	Dpp4+FB
16_Member	GO Biological Processes	GO:0048640	negative regulation of developmental growth	-3.07822	-1.0143	20348,20349,21813,74116,108655,231507	Sema3c,Sema3e,Tgfbr2,Pi16,Foxp1,Plac8	6/129	Dpp4+FB
17_Summary	GO Biological Processes	GO:2001212	regulation of vasculogenesis	-5.07026	-2.42837	12490,22436,54409,67888,21417	Cd34,Xdh,Ramp2,Tmem100,Zeb1	5/-	Dpp4+FB
17_Member	GO Biological Processes	GO:2001212	regulation of vasculogenesis	-5.07026	-2.42837	12490,22436,54409,67888	Cd34,Xdh,Ramp2,Tmem100	4/16	Dpp4+FB
17_Member	GO Biological Processes	GO:2001214	positive regulation of vasculogenesis	-4.02242	-1.60853	12490,54409,67888	Cd34,Ramp2,Tmem100	3/11	Dpp4+FB
17_Member	GO Biological Processes	GO:0045601	regulation of endothelial cell differentiation	-2.29342	-0.453151	21417,22436,67888	Zeb1,Xdh,Tmem100	3/41	Dpp4+FB
18_Summary	GO Biological Processes	GO:0002062	chondrocyte differentiation	-4.83366	-2.20198	13601,20319,20678,21813,58994,66175,107587,11835,17069,21814,77446,242509,13405,19091,19288,20292	Ecm1,Sfrp2,Sox5,Tgfbr2,Smpd3,Mustn1,Osr2,Ar,Ly6e,Tgfbr3,Heg1,Bnc2,Dmd,Prkg1,Ptx3,Ccl11	16/-	Dpp4+FB
18_Member	GO Biological Processes	GO:0002062	chondrocyte differentiation	-4.83366	-2.20198	13601,20319,20678,21813,58994,66175,107587	Ecm1,Sfrp2,Sox5,Tgfbr2,Smpd3,Mustn1,Osr2	7/93	Dpp4+FB
18_Member	GO Biological Processes	GO:0035265	organ growth	-4.66037	-2.06168	11835,13601,17069,21813,21814,58994,77446,242509	Ar,Ecm1,Ly6e,Tgfbr2,Tgfbr3,Smpd3,Heg1,Bnc2	8/136	Dpp4+FB
18_Member	GO Biological Processes	GO:0002063	chondrocyte development	-3.93292	-1.55489	13601,20319,21813,58994	Ecm1,Sfrp2,Tgfbr2,Smpd3	4/30	Dpp4+FB
18_Member	GO Biological Processes	GO:0048589	developmental growth	-3.61732	-1.37336	11835,13405,13601,17069,19091,19288,20292,20319,21813,21814,58994,66175,77446,242509	Ar,Dmd,Ecm1,Ly6e,Prkg1,Ptx3,Ccl11,Sfrp2,Tgfbr2,Tgfbr3,Smpd3,Mustn1,Heg1,Bnc2	14/544	Dpp4+FB
18_Member	GO Biological Processes	GO:0040007	growth	-3.577	-1.34731	11835,13405,13601,17069,19091,19288,20292,20319,21813,21814,58994,66175,77446,242509	Ar,Dmd,Ecm1,Ly6e,Prkg1,Ptx3,Ccl11,Sfrp2,Tgfbr2,Tgfbr3,Smpd3,Mustn1,Heg1,Bnc2	14/549	Dpp4+FB
18_Member	GO Biological Processes	GO:0098868	bone growth	-3.57106	-1.34731	13601,21813,58994,242509	Ecm1,Tgfbr2,Smpd3,Bnc2	4/37	Dpp4+FB
18_Member	GO Biological Processes	GO:0003416	endochondral bone growth	-2.64146	-0.694378	13601,21813,242509	Ecm1,Tgfbr2,Bnc2	3/31	Dpp4+FB
19_Summary	KEGG Pathway	mmu05215	Prostate cancer - Mus musculus (house mouse)	-4.65595	-2.06168	11835,13649,16178,18791,21417,71785,231991,19271,58994	Ar,Egfr,Il1r2,Plat,Zeb1,Pdgfd,Creb5,Ptprj,Smpd3	9/-	Dpp4+FB
19_Member	KEGG Pathway	mmu05215	Prostate cancer - Mus musculus (house mouse)	-4.65595	-2.06168	11835,13649,16178,18791,21417,71785,231991	Ar,Egfr,Il1r2,Plat,Zeb1,Pdgfd,Creb5	7/99	Dpp4+FB
19_Member	GO Biological Processes	GO:0048008	platelet-derived growth factor receptor signaling pathway	-3.27827	-1.16235	18791,19271,58994,71785	Plat,Ptprj,Smpd3,Pdgfd	4/44	Dpp4+FB
20_Summary	KEGG Pathway	mmu04933	AGE-RAGE signaling pathway in diabetic complications - Mus musculus (house mouse)	-4.59943	-2.02448	14205,14268,18798,21813,21824,50490,74055,11835,13649,14710,14862,16775,19225,69635,226519,235320,231991	Vegfd,Fn1,Plcb4,Tgfbr2,Thbd,Nox4,Plce1,Ar,Egfr,Gngt2,Gstm1,Lama4,Ptgs2,Dapk1,Lamc1,Zbtb16,Creb5	17/-	Dpp4+FB
20_Member	KEGG Pathway	mmu04933	AGE-RAGE signaling pathway in diabetic complications - Mus musculus (house mouse)	-4.59943	-2.02448	14205,14268,18798,21813,21824,50490,74055	Vegfd,Fn1,Plcb4,Tgfbr2,Thbd,Nox4,Plce1	7/101	Dpp4+FB
20_Member	KEGG Pathway	mmu05200	Pathways in cancer - Mus musculus (house mouse)	-3.10268	-1.02505	11835,13649,14205,14268,14710,14862,16775,18798,19225,21813,69635,226519,235320	Ar,Egfr,Vegfd,Fn1,Gngt2,Gstm1,Lama4,Plcb4,Ptgs2,Tgfbr2,Dapk1,Lamc1,Zbtb16	13/543	Dpp4+FB
20_Member	KEGG Pathway	mmu04926	Relaxin signaling pathway - Mus musculus (house mouse)	-3.07822	-1.0143	13649,14205,14710,18798,21813,231991	Egfr,Vegfd,Gngt2,Plcb4,Tgfbr2,Creb5	6/129	Dpp4+FB
1_Summary	Reactome Gene Sets	R-MMU-1474244	Extracellular matrix organization	-8.59538	-4.33023	12842,13038,13179,17022,17390,21857,76477,81877	Col1a1,Ctsk,Dcn,Lum,Mmp2,Timp1,Pcolce2,Tnxb	8/-	Ccl19+FB
1_Member	Reactome Gene Sets	R-MMU-1474244	Extracellular matrix organization	-8.59538	-4.33023	12842,13038,13179,17022,17390,21857,76477,81877	Col1a1,Ctsk,Dcn,Lum,Mmp2,Timp1,Pcolce2,Tnxb	8/231	Ccl19+FB
1_Member	Reactome Gene Sets	R-MMU-1474228	Degradation of the extracellular matrix	-6.12803	-2.64103	12842,13038,13179,17390,21857	Col1a1,Ctsk,Dcn,Mmp2,Timp1	5/107	Ccl19+FB
1_Member	GO Biological Processes	GO:0032963	collagen metabolic process	-5.5951	-2.32839	12842,13038,17390,81877	Col1a1,Ctsk,Mmp2,Tnxb	4/60	Ccl19+FB
1_Member	Reactome Gene Sets	R-MMU-1592389	Activation of Matrix Metalloproteinases	-4.69891	-1.71347	13038,17390,21857	Ctsk,Mmp2,Timp1	3/33	Ccl19+FB
1_Member	Reactome Gene Sets	R-MMU-3000178	ECM proteoglycans	-4.38013	-1.51292	12842,13179,81877	Col1a1,Dcn,Tnxb	3/42	Ccl19+FB
1_Member	Reactome Gene Sets	R-MMU-1442490	Collagen degradation	-4.02739	-1.28076	12842,13038,17390	Col1a1,Ctsk,Mmp2	3/55	Ccl19+FB
1_Member	KEGG Pathway	mmu05205	Proteoglycans in cancer - Mus musculus (house mouse)	-3.50056	-0.903333	12842,13179,17022,17390	Col1a1,Dcn,Lum,Mmp2	4/205	Ccl19+FB
1_Member	GO Biological Processes	GO:0048771	tissue remodeling	-2.8812	-0.448562	13038,17390,21857	Ctsk,Mmp2,Timp1	3/135	Ccl19+FB
2_Summary	GO Biological Processes	GO:0030335	positive regulation of cell migration	-6.49593	-2.68457	12842,13078,16177,17390,20306,20315,21838,24047,71660,12490,13479,16178,13038,22436,69635,58809,13179,16956	Col1a1,Cyp1b1,Il1r1,Mmp2,Ccl7,Cxcl12,Thy1,Ccl19,Rarres2,Cd34,Dpep1,Il1r2,Ctsk,Xdh,Dapk1,Rnase4,Dcn,Lpl	18/-	Ccl19+FB
2_Member	GO Biological Processes	GO:0030335	positive regulation of cell migration	-6.49593	-2.68457	12842,13078,16177,17390,20306,20315,21838,24047,71660	Col1a1,Cyp1b1,Il1r1,Mmp2,Ccl7,Cxcl12,Thy1,Ccl19,Rarres2	9/602	Ccl19+FB
2_Member	GO Biological Processes	GO:0002687	positive regulation of leukocyte migration	-6.4726	-2.68457	16177,20306,20315,21838,24047,71660	Il1r1,Ccl7,Cxcl12,Thy1,Ccl19,Rarres2	6/176	Ccl19+FB
2_Member	GO Biological Processes	GO:2000147	positive regulation of cell motility	-6.33026	-2.67298	12842,13078,16177,17390,20306,20315,21838,24047,71660	Col1a1,Cyp1b1,Il1r1,Mmp2,Ccl7,Cxcl12,Thy1,Ccl19,Rarres2	9/630	Ccl19+FB
2_Member	GO Biological Processes	GO:0040017	positive regulation of locomotion	-6.23915	-2.67298	12842,13078,16177,17390,20306,20315,21838,24047,71660	Col1a1,Cyp1b1,Il1r1,Mmp2,Ccl7,Cxcl12,Thy1,Ccl19,Rarres2	9/646	Ccl19+FB
2_Member	GO Biological Processes	GO:0050900	leukocyte migration	-5.64447	-2.32839	12490,13479,17390,20306,20315,24047	Cd34,Dpep1,Mmp2,Ccl7,Cxcl12,Ccl19	6/244	Ccl19+FB
2_Member	GO Biological Processes	GO:0002685	regulation of leukocyte migration	-5.59354	-2.32839	16177,20306,20315,21838,24047,71660	Il1r1,Ccl7,Cxcl12,Thy1,Ccl19,Rarres2	6/249	Ccl19+FB
2_Member	GO Biological Processes	GO:0030595	leukocyte chemotaxis	-5.49083	-2.26707	13479,17390,20306,20315,24047	Dpep1,Mmp2,Ccl7,Cxcl12,Ccl19	5/144	Ccl19+FB
2_Member	GO Biological Processes	GO:0006935	chemotaxis	-4.93088	-1.85473	13479,17390,20306,20315,24047,71660	Dpep1,Mmp2,Ccl7,Cxcl12,Ccl19,Rarres2	6/325	Ccl19+FB
2_Member	GO Biological Processes	GO:0042330	taxis	-4.91576	-1.85473	13479,17390,20306,20315,24047,71660	Dpep1,Mmp2,Ccl7,Cxcl12,Ccl19,Rarres2	6/327	Ccl19+FB
2_Member	GO Biological Processes	GO:0040011	locomotion	-4.73475	-1.71347	13479,17390,20306,20315,24047,71660	Dpep1,Mmp2,Ccl7,Cxcl12,Ccl19,Rarres2	6/352	Ccl19+FB
2_Member	GO Biological Processes	GO:0060326	cell chemotaxis	-4.60718	-1.68446	13479,17390,20306,20315,24047	Dpep1,Mmp2,Ccl7,Cxcl12,Ccl19	5/219	Ccl19+FB
2_Member	GO Biological Processes	GO:0002690	positive regulation of leukocyte chemotaxis	-4.53096	-1.62754	20306,20315,24047,71660	Ccl7,Cxcl12,Ccl19,Rarres2	4/111	Ccl19+FB
2_Member	GO Biological Processes	GO:0048247	lymphocyte chemotaxis	-4.38013	-1.51292	20306,20315,24047	Ccl7,Cxcl12,Ccl19	3/42	Ccl19+FB
2_Member	GO Biological Processes	GO:0002688	regulation of leukocyte chemotaxis	-4.17363	-1.33985	20306,20315,24047,71660	Ccl7,Cxcl12,Ccl19,Rarres2	4/137	Ccl19+FB
2_Member	GO Biological Processes	GO:0097529	myeloid leukocyte migration	-4.07791	-1.30413	13479,17390,20306,24047	Dpep1,Mmp2,Ccl7,Ccl19	4/145	Ccl19+FB
2_Member	Reactome Gene Sets	R-MMU-380108	Chemokine receptors bind chemokines	-4.05127	-1.29128	20306,20315,24047	Ccl7,Cxcl12,Ccl19	3/54	Ccl19+FB
2_Member	KEGG Pathway	mmu04060	Cytokine-cytokine receptor interaction - Mus musculus (house mouse)	-3.99983	-1.26616	16177,16178,20306,20315,24047	Il1r1,Il1r2,Ccl7,Cxcl12,Ccl19	5/294	Ccl19+FB
2_Member	GO Biological Processes	GO:0070098	chemokine-mediated signaling pathway	-3.87189	-1.15224	20306,20315,24047	Ccl7,Cxcl12,Ccl19	3/62	Ccl19+FB
2_Member	GO Biological Processes	GO:0050921	positive regulation of chemotaxis	-3.86108	-1.15224	20306,20315,24047,71660	Ccl7,Cxcl12,Ccl19,Rarres2	4/165	Ccl19+FB
2_Member	GO Biological Processes	GO:0072676	lymphocyte migration	-3.71511	-1.02647	20306,20315,24047	Ccl7,Cxcl12,Ccl19	3/70	Ccl19+FB
2_Member	GO Biological Processes	GO:0051345	positive regulation of hydrolase activity	-3.70647	-1.02647	13038,20306,21838,22436,24047,69635	Ctsk,Ccl7,Thy1,Xdh,Ccl19,Dapk1	6/540	Ccl19+FB
2_Member	GO Biological Processes	GO:1990868	response to chemokine	-3.67883	-1.02647	20306,20315,24047	Ccl7,Cxcl12,Ccl19	3/72	Ccl19+FB
2_Member	GO Biological Processes	GO:1990869	cellular response to chemokine	-3.67883	-1.02647	20306,20315,24047	Ccl7,Cxcl12,Ccl19	3/72	Ccl19+FB
2_Member	GO Biological Processes	GO:0030593	neutrophil chemotaxis	-3.60932	-0.977641	13479,20306,24047	Dpep1,Ccl7,Ccl19	3/76	Ccl19+FB
2_Member	GO Biological Processes	GO:0071347	cellular response to interleukin-1	-3.60932	-0.977641	16177,20306,24047	Il1r1,Ccl7,Ccl19	3/76	Ccl19+FB
2_Member	GO Biological Processes	GO:0071621	granulocyte chemotaxis	-3.49638	-0.903333	13479,20306,24047	Dpep1,Ccl7,Ccl19	3/83	Ccl19+FB
2_Member	GO Biological Processes	GO:0019730	antimicrobial humoral response	-3.46872	-0.884808	20315,24047,58809,71660	Cxcl12,Ccl19,Rnase4,Rarres2	4/209	Ccl19+FB
2_Member	GO Biological Processes	GO:0070555	response to interleukin-1	-3.37889	-0.812716	16177,20306,24047	Il1r1,Ccl7,Ccl19	3/91	Ccl19+FB
2_Member	GO Biological Processes	GO:1990266	neutrophil migration	-3.37889	-0.812716	13479,20306,24047	Dpep1,Ccl7,Ccl19	3/91	Ccl19+FB
2_Member	KEGG Pathway	mmu04061	Viral protein interaction with cytokine and cytokine receptor - Mus musculus (house mouse)	-3.32414	-0.774993	20306,20315,24047	Ccl7,Cxcl12,Ccl19	3/95	Ccl19+FB
2_Member	GO Biological Processes	GO:0071674	mononuclear cell migration	-3.23388	-0.701127	20306,20315,24047	Ccl7,Cxcl12,Ccl19	3/102	Ccl19+FB
2_Member	GO Biological Processes	GO:0097530	granulocyte migration	-3.23388	-0.701127	13479,20306,24047	Dpep1,Ccl7,Ccl19	3/102	Ccl19+FB
2_Member	GO Biological Processes	GO:0050920	regulation of chemotaxis	-3.22183	-0.697049	20306,20315,24047,71660	Ccl7,Cxcl12,Ccl19,Rarres2	4/243	Ccl19+FB
2_Member	KEGG Pathway	mmu04064	NF-kappa B signaling pathway - Mus musculus (house mouse)	-3.19717	-0.687896	16177,20315,24047	Il1r1,Cxcl12,Ccl19	3/105	Ccl19+FB
2_Member	GO Biological Processes	GO:0071346	cellular response to type II interferon	-3.13836	-0.651368	20306,24047,69635	Ccl7,Ccl19,Dapk1	3/110	Ccl19+FB
2_Member	GO Biological Processes	GO:0051896	regulation of phosphatidylinositol 3-kinase/protein kinase B signal transduction	-3.0751	-0.612432	13179,20315,22436,24047	Dcn,Cxcl12,Xdh,Ccl19	4/266	Ccl19+FB
2_Member	GO Biological Processes	GO:0071675	regulation of mononuclear cell migration	-2.92837	-0.482769	20306,20315,71660	Ccl7,Cxcl12,Rarres2	3/130	Ccl19+FB
2_Member	GO Biological Processes	GO:0006959	humoral immune response	-2.87112	-0.44482	20315,24047,58809,71660	Cxcl12,Ccl19,Rnase4,Rarres2	4/302	Ccl19+FB
2_Member	GO Biological Processes	GO:0034341	response to type II interferon	-2.84478	-0.424727	20306,24047,69635	Ccl7,Ccl19,Dapk1	3/139	Ccl19+FB
2_Member	GO Biological Processes	GO:0019221	cytokine-mediated signaling pathway	-2.69224	-0.290412	16177,20306,20315,24047	Il1r1,Ccl7,Cxcl12,Ccl19	4/338	Ccl19+FB
2_Member	WikiPathways	WP2292	Chemokine signaling pathway	-2.55286	-0.187057	20306,20315,24047	Ccl7,Cxcl12,Ccl19	3/176	Ccl19+FB
2_Member	GO Biological Processes	GO:0032103	positive regulation of response to external stimulus	-2.55216	-0.187057	16956,20306,20315,24047,71660	Lpl,Ccl7,Cxcl12,Ccl19,Rarres2	5/614	Ccl19+FB
2_Member	Reactome Gene Sets	R-MMU-375276	Peptide ligand-binding receptors	-2.4852	-0.133861	20306,20315,24047	Ccl7,Cxcl12,Ccl19	3/186	Ccl19+FB
2_Member	KEGG Pathway	mmu04062	Chemokine signaling pathway - Mus musculus (house mouse)	-2.44645	-0.114496	20306,20315,24047	Ccl7,Cxcl12,Ccl19	3/192	Ccl19+FB
2_Member	GO Biological Processes	GO:0051897	positive regulation of phosphatidylinositol 3-kinase/protein kinase B signal transduction	-2.44012	-0.114496	13179,20315,24047	Dcn,Cxcl12,Ccl19	3/193	Ccl19+FB
2_Member	GO Biological Processes	GO:0070374	positive regulation of ERK1 and ERK2 cascade	-2.18208	0	20306,20315,24047	Ccl7,Cxcl12,Ccl19	3/239	Ccl19+FB
2_Member	GO Biological Processes	GO:0043547	positive regulation of GTPase activity	-2.11423	0	20306,21838,24047	Ccl7,Thy1,Ccl19	3/253	Ccl19+FB
3_Summary	GO Biological Processes	GO:0030199	collagen fibril organization	-5.74791	-2.32839	12842,13078,56429,81877,17390,20315,21838,69635	Col1a1,Cyp1b1,Dpt,Tnxb,Mmp2,Cxcl12,Thy1,Dapk1	8/-	Ccl19+FB
3_Member	GO Biological Processes	GO:0030199	collagen fibril organization	-5.74791	-2.32839	12842,13078,56429,81877	Col1a1,Cyp1b1,Dpt,Tnxb	4/55	Ccl19+FB
3_Member	GO Biological Processes	GO:0030198	extracellular matrix organization	-4.12905	-1.32622	12842,13078,17390,56429,81877	Col1a1,Cyp1b1,Mmp2,Dpt,Tnxb	5/276	Ccl19+FB
3_Member	GO Biological Processes	GO:0045229	external encapsulating structure organization	-4.12163	-1.32622	12842,13078,17390,56429,81877	Col1a1,Cyp1b1,Mmp2,Dpt,Tnxb	5/277	Ccl19+FB
3_Member	GO Biological Processes	GO:0043062	extracellular structure organization	-4.11425	-1.32622	12842,13078,17390,56429,81877	Col1a1,Cyp1b1,Mmp2,Dpt,Tnxb	5/278	Ccl19+FB
3_Member	KEGG Pathway	mmu04670	Leukocyte transendothelial migration - Mus musculus (house mouse)	-3.03927	-0.587038	17390,20315,21838	Mmp2,Cxcl12,Thy1	3/119	Ccl19+FB
3_Member	GO Biological Processes	GO:0007162	negative regulation of cell adhesion	-2.80393	-0.390042	12842,13078,17390,20315	Col1a1,Cyp1b1,Mmp2,Cxcl12	4/315	Ccl19+FB
3_Member	GO Biological Processes	GO:0001568	blood vessel development	-2.66917	-0.278983	12842,13078,17390,20315,21838	Col1a1,Cyp1b1,Mmp2,Cxcl12,Thy1	5/577	Ccl19+FB
3_Member	GO Biological Processes	GO:0001525	angiogenesis	-2.66907	-0.278983	13078,17390,20315,21838	Cyp1b1,Mmp2,Cxcl12,Thy1	4/343	Ccl19+FB
3_Member	GO Biological Processes	GO:0001944	vasculature development	-2.54912	-0.187057	12842,13078,17390,20315,21838	Col1a1,Cyp1b1,Mmp2,Cxcl12,Thy1	5/615	Ccl19+FB
3_Member	GO Biological Processes	GO:0009612	response to mechanical stimulus	-2.46566	-0.12479	12842,17390,20315	Col1a1,Mmp2,Cxcl12	3/189	Ccl19+FB
3_Member	GO Biological Processes	GO:0034599	cellular response to oxidative stress	-2.31484	-0.00873056	13078,17390,69635	Cyp1b1,Mmp2,Dapk1	3/214	Ccl19+FB
3_Member	GO Biological Processes	GO:0048514	blood vessel morphogenesis	-2.21138	0	13078,17390,20315,21838	Cyp1b1,Mmp2,Cxcl12,Thy1	4/461	Ccl19+FB
3_Member	GO Biological Processes	GO:0062197	cellular response to chemical stress	-2.0028	0	13078,17390,69635	Cyp1b1,Mmp2,Dapk1	3/278	Ccl19+FB
4_Summary	GO Biological Processes	GO:0052547	regulation of peptidase activity	-5.16789	-1.98192	13038,13479,20716,21857,22436,69635,74116,16177,20306,24047,71660,16178,21838,17390	Ctsk,Dpep1,Serpina3n,Timp1,Xdh,Dapk1,Pi16,Il1r1,Ccl7,Ccl19,Rarres2,Il1r2,Thy1,Mmp2	14/-	Ccl19+FB
4_Member	GO Biological Processes	GO:0052547	regulation of peptidase activity	-5.16789	-1.98192	13038,13479,20716,21857,22436,69635,74116	Ctsk,Dpep1,Serpina3n,Timp1,Xdh,Dapk1,Pi16	7/457	Ccl19+FB
4_Member	GO Biological Processes	GO:0006954	inflammatory response	-4.67759	-1.71347	13479,16177,20306,20716,21857,24047,71660	Dpep1,Il1r1,Ccl7,Serpina3n,Timp1,Ccl19,Rarres2	7/544	Ccl19+FB
4_Member	GO Biological Processes	GO:0030162	regulation of proteolysis	-4.6223	-1.68446	13038,13479,16178,20716,21857,22436,69635,74116	Ctsk,Dpep1,Il1r2,Serpina3n,Timp1,Xdh,Dapk1,Pi16	8/773	Ccl19+FB
4_Member	GO Biological Processes	GO:0052548	regulation of endopeptidase activity	-3.59014	-0.968449	13479,20716,21857,22436,69635	Dpep1,Serpina3n,Timp1,Xdh,Dapk1	5/360	Ccl19+FB
4_Member	GO Biological Processes	GO:0045861	negative regulation of proteolysis	-3.57904	-0.967106	13479,16178,20716,21857,74116	Dpep1,Il1r2,Serpina3n,Timp1,Pi16	5/362	Ccl19+FB
4_Member	GO Biological Processes	GO:0010466	negative regulation of peptidase activity	-3.13082	-0.651002	13479,20716,21857,74116	Dpep1,Serpina3n,Timp1,Pi16	4/257	Ccl19+FB
4_Member	GO Biological Processes	GO:0051346	negative regulation of hydrolase activity	-2.61055	-0.231893	13479,20716,21857,74116	Dpep1,Serpina3n,Timp1,Pi16	4/356	Ccl19+FB
4_Member	GO Biological Processes	GO:0010951	negative regulation of endopeptidase activity	-2.49841	-0.141746	13479,20716,21857	Dpep1,Serpina3n,Timp1	3/184	Ccl19+FB
4_Member	GO Biological Processes	GO:0043086	negative regulation of catalytic activity	-2.43176	-0.11109	13479,20716,21838,21857,74116	Dpep1,Serpina3n,Thy1,Timp1,Pi16	5/655	Ccl19+FB
4_Member	GO Biological Processes	GO:0009725	response to hormone	-2.32256	-0.0116528	17390,20716,21857,24047,71660	Mmp2,Serpina3n,Timp1,Ccl19,Rarres2	5/695	Ccl19+FB
5_Summary	GO Biological Processes	GO:0030336	negative regulation of cell migration	-5.02374	-1.87254	13078,13179,13479,20315,21838,21857	Cyp1b1,Dcn,Dpep1,Cxcl12,Thy1,Timp1	6/-	Ccl19+FB
5_Member	GO Biological Processes	GO:0030336	negative regulation of cell migration	-5.02374	-1.87254	13078,13179,13479,20315,21838,21857	Cyp1b1,Dcn,Dpep1,Cxcl12,Thy1,Timp1	6/313	Ccl19+FB
5_Member	GO Biological Processes	GO:2000146	negative regulation of cell motility	-4.9233	-1.85473	13078,13179,13479,20315,21838,21857	Cyp1b1,Dcn,Dpep1,Cxcl12,Thy1,Timp1	6/326	Ccl19+FB
5_Member	GO Biological Processes	GO:0040013	negative regulation of locomotion	-4.69337	-1.71347	13078,13179,13479,20315,21838,21857	Cyp1b1,Dcn,Dpep1,Cxcl12,Thy1,Timp1	6/358	Ccl19+FB
6_Summary	GO Biological Processes	GO:0002691	regulation of cellular extravasation	-4.23254	-1.38237	16177,20315,21838,71145	Il1r1,Cxcl12,Thy1,Scara5	4/-	Ccl19+FB
6_Member	GO Biological Processes	GO:0002691	regulation of cellular extravasation	-4.23254	-1.38237	16177,20315,21838	Il1r1,Cxcl12,Thy1	3/47	Ccl19+FB
6_Member	GO Biological Processes	GO:0009266	response to temperature stimulus	-2.65485	-0.270518	16177,20315,71145	Il1r1,Cxcl12,Scara5	3/162	Ccl19+FB
7_Summary	GO Biological Processes	GO:0001819	positive regulation of cytokine production	-3.68053	-1.02647	12490,13078,16177,16956,17022,24047,16178	Cd34,Cyp1b1,Il1r1,Lpl,Lum,Ccl19,Il1r2	7/-	Ccl19+FB
7_Member	GO Biological Processes	GO:0001819	positive regulation of cytokine production	-3.68053	-1.02647	12490,13078,16177,16956,17022,24047	Cd34,Cyp1b1,Il1r1,Lpl,Lum,Ccl19	6/546	Ccl19+FB
7_Member	GO Biological Processes	GO:0032652	regulation of interleukin-1 production	-3.0714	-0.612432	16178,16956,24047	Il1r2,Lpl,Ccl19	3/116	Ccl19+FB
8_Summary	KEGG Pathway	mmu04640	Hematopoietic cell lineage - Mus musculus (house mouse)	-3.3376	-0.780019	12490,16177,16178,12842,17390	Cd34,Il1r1,Il1r2,Col1a1,Mmp2	5/-	Ccl19+FB
8_Member	KEGG Pathway	mmu04640	Hematopoietic cell lineage - Mus musculus (house mouse)	-3.3376	-0.780019	12490,16177,16178	Cd34,Il1r1,Il1r2	3/94	Ccl19+FB
8_Member	KEGG Pathway	mmu05146	Amoebiasis - Mus musculus (house mouse)	-3.1733	-0.679006	12842,16177,16178	Col1a1,Il1r1,Il1r2	3/107	Ccl19+FB
8_Member	KEGG Pathway	mmu05418	Fluid shear stress and atherosclerosis - Mus musculus (house mouse)	-2.77515	-0.367338	16177,16178,17390	Il1r1,Il1r2,Mmp2	3/147	Ccl19+FB
9_Summary	Reactome Gene Sets	R-MMU-76002	Platelet activation, signaling and aggregation	-3.20186	-0.687896	12842,21857,54519,71660	Col1a1,Timp1,Apbb1ip,Rarres2	4/-	Ccl19+FB
9_Member	Reactome Gene Sets	R-MMU-76002	Platelet activation, signaling and aggregation	-3.20186	-0.687896	12842,21857,54519,71660	Col1a1,Timp1,Apbb1ip,Rarres2	4/246	Ccl19+FB
9_Member	Reactome Gene Sets	R-MMU-109582	Hemostasis	-2.11316	0	12842,21857,54519,71660	Col1a1,Timp1,Apbb1ip,Rarres2	4/492	Ccl19+FB
10_Summary	GO Biological Processes	GO:0090288	negative regulation of cellular response to growth factor stimulus	-3.1733	-0.679006	13179,22436,78558	Dcn,Xdh,Htra3	3/-	Ccl19+FB
10_Member	GO Biological Processes	GO:0090288	negative regulation of cellular response to growth factor stimulus	-3.1733	-0.679006	13179,22436,78558	Dcn,Xdh,Htra3	3/107	Ccl19+FB
11_Summary	GO Biological Processes	GO:0098609	cell-cell adhesion	-3.10922	-0.636463	12490,13078,20315,21838,81877	Cd34,Cyp1b1,Cxcl12,Thy1,Tnxb	5/-	Ccl19+FB
11_Member	GO Biological Processes	GO:0098609	cell-cell adhesion	-3.10922	-0.636463	12490,13078,20315,21838,81877	Cd34,Cyp1b1,Cxcl12,Thy1,Tnxb	5/459	Ccl19+FB
11_Member	GO Biological Processes	GO:0007160	cell-matrix adhesion	-2.90928	-0.470204	12490,21838,81877	Cd34,Thy1,Tnxb	3/132	Ccl19+FB
11_Member	GO Biological Processes	GO:0031589	cell-substrate adhesion	-2.47865	-0.132576	12490,21838,81877	Cd34,Thy1,Tnxb	3/187	Ccl19+FB
12_Summary	GO Biological Processes	GO:0010952	positive regulation of peptidase activity	-2.44012	-0.114496	13038,22436,69635,13479	Ctsk,Xdh,Dapk1,Dpep1	4/-	Ccl19+FB
12_Member	GO Biological Processes	GO:0010952	positive regulation of peptidase activity	-2.44012	-0.114496	13038,22436,69635	Ctsk,Xdh,Dapk1	3/193	Ccl19+FB
12_Member	GO Biological Processes	GO:0043281	regulation of cysteine-type endopeptidase activity involved in apoptotic process	-2.32618	-0.0116528	13479,22436,69635	Dpep1,Xdh,Dapk1	3/212	Ccl19+FB
12_Member	GO Biological Processes	GO:2000116	regulation of cysteine-type endopeptidase activity	-2.17709	0	13479,22436,69635	Dpep1,Xdh,Dapk1	3/240	Ccl19+FB
13_Summary	GO Biological Processes	GO:0045596	negative regulation of cell differentiation	-2.16734	0	21838,22436,74116,93694,216616	Thy1,Xdh,Pi16,Clec2d,Efemp1	5/-	Ccl19+FB
13_Member	GO Biological Processes	GO:0045596	negative regulation of cell differentiation	-2.16734	0	21838,22436,74116,93694,216616	Thy1,Xdh,Pi16,Clec2d,Efemp1	5/757	Ccl19+FB
1_Summary	GO Biological Processes	GO:0006954	inflammatory response	-6.95464	-2.70797	12266,14825,16193,20210,20306,20716,71660	C3,Cxcl1,Il6,Saa3,Ccl7,Serpina3n,Rarres2	7/-	Cxcl1+FB
1_Member	GO Biological Processes	GO:0006954	inflammatory response	-6.95464	-2.70797	12266,14825,16193,20210,20306,20716,71660	C3,Cxcl1,Il6,Saa3,Ccl7,Serpina3n,Rarres2	7/544	Cxcl1+FB
1_Member	GO Biological Processes	GO:0071347	cellular response to interleukin-1	-4.53473	-1.06621	16193,20210,20306	Il6,Saa3,Ccl7	3/76	Cxcl1+FB
1_Member	GO Biological Processes	GO:0070555	response to interleukin-1	-4.3004	-0.952173	16193,20210,20306	Il6,Saa3,Ccl7	3/91	Cxcl1+FB
1_Member	KEGG Pathway	mmu04657	IL-17 signaling pathway - Mus musculus (house mouse)	-4.27219	-0.952173	14825,16193,20306	Cxcl1,Il6,Ccl7	3/93	Cxcl1+FB
1_Member	KEGG Pathway	mmu04061	Viral protein interaction with cytokine and cytokine receptor - Mus musculus (house mouse)	-4.2446	-0.952173	14825,16193,20306	Cxcl1,Il6,Ccl7	3/95	Cxcl1+FB
1_Member	GO Biological Processes	GO:0006935	chemotaxis	-3.95479	-0.80999	14825,20210,20306,71660	Cxcl1,Saa3,Ccl7,Rarres2	4/325	Cxcl1+FB
1_Member	GO Biological Processes	GO:0042330	taxis	-3.94451	-0.80999	14825,20210,20306,71660	Cxcl1,Saa3,Ccl7,Rarres2	4/327	Cxcl1+FB
1_Member	GO Biological Processes	GO:0040011	locomotion	-3.82133	-0.720786	14825,20210,20306,71660	Cxcl1,Saa3,Ccl7,Rarres2	4/352	Cxcl1+FB
1_Member	GO Biological Processes	GO:0060326	cell chemotaxis	-3.17532	-0.225337	14825,20210,20306	Cxcl1,Saa3,Ccl7	3/219	Cxcl1+FB
1_Member	KEGG Pathway	mmu04060	Cytokine-cytokine receptor interaction - Mus musculus (house mouse)	-2.80627	0	14825,16193,20306	Cxcl1,Il6,Ccl7	3/294	Cxcl1+FB
1_Member	GO Biological Processes	GO:0019221	cytokine-mediated signaling pathway	-2.63348	0	14825,16193,20306	Cxcl1,Il6,Ccl7	3/338	Cxcl1+FB
2_Summary	GO Biological Processes	GO:0006953	acute-phase response	-5.55694	-1.6113	16193,20210,20716	Il6,Saa3,Serpina3n	3/-	Cxcl1+FB
2_Member	GO Biological Processes	GO:0006953	acute-phase response	-5.55694	-1.6113	16193,20210,20716	Il6,Saa3,Serpina3n	3/35	Cxcl1+FB
2_Member	GO Biological Processes	GO:0002526	acute inflammatory response	-4.62356	-1.07585	16193,20210,20716	Il6,Saa3,Serpina3n	3/71	Cxcl1+FB
3_Summary	GO Biological Processes	GO:0032103	positive regulation of response to external stimulus	-5.26094	-1.49139	12266,14825,16193,20306,71660,226695,16012	C3,Cxcl1,Il6,Ccl7,Rarres2,Ifi205,Igfbp6	7/-	Cxcl1+FB
3_Member	GO Biological Processes	GO:0032103	positive regulation of response to external stimulus	-5.26094	-1.49139	12266,14825,16193,20306,71660,226695	C3,Cxcl1,Il6,Ccl7,Rarres2,Ifi205	6/614	Cxcl1+FB
3_Member	KEGG Pathway	mmu05134	Legionellosis - Mus musculus (house mouse)	-4.84396	-1.19935	12266,14825,16193	C3,Cxcl1,Il6	3/60	Cxcl1+FB
3_Member	WikiPathways	WP5242	Comprehensive IL-17A signaling	-4.15252	-0.905853	12266,14825,16193	C3,Cxcl1,Il6	3/102	Cxcl1+FB
3_Member	Reactome Gene Sets	R-MMU-381426	Regulation of Insulin-like Growth Factor (IGF) transport and uptake by Insulin-like Growth Factor Binding Proteins (IGFBPs)	-3.94272	-0.80999	12266,16012,16193	C3,Igfbp6,Il6	3/120	Cxcl1+FB
3_Member	KEGG Pathway	mmu04936	Alcoholic liver disease - Mus musculus (house mouse)	-3.7355	-0.664916	12266,14825,16193	C3,Cxcl1,Il6	3/141	Cxcl1+FB
3_Member	Reactome Gene Sets	R-MMU-375276	Peptide ligand-binding receptors	-3.38206	-0.343963	12266,14825,20306	C3,Cxcl1,Ccl7	3/186	Cxcl1+FB
3_Member	GO Biological Processes	GO:0031349	positive regulation of defense response	-3.36018	-0.343963	12266,14825,16193,226695	C3,Cxcl1,Il6,Ifi205	4/465	Cxcl1+FB
3_Member	GO Biological Processes	GO:0002705	positive regulation of leukocyte mediated immunity	-3.30918	-0.317782	12266,14825,16193	C3,Cxcl1,Il6	3/197	Cxcl1+FB
3_Member	KEGG Pathway	mmu05167	Kaposi sarcoma-associated herpesvirus infection - Mus musculus (house mouse)	-3.14686	-0.222405	12266,14825,16193	C3,Cxcl1,Il6	3/224	Cxcl1+FB
3_Member	GO Biological Processes	GO:0043410	positive regulation of MAPK cascade	-3.11279	-0.208542	12266,16012,16193,20306	C3,Igfbp6,Il6,Ccl7	4/541	Cxcl1+FB
3_Member	GO Biological Processes	GO:0070374	positive regulation of ERK1 and ERK2 cascade	-3.06528	-0.180333	12266,16193,20306	C3,Il6,Ccl7	3/239	Cxcl1+FB
3_Member	GO Biological Processes	GO:0006959	humoral immune response	-2.7729	0	12266,14825,71660	C3,Cxcl1,Rarres2	3/302	Cxcl1+FB
3_Member	Reactome Gene Sets	R-MMU-373076	Class A/1 (Rhodopsin-like receptors)	-2.75251	0	12266,14825,20306	C3,Cxcl1,Ccl7	3/307	Cxcl1+FB
3_Member	GO Biological Processes	GO:0002703	regulation of leukocyte mediated immunity	-2.72455	0	12266,14825,16193	C3,Cxcl1,Il6	3/314	Cxcl1+FB
3_Member	GO Biological Processes	GO:0002699	positive regulation of immune effector process	-2.67813	0	12266,14825,16193	C3,Cxcl1,Il6	3/326	Cxcl1+FB
3_Member	GO Biological Processes	GO:0070372	regulation of ERK1 and ERK2 cascade	-2.61537	0	12266,16193,20306	C3,Il6,Ccl7	3/343	Cxcl1+FB
3_Member	GO Biological Processes	GO:0043408	regulation of MAPK cascade	-2.58702	0	12266,16012,16193,20306	C3,Igfbp6,Il6,Ccl7	4/751	Cxcl1+FB
3_Member	Reactome Gene Sets	R-MMU-500792	GPCR ligand binding	-2.44527	0	12266,14825,20306	C3,Cxcl1,Ccl7	3/394	Cxcl1+FB
3_Member	GO Biological Processes	GO:0002697	regulation of immune effector process	-2.22368	0	12266,14825,16193	C3,Cxcl1,Il6	3/473	Cxcl1+FB
4_Summary	Reactome Gene Sets	R-MMU-6798695	Neutrophil degranulation	-3.17098	-0.225337	12266,14825,226695,231507	C3,Cxcl1,Ifi205,Plac8	4/-	Cxcl1+FB
4_Member	Reactome Gene Sets	R-MMU-6798695	Neutrophil degranulation	-3.17098	-0.225337	12266,14825,226695,231507	C3,Cxcl1,Ifi205,Plac8	4/522	Cxcl1+FB
