# Supplementary material for: Stress‐Induced Activation of Prolactin‐NR4A1‐Midkine Axis Exacerbates Skin Inflammation
Source: Adv Sci (Weinh). 2025 Nov 5;13(5):e09679. doi: 10.1002/advs.202509679 (PMC12850390; doi:10.1002/advs.202509679)
Supplement: Supplementary file 2 — Supporting Information [file ADVS-13-e09679-s002.zip › advs72654-sup-0009-Table9.xlsx]

## Sheet: Supplementary Table 9
	gene	p_val	avg_log2FC	pct.1	pct.2	p_val_adj
1	Rps15a	6.08014e-36	0.6587	0.98	0.988	1.4582e-18
2	Rps23	3.55947e-35	0.756154	0.984	0.975	8.53667e-18
3	Rps19	7.28615e-32	0.723518	0.98	0.969	1.74744e-13
4	Rpl36	6.25107e-29	0.713642	0.982	0.963	1.49919e-10
5	Rpl32	8.03127e-26	0.594386	0.986	0.981	1.92614e-07
6	Rps28	2.49885e-23	0.692025	0.968	0.957	5.993e-05
7	Rpl34	4.86808e-23	0.545783	0.977	0.969	0.000116751
8	Rps13	4.85197e-22	0.548273	0.982	0.988	0.00116365
9	Rps27	1.98837e-21	0.56436	0.971	0.957	0.00047687
10	Rbm3	2.34434e-17	0.653479	0.95	0.913	56.2243
11	Gm20186	2.80355e-17	1.06535	0.465	0.093	67.2375
12	Rps29	2.89045e-17	0.373067	0.977	0.975	69.3217
13	Pim1	1.15734e-16	0.980669	0.905	0.832	277.566
14	Mast4	2.86398e-16	1.39886	0.651	0.342	686.868
15	Rpl39	3.0744e-15	0.275508	0.977	0.988	7373.32
16	Rpl37	3.22723e-15	0.333045	0.977	0.969	7739.87
17	Rpl35	4.97058e-15	0.529236	0.937	0.938	1192.09
18	Otud7a	8.47603e-15	1.49728	0.51	0.205	20328.1
19	Actb	1.12066e-14	0.732046	0.991	0.994	26876.7
20	Ltbp1	1.19842e-14	0.874901	0.909	0.857	28741.6
21	Prlr	2.33087e-14	1.06996	0.578	0.273	55901.4
22	Fau	6.0048e-14	0.414686	0.984	0.981	144013
23	Lims1	6.12475e-14	0.849332	0.81	0.696	146890
24	Rps8	8.69952e-14	0.38387	0.984	0.969	208641
25	Cyp26b1	1.9324e-13	0.997993	0.612	0.292	463449
26	Rpl21	2.97563e-13	0.505567	0.973	0.963	713646
27	Rps27a	4.84799e-13	0.347185	0.989	0.981	116269
28	Rpl26	6.90334e-13	0.399976	0.982	0.975	1.65563e+06
29	Rps18	8.21638e-13	0.421956	0.989	0.975	1.97054e+06
30	Rpl37a	1.65151e-12	0.308518	0.986	1	3.9608e+06
31	Zfand5	2.38935e-12	0.609543	0.957	0.938	5.73038e+06
32	Rpl35a	4.55616e-12	0.29483	0.977	0.975	1.0927e+07
33	Rpl30	5.07626e-12	0.283546	0.973	0.975	1.21744e+07
34	Tubb6	5.57161e-12	0.766088	0.723	0.553	1.33624e+07
35	Khdrbs3	6.53348e-12	0.89104	0.562	0.292	1.56692e+07
36	Inhba	8.29405e-12	1.08196	0.778	0.665	1.98916e+06
37	Reep3	9.18268e-11	0.678405	0.739	0.571	2.20228e+08
38	Hnrnpa3	1.1695e-10	0.575153	0.898	0.863	2.80482e+08
39	Actg1	1.5818e-10	0.579369	0.977	0.981	3.79363e+08
40	Ddr2	1.97923e-10	0.844098	0.794	0.783	4.74678e+06
41	Vim	3.21163e-10	0.485747	0.977	0.988	7.70246e+08
42	Gcnt2	3.26758e-10	0.653163	0.8	0.64	7.83664e+07
43	Rpl10	3.73503e-10	0.432527	0.973	0.957	8.95773e+08
44	Rpl10a	4.50055e-10	0.482434	0.968	0.969	1.07937e+09
45	Rheb	5.28577e-10	0.672727	0.816	0.758	1.26769e+08
46	Hnrnpa1	6.88356e-10	0.569855	0.828	0.72	1.65088e+09
47	Rpl8	7.08998e-10	0.395289	0.984	0.957	1.70039e+07
48	Rps7	8.49183e-10	0.356279	0.982	0.994	2.0366e+09
49	Taf6l	1.24892e-09	0.936035	0.408	0.174	2.99528e+09
50	Dnaja2	1.886e-09	0.573265	0.812	0.77	4.52319e+09
51	Rpl17	2.41071e-09	0.388401	0.977	0.969	5.78161e+09
52	Malat1	2.97084e-09	0.437465	1	1	7.12496e+09
53	Rps25	3.02866e-09	0.479681	0.934	0.938	7.26364e+09
54	Sorbs1	3.54022e-09	0.740518	0.685	0.509	8.4905e+09
55	Lgals3	3.64745e-09	1.08195	0.712	0.528	8.74767e+09
56	Rpl24	4.61653e-09	0.286581	0.98	0.975	0,00011071826347928
57	Cd24a	4.78587e-09	0.87968	0.698	0.578	0,000114779402933197
58	Sumo1	5.49258e-09	0.473156	0.878	0.839	0,000131728557957187
59	S100a10	5.87271e-09	0.691205	0.952	0.932	0,000140845144494459
60	Rgmb	6.42027e-09	0.650158	0.544	0.323	0,000153977270023667
61	Jmjd1c	7.11469e-09	0.515894	0.927	0.907	0,000170631556952257
62	Csrp1	7.26289e-09	0.634883	0.782	0.658	0,000174185960743834
63	Actr3	7.429e-09	0.557114	0.791	0.696	0,000178169731143413
64	Fam214a	7.56606e-09	0.733702	0.651	0.478	0,000181456698445595
65	Rpl23	8.19869e-09	0.293433	0.989	0.988	0,000196629269037897
66	Prrx1	1.19677e-08	0.574555	0.857	0.814	0,000287021718541784
67	Csnk1a1	1.40078e-08	0.470013	0.887	0.882	0,000335948526588215
68	Cdc42bpa	1.69758e-08	0.570033	0.769	0.652	0,000407130305954583
69	Ywhaz	2.76597e-08	0.417816	0.83	0.795	0,000663361546978703
70	Ccdc85b	3.15012e-08	0.799465	0.628	0.447	0,000755494175544607
71	Rpl27a	4.79205e-08	0.26946	0.982	0.981	0,00114927767191629
72	Dbp	6.20861e-08	0.421027	0.299	0.081	0,00148901209256752
73	Rplp1	6.45433e-08	0.403617	0.968	0.963	0,00154794122673143
74	Taf15	8.09518e-08	0.613932	0.605	0.441	0,00194146665300161
75	Ptbp2	9.08852e-08	0.545434	0.626	0.466	0,00217969887676078
76	Stac	1.04325e-07	0.540633	0.293	0.081	0,00250203560348131
77	Hnrnpd	1.08108e-07	0.547858	0.678	0.528	0,00259275616759141
78	Myh9	1.33385e-07	0.597969	0.828	0.795	0,00319898236143305
79	Cst3	1.34879e-07	0.52308	0.948	0.907	0,00323479593557313
80	Cnn3	1.39879e-07	0.660783	0.696	0.615	0,00335471675393436
81	Srsf7	1.42763e-07	0.439091	0.828	0.745	0,00342387400603769
82	Eif1a	1.47518e-07	0.44769	0.828	0.783	0,0035379210092651
83	Rpl27	1.57177e-07	0.30655	0.973	0.975	0,00376958053629303
84	Ncald	1.61232e-07	0.759392	0.576	0.416	0,0038668249022629
85	Lpp	1.62511e-07	0.71443	0.855	0.851	0,00389751043173607
86	Grip1	1.63787e-07	0.574874	0.347	0.137	0,00392810268224057
87	Alyref	1.69191e-07	0.549343	0.667	0.534	0,00405769737469001
88	Cald1	2.06182e-07	0.557167	0.946	0.919	0,00494485691465321
89	Cobll1	2.48319e-07	0.506656	0.345	0.137	0,00595544529846577
90	Rpl36al	3.23001e-07	0.396039	0.902	0.851	0,0077465425091946
91	Lhfpl3	3.27918e-07	0.753547	0.331	0.137	0,00786445467834216
92	Rpl14	3.85828e-07	0.353448	0.939	0.944	0,00925330973808768
93	Ahnak	4.0745e-07	0.396665	0.927	0.901	0,00977188339113151
94	Ephb1	4.16565e-07	0.398605	0.27	0.081	0,00999048078016694
95	Cox4i1	4.20277e-07	0.355899	0.961	0.963	0,0100795135599672
96	Tpm4	5.35104e-07	0.536833	0.773	0.72	0,0128333956316729
97	Rps6ka3	6.63345e-07	0.71991	0.603	0.453	0,0159089973868158
98	Lmna	6.70325e-07	0.517028	0.93	0.925	0,0160763945038849
99	Zfp593	7.637e-07	0.475355	0.417	0.211	0,0183158051827867
100	Srsf3	7.67766e-07	0.443252	0.893	0.888	0,0184133333847814
101	Adamtsl1	8.01203e-07	0.471361	0.184	0.025	0,019215258277148
102	Ptges3	8.02544e-07	0.435977	0.841	0.789	0,0192474073882909
103	Rpl28	8.79966e-07	0.312825	0.98	0.975	0,0211042283400319
104	Igf2bp2	9.08992e-07	0.431285	0.308	0.118	0,0218003571310358
105	Map2k4	9.79741e-07	0.551574	0.717	0.584	0,0234971384300808
106	Nid1	9.82552e-07	0.421065	0.807	0.72	0,0235645463423271
107	M6pr	1.05569e-06	0.543656	0.46	0.267	0,0253187271939261
108	Nr1d2	1.09308e-06	0.514613	0.551	0.366	0,0262153948761445
109	Arrdc3	1.17208e-06	0.628459	0.51	0.317	0,0281098958925625
110	Nxn	1.59238e-06	0.555634	0.658	0.522	0,0381900407394785
111	Tpbg	1.72404e-06	0.54234	0.526	0.348	0,0413477281516945
112	Pqlc1	1.80711e-06	0.629008	0.689	0.565	0,0433399866002644
113	Zfp423	2.66846e-06	0.485699	0.381	0.186	0,0639976799812395
114	Pofut2	2.92482e-06	0.499084	0.608	0.447	0,070146058747255
115	Srsf9	3.06202e-06	0.473602	0.628	0.472	0,0734363723539358
116	Adamts18	3.10951e-06	0.434273	0.218	0.056	0,0745754556673258
117	Atxn1	3.29271e-06	0.726487	0.717	0.634	0,0789691734851934
118	Gm16685	3.40554e-06	0.590327	0.363	0.168	0,0816749681493832
119	Fosl2	3.43132e-06	0.547864	0.766	0.733	0,0822933602789825
120	Crebbp	3.46401e-06	0.411784	0.751	0.646	0,0830772558669186
121	Glis3	3.53406e-06	0.743117	0.753	0.671	0,0847574093200049
122	Pan3	3.55567e-06	0.547458	0.603	0.466	0,0852756823474723
123	Timm8a1	3.89964e-06	0.480089	0.333	0.155	0,0935249699548905
124	Adgrb3	4.15799e-06	0.722741	0.685	0.559	0,099721024969573
125	Bola2	4.72415e-06	0.411675	0.467	0.273	0,113299408844293
126	Ptgir	4.83554e-06	0.29448	0.143	0.012	0,115970696903166
127	U2af1	5.08546e-06	0.402272	0.846	0.72	0,121964638801621
128	Rock2	5.15283e-06	0.546911	0.8	0.807	0,123580312688762
129	Med13l	5.4368e-06	0.462528	0.751	0.689	0,130390797641687
130	Tnc	5.52175e-06	0.937518	0.447	0.255	0,132428179139787
131	Tagln2	5.78978e-06	0.580646	0.737	0.652	0,13885638569589
132	Brd4	6.03231e-06	0.433125	0.737	0.689	0,144672960883006
133	Btf3	6.33686e-06	0.286906	0.959	0.944	0,15197698749161
134	Eif2s2	6.63107e-06	0.278905	0.848	0.839	0,15903305196858
135	Bmp7	7.18152e-06	0.468602	0.302	0.13	0,172234306033897
136	Fubp1	7.80131e-06	0.490237	0.61	0.453	0,187098764133167
137	Prex2	7.89661e-06	0.705516	0.723	0.621	0,18938439873183
138	Naa50	8.1406e-06	0.484142	0.583	0.447	0,19523598809534
139	Prpf39	8.9392e-06	0.434467	0.508	0.335	0,2143888164984
140	Washc4	9.67616e-06	0.43935	0.465	0.267	0,232063382198868
141	Rps17	9.68988e-06	0.351621	0.898	0.888	0,232392275224581
142	Myl9	1.03124e-05	0.633822	0.615	0.491	0,247323480834684
143	Ttc39b	1.11434e-05	0.382491	0.222	0.068	0,267251107133605
144	Egr3	1.1569e-05	0.610242	0.565	0.416	0,277460285320157
145	Limd1	1.16194e-05	0.481053	0.508	0.342	0,278667068568291
146	Ubxn4	1.23076e-05	0.486953	0.73	0.696	0,295172013060857
147	Myo9b	1.24588e-05	0.546623	0.347	0.18	0,298800287485988
148	Dctn4	1.30145e-05	0.522166	0.59	0.46	0,312126319172533
149	Dennd1b	1.37417e-05	0.377738	0.299	0.13	0,329566030239798
150	Mpped2	1.37711e-05	0.584152	0.49	0.335	0,330272252723719
151	Srek1	1.49725e-05	0.528873	0.728	0.658	0,359086215976866
152	St13	1.62983e-05	0.424846	0.741	0.652	0,390881159641561
153	Fcf1	1.6885e-05	0.449428	0.381	0.205	0,404953503645734
154	Cox7c	1.75283e-05	0.291019	0.859	0.845	0,42038231150776
155	Creb5	1.78217e-05	0.574344	0.533	0.398	0,427418553093882
156	Atp2b1	1.90876e-05	0.456091	0.669	0.578	0,457778506413132
157	Cav1	1.97859e-05	0.408353	0.356	0.174	0,474526308017849
158	Arhgap6	2.1331e-05	0.690499	0.476	0.335	0,511581020454975
159	Itgb8	2.17856e-05	0.331967	0.156	0.031	0,522485199822366
160	Bmp3	2.31204e-05	0.387874	0.299	0.137	0,55449550552137
161	Rhoa	2.59209e-05	0.352738	0.905	0.894	0,621660978365077
162	Riok3	2.59885e-05	0.50832	0.56	0.441	0,623281194565629
163	Pcgf5	2.71819e-05	0.451051	0.431	0.28	0,651903678440642
164	Ralgds	2.75191e-05	0.573349	0.485	0.354	0,659990689512136
165	Srgap3	2.78828e-05	0.746684	0.39	0.23	0,668713569818817
166	Srxn1	2.82854e-05	0.362414	0.254	0.099	0,678368578511148
167	Ets2	2.83962e-05	0.447345	0.56	0.41	0,681025098567947
168	Snhg1	3.23989e-05	0.380722	0.839	0.832	0,777022457639961
169	Fbl	3.24988e-05	0.474506	0.531	0.391	0,779418309571035
170	Tnfrsf19	3.25213e-05	0.321715	0.175	0.043	0,779958415404444
171	Hnrnpab	3.4409e-05	0.388488	0.664	0.571	0,825232202980977
172	Nckap1	3.62153e-05	0.520866	0.599	0.46	0,86855067756776
173	Krtdap	3.75744e-05	0.817635	0.286	0.13	0,901147803166618
174	Dhx40	3.80602e-05	0.582352	0.603	0.559	0,912796790316414
175	Bpgm	3.89304e-05	0.729632	0.59	0.478	0,933666746074383
176	Zmym4	3.99225e-05	0.485891	0.531	0.398	0,957461009132986
177	8030462N17Rik	4.18411e-05	0.478755	0.492	0.329	1
178	Hnrnpk	4.43623e-05	0.355443	0.834	0.839	1
179	BC005561	4.76737e-05	0.417	0.61	0.466	1
180	Nars	4.79968e-05	0.546226	0.535	0.398	1
181	Gpr176	5.16865e-05	0.41108	0.345	0.18	1
182	Raph1	5.35066e-05	0.351168	0.347	0.18	1
183	Crebrf	5.48329e-05	0.483468	0.578	0.422	1
184	Msrb3	5.49387e-05	0.598935	0.592	0.503	1
185	Esyt2	5.54157e-05	0.399254	0.728	0.665	1
186	Sub1	5.77188e-05	0.340562	0.853	0.801	1
187	Defb6	5.98603e-05	0.329582	0.118	0.012	1
188	Basp1	6.2844e-05	0.515624	0.515	0.366	1
189	Abracl	6.3029e-05	0.506823	0.71	0.609	1
190	Vasn	6.59961e-05	0.491321	0.594	0.441	1
191	Zfpm2	6.64091e-05	0.501952	0.388	0.224	1
192	Ern1	6.76834e-05	0.467322	0.639	0.528	1
193	Dstn	6.77436e-05	0.368888	0.864	0.857	1
194	Gnb4	6.79456e-05	0.434284	0.374	0.224	1
195	Tlnrd1	7.22893e-05	0.369192	0.431	0.255	1
196	Eif4a1	7.32361e-05	0.351773	0.871	0.839	1
197	Med15	7.35338e-05	0.431627	0.404	0.242	1
198	Lef1	7.43891e-05	0.464008	0.785	0.652	1
199	Brix1	7.5218e-05	0.409001	0.485	0.329	1
200	Myef2	8.99104e-05	0.368254	0.363	0.193	1
201	Hnrnpm	9.4074e-05	0.355299	0.73	0.708	1
202	Oaf	9.54967e-05	0.753067	0.442	0.292	1
203	Btg1	0.000103908	0.31595	0.957	0.975	1
204	Nsd2	0.000108041	0.395459	0.313	0.161	1
205	Adamts20	0.000110342	0.28502	0.254	0.106	1
206	2025-09-11	0.000118007	0.339472	0.762	0.745	1
207	Set	0.000120501	0.338112	0.776	0.72	1
208	Tnik	0.000122995	0.479101	0.415	0.261	1
209	Map1lc3a	0.000125454	0.353016	0.887	0.876	1
210	Cfl2	0.000126704	0.420278	0.56	0.441	1
211	Tmed5	0.000130833	0.381992	0.698	0.59	1
212	Grm8	0.000136826	0.286222	0.12	0.019	1
213	Sf3b1	0.000137043	0.387589	0.782	0.745	1
214	Lsamp	0.000142929	0.561229	0.46	0.304	1
215	Pdcd10	0.000145116	0.355519	0.696	0.602	1
216	Utp11	0.000149415	0.389514	0.42	0.273	1
217	Eef1b2	0.00015007	0.268312	0.948	0.938	1
218	Asns	0.000150215	0.311789	0.342	0.186	1
219	Uhrf1bp1l	0.000151432	0.372987	0.481	0.317	1
220	Yod1	0.00016054	0.263658	0.254	0.118	1
221	Chic2	0.000164948	0.440537	0.637	0.54	1
222	Gigyf2	0.000165509	0.320876	0.324	0.174	1
223	Usp14	0.000171966	0.41783	0.451	0.304	1
224	Pnpt1	0.000174825	0.406704	0.32	0.174	1
225	Hmgn1	0.000179062	0.319154	0.839	0.789	1
226	Ppm1a	0.000188928	0.441035	0.551	0.429	1
227	Ppp3cb	0.000192153	0.390186	0.41	0.261	1
228	Notch1	0.000192786	0.359958	0.608	0.466	1
229	Srf	0.000204244	0.385856	0.399	0.248	1
230	Snrpf	0.000205042	0.375291	0.671	0.571	1
231	Usp31	0.000205509	0.266016	0.249	0.112	1
232	Rsrc2	0.000206965	0.387698	0.728	0.689	1
233	Akap12	0.000221019	0.256704	0.231	0.093	1
234	Auts2	0.000222641	0.383537	0.81	0.77	1
235	Rsl1d1	0.000223248	0.379726	0.578	0.46	1
236	Tmem158	0.000227219	0.541426	0.553	0.441	1
237	Mrfap1	0.000237994	0.314586	0.866	0.839	1
238	Cnot7	0.000250611	0.394747	0.401	0.255	1
239	Dpm1	0.000255556	0.345948	0.791	0.764	1
240	Tma16	0.000264769	0.285025	0.29	0.149	1
241	Hmgn2	0.00027683	0.420999	0.562	0.441	1
242	Slc30a4	0.000288189	0.253292	0.259	0.124	1
243	Mtmr2	0.000289023	0.311771	0.306	0.161	1
244	Gnb1	0.000289828	0.345579	0.746	0.714	1
245	Gpbp1	0.0002973	0.398761	0.651	0.553	1
246	Ppp2r2d	0.000297455	0.309802	0.542	0.416	1
247	Ipo7	0.000300058	0.43985	0.549	0.416	1
248	Palld	0.000305425	0.637263	0.683	0.609	1
249	Irf2	0.000315699	0.475156	0.508	0.379	1
250	Ip6k1	0.00031681	0.263431	0.406	0.261	1
251	Dennd1a	0.000327819	0.464759	0.628	0.503	1
252	Utp4	0.000328277	0.29584	0.247	0.118	1
253	Mamld1	0.000338264	0.283615	0.129	0.031	1
254	Pon2	0.000339462	0.276903	0.322	0.168	1
255	Dusp10	0.00033955	0.409431	0.58	0.447	1
256	Arid5b	0.000340997	0.372905	0.873	0.832	1
257	Hnrnpf	0.000347408	0.326009	0.8	0.789	1
258	Rap1gap2	0.000350075	0.254011	0.211	0.087	1
259	Bok	0.000351734	0.294495	0.286	0.143	1
260	Flt1	0.000352817	0.329088	0.231	0.106	1
261	Eif3e	0.000359879	0.287953	0.796	0.758	1
262	Myo1e	0.000361926	0.347543	0.857	0.814	1
263	Pam	0.000367162	0.500535	0.51	0.398	1
264	Mapre1	0.000371008	0.313776	0.776	0.714	1
265	Hivep1	0.000373231	0.449344	0.635	0.559	1
266	Morf4l1	0.000389614	0.303221	0.837	0.894	1
267	Mef2a	0.000394084	0.527084	0.737	0.658	1
268	Tnfrsf12a	0.000407763	0.38244	0.655	0.547	1
269	Cartpt	0.000408462	1.16209	0.238	0.118	1
270	Cebpz	0.000410778	0.296266	0.454	0.292	1
271	Ss18	0.000414193	0.432971	0.517	0.404	1
272	Ppp6c	0.00041836	0.394511	0.51	0.385	1
273	Adgra2	0.00042148	0.404293	0.388	0.242	1
274	Fermt2	0.000427764	0.411935	0.848	0.882	1
275	Rerg	0.000449843	0.400072	0.229	0.099	1
276	Rps27l	0.000453484	0.270138	0.776	0.708	1
277	H2-Q4	0.00045366	0.580336	0.719	0.671	1
278	Btaf1	0.000461174	0.3632	0.653	0.584	1
279	Kdm7a	0.000462426	0.522836	0.549	0.447	1
280	Ing5	0.000481127	0.275662	0.229	0.106	1
281	Ppm1l	0.000483823	0.308368	0.302	0.161	1
282	Snrpa1	0.000495206	0.377272	0.374	0.236	1
283	Syf2	0.000499739	0.321089	0.642	0.54	1
284	Frg1	0.000500042	0.386995	0.392	0.261	1
285	Bub3	0.000505395	0.284912	0.308	0.168	1
286	Hnrnph2	0.000516029	0.357138	0.397	0.261	1
287	Psmd14	0.000519587	0.323603	0.537	0.41	1
288	Mdga2	0.000531292	0.273261	0.184	0.068	1
289	Prep	0.000573197	0.255516	0.254	0.124	1
290	Fbxo11	0.000585884	0.380924	0.653	0.621	1
291	Vbp1	0.000586928	0.297083	0.429	0.28	1
292	Sestd1	0.000587488	0.292984	0.361	0.224	1
293	Slc35f1	0.000590637	0.294574	0.159	0.056	1
294	Otub1	0.000598763	0.293233	0.361	0.217	1
295	Psmd11	0.000607521	0.363133	0.655	0.596	1
296	Lgals7	0.000636466	0.854483	0.592	0.466	1
297	Rspo3	0.000659738	0.396325	0.721	0.559	1
298	Gpatch8	0.000660291	0.311408	0.612	0.528	1
299	Ppan	0.000665627	0.373331	0.211	0.093	1
300	Gm1673	0.000667387	0.381831	0.458	0.329	1
301	Csde1	0.000676595	0.370035	0.732	0.72	1
302	Ctdsp2	0.000684432	0.374357	0.542	0.447	1
303	Has1	0.000701985	0.71882	0.299	0.174	1
304	Adgrl3	0.000705418	0.50917	0.492	0.348	1
305	Iars	0.000731129	0.350576	0.32	0.186	1
306	Arf2	0.000742753	0.283634	0.41	0.267	1
307	Wdr70	0.00074692	0.384425	0.424	0.298	1
308	Clcf1	0.000756556	0.408018	0.247	0.13	1
309	Pdlim7	0.000768707	0.379557	0.422	0.311	1
310	Abi2	0.000794156	0.34917	0.415	0.267	1
311	Gnl2	0.000813955	0.343379	0.655	0.571	1
312	Cct7	0.000834421	0.380322	0.621	0.516	1
313	Tnks	0.000854801	0.344969	0.551	0.453	1
314	Bach2	0.000904265	0.342576	0.71	0.646	1
315	Dgkd	0.000904836	0.30224	0.356	0.217	1
316	Hipk2	0.000915708	0.383103	0.542	0.41	1
317	Sema6a	0.000922292	0.380804	0.422	0.292	1
318	Sbf2	0.000931134	0.33026	0.601	0.478	1
319	Slc3a2	0.000933458	0.405338	0.771	0.789	1
320	Umps	0.000954511	0.318855	0.322	0.199	1
321	Rab34	0.000968359	0.383141	0.565	0.447	1
322	Csnk1e	0.000970956	0.37272	0.442	0.323	1
323	H2-D1	0.000973876	0.42864	0.76	0.733	1
324	Itch	0.00097785	0.279573	0.456	0.342	1
325	Rbbp4	0.000981393	0.301343	0.619	0.528	1
326	Csnk1g3	0.00100311	0.416208	0.576	0.478	1
327	Sh3bgrl	0.00101425	0.339744	0.655	0.559	1
328	Hmga2	0.00103466	0.451476	0.109	0.025	1
329	Tmem179b	0.00104968	0.63774	0.44	0.323	1
330	Plcb1	0.001091	0.35102	0.463	0.323	1
331	Dcaf1	0.00109697	0.266005	0.34	0.205	1
332	Nr4a3	0.00112001	0.416611	0.478	0.348	1
333	Ythdf3	0.00112487	0.340314	0.587	0.503	1
334	Zhx2	0.00115113	0.271437	0.533	0.385	1
335	Nrg3	0.00116895	0.318539	0.127	0.037	1
336	Tbl1xr1	0.00116941	0.383952	0.46	0.329	1
337	Scaf8	0.00117513	0.398577	0.531	0.404	1
338	Smg7	0.00118723	0.316251	0.431	0.298	1
339	Rmnd5a	0.00119545	0.264592	0.515	0.366	1
340	Srsf2	0.00119647	0.407208	0.692	0.634	1
341	Dlg1	0.00121923	0.38717	0.628	0.522	1
342	Ugcg	0.00122288	0.361924	0.385	0.248	1
343	Cblb	0.0012511	0.349169	0.81	0.77	1
344	Rc3h2	0.00125845	0.358981	0.41	0.286	1
345	Stip1	0.00126609	0.321519	0.474	0.335	1
346	Wbp11	0.00126715	0.362187	0.458	0.36	1
347	Rpl12	0.00127122	0.281929	0.902	0.888	1
348	Purb	0.00129215	0.345443	0.723	0.677	1
349	Actn4	0.00130321	0.291775	0.705	0.634	1
350	Runx1	0.00130804	0.379029	0.848	0.839	1
351	Luzp2	0.00132596	0.436314	0.163	0.062	1
352	Notch2	0.00135155	0.348021	0.458	0.329	1
353	Smarcd1	0.00135482	0.270738	0.327	0.199	1
354	Fhl2	0.00135648	0.427806	0.363	0.242	1
355	Plscr4	0.00142958	0.428387	0.451	0.348	1
356	Ube2e2	0.00157013	0.344251	0.68	0.584	1
357	Kif5b	0.00161447	0.278612	0.714	0.696	1
358	Rnft1	0.0016156	0.292515	0.433	0.298	1
359	Samd4	0.00162698	0.358028	0.8	0.745	1
360	Gm10076	0.00171812	0.296169	0.642	0.547	1
361	Mapk1ip1l	0.00175403	0.427879	0.576	0.497	1
362	Ube2w	0.00181331	0.399487	0.463	0.373	1
363	Ebf1	0.00183289	0.30787	0.95	0.963	1
364	Esf1	0.00185818	0.250225	0.408	0.261	1
365	Eprs	0.00190894	0.368521	0.669	0.596	1
366	Cebpb	0.00192076	0.367331	0.964	0.957	1
367	Vasp	0.00193016	0.336015	0.311	0.199	1
368	Ptprd	0.00195256	0.367635	0.508	0.41	1
369	Ywhae	0.00206929	0.276867	0.841	0.863	1
370	Ddx21	0.0020736	0.339919	0.592	0.503	1
371	Ankrd28	0.00211765	0.28832	0.789	0.752	1
372	Zfp207	0.00215998	0.297695	0.537	0.447	1
373	Kdm1a	0.00216469	0.365284	0.583	0.491	1
374	Krit1	0.00216718	0.3571	0.526	0.416	1
375	Rab11b	0.00218598	0.370811	0.61	0.528	1
376	Nes	0.00218659	0.26237	0.179	0.081	1
377	Pfdn2	0.00222376	0.342455	0.717	0.708	1
378	Ramac	0.00224635	0.264447	0.449	0.317	1
379	Ptpn12	0.00227904	0.380738	0.506	0.41	1
380	2025-03-07	0.00228329	0.334952	0.596	0.522	1
381	Rps6	0.00229927	0.259729	0.939	0.919	1
382	C1qtnf1	0.00230438	0.319451	0.308	0.186	1
383	Grpel1	0.00245059	0.350808	0.497	0.385	1
384	Ubald1	0.00252851	0.265194	0.415	0.292	1
385	Ogdh	0.00259252	0.379912	0.406	0.286	1
386	Vta1	0.00262588	0.325692	0.397	0.273	1
387	Psmb4	0.00274012	0.332881	0.737	0.696	1
388	H2afy	0.0027625	0.316297	0.649	0.609	1
389	Celf1	0.00280167	0.35332	0.556	0.441	1
390	Hat1	0.00283309	0.301645	0.472	0.379	1
391	Ywhag	0.00284041	0.422842	0.61	0.547	1
392	Bcas2	0.00285101	0.28064	0.596	0.509	1
393	Cdkn1a	0.0028836	0.42433	0.755	0.677	1
394	Lrrfip2	0.0028846	0.263386	0.542	0.447	1
395	Tmem128	0.00288702	0.28408	0.345	0.23	1
396	1110038B12Rik	0.00293952	0.30226	0.705	0.652	1
397	Ywhah	0.00303031	0.454326	0.617	0.584	1
398	Chm	0.00307987	0.301692	0.252	0.149	1
399	Rnmt	0.00309163	0.291945	0.295	0.18	1
400	Arl6ip5	0.00309181	0.358329	0.59	0.516	1
401	Spry2	0.00309248	0.397758	0.535	0.453	1
402	Yars	0.00314896	0.328033	0.469	0.348	1
403	Sobp	0.00316926	0.287332	0.732	0.652	1
404	Emc3	0.00318008	0.333959	0.372	0.261	1
405	Ube2l3	0.00325578	0.331559	0.748	0.708	1
406	Lrch3	0.00336172	0.279148	0.49	0.36	1
407	Nsf	0.00337926	0.291882	0.329	0.205	1
408	Tcf20	0.00340491	0.297203	0.401	0.267	1
409	Sbsn	0.00342439	0.391058	0.204	0.106	1
410	Ranbp1	0.0034582	0.348047	0.639	0.59	1
411	Rab18	0.0034627	0.359578	0.726	0.708	1
412	Cnbp	0.00349675	0.279389	0.73	0.677	1
413	Pitpna	0.00353862	0.30147	0.608	0.534	1
414	4930453N24Rik	0.00358426	0.270283	0.347	0.224	1
415	Ypel5	0.0036002	0.299966	0.363	0.261	1
416	Eif3f	0.00360941	0.264513	0.832	0.826	1
417	U2af2	0.00364888	0.281233	0.422	0.317	1
418	Magoh	0.00377685	0.263129	0.753	0.671	1
419	Tcp11l2	0.00391345	0.428476	0.492	0.429	1
420	Ccdc71l	0.00394907	0.40648	0.429	0.323	1
421	Atf7	0.00401225	0.327631	0.39	0.286	1
422	Mkrn1	0.00405235	0.363187	0.447	0.335	1
423	Psmb2	0.00405809	0.319385	0.746	0.72	1
424	Emd	0.0040834	0.360612	0.456	0.354	1
425	Apc	0.00420386	0.338215	0.469	0.354	1
426	Uaca	0.004226	0.326352	0.322	0.205	1
427	Micu3	0.00430818	0.271031	0.363	0.248	1
428	Mfsd14a	0.00432567	0.309774	0.354	0.248	1
429	Krt17	0.00437847	0.301584	0.268	0.161	1
430	Pvt1	0.0043908	0.282257	0.315	0.199	1
431	Srrt	0.00440608	0.275295	0.426	0.311	1
432	Srsf11	0.00442054	0.253458	0.832	0.851	1
433	Ppp1r12a	0.0044552	0.295902	0.821	0.807	1
434	Psma3	0.00457614	0.29177	0.823	0.789	1
435	Larp4b	0.00459452	0.418602	0.51	0.429	1
436	Hdgfl3	0.00464881	0.410743	0.544	0.472	1
437	Wdr1	0.00466288	0.29331	0.42	0.304	1
438	Ash1l	0.00469224	0.302637	0.646	0.59	1
439	Trps1	0.00470379	0.417532	0.905	0.913	1
440	Dync1i2	0.00475001	0.435691	0.583	0.491	1
441	Prdm1	0.0047955	0.395436	0.655	0.571	1
442	Dennd5b	0.00480172	0.309948	0.605	0.522	1
443	Tasor	0.00485224	0.351992	0.263	0.155	1
444	Dock5	0.00489036	0.363072	0.417	0.304	1
445	Ube2e3	0.00496888	0.333053	0.587	0.503	1
446	Dnajb12	0.00498307	0.330753	0.401	0.292	1
447	Pfn1	0.00499713	0.339291	0.832	0.851	1
448	Krt15	0.0050164	0.386044	0.12	0.043	1
449	Gdi2	0.00510094	0.311767	0.628	0.547	1
450	Ptges	0.00510802	0.4049	0.313	0.217	1
451	Lrrtm2	0.00512658	0.292481	0.238	0.137	1
452	Thoc1	0.00514345	0.308976	0.469	0.373	1
453	Slc22a4	0.00516348	0.315883	0.381	0.273	1
454	Spats2l	0.00527888	0.251246	0.243	0.137	1
455	Rhou	0.00530219	0.408735	0.379	0.292	1
456	Rab7	0.0053357	0.258374	0.707	0.665	1
457	5031425E22Rik	0.00535747	0.25072	0.263	0.161	1
458	Eif4e	0.00550002	0.259066	0.608	0.54	1
459	Rnf24	0.0055971	0.262373	0.356	0.236	1
460	Ntng2	0.00565313	0.264402	0.188	0.099	1
461	Drg1	0.00571015	0.256812	0.329	0.217	1
462	Zfp385b	0.00572009	0.472709	0.327	0.23	1
463	Xpo6	0.00572511	0.312586	0.313	0.205	1
464	Pde1a	0.00572907	0.338645	0.145	0.062	1
465	Arid2	0.00579371	0.358998	0.46	0.342	1
466	Nap1l4	0.00583434	0.260731	0.442	0.329	1
467	Rnf111	0.00588741	0.282208	0.406	0.292	1
468	Tagln	0.00595689	0.402613	0.608	0.509	1
469	Ppp2ca	0.00597741	0.272354	0.798	0.758	1
470	Sik1	0.0060157	0.278928	0.469	0.342	1
471	Tial1	0.0060625	0.29373	0.526	0.422	1
472	Rictor	0.00610141	0.27667	0.537	0.46	1
473	Gm26512	0.00615443	0.559377	0.116	0.043	1
474	Appl1	0.00623321	0.371918	0.58	0.491	1
475	Lmbrd1	0.00625299	0.338424	0.41	0.323	1
476	Meaf6	0.00645247	0.321787	0.367	0.267	1
477	Chd2	0.00654433	0.342409	0.619	0.571	1
478	Trmt61b	0.00656395	0.266274	0.143	0.062	1
479	Ly6d	0.00668708	0.449981	0.24	0.143	1
480	Setbp1	0.00670719	0.402732	0.717	0.689	1
481	Filip1l	0.00670742	0.344959	0.578	0.509	1
482	Prmt1	0.00671226	0.282015	0.594	0.522	1
483	Cdv3	0.00671305	0.298034	0.689	0.658	1
484	Pttg1ip	0.00674407	0.493634	0.483	0.422	1
485	Frmd4a	0.00676593	0.384375	0.492	0.441	1
486	Derl1	0.00679786	0.296617	0.431	0.329	1
487	Adamts2	0.00680069	0.469432	0.556	0.484	1
488	Tifa	0.00680442	0.465864	0.424	0.329	1
489	Klf7	0.00682355	0.321574	0.778	0.789	1
490	Lrrc8a	0.00697863	0.358174	0.388	0.298	1
491	Naf1	0.00702135	0.26166	0.542	0.453	1
492	Krt16	0.00704008	0.316517	0.19	0.099	1
493	Psma2	0.00704306	0.295552	0.741	0.72	1
494	Xpo7	0.00705768	0.32156	0.365	0.267	1
495	Stag1	0.00709436	0.312708	0.653	0.652	1
496	Sfmbt1	0.00709541	0.284621	0.392	0.286	1
497	Rbpms	0.00713592	0.340593	0.501	0.416	1
498	Calm4	0.00721934	0.483492	0.181	0.093	1
499	Cnot2	0.00732155	0.330873	0.54	0.453	1
500	Xrn1	0.00738401	0.341509	0.447	0.36	1
501	Cwf19l2	0.00792976	0.309121	0.254	0.168	1
502	Cct4	0.00797443	0.2729	0.651	0.602	1
503	Trim47	0.00801659	0.289765	0.426	0.311	1
504	Eif6	0.00806493	0.310986	0.635	0.553	1
505	Matr3	0.00808515	0.323482	0.567	0.503	1
506	Wbp1l	0.00809192	0.250305	0.32	0.211	1
507	Snhg16	0.00810753	0.284892	0.308	0.199	1
508	C1d	0.00810912	0.264677	0.478	0.391	1
509	Ptpmt1	0.00813245	0.302	0.415	0.317	1
510	Jag1	0.00816132	0.48663	0.601	0.559	1
511	Lonrf1	0.00835258	0.258509	0.32	0.217	1
512	Hspd1	0.00852467	0.35654	0.857	0.857	1
513	Golim4	0.00857747	0.336781	0.546	0.472	1
514	Txndc9	0.0089704	0.316994	0.483	0.398	1
515	Glis1	0.0093671	0.385181	0.41	0.304	1
516	Fam126a	0.00961549	0.251453	0.483	0.373	1
517	Lsg1	0.00962545	0.31808	0.32	0.224	1
518	Fam133b	0.009906	0.314939	0.619	0.522	1
519	Ets1	0.00992209	0.291134	0.655	0.64	1
520	Rb1cc1	0.0102039	0.315815	0.61	0.528	1
521	Impact	0.0103462	0.278873	0.381	0.28	1
522	Cop1	0.0103943	0.303002	0.488	0.385	1
523	Med14	0.0104763	0.290168	0.424	0.335	1
524	Osbpl9	0.0104812	0.251917	0.646	0.596	1
525	Mga	0.0105654	0.258767	0.338	0.242	1
526	Stat5a	0.0106299	0.264337	0.517	0.416	1
527	Slc4a7	0.0108425	0.26523	0.517	0.41	1
528	Gm49313	0.0109383	0.737756	0.193	0.106	1
529	Arhgap32	0.0112219	0.385942	0.431	0.342	1
530	Iqgap1	0.0112638	0.331482	0.644	0.578	1
531	Jazf1	0.0113321	0.253058	0.279	0.18	1
532	Nup62	0.0113451	0.256947	0.345	0.248	1
533	Dnajc21	0.0118065	0.302362	0.556	0.484	1
534	Tgfb1i1	0.0119077	0.315982	0.492	0.404	1
535	Stx6	0.012266	0.33709	0.422	0.354	1
536	Yipf6	0.0122825	0.250778	0.243	0.155	1
537	Tnfaip2	0.0125106	0.432788	0.506	0.422	1
538	Tcf4	0.0128355	0.252177	0.692	0.634	1
539	Copa	0.0132434	0.271593	0.578	0.509	1
540	Pds5b	0.0134388	0.254305	0.395	0.298	1
541	Ipo5	0.0136464	0.316283	0.42	0.335	1
542	Iws1	0.013705	0.308114	0.492	0.404	1
543	Lsm3	0.0137601	0.255692	0.395	0.304	1
544	Ubash3b	0.0137889	0.345939	0.556	0.478	1
545	Tax1bp1	0.0140473	0.270335	0.755	0.807	1
546	Fyttd1	0.0142098	0.323341	0.519	0.435	1
547	Relch	0.0142772	0.254721	0.363	0.261	1
548	Trim24	0.0142913	0.306538	0.281	0.199	1
549	Psmb8	0.0143542	0.26569	0.32	0.224	1
550	Aig1	0.0144079	0.42373	0.481	0.416	1
551	Ppp4r3b	0.0144666	0.298856	0.41	0.323	1
552	Mthfd2	0.0147139	0.285177	0.279	0.199	1
553	Prpf40a	0.0148661	0.251689	0.649	0.609	1
554	Gatad2a	0.0148709	0.25876	0.44	0.342	1
555	Cp	0.014971	0.392002	0.27	0.18	1
556	Kcnj3	0.0151861	0.255553	0.179	0.099	1
557	Vmp1	0.0152889	0.361766	0.528	0.447	1
558	L3mbtl3	0.0152926	0.256578	0.27	0.18	1
559	Psmd4	0.015352	0.32968	0.576	0.528	1
560	Nck2	0.0155427	0.327472	0.254	0.168	1
561	Pdlim4	0.0157834	0.291048	0.494	0.416	1
562	Timm17a	0.015825	0.253952	0.488	0.41	1
563	Etfa	0.0159152	0.296535	0.574	0.491	1
564	Eif4ebp1	0.0159393	0.36301	0.397	0.323	1
565	Pnpla8	0.0159907	0.299619	0.542	0.491	1
566	Sos2	0.016131	0.292568	0.41	0.323	1
567	Cst6	0.0161459	0.254291	0.154	0.081	1
568	Rabep1	0.0161967	0.321606	0.456	0.348	1
569	Gtpbp4	0.0162245	0.395246	0.476	0.416	1
570	Ambra1	0.0163678	0.265214	0.605	0.522	1
571	Ube2e1	0.0164977	0.260769	0.501	0.41	1
572	Atad2b	0.0166854	0.305579	0.417	0.348	1
573	Xrn2	0.0168836	0.264522	0.612	0.553	1
574	Pakap.1	0.0169972	0.259386	0.671	0.64	1
575	Ehd4	0.0172131	0.263908	0.451	0.36	1
576	Mnt	0.017559	0.276335	0.261	0.174	1
577	Smim3	0.0177048	0.258123	0.465	0.373	1
578	Elavl1	0.0179276	0.253569	0.628	0.584	1
579	Blvra	0.0180946	0.358544	0.429	0.342	1
580	U2surp	0.0181959	0.306597	0.578	0.503	1
581	Med13	0.0182434	0.319069	0.687	0.689	1
582	Slc5a3	0.0185011	0.276225	0.299	0.211	1
583	Tank	0.018726	0.269964	0.345	0.255	1
584	Tm4sf1	0.0188154	0.550804	0.283	0.193	1
585	Erh	0.0189743	0.27838	0.553	0.491	1
586	Tmem38b	0.0190368	0.321453	0.272	0.186	1
587	Klhl7	0.01913	0.253035	0.506	0.416	1
588	D5Ertd579e	0.0192162	0.290569	0.331	0.242	1
589	Dyrk1a	0.0193774	0.29977	0.655	0.627	1
590	Uhrf2	0.0193908	0.286173	0.469	0.385	1
591	Rbm8a	0.0204817	0.268723	0.687	0.683	1
592	Tuba1c	0.020622	0.295321	0.615	0.553	1
593	Cxcl14	0.0210681	0.274447	0.42	0.335	1
594	Fjx1	0.021479	0.252733	0.215	0.137	1
595	Trim33	0.0217067	0.256614	0.379	0.286	1
596	Vps4b	0.0218677	0.363233	0.506	0.429	1
597	Tsg101	0.0224199	0.310003	0.383	0.304	1
598	Hnrnph1	0.0224232	0.278381	0.696	0.696	1
599	B2m	0.0230727	0.2571	0.771	0.77	1
600	Pik3cb	0.0237712	0.250729	0.422	0.342	1
601	Dmkn	0.0239827	0.315648	0.166	0.093	1
602	Tcf12	0.0248785	0.27977	0.644	0.615	1
603	Hspa9	0.0249191	0.345874	0.617	0.652	1
604	Ubxn2a	0.0249931	0.258527	0.327	0.242	1
605	Akirin2	0.0251567	0.281925	0.426	0.342	1
606	Ammecr1	0.0254669	0.337809	0.551	0.503	1
607	Cnn2	0.0255232	0.379384	0.569	0.528	1
608	Cdr2l	0.0257087	0.402914	0.501	0.453	1
609	Peli2	0.0258454	0.289197	0.422	0.342	1
610	Cct2	0.0268588	0.272441	0.694	0.689	1
611	Spire1	0.0269542	0.258833	0.483	0.404	1
612	Pja2	0.0270313	0.287214	0.42	0.354	1
613	Ranbp2	0.0273255	0.253408	0.717	0.683	1
614	Rasa3	0.0276963	0.252004	0.417	0.323	1
615	Cltc	0.0277778	0.264454	0.655	0.627	1
616	Clock	0.0279432	0.292113	0.44	0.366	1
617	Gpc5	0.028309	0.350089	0.159	0.093	1
618	Sf3b6	0.0284724	0.291278	0.612	0.602	1
619	Hsd17b12	0.0288619	0.34846	0.515	0.453	1
620	Gab2	0.0290103	0.284391	0.624	0.571	1
621	Rhob	0.0298204	0.349621	0.825	0.845	1
622	Adipor1	0.0300294	0.251043	0.524	0.447	1
623	Galnt1	0.0300377	0.298887	0.34	0.261	1
624	Ckap5	0.0301869	0.271161	0.385	0.304	1
625	Rspo1	0.0303833	0.268132	0.753	0.758	1
626	Pkn2	0.0304243	0.289846	0.61	0.584	1
627	Ilk	0.030623	0.269192	0.385	0.311	1
628	Npepps	0.0306962	0.27782	0.465	0.385	1
629	2025-09-09	0.0308785	0.27871	0.404	0.323	1
630	Sfn	0.0312971	0.428857	0.372	0.286	1
631	Kdm5c	0.0313652	0.307702	0.571	0.503	1
632	Nkap	0.0315046	0.284077	0.304	0.224	1
633	Ctbp2	0.032088	0.262723	0.372	0.292	1
634	Tent2	0.0321567	0.270885	0.331	0.248	1
635	Ldha	0.0321714	0.258707	0.8	0.795	1
636	Mib1	0.0322192	0.258788	0.54	0.466	1
637	Hes5	0.0322641	0.40212	0.132	0.068	1
638	Dyrk2	0.033076	0.252079	0.283	0.205	1
639	Cd109	0.0334802	0.351793	0.422	0.348	1
640	Calm3	0.0336366	0.277083	0.608	0.565	1
641	Cops2	0.0337409	0.276736	0.535	0.478	1
642	Zyx	0.0338543	0.272197	0.474	0.422	1
643	Kdm6b	0.0343937	0.258028	0.739	0.752	1
644	Oga	0.0344163	0.250189	0.497	0.422	1
645	Arhgap24	0.0344861	0.377674	0.322	0.248	1
646	Atp2a2	0.034858	0.280748	0.669	0.602	1
647	Zrsr2	0.035393	0.268639	0.567	0.522	1
648	Ythdf2	0.0355236	0.275343	0.499	0.422	1
649	Wwox	0.0363858	0.289881	0.44	0.36	1
650	Tubb2b	0.0364589	0.261282	0.22	0.149	1
651	Rsf1	0.0366198	0.265078	0.542	0.497	1
652	Gm2000	0.0367935	0.260414	0.553	0.503	1
653	Hif1a	0.0371254	0.30958	0.503	0.447	1
654	Wdr33	0.0375776	0.282336	0.535	0.484	1
655	Tacstd2	0.0376091	0.276796	0.118	0.062	1
656	Tspyl1	0.0377589	0.254364	0.381	0.304	1
657	Spred2	0.0379108	0.278192	0.49	0.404	1
658	Myc	0.0381448	0.303358	0.531	0.466	1
659	Srgn	0.0386163	0.296889	0.129	0.068	1
660	Pum2	0.0387885	0.281967	0.56	0.534	1
661	Hbp1	0.0392722	0.299466	0.44	0.385	1
662	Snrnp70	0.0395748	0.272825	0.676	0.696	1
663	Ncam2	0.0399532	0.391163	0.209	0.137	1
664	Gnai1	0.0400254	0.291339	0.347	0.28	1
665	R3hdm2	0.0402437	0.250589	0.667	0.652	1
666	Alkbh1	0.0421877	0.304048	0.422	0.366	1
667	1810026B05Rik	0.0433368	0.282512	0.499	0.429	1
668	Ell2	0.0436409	0.26348	0.363	0.292	1
669	Rabgap1l	0.0440939	0.270832	0.501	0.441	1
670	Stk40	0.0446111	0.302874	0.655	0.609	1
671	4930402H24Rik	0.0446844	0.285018	0.374	0.304	1
672	Ap3s1	0.0448875	0.310082	0.542	0.522	1
673	Thrap3	0.045321	0.292291	0.678	0.696	1
674	Ghr	0.0453464	0.485443	0.374	0.304	1
675	Rrp1	0.0454621	0.276467	0.578	0.54	1
676	Tulp4	0.0460566	0.272055	0.583	0.571	1
677	Sipa1l2	0.048341	0.271863	0.336	0.261	1
678	Kdelr2	0.0492718	0.25111	0.619	0.609	1
679	Mast2	0.0493521	0.337399	0.553	0.491	1
680	Stx5a	0.0501723	0.302999	0.415	0.366	1
681	Map4	0.0502753	0.364467	0.61	0.609	1
682	Cyc1	0.0504631	0.273314	0.449	0.379	1
683	Tmsb4x	0.0524051	0.324043	0.932	0.944	1
684	Ube2v1	0.0524301	0.285743	0.449	0.391	1
685	Phf5a	0.0532336	0.282365	0.451	0.391	1
686	Fut8	0.0541398	0.279647	0.342	0.286	1
687	S100a11	0.0552921	0.269622	0.862	0.907	1
688	Csnk1g1	0.055755	0.257883	0.417	0.335	1
689	Gabarapl2	0.0559578	0.286194	0.676	0.652	1
690	Pdpk1	0.0562594	0.418983	0.32	0.242	1
691	Arpc5	0.0567854	0.270756	0.571	0.522	1
692	Kmt2c	0.0576793	0.27624	0.587	0.534	1
693	Lepr	0.0589111	0.529884	0.422	0.36	1
694	Fras1	0.0589479	0.330131	0.295	0.23	1
695	Skp1a	0.0612689	0.304078	0.56	0.522	1
696	Krt77	0.0631888	0.292911	0.168	0.106	1
697	Sash1	0.0646212	0.272132	0.519	0.497	1
698	Med21	0.0655486	0.283911	0.374	0.304	1
699	Trip12	0.0691581	0.258529	0.626	0.615	1
700	Homer1	0.0695052	0.347719	0.374	0.311	1
701	Ptger3	0.0700082	0.264877	0.34	0.286	1
702	Rorb	0.0725432	0.317063	0.39	0.329	1
703	Ascc3	0.0739065	0.276598	0.608	0.553	1
704	Arhgap17	0.0740368	0.348925	0.569	0.547	1
705	Ntmt1	0.0745433	0.260307	0.281	0.211	1
706	Supt6	0.0784161	0.253555	0.556	0.522	1
707	Dusp16	0.078506	0.325768	0.467	0.416	1
708	Gm11290	0.0797506	0.795869	0.279	0.217	1
709	Card19	0.0798309	0.327278	0.537	0.516	1
710	Rassf8	0.0821178	0.333828	0.556	0.565	1
711	Mphosph10	0.0822902	0.270485	0.367	0.317	1
712	Itgav	0.0853214	0.267711	0.585	0.578	1
713	Gm26917	0.0859121	0.400636	0.333	0.28	1
714	Sod2	0.0863829	0.271313	0.785	0.764	1
715	Taf1	0.0871951	0.350453	0.333	0.267	1
716	Plaur	0.0888974	0.307431	0.297	0.242	1
717	Hmgn5	0.0938034	0.275932	0.365	0.298	1
718	Pbrm1	0.0945633	0.254076	0.528	0.497	1
719	Tmcc1	0.0965048	0.264327	0.635	0.658	1
720	Ttc3	0.0965917	0.255202	0.454	0.422	1
721	Atp9b	0.0974558	0.301922	0.551	0.522	1
722	Smad4	0.0976709	0.252224	0.488	0.478	1
723	AY036118	0.100376	0.45548	0.497	0.46	1
724	Samd4b	0.101749	0.287687	0.522	0.516	1
725	Ltv1	0.102616	0.25525	0.302	0.242	1
726	Uimc1	0.105833	0.274777	0.361	0.317	1
727	Tmod3	0.106157	0.519607	0.644	0.652	1
728	Ralgapa1	0.107165	0.2708	0.458	0.404	1
729	Krt14	0.10726	0.324002	0.281	0.23	1
730	Napa	0.111672	0.250807	0.54	0.484	1
731	Smarcc1	0.112821	0.270768	0.354	0.298	1
732	Ptpn2	0.11647	0.302031	0.449	0.422	1
733	Akt3	0.11899	0.40023	0.522	0.503	1
734	Resf1	0.122279	0.253315	0.485	0.447	1
735	Arpc1a	0.123958	0.252993	0.535	0.509	1
736	Mprip	0.128617	0.263873	0.696	0.708	1
737	Trib1	0.131772	0.270618	0.63	0.634	1
738	Cab39	0.133034	0.254376	0.556	0.528	1
739	Clpx	0.140208	0.274633	0.358	0.304	1
740	Sdc4	0.145733	0.265746	0.696	0.72	1
741	Nav2	0.145901	0.63673	0.585	0.634	1
742	Myo1b	0.150962	0.261436	0.474	0.441	1
743	Nipbl	0.153672	0.302586	0.707	0.714	1
744	Dcun1d4	0.157718	0.303801	0.134	0.087	1
745	Cstb	0.158514	0.251759	0.626	0.627	1
746	Tent5a	0.168783	0.274287	0.478	0.466	1
747	Igfbp3	0.181269	0.528787	0.331	0.28	1
748	Pcdh15	0.200604	0.366672	0.476	0.447	1
749	Serpinb5	0.20838	0.270152	0.104	0.075	1
750	Zbtb38	0.209716	0.27348	0.444	0.441	1
751	Nudt4	0.21076	0.288825	0.485	0.453	1
752	Atrnl1	0.210762	0.380919	0.626	0.64	1
753	Utrn	0.21327	0.305342	0.574	0.565	1
754	Snx9	0.213437	0.293112	0.451	0.429	1
755	Hecw2	0.216026	0.257859	0.506	0.497	1
756	Sox18	0.219401	0.404141	0.46	0.435	1
757	Heatr5a	0.233109	0.440262	0.288	0.255	1
758	Alpk1	0.256515	0.264154	0.483	0.484	1
759	Arhgap42	0.258326	0.251924	0.562	0.522	1
760	Slc2a13	0.259883	0.401548	0.333	0.298	1
761	Zfr	0.291731	0.300951	0.526	0.516	1
762	Pde4d	0.333712	0.340393	0.848	0.901	1
763	1600010M07Rik	0.422265	0.657606	0.238	0.199	1
764	Dpy30	0.428133	0.335121	0.238	0.211	1
765	Krt10	0.429329	0.377613	0.338	0.311	1
766	Sphk1	0.431758	0.305184	0.306	0.298	1
767	Map2k3	0.470226	0.283445	0.551	0.584	1
768	Dlgap1	0.493495	0.426034	0.234	0.273	1
769	Lmo4	0.51469	0.26074	0.567	0.602	1
770	Krt1	0.520144	0.348662	0.159	0.143	1
771	Gmcl1	0.556921	0.452446	0.195	0.174	1
772	Krt5	0.63698	0.266496	0.143	0.13	1
773	Egr4	0.64978	0.293538	0.202	0.224	1
774	Ptdss2	0.751385	0.314343	0.136	0.149	1
775	Rapgef4	0.909628	0.264773	0.122	0.13	1
