# Supplementary material for: Stress‐Induced Activation of Prolactin‐NR4A1‐Midkine Axis Exacerbates Skin Inflammation
Source: Adv Sci (Weinh). 2025 Nov 5;13(5):e09679. doi: 10.1002/advs.202509679 (PMC12850390; doi:10.1002/advs.202509679)
Supplement: Supplementary file 2 — Supporting Information [file ADVS-13-e09679-s002.zip › advs72654-sup-0010-Table10.xlsx]

## Sheet: Table_S10
	p_val	avg_log2FC	pct.1	pct.2	p_val_adj	Group
Dcn	2.63e-63	-5.02844	0.052	0.561	6.3e-59	CRS+Veh
Clstn2	3.06e-53	1.73517	0.658	0.178	7.34e-49	CRS+Veh
Col1a2	2.75e-49	-2.45212	0.769	0.915	6.61e-45	CRS+Veh
Lum	3.49e-45	-2.98888	0.025	0.415	8.37e-41	CRS+Veh
Cst3	1.08e-44	1.29735	0.948	0.78	2.6e-40	CRS+Veh
Prss12	3.76e-42	1.0071	0.558	0.124	9.02e-38	CRS+Veh
Ptma	4.08e-42	0.717053	0.98	0.95	9.79e-38	CRS+Veh
Zfand5	1.47e-41	0.945659	0.957	0.837	3.53e-37	CRS+Veh
Ubb	1.55e-41	0.819894	0.991	0.963	3.72e-37	CRS+Veh
Spock1	4.65e-37	0.88321	0.476	0.087	1.12e-32	CRS+Veh
Rnase4	6.82e-37	-2.12757	0.102	0.454	1.64e-32	CRS+Veh
Sox18	2.29e-36	1.36246	0.46	0.093	5.5e-32	CRS+Veh
Mdk	3.92e-36	0.917697	0.873	0.5	9.39e-32	CRS+Veh
Pcdh15	6.84e-36	1.02621	0.476	0.096	1.64e-31	CRS+Veh
Lef1	1.65e-35	0.974771	0.785	0.339	3.95e-31	CRS+Veh
Actb	2.52e-35	0.883519	0.991	0.946	6.05e-31	CRS+Veh
Cfl1	8.33e-35	0.787526	0.948	0.748	2e-30	CRS+Veh
Meg3	2.5e-34	-1.65946	0.211	0.559	6e-30	CRS+Veh
Col1a1	8.56e-34	-3.21953	0.299	0.598	2.05e-29	CRS+Veh
Actg1	1.31e-33	0.855789	0.977	0.909	3.14e-29	CRS+Veh
Inhba	3.48e-33	1.08494	0.778	0.387	8.36e-29	CRS+Veh
Dpt	1.18e-32	-1.92186	0.052	0.365	2.82e-28	CRS+Veh
Otud7a	1.81e-32	1.20599	0.51	0.141	4.34e-28	CRS+Veh
Gsn	3.07e-32	-3.16068	0.481	0.702	7.36e-28	CRS+Veh
Ly6a	3.14e-32	-1.78468	0.02	0.313	7.53e-28	CRS+Veh
Mmp2	1.28e-31	-1.63458	0.077	0.393	3.06e-27	CRS+Veh
Hsp90ab1	1.94e-31	0.637189	0.982	0.943	4.64e-27	CRS+Veh
Fgfr1	1.03e-30	0.698443	0.957	0.776	2.47e-26	CRS+Veh
Taf6l	1.05e-30	0.989395	0.408	0.08	2.53e-26	CRS+Veh
Ltbp1	1.15e-30	0.920575	0.909	0.635	2.77e-26	CRS+Veh
Thy1	3.64e-29	-1.24665	0.039	0.322	8.74e-25	CRS+Veh
Dpep1	1.33e-28	-1.23529	0.027	0.298	3.18e-24	CRS+Veh
S100a4	1.11e-27	-1.88916	0.1	0.4	2.65e-23	CRS+Veh
Ccl7	2.76e-27	-2.61969	0.023	0.28	6.62e-23	CRS+Veh
Myo1e	4.84e-27	0.77437	0.857	0.57	1.16e-22	CRS+Veh
Ccl19	4.97e-27	-2.56943	0.005	0.243	1.19e-22	CRS+Veh
Fbxl7	5.31e-27	0.805356	0.789	0.457	1.27e-22	CRS+Veh
Klf7	3.82e-26	0.842542	0.778	0.504	9.15e-22	CRS+Veh
Rarres2	5.02e-26	-1.86898	0.039	0.293	1.2e-21	CRS+Veh
Wif1	6.47e-26	0.818793	0.662	0.311	1.55e-21	CRS+Veh
Ccl2	9.7e-26	-2.29246	0.283	0.574	2.33e-21	CRS+Veh
Tnxb	1.98e-25	-1.67847	0.027	0.272	4.75e-21	CRS+Veh
Itgbl1	3.61e-25	-1.21207	0.048	0.304	8.66e-21	CRS+Veh
Sorbs1	7.24e-25	0.871496	0.685	0.324	1.74e-20	CRS+Veh
Pi16	2.32e-24	-1.96086	0.014	0.239	5.57e-20	CRS+Veh
Gcnt2	3.5e-24	0.680994	0.8	0.465	8.39e-20	CRS+Veh
Rorb	6.01e-24	0.62923	0.39	0.098	1.44e-19	CRS+Veh
Cd34	7.25e-24	-1.07697	0.011	0.23	1.74e-19	CRS+Veh
Rheb	9.82e-24	0.784593	0.816	0.613	2.36e-19	CRS+Veh
H3f3a	1.79e-23	0.479508	0.977	0.915	4.3e-19	CRS+Veh
Fam214a	2.05e-23	0.719097	0.651	0.324	4.91e-19	CRS+Veh
Fmnl2	3.59e-23	-1.30445	0.365	0.598	8.6e-19	CRS+Veh
H3f3b	5.33e-23	0.546159	0.993	0.959	1.28e-18	CRS+Veh
Pde4dip	8.42e-23	0.616681	0.501	0.185	2.02e-18	CRS+Veh
Vcl	1.13e-22	0.679205	0.909	0.663	2.71e-18	CRS+Veh
Hspb1	1.5e-22	1.07015	0.932	0.713	3.59e-18	CRS+Veh
Myh9	1.52e-22	0.74451	0.828	0.617	3.65e-18	CRS+Veh
Celf2	1.98e-22	-1.973	0.376	0.596	4.75e-18	CRS+Veh
Igfbp6	2.3e-22	-1.87808	0.02	0.237	5.52e-18	CRS+Veh
Chst11	3.04e-22	0.769966	0.531	0.224	7.29e-18	CRS+Veh
Enpp2	3.33e-22	0.795721	0.782	0.524	7.99e-18	CRS+Veh
Tubb6	4.91e-22	0.670182	0.723	0.433	1.18e-17	CRS+Veh
C3	8.52e-22	-1.50444	0.007	0.204	2.04e-17	CRS+Veh
Pcolce2	8.81e-22	-1.2025	0.025	0.239	2.11e-17	CRS+Veh
Cd24a	8.93e-22	0.776879	0.698	0.391	2.14e-17	CRS+Veh
Col3a1	9.28e-22	-2.15586	0.637	0.722	2.22e-17	CRS+Veh
Fstl1	1.05e-21	-1.00176	0.728	0.813	2.52e-17	CRS+Veh
Prdm1	1.06e-21	0.704613	0.655	0.333	2.53e-17	CRS+Veh
Stat5a	1.13e-21	0.673595	0.517	0.202	2.72e-17	CRS+Veh
Pde3a	1.41e-21	0.884708	0.728	0.457	3.38e-17	CRS+Veh
Bgn	1.65e-21	-1.18107	0.531	0.713	3.96e-17	CRS+Veh
Trps1	3.89e-21	0.739901	0.905	0.643	9.33e-17	CRS+Veh
Adgrd1	4.16e-21	-1.12309	0.002	0.189	9.97e-17	CRS+Veh
Sobp	7.32e-21	0.685575	0.732	0.417	1.76e-16	CRS+Veh
Pdzrn3	8.8e-21	-1.29783	0.347	0.565	2.11e-16	CRS+Veh
Ccdc85b	1.23e-20	0.685409	0.628	0.309	2.96e-16	CRS+Veh
Ifitm3	1.9e-20	-1.39631	0.621	0.737	4.56e-16	CRS+Veh
Cald1	2.14e-20	0.607177	0.946	0.789	5.14e-16	CRS+Veh
Notch1	2.45e-20	0.625073	0.608	0.289	5.88e-16	CRS+Veh
Lims1	3.1e-20	0.702452	0.81	0.598	7.42e-16	CRS+Veh
Thbs2	3.19e-20	-1.30191	0.245	0.496	7.65e-16	CRS+Veh
Bcl2	4.62e-20	0.607031	0.694	0.367	1.11e-15	CRS+Veh
Prlr	4.64e-20	0.710021	0.578	0.25	1.11e-15	CRS+Veh
Lhfpl3	5.96e-20	0.679704	0.331	0.08	1.43e-15	CRS+Veh
Casp4	6.14e-20	-1.18231	0.07	0.298	1.47e-15	CRS+Veh
Lox	6.89e-20	-0.799892	0.011	0.198	1.65e-15	CRS+Veh
Gldn	7.69e-20	0.630905	0.701	0.387	1.84e-15	CRS+Veh
Bach2	1.01e-19	0.750773	0.71	0.413	2.43e-15	CRS+Veh
Cilp	1.2e-19	-1.58962	0.009	0.191	2.87e-15	CRS+Veh
Gnai2	1.39e-19	0.595978	0.88	0.68	3.34e-15	CRS+Veh
Vim	1.59e-19	0.533467	0.977	0.92	3.82e-15	CRS+Veh
Gm42418	1.72e-19	-1.06784	0.995	1	4.13e-15	CRS+Veh
Nxn	2.19e-19	0.650198	0.658	0.359	5.25e-15	CRS+Veh
Lamc3	2.43e-19	0.568282	0.678	0.359	5.82e-15	CRS+Veh
Cryab	2.6e-19	-1.17557	0.032	0.233	6.24e-15	CRS+Veh
Rspo1	2.9e-19	0.585923	0.753	0.404	6.96e-15	CRS+Veh
H2-Q4	2.93e-19	0.837565	0.719	0.43	7.03e-15	CRS+Veh
Abracl	3.76e-19	0.643005	0.71	0.426	9.02e-15	CRS+Veh
Pmp22	4.53e-19	-1.14329	0.206	0.441	1.09e-14	CRS+Veh
Ralgds	5.13e-19	0.55196	0.485	0.2	1.23e-14	CRS+Veh
Malat1	9.68e-19	0.513039	1	0.991	2.32e-14	CRS+Veh
Cdc42bpa	1.15e-18	0.655354	0.769	0.483	2.75e-14	CRS+Veh
Tmem179b	1.29e-18	0.886055	0.44	0.176	3.09e-14	CRS+Veh
Jag1	1.39e-18	0.720443	0.601	0.296	3.32e-14	CRS+Veh
Apbb1ip	1.47e-18	-0.838986	0.018	0.2	3.53e-14	CRS+Veh
Ern1	1.7e-18	0.634635	0.639	0.33	4.07e-14	CRS+Veh
Mfap5	2.59e-18	-1.21119	0.036	0.23	6.21e-14	CRS+Veh
Ccl11	3e-18	-1.34491	0.005	0.17	7.19e-14	CRS+Veh
Clec3b	3.23e-18	-1.31047	0.007	0.174	7.75e-14	CRS+Veh
Nav2	3.25e-18	1.19979	0.585	0.328	7.81e-14	CRS+Veh
Fn1	4.18e-18	-1.25255	0.111	0.337	1e-13	CRS+Veh
Ifi205	4.66e-18	-1.39773	0.002	0.163	1.12e-13	CRS+Veh
Serpina3n	5.66e-18	-1.33114	0.016	0.191	1.36e-13	CRS+Veh
Ephb1	8.89e-18	0.383195	0.27	0.057	2.13e-13	CRS+Veh
Eif1	8.99e-18	0.359916	0.977	0.967	2.16e-13	CRS+Veh
Mpped2	1.03e-17	0.586864	0.49	0.209	2.48e-13	CRS+Veh
Cnn2	1.19e-17	0.654801	0.569	0.289	2.86e-13	CRS+Veh
Card19	1.25e-17	0.623057	0.537	0.263	2.99e-13	CRS+Veh
Ephb6	1.29e-17	0.393231	0.317	0.083	3.09e-13	CRS+Veh
Ctsk	1.4e-17	-1.55086	0.41	0.574	3.36e-13	CRS+Veh
Crabp1	1.56e-17	0.433453	0.651	0.32	3.74e-13	CRS+Veh
Alpl	1.86e-17	0.542077	0.556	0.248	4.47e-13	CRS+Veh
Crispld2	2.41e-17	0.635951	0.503	0.226	5.79e-13	CRS+Veh
Col23a1	2.6e-17	0.439213	0.791	0.433	6.23e-13	CRS+Veh
Prex2	2.82e-17	0.615467	0.723	0.42	6.77e-13	CRS+Veh
Tgfbi	3.34e-17	-1.08404	0.048	0.239	8.01e-13	CRS+Veh
Sub1	3.69e-17	0.489584	0.853	0.659	8.85e-13	CRS+Veh
Rplp1	3.81e-17	-0.445662	0.968	0.974	9.14e-13	CRS+Veh
Spon1	4.05e-17	0.692108	0.769	0.443	9.7e-13	CRS+Veh
Srsf5	4.09e-17	0.512856	0.902	0.737	9.81e-13	CRS+Veh
Ptpn1	4.26e-17	0.603993	0.701	0.459	1.02e-12	CRS+Veh
Map1lc3a	4.49e-17	0.506173	0.887	0.661	1.08e-12	CRS+Veh
Gng5	4.5e-17	0.557874	0.921	0.809	1.08e-12	CRS+Veh
Csrp1	4.64e-17	0.601617	0.782	0.526	1.11e-12	CRS+Veh
Ly6c1	4.74e-17	-0.957524	0.005	0.159	1.14e-12	CRS+Veh
Cdr2l	6.96e-17	0.588001	0.501	0.217	1.67e-12	CRS+Veh
Pdlim3	8.23e-17	0.511105	0.243	0.048	1.97e-12	CRS+Veh
Cebpb	8.61e-17	0.623151	0.964	0.928	2.07e-12	CRS+Veh
Tfap2c	1.32e-16	0.507448	0.297	0.08	3.15e-12	CRS+Veh
Srsf7	1.78e-16	0.477354	0.828	0.563	4.26e-12	CRS+Veh
Efemp1	2.43e-16	-1.33087	0.016	0.176	5.84e-12	CRS+Veh
Snai1	3.99e-16	0.507355	0.478	0.211	9.58e-12	CRS+Veh
H2afy	4.85e-16	0.532838	0.649	0.407	1.16e-11	CRS+Veh
Blvra	5.3e-16	0.600615	0.429	0.18	1.27e-11	CRS+Veh
Sumo1	5.41e-16	0.482512	0.878	0.7	1.3e-11	CRS+Veh
Htra3	5.75e-16	-0.998925	0.032	0.202	1.38e-11	CRS+Veh
Mmp14	7.18e-16	-1.25017	0.578	0.68	1.72e-11	CRS+Veh
Pqlc1	8.76e-16	0.609667	0.689	0.428	2.1e-11	CRS+Veh
Gng2	8.78e-16	0.555816	0.478	0.222	2.1e-11	CRS+Veh
Cox4i1	9.45e-16	0.439595	0.961	0.876	2.27e-11	CRS+Veh
Tnik	9.7e-16	0.50552	0.415	0.161	2.33e-11	CRS+Veh
Medag	9.83e-16	-0.878315	0.02	0.18	2.36e-11	CRS+Veh
Dennd5b	1.17e-15	0.407186	0.605	0.328	2.8e-11	CRS+Veh
Il6	1.48e-15	-1.50793	0.043	0.22	3.55e-11	CRS+Veh
Ube2b	1.57e-15	0.425639	0.857	0.667	3.77e-11	CRS+Veh
Slit3	1.64e-15	-1.28341	0.592	0.68	3.92e-11	CRS+Veh
Prelp	1.95e-15	-0.525703	0.007	0.15	4.68e-11	CRS+Veh
Zswim4	1.96e-15	0.467366	0.549	0.274	4.7e-11	CRS+Veh
Runx3	2.01e-15	0.572005	0.46	0.213	4.82e-11	CRS+Veh
Kctd1	2.39e-15	0.655689	0.533	0.272	5.72e-11	CRS+Veh
Hspd1	2.59e-15	0.385202	0.857	0.589	6.21e-11	CRS+Veh
Plpp3	2.93e-15	-1.44345	0.388	0.552	7.03e-11	CRS+Veh
Khdrbs3	3.33e-15	0.497403	0.562	0.287	7.98e-11	CRS+Veh
Pcdh7	5.73e-15	-0.957812	0.213	0.42	1.37e-10	CRS+Veh
Xdh	5.81e-15	-1.02532	0.041	0.209	1.39e-10	CRS+Veh
1110038B12Rik	7.15e-15	0.467252	0.705	0.45	1.71e-10	CRS+Veh
Cartpt	7.31e-15	1.19509	0.238	0.057	1.75e-10	CRS+Veh
Msrb3	7.49e-15	0.62412	0.592	0.343	1.8e-10	CRS+Veh
Tpm4	7.57e-15	0.555483	0.773	0.57	1.81e-10	CRS+Veh
Rgmb	8.01e-15	0.449853	0.544	0.274	1.92e-10	CRS+Veh
Tmem158	8.49e-15	0.603588	0.553	0.28	2.04e-10	CRS+Veh
Tcp11l2	1.12e-14	0.410668	0.492	0.23	2.69e-10	CRS+Veh
Tpm1	1.14e-14	0.489482	0.902	0.674	2.73e-10	CRS+Veh
Adgrb3	1.63e-14	0.531559	0.685	0.387	3.9e-10	CRS+Veh
Gadd45a	1.81e-14	0.554681	0.46	0.211	4.35e-10	CRS+Veh
Ghrh	2.42e-14	1.04538	0.161	0.017	5.8e-10	CRS+Veh
Egfr	3.3e-14	-1.03087	0.154	0.341	7.92e-10	CRS+Veh
Clcf1	3.3e-14	0.358352	0.247	0.059	7.92e-10	CRS+Veh
Ndnf	3.67e-14	0.317491	0.227	0.05	8.8e-10	CRS+Veh
Rbm3	3.71e-14	0.392538	0.95	0.807	8.9e-10	CRS+Veh
Lpp	4.07e-14	0.633422	0.855	0.728	9.76e-10	CRS+Veh
Tns3	4.36e-14	0.52517	0.576	0.32	1.05e-09	CRS+Veh
Sdk2	5.03e-14	0.338807	0.311	0.1	1.21e-09	CRS+Veh
Sumo2	5.34e-14	0.429095	0.868	0.661	1.28e-09	CRS+Veh
Ndst1	5.87e-14	0.401392	0.535	0.283	1.41e-09	CRS+Veh
Gpc5	6.55e-14	0.450752	0.159	0.017	1.57e-09	CRS+Veh
Srgap3	7.04e-14	0.688687	0.39	0.167	1.69e-09	CRS+Veh
Myl6	7.37e-14	0.473438	0.959	0.826	1.77e-09	CRS+Veh
Ackr3	7.93e-14	-0.983834	0.107	0.291	1.9e-09	CRS+Veh
Arrdc3	8.14e-14	0.519932	0.51	0.257	1.95e-09	CRS+Veh
Tmem176b	9.58e-14	0.388639	0.671	0.372	2.3e-09	CRS+Veh
Hmgn1	9.71e-14	0.436902	0.839	0.648	2.33e-09	CRS+Veh
Rhob	9.87e-14	0.539396	0.825	0.589	2.37e-09	CRS+Veh
Abi3bp	9.91e-14	-1.46446	0.111	0.289	2.38e-09	CRS+Veh
Tgfb1i1	1.07e-13	0.471184	0.492	0.252	2.57e-09	CRS+Veh
Olfm2	1.11e-13	0.372592	0.286	0.089	2.67e-09	CRS+Veh
Rian	1.17e-13	-0.847522	0.113	0.304	2.81e-09	CRS+Veh
Lrrc8a	1.19e-13	0.398836	0.388	0.159	2.86e-09	CRS+Veh
Dio2	1.26e-13	0.29549	0.209	0.043	3.01e-09	CRS+Veh
Agbl3	1.26e-13	0.448282	0.549	0.293	3.02e-09	CRS+Veh
Chchd2	1.28e-13	0.452356	0.973	0.889	3.07e-09	CRS+Veh
Gnl2	1.36e-13	0.517862	0.655	0.424	3.27e-09	CRS+Veh
Fermt2	1.51e-13	0.500176	0.848	0.683	3.62e-09	CRS+Veh
Cacybp	1.74e-13	0.479828	0.698	0.474	4.18e-09	CRS+Veh
Aplp1	1.74e-13	0.330767	0.224	0.054	4.18e-09	CRS+Veh
Csf1	1.79e-13	-1.14575	0.152	0.339	4.29e-09	CRS+Veh
Plcb1	1.81e-13	0.554379	0.463	0.222	4.34e-09	CRS+Veh
Odc1	2.01e-13	0.314813	0.909	0.735	4.82e-09	CRS+Veh
Mt2	2.12e-13	-1.6538	0.492	0.613	5.08e-09	CRS+Veh
Mndal	2.25e-13	-0.702704	0.014	0.146	5.39e-09	CRS+Veh
Ntn1	2.26e-13	-0.924831	0.093	0.27	5.43e-09	CRS+Veh
Pde4d	2.28e-13	0.521666	0.848	0.648	5.47e-09	CRS+Veh
Rps16	2.49e-13	0.322881	0.986	0.965	5.98e-09	CRS+Veh
Sparc	2.59e-13	-1.73789	0.741	0.78	6.22e-09	CRS+Veh
Ppic	2.68e-13	-1.11494	0.431	0.541	6.43e-09	CRS+Veh
Tnmd	2.7e-13	-0.757281	0.032	0.18	6.48e-09	CRS+Veh
Cacna1g	2.79e-13	0.401743	0.401	0.172	6.68e-09	CRS+Veh
Mcm4	2.93e-13	0.37169	0.431	0.189	7.03e-09	CRS+Veh
Gsk3b	3.01e-13	0.58884	0.735	0.546	7.23e-09	CRS+Veh
St3gal5	3.05e-13	0.35689	0.27	0.083	7.32e-09	CRS+Veh
Cyb5a	3.07e-13	-0.824408	0.494	0.633	7.35e-09	CRS+Veh
Grasp	3.25e-13	0.551105	0.442	0.204	7.79e-09	CRS+Veh
Gm20186	3.42e-13	0.577141	0.465	0.233	8.19e-09	CRS+Veh
Adamts20	3.88e-13	0.32793	0.254	0.07	9.31e-09	CRS+Veh
Marcksl1	4.19e-13	0.526091	0.508	0.267	1.01e-08	CRS+Veh
Chodl	4.88e-13	0.432286	0.363	0.143	1.17e-08	CRS+Veh
Emp1	5e-13	-1.12447	0.626	0.704	1.2e-08	CRS+Veh
Zyx	5.48e-13	0.394679	0.474	0.235	1.31e-08	CRS+Veh
Trim47	5.69e-13	0.424571	0.426	0.189	1.36e-08	CRS+Veh
Cib2	5.7e-13	0.402823	0.32	0.115	1.37e-08	CRS+Veh
Ncald	6.33e-13	0.456866	0.576	0.304	1.52e-08	CRS+Veh
Znrf1	6.81e-13	0.410298	0.635	0.367	1.63e-08	CRS+Veh
Adamts5	6.97e-13	-0.871438	0.086	0.254	1.67e-08	CRS+Veh
Ogn	8.98e-13	-0.82059	0.002	0.115	2.15e-08	CRS+Veh
Ubxn4	9.1e-13	0.505836	0.73	0.535	2.18e-08	CRS+Veh
Txnrd1	9.4e-13	0.414037	0.819	0.628	2.26e-08	CRS+Veh
Ndrg1	9.65e-13	-1.58898	0.166	0.343	2.31e-08	CRS+Veh
Sacm1l	1.05e-12	0.397846	0.535	0.293	2.53e-08	CRS+Veh
Jmjd1c	1.09e-12	0.41436	0.927	0.802	2.61e-08	CRS+Veh
U2af1	1.14e-12	0.407788	0.846	0.613	2.72e-08	CRS+Veh
Tuba1c	1.15e-12	0.540175	0.615	0.374	2.76e-08	CRS+Veh
Ubash3b	1.15e-12	0.48447	0.556	0.313	2.76e-08	CRS+Veh
mt-Cytb	1.17e-12	0.309279	0.995	0.954	2.81e-08	CRS+Veh
Hivep3	1.19e-12	0.445362	0.478	0.239	2.86e-08	CRS+Veh
Fosl2	1.23e-12	0.439259	0.766	0.567	2.95e-08	CRS+Veh
Hnrnpdl	1.46e-12	0.549104	0.782	0.561	3.5e-08	CRS+Veh
Wwox	1.68e-12	0.529227	0.44	0.22	4.02e-08	CRS+Veh
Mkrn1	1.75e-12	0.355891	0.447	0.211	4.19e-08	CRS+Veh
AW112010	1.82e-12	-1.16282	0.011	0.133	4.36e-08	CRS+Veh
Cttnbp2	1.9e-12	0.355701	0.438	0.196	4.57e-08	CRS+Veh
Rps12	2.38e-12	-0.426525	0.959	0.961	5.71e-08	CRS+Veh
Ezr	2.58e-12	0.465786	0.438	0.217	6.18e-08	CRS+Veh
Rhoc	2.62e-12	0.506191	0.694	0.463	6.28e-08	CRS+Veh
Plscr1	2.74e-12	0.473744	0.533	0.278	6.57e-08	CRS+Veh
Nupr1	2.8e-12	-1.48525	0.336	0.485	6.72e-08	CRS+Veh
Chd6	3.04e-12	0.424007	0.578	0.337	7.28e-08	CRS+Veh
Esyt2	3.3e-12	0.552939	0.728	0.539	7.91e-08	CRS+Veh
Ntng2	3.38e-12	0.266129	0.188	0.039	8.1e-08	CRS+Veh
Map3k3	3.45e-12	0.401236	0.624	0.374	8.27e-08	CRS+Veh
Smim3	3.5e-12	0.377873	0.465	0.23	8.41e-08	CRS+Veh
Crip1	3.54e-12	-1.03351	0.467	0.596	8.48e-08	CRS+Veh
Lmna	3.77e-12	0.478743	0.93	0.861	9.05e-08	CRS+Veh
Ifi204	4.22e-12	-0.653841	0.025	0.157	1.01e-07	CRS+Veh
Ptger3	4.28e-12	0.404843	0.34	0.139	1.03e-07	CRS+Veh
Eln	4.4e-12	-1.26887	0.057	0.207	1.05e-07	CRS+Veh
Ppm1l	4.73e-12	0.264611	0.302	0.107	1.13e-07	CRS+Veh
Map2k4	4.74e-12	0.481633	0.717	0.496	1.14e-07	CRS+Veh
Srf	4.85e-12	0.342267	0.399	0.174	1.16e-07	CRS+Veh
Apol8	5.57e-12	0.335386	0.333	0.128	1.34e-07	CRS+Veh
2610307P16Rik	5.65e-12	0.486287	0.41	0.189	1.36e-07	CRS+Veh
Scarb2	6.27e-12	0.429371	0.483	0.248	1.5e-07	CRS+Veh
Cacna1a	7.83e-12	0.365469	0.379	0.167	1.88e-07	CRS+Veh
Snrpd1	7.92e-12	0.452843	0.762	0.563	1.9e-07	CRS+Veh
Nkd2	8.06e-12	0.437455	0.596	0.326	1.93e-07	CRS+Veh
Rgs6	8.55e-12	0.497996	0.435	0.213	2.05e-07	CRS+Veh
Dctn4	1.01e-11	0.446686	0.59	0.348	2.42e-07	CRS+Veh
Fth1	1.06e-11	-0.804961	0.971	0.978	2.54e-07	CRS+Veh
Zcrb1	1.06e-11	0.427602	0.705	0.487	2.55e-07	CRS+Veh
Dab2	1.12e-11	-0.704721	0.061	0.209	2.69e-07	CRS+Veh
Cxcl12	1.17e-11	-0.557056	0.027	0.157	2.8e-07	CRS+Veh
Thrb	1.32e-11	0.401912	0.58	0.322	3.17e-07	CRS+Veh
Nr2f6	1.4e-11	0.281407	0.261	0.085	3.37e-07	CRS+Veh
Ecm1	1.68e-11	-0.841051	0.048	0.187	4.02e-07	CRS+Veh
Mlf1	1.74e-11	0.413624	0.354	0.15	4.17e-07	CRS+Veh
Lhfp	1.83e-11	-0.866542	0.336	0.493	4.4e-07	CRS+Veh
Klf2	1.89e-11	0.597281	0.744	0.491	4.53e-07	CRS+Veh
Cdon	2e-11	-0.422996	0.005	0.109	4.79e-07	CRS+Veh
Alcam	2.07e-11	0.325898	0.506	0.254	4.96e-07	CRS+Veh
Eif1a	2.21e-11	0.384045	0.828	0.648	5.31e-07	CRS+Veh
Mtss2	2.24e-11	0.289383	0.361	0.152	5.37e-07	CRS+Veh
Myl9	2.35e-11	0.472566	0.615	0.363	5.63e-07	CRS+Veh
Thbs1	2.43e-11	-1.70352	0.336	0.48	5.83e-07	CRS+Veh
Serping1	2.78e-11	-1.49958	0.424	0.526	6.66e-07	CRS+Veh
Rfxap	3e-11	0.405255	0.42	0.211	7.19e-07	CRS+Veh
Ifi207	3.16e-11	-0.666829	0.005	0.107	7.58e-07	CRS+Veh
Ramp1	3.17e-11	-0.513731	0.027	0.152	7.61e-07	CRS+Veh
Atxn2l	3.42e-11	0.324372	0.485	0.254	8.21e-07	CRS+Veh
4921524J17Rik	4.16e-11	0.454307	0.553	0.326	9.97e-07	CRS+Veh
Ltbp4	4.44e-11	-0.731303	0.066	0.211	1.07e-06	CRS+Veh
Ubald1	4.64e-11	0.316369	0.415	0.193	1.11e-06	CRS+Veh
Klf9	4.75e-11	0.405917	0.902	0.796	1.14e-06	CRS+Veh
Jund	4.86e-11	0.642893	0.939	0.867	1.17e-06	CRS+Veh
Gm26532	4.9e-11	0.430419	0.227	0.072	1.17e-06	CRS+Veh
Srsf9	5.31e-11	0.362524	0.628	0.376	1.27e-06	CRS+Veh
Ablim1	5.41e-11	-0.878159	0.093	0.246	1.3e-06	CRS+Veh
Ctbp2	5.6e-11	0.335374	0.372	0.17	1.34e-06	CRS+Veh
Apoe	5.83e-11	0.371397	0.862	0.598	1.4e-06	CRS+Veh
Rab18	5.94e-11	0.427627	0.726	0.502	1.42e-06	CRS+Veh
Dock5	6.09e-11	0.442303	0.417	0.207	1.46e-06	CRS+Veh
Ythdc1	6.14e-11	0.412131	0.832	0.65	1.47e-06	CRS+Veh
Zmym4	6.16e-11	0.28866	0.531	0.28	1.48e-06	CRS+Veh
Aspn	6.38e-11	-1.03245	0.109	0.267	1.53e-06	CRS+Veh
Myl12a	6.43e-11	0.393262	0.871	0.707	1.54e-06	CRS+Veh
Egr3	6.66e-11	0.386181	0.565	0.315	1.6e-06	CRS+Veh
Emd	6.78e-11	0.315154	0.456	0.224	1.63e-06	CRS+Veh
Igfbp2	6.91e-11	-0.748025	0.007	0.109	1.66e-06	CRS+Veh
Apex1	7.12e-11	0.330825	0.51	0.278	1.71e-06	CRS+Veh
Flvcr1	7.31e-11	0.324498	0.397	0.183	1.75e-06	CRS+Veh
Hist1h2bc	7.32e-11	0.450956	0.667	0.437	1.76e-06	CRS+Veh
Btbd11	7.58e-11	0.32462	0.463	0.233	1.82e-06	CRS+Veh
Ghr	7.8e-11	-1.08493	0.374	0.513	1.87e-06	CRS+Veh
Rb1	7.82e-11	0.355553	0.444	0.22	1.88e-06	CRS+Veh
Lmbr1l	7.83e-11	0.303702	0.404	0.191	1.88e-06	CRS+Veh
Stac	8.17e-11	0.387101	0.293	0.111	1.96e-06	CRS+Veh
Apip	8.19e-11	0.326929	0.401	0.191	1.96e-06	CRS+Veh
Lpl	8.56e-11	-0.360245	0.018	0.133	2.05e-06	CRS+Veh
Hspa4	8.62e-11	0.441355	0.717	0.548	2.07e-06	CRS+Veh
Tagln	8.75e-11	0.373029	0.608	0.359	2.1e-06	CRS+Veh
Tifa	9.23e-11	0.414149	0.424	0.207	2.21e-06	CRS+Veh
Cd55	1.01e-10	-0.671136	0.07	0.213	2.43e-06	CRS+Veh
Snrpn	1.01e-10	0.313771	0.27	0.098	2.43e-06	CRS+Veh
Bmp4	1.03e-10	0.372267	0.54	0.298	2.48e-06	CRS+Veh
Alyref	1.09e-10	0.357769	0.667	0.441	2.62e-06	CRS+Veh
Limd1	1.1e-10	0.361791	0.508	0.278	2.64e-06	CRS+Veh
Hnrnpa0	1.18e-10	0.359185	0.857	0.67	2.83e-06	CRS+Veh
Gfpt2	1.23e-10	-1.18853	0.247	0.389	2.96e-06	CRS+Veh
H1fx	1.26e-10	0.358074	0.313	0.128	3.02e-06	CRS+Veh
Csnk1e	1.3e-10	0.368468	0.442	0.23	3.11e-06	CRS+Veh
Zfp706	1.35e-10	0.326822	0.608	0.376	3.24e-06	CRS+Veh
Pik3cb	1.36e-10	0.356994	0.422	0.213	3.26e-06	CRS+Veh
Pdpn	1.36e-10	-0.965472	0.168	0.324	3.26e-06	CRS+Veh
Hivep1	1.37e-10	0.402631	0.635	0.396	3.28e-06	CRS+Veh
Fbln1	1.49e-10	-0.721668	0.048	0.178	3.57e-06	CRS+Veh
D8Ertd738e	1.56e-10	0.435635	0.721	0.526	3.75e-06	CRS+Veh
Smarcd1	1.63e-10	0.274178	0.327	0.139	3.9e-06	CRS+Veh
Prmt1	1.68e-10	0.328397	0.594	0.372	4.03e-06	CRS+Veh
Tns2	1.69e-10	0.261511	0.308	0.122	4.06e-06	CRS+Veh
Arhgef17	1.74e-10	0.296806	0.308	0.124	4.17e-06	CRS+Veh
Zfp644	1.82e-10	0.373844	0.649	0.426	4.36e-06	CRS+Veh
Calm3	1.83e-10	0.373201	0.608	0.385	4.38e-06	CRS+Veh
Ttc28	2.09e-10	0.382469	0.637	0.411	5.01e-06	CRS+Veh
Cox8a	2.11e-10	0.362809	0.93	0.798	5.06e-06	CRS+Veh
Cemip	2.18e-10	0.348118	0.15	0.028	5.22e-06	CRS+Veh
Penk	2.21e-10	-0.445099	0.007	0.104	5.31e-06	CRS+Veh
Srpx	2.25e-10	-0.778791	0.172	0.33	5.4e-06	CRS+Veh
Gpnmb	2.3e-10	-0.621408	0.029	0.15	5.5e-06	CRS+Veh
Ninj1	2.32e-10	0.265061	0.32	0.13	5.57e-06	CRS+Veh
2310039L15Rik	2.51e-10	0.890202	0.127	0.017	6.02e-06	CRS+Veh
Purb	2.54e-10	0.375165	0.723	0.504	6.08e-06	CRS+Veh
Elmo1	2.54e-10	-1.00832	0.1	0.243	6.09e-06	CRS+Veh
Slc3a2	2.89e-10	0.421276	0.771	0.583	6.92e-06	CRS+Veh
Hnrnpl	2.92e-10	0.404314	0.635	0.428	7e-06	CRS+Veh
Ptges3	3.05e-10	0.364296	0.841	0.685	7.32e-06	CRS+Veh
Kdm5b	3.14e-10	0.304889	0.533	0.296	7.52e-06	CRS+Veh
Dapk1	3.2e-10	-1.47324	0.204	0.352	7.68e-06	CRS+Veh
Trp53bp1	3.46e-10	0.277015	0.231	0.076	8.31e-06	CRS+Veh
Acin1	3.53e-10	0.422919	0.642	0.43	8.47e-06	CRS+Veh
Psma3	3.7e-10	0.385923	0.823	0.652	8.86e-06	CRS+Veh
Sdc1	3.83e-10	0.311881	0.361	0.161	9.19e-06	CRS+Veh
Tlnrd1	3.97e-10	0.302441	0.431	0.217	9.52e-06	CRS+Veh
Dph3	4.05e-10	0.309179	0.646	0.402	9.71e-06	CRS+Veh
Rhoa	4.11e-10	0.345059	0.905	0.772	9.85e-06	CRS+Veh
Naf1	4.13e-10	0.327203	0.542	0.313	9.89e-06	CRS+Veh
Gabarapl2	4.48e-10	0.387999	0.676	0.459	1.07e-05	CRS+Veh
Stxbp6	4.51e-10	0.469818	0.506	0.28	1.08e-05	CRS+Veh
Col5a2	4.64e-10	-0.769725	0.59	0.654	1.11e-05	CRS+Veh
Il17d	5.04e-10	0.258145	0.324	0.141	1.21e-05	CRS+Veh
Dnajc6	5.25e-10	0.508258	0.51	0.293	1.26e-05	CRS+Veh
Man1a	5.31e-10	-1.00926	0.528	0.635	1.27e-05	CRS+Veh
Crtc3	5.52e-10	0.347602	0.549	0.315	1.32e-05	CRS+Veh
Atp2b1	5.56e-10	0.32606	0.669	0.461	1.33e-05	CRS+Veh
Igfbp7	5.8e-10	-1.04816	0.546	0.615	1.39e-05	CRS+Veh
Gpatch8	5.99e-10	0.333232	0.612	0.385	1.44e-05	CRS+Veh
Smarce1	6.07e-10	0.387094	0.574	0.357	1.45e-05	CRS+Veh
Filip1l	7.11e-10	0.382042	0.578	0.363	1.71e-05	CRS+Veh
Plekhg2	7.46e-10	0.387098	0.476	0.267	1.79e-05	CRS+Veh
Rps23	7.71e-10	0.251459	0.984	0.965	1.85e-05	CRS+Veh
Plekho1	7.92e-10	0.277711	0.238	0.085	1.9e-05	CRS+Veh
Ehd4	7.94e-10	0.330713	0.451	0.241	1.91e-05	CRS+Veh
Ankrd28	8.48e-10	0.358168	0.789	0.607	2.03e-05	CRS+Veh
Fhod3	8.56e-10	0.335262	0.313	0.135	2.05e-05	CRS+Veh
Col27a1	8.58e-10	0.322342	0.302	0.13	2.06e-05	CRS+Veh
Flt1	9.11e-10	0.339481	0.231	0.078	2.18e-05	CRS+Veh
Runx1	9.54e-10	0.421455	0.848	0.678	2.29e-05	CRS+Veh
Ncor1	1.01e-09	0.329678	0.746	0.537	2.43e-05	CRS+Veh
Lrrn1	1.03e-09	0.315162	0.374	0.178	2.46e-05	CRS+Veh
Pcgf5	1.03e-09	0.257121	0.431	0.222	2.47e-05	CRS+Veh
Sh3bgrl	1.05e-09	0.336353	0.655	0.42	2.53e-05	CRS+Veh
Kif26b	1.08e-09	0.427896	0.576	0.339	2.59e-05	CRS+Veh
Rmnd5a	1.1e-09	0.372267	0.515	0.287	2.63e-05	CRS+Veh
Cabin1	1.1e-09	0.291915	0.338	0.152	2.63e-05	CRS+Veh
Stk38l	1.12e-09	0.312269	0.306	0.133	2.69e-05	CRS+Veh
Crebrf	1.13e-09	0.382973	0.578	0.348	2.72e-05	CRS+Veh
Maml1	1.21e-09	0.252648	0.451	0.237	2.9e-05	CRS+Veh
Fbl	1.27e-09	0.328081	0.531	0.322	3.06e-05	CRS+Veh
Hnrnpd	1.33e-09	0.379109	0.678	0.454	3.18e-05	CRS+Veh
Arhgap31	1.34e-09	0.381776	0.426	0.22	3.2e-05	CRS+Veh
Unc5b	1.35e-09	0.262347	0.227	0.078	3.23e-05	CRS+Veh
Dek	1.38e-09	0.359552	0.68	0.457	3.31e-05	CRS+Veh
Gjc1	1.42e-09	0.382018	0.535	0.324	3.41e-05	CRS+Veh
Epb41l2	1.56e-09	-0.775752	0.406	0.522	3.74e-05	CRS+Veh
Rsrc2	1.56e-09	0.346016	0.728	0.53	3.74e-05	CRS+Veh
Rrp1	1.62e-09	0.371269	0.578	0.354	3.88e-05	CRS+Veh
Kras	1.63e-09	0.355445	0.528	0.326	3.91e-05	CRS+Veh
Tmem176a	1.63e-09	0.297366	0.556	0.32	3.91e-05	CRS+Veh
Nav3	1.64e-09	-0.968932	0.324	0.459	3.93e-05	CRS+Veh
Zfp711	1.64e-09	0.262396	0.213	0.07	3.93e-05	CRS+Veh
Snrnp40	1.66e-09	0.28169	0.351	0.172	3.98e-05	CRS+Veh
Ube2j2	1.71e-09	0.306834	0.531	0.307	4.11e-05	CRS+Veh
Pappa	1.77e-09	0.352285	0.381	0.187	4.24e-05	CRS+Veh
Pnpt1	1.88e-09	0.307977	0.32	0.141	4.5e-05	CRS+Veh
Klf6	1.88e-09	0.338151	0.916	0.811	4.51e-05	CRS+Veh
Samd4	1.89e-09	0.486947	0.8	0.648	4.54e-05	CRS+Veh
Asns	1.99e-09	0.284827	0.342	0.157	4.76e-05	CRS+Veh
Ppig	2.24e-09	0.348389	0.658	0.448	5.38e-05	CRS+Veh
Camk1d	2.26e-09	-0.918455	0.823	0.839	5.41e-05	CRS+Veh
Vasp	2.33e-09	0.315657	0.311	0.139	5.58e-05	CRS+Veh
Tecr	2.39e-09	0.346833	0.594	0.367	5.74e-05	CRS+Veh
Bmp7	2.41e-09	0.293166	0.302	0.128	5.77e-05	CRS+Veh
Hspe1	2.44e-09	0.449786	0.914	0.791	5.85e-05	CRS+Veh
Prom1	2.51e-09	0.348503	0.24	0.087	6.02e-05	CRS+Veh
Rab20	2.57e-09	0.313886	0.465	0.254	6.17e-05	CRS+Veh
Mapre1	2.89e-09	0.304577	0.776	0.563	6.94e-05	CRS+Veh
Nnat	2.91e-09	0.419474	0.184	0.054	6.98e-05	CRS+Veh
Bmp6	2.98e-09	0.345399	0.245	0.093	7.15e-05	CRS+Veh
Kctd10	3.01e-09	0.282462	0.485	0.267	7.21e-05	CRS+Veh
Selenok	3.09e-09	0.280067	0.918	0.846	7.42e-05	CRS+Veh
Klhdc2	3.23e-09	0.311777	0.469	0.257	7.75e-05	CRS+Veh
Ly6e	3.35e-09	-0.70066	0.075	0.202	8.04e-05	CRS+Veh
Sparcl1	3.43e-09	-0.79845	0.333	0.45	8.22e-05	CRS+Veh
Ywhah	3.46e-09	0.430155	0.617	0.409	8.29e-05	CRS+Veh
Npr3	3.61e-09	-0.324813	0.014	0.109	8.67e-05	CRS+Veh
Cmss1	3.67e-09	-0.923372	0.821	0.833	8.81e-05	CRS+Veh
Psap	3.71e-09	-0.887269	0.522	0.593	8.91e-05	CRS+Veh
Bpgm	3.72e-09	0.456642	0.59	0.391	8.92e-05	CRS+Veh
Cramp1l	3.89e-09	0.317267	0.376	0.185	9.34e-05	CRS+Veh
Ccnd1	3.98e-09	-0.431073	0.034	0.143	9.53e-05	CRS+Veh
Psma2	3.99e-09	0.412441	0.741	0.567	9.58e-05	CRS+Veh
Atp1a1	4e-09	0.298632	0.517	0.304	9.6e-05	CRS+Veh
Wipi2	4.04e-09	0.256939	0.467	0.259	9.69e-05	CRS+Veh
Epha7	4.07e-09	0.43511	0.34	0.159	9.76e-05	CRS+Veh
Ncam1	4.08e-09	0.439261	0.744	0.533	9.8e-05	CRS+Veh
Bcas2	4.15e-09	0.329155	0.596	0.402	9.94e-05	CRS+Veh
Ifi27l2a	4.22e-09	-0.518869	0.023	0.124	0.000101188	CRS+Veh
Mettl9	4.25e-09	0.352105	0.526	0.317	0.000101924	CRS+Veh
BC005561	4.27e-09	0.351155	0.61	0.396	0.000102464	CRS+Veh
Ap4s1	4.38e-09	0.288301	0.426	0.217	0.000105147	CRS+Veh
Sarnp	4.42e-09	0.283845	0.726	0.528	0.00010603	CRS+Veh
Usp14	5.43e-09	0.326008	0.451	0.248	0.000130158	CRS+Veh
Cyp1b1	5.59e-09	-0.438248	0.018	0.115	0.000134159	CRS+Veh
Ldha	5.61e-09	0.377156	0.8	0.639	0.00013452	CRS+Veh
Psma5	5.76e-09	0.283972	0.689	0.476	0.00013822	CRS+Veh
Gpbp1l1	5.83e-09	0.62402	0.381	0.191	0.000139783	CRS+Veh
Hsbp1	5.91e-09	0.296701	0.66	0.448	0.000141809	CRS+Veh
Ywhag	6.16e-09	0.380807	0.61	0.402	0.000147827	CRS+Veh
Gas6	6.37e-09	-1.15155	0.109	0.239	0.00015275	CRS+Veh
Sh3bp5	6.43e-09	0.262055	0.342	0.161	0.000154222	CRS+Veh
Frg1	6.49e-09	0.268554	0.392	0.198	0.000155673	CRS+Veh
Tpm3	6.73e-09	0.250932	0.853	0.722	0.000161476	CRS+Veh
Pofut2	7.08e-09	0.338735	0.608	0.391	0.00016974	CRS+Veh
Nrp1	7.09e-09	-0.444956	0.034	0.141	0.000170087	CRS+Veh
Nid1	7.2e-09	0.326094	0.807	0.646	0.000172737	CRS+Veh
Tnfaip3	7.24e-09	-0.996716	0.186	0.324	0.000173569	CRS+Veh
B2m	8.49e-09	-1.04778	0.771	0.828	0.000203714	CRS+Veh
Atp6v1g1	8.55e-09	0.287296	0.692	0.467	0.000205004	CRS+Veh
Kcnc2	8.61e-09	0.293169	0.134	0.028	0.00020656	CRS+Veh
Cirbp	8.74e-09	0.344222	0.517	0.304	0.000209708	CRS+Veh
Scara5	8.8e-09	-1.10973	0.073	0.191	0.000210972	CRS+Veh
Kdm7a	8.81e-09	0.394277	0.549	0.341	0.00021134	CRS+Veh
Cobll1	9.07e-09	0.27163	0.345	0.159	0.000217598	CRS+Veh
Rasd1	9.36e-09	0.336923	0.197	0.065	0.000224466	CRS+Veh
Zbtb38	9.38e-09	0.370608	0.444	0.252	0.00022503	CRS+Veh
Morrbid	9.45e-09	-1.22503	0.299	0.411	0.000226753	CRS+Veh
Adamts18	9.46e-09	0.296808	0.218	0.08	0.000226806	CRS+Veh
1700025G04Rik	9.71e-09	0.360547	0.694	0.504	0.000232961	CRS+Veh
Nucks1	9.96e-09	0.259929	0.574	0.348	0.000238984	CRS+Veh
Zfp945	1.03e-08	0.356122	0.249	0.104	0.00024716	CRS+Veh
Rpl13a	1.07e-08	-0.383113	0.891	0.896	0.000255501	CRS+Veh
Gda	1.12e-08	-0.561499	0.014	0.102	0.000269486	CRS+Veh
Shoc1	1.12e-08	0.252332	0.152	0.039	0.000269753	CRS+Veh
C1s1	1.15e-08	-0.804405	0.093	0.217	0.000276537	CRS+Veh
Lamb1	1.17e-08	0.32628	0.58	0.387	0.000280336	CRS+Veh
Dhx36	1.18e-08	0.386606	0.503	0.315	0.000282305	CRS+Veh
Ppp3cb	1.18e-08	0.289698	0.41	0.217	0.000283654	CRS+Veh
Ifi211	1.19e-08	-0.570108	0.016	0.107	0.000285919	CRS+Veh
Ddr2	1.21e-08	0.514285	0.794	0.741	0.000290884	CRS+Veh
Gnb4	1.26e-08	0.323762	0.374	0.2	0.00030117	CRS+Veh
Slc22a4	1.26e-08	0.337394	0.381	0.198	0.000302725	CRS+Veh
Mgat4c	1.3e-08	-0.489127	0.039	0.146	0.000312789	CRS+Veh
St13	1.31e-08	0.386438	0.741	0.55	0.000315253	CRS+Veh
M6pr	1.47e-08	0.290777	0.46	0.267	0.000352048	CRS+Veh
Ptch2	1.51e-08	0.324637	0.202	0.072	0.000362966	CRS+Veh
Pdcl3	1.52e-08	0.326877	0.558	0.359	0.000365651	CRS+Veh
Sod2	1.58e-08	0.319253	0.785	0.641	0.000378496	CRS+Veh
Mfsd14b	1.6e-08	0.261537	0.392	0.202	0.000383157	CRS+Veh
Palld	1.63e-08	0.370594	0.683	0.459	0.000391033	CRS+Veh
Zbtb7c	1.68e-08	0.294509	0.195	0.067	0.00040367	CRS+Veh
Rerg	1.79e-08	0.328745	0.229	0.091	0.000428131	CRS+Veh
Apod	1.81e-08	-1.01709	0.744	0.726	0.000433497	CRS+Veh
Slc16a2	1.92e-08	0.256442	0.61	0.385	0.000461105	CRS+Veh
Mrfap1	1.93e-08	0.317803	0.866	0.68	0.000461779	CRS+Veh
Bola2	1.94e-08	0.267093	0.467	0.267	0.000464281	CRS+Veh
Il1r2	1.95e-08	-0.868612	0.041	0.146	0.000467148	CRS+Veh
Klhl7	2.08e-08	0.259406	0.506	0.289	0.000498006	CRS+Veh
Apc	2.11e-08	0.319309	0.469	0.27	0.000506629	CRS+Veh
Itih5	2.15e-08	-0.84546	0.12	0.252	0.000514922	CRS+Veh
Micos10	2.23e-08	0.375646	0.766	0.598	0.000534494	CRS+Veh
Paip2	2.35e-08	0.304798	0.771	0.572	0.000562804	CRS+Veh
Nsmce3	2.38e-08	0.253103	0.492	0.285	0.000570693	CRS+Veh
Sinhcaf	2.42e-08	0.255191	0.197	0.07	0.000579853	CRS+Veh
Dnajc21	2.42e-08	0.295746	0.556	0.346	0.000580946	CRS+Veh
Sys1	2.42e-08	0.391702	0.533	0.337	0.000581474	CRS+Veh
Abr	2.44e-08	0.259658	0.483	0.274	0.000584229	CRS+Veh
Hmgn5	2.61e-08	0.325265	0.365	0.189	0.000625116	CRS+Veh
Dnaja2	2.64e-08	0.292879	0.812	0.661	0.000632519	CRS+Veh
Eif2s2	2.65e-08	0.340377	0.848	0.73	0.000636243	CRS+Veh
Cyth2	2.73e-08	0.349743	0.417	0.233	0.000655081	CRS+Veh
Tpd52	2.75e-08	0.298295	0.259	0.109	0.000660478	CRS+Veh
Snhg1	2.78e-08	0.277672	0.839	0.689	0.000667229	CRS+Veh
Sulf2	2.85e-08	-0.551363	0.073	0.193	0.000682544	CRS+Veh
Cisd2	2.89e-08	0.289633	0.494	0.293	0.000692066	CRS+Veh
Atxn7l3b	2.92e-08	0.339824	0.694	0.515	0.000699244	CRS+Veh
Twistnb	2.93e-08	0.255007	0.483	0.276	0.000701647	CRS+Veh
Bmp3	2.95e-08	0.26273	0.299	0.137	0.000708444	CRS+Veh
Adgra2	2.96e-08	0.313771	0.388	0.202	0.000710162	CRS+Veh
Sybu	3.14e-08	0.268009	0.288	0.128	0.000752078	CRS+Veh
Ifi203	3.17e-08	-0.533084	0.023	0.115	0.000759197	CRS+Veh
Nrbf2	3.22e-08	0.286447	0.39	0.207	0.000771506	CRS+Veh
8030462N17Rik	3.22e-08	0.332587	0.492	0.3	0.00077169	CRS+Veh
Yrdc	3.37e-08	0.2612	0.456	0.259	0.000807079	CRS+Veh
Zfp593	3.45e-08	0.279408	0.417	0.23	0.000826644	CRS+Veh
Nkap	3.62e-08	0.333336	0.304	0.146	0.000869292	CRS+Veh
Gm1673	3.68e-08	0.34532	0.458	0.267	0.000882552	CRS+Veh
Hspa8	3.69e-08	0.374664	0.98	0.967	0.000883856	CRS+Veh
Pi4ka	3.75e-08	0.286346	0.501	0.307	0.000899323	CRS+Veh
Eprs	3.78e-08	0.360636	0.669	0.48	0.000906959	CRS+Veh
Pgm2	3.95e-08	0.254529	0.381	0.198	0.000947737	CRS+Veh
Polb	4.07e-08	0.297612	0.379	0.202	0.000976765	CRS+Veh
Rab34	4.15e-08	0.327653	0.565	0.352	0.000994624	CRS+Veh
Fnbp1l	4.15e-08	0.253598	0.392	0.207	0.000996062	CRS+Veh
Lrrc8c	4.37e-08	0.252379	0.313	0.148	0.00104849	CRS+Veh
Wbp11	4.37e-08	0.316742	0.458	0.278	0.00104862	CRS+Veh
S1pr3	4.47e-08	0.338246	0.29	0.139	0.0010714	CRS+Veh
Lars2	4.55e-08	-0.682531	0.565	0.68	0.00109177	CRS+Veh
Bex3	4.92e-08	0.343607	0.556	0.359	0.00117937	CRS+Veh
Gm49313	4.98e-08	0.893545	0.193	0.07	0.00119355	CRS+Veh
Gfra1	5.02e-08	0.348798	0.438	0.252	0.00120345	CRS+Veh
Rab10os	5.04e-08	0.266862	0.274	0.124	0.00120801	CRS+Veh
Rab11b	5.12e-08	0.347888	0.61	0.407	0.00122886	CRS+Veh
Cadm3	5.16e-08	-0.516675	0.023	0.113	0.00123702	CRS+Veh
Spire1	5.18e-08	0.363047	0.483	0.28	0.00124231	CRS+Veh
Dpm1	5.23e-08	0.276901	0.791	0.624	0.00125519	CRS+Veh
Uqcrb	5.34e-08	0.280077	0.796	0.617	0.00128084	CRS+Veh
Metrnl	6.13e-08	0.378169	0.492	0.304	0.00147018	CRS+Veh
Gm13889	6.16e-08	0.305848	0.252	0.107	0.00147621	CRS+Veh
Rpl41	6.2e-08	-0.335886	0.986	0.983	0.00148689	CRS+Veh
Nfia	6.22e-08	-1.00077	0.247	0.365	0.0014913	CRS+Veh
Grip1	6.25e-08	0.330139	0.347	0.176	0.00149868	CRS+Veh
Srp9	6.78e-08	0.294689	0.803	0.617	0.00162535	CRS+Veh
Arhgap10	7.13e-08	-0.787413	0.322	0.435	0.00170937	CRS+Veh
Fam126a	7.26e-08	0.283361	0.483	0.293	0.0017416	CRS+Veh
Etfa	7.39e-08	0.345056	0.574	0.37	0.00177152	CRS+Veh
Tnks	7.75e-08	0.276895	0.551	0.348	0.00185965	CRS+Veh
Vps37a	7.9e-08	0.25086	0.367	0.196	0.00189361	CRS+Veh
Ube2r2	8.29e-08	0.381186	0.612	0.43	0.00198728	CRS+Veh
Mast4	8.38e-08	0.421552	0.651	0.441	0.00200998	CRS+Veh
Tmem59	8.5e-08	0.360144	0.739	0.559	0.00203842	CRS+Veh
Pdlim5	8.64e-08	-0.681547	0.385	0.504	0.00207138	CRS+Veh
Pdcd10	8.7e-08	0.289248	0.696	0.52	0.00208723	CRS+Veh
Tmsb10	8.99e-08	-0.696141	0.871	0.859	0.00215566	CRS+Veh
Cdh4	9.01e-08	-1.23653	0.118	0.235	0.00216119	CRS+Veh
Dlgap1	9.11e-08	0.879025	0.234	0.104	0.002186	CRS+Veh
Txndc9	9.13e-08	0.320018	0.483	0.291	0.00218977	CRS+Veh
Polr2k	9.31e-08	0.260698	0.503	0.3	0.00223337	CRS+Veh
Plod2	9.66e-08	0.28279	0.474	0.278	0.00231696	CRS+Veh
Rnf7	1.03e-07	0.299646	0.54	0.348	0.00246774	CRS+Veh
Gas7	1.04e-07	-0.804639	0.19	0.313	0.0024952	CRS+Veh
Thsd7a	1.05e-07	0.271626	0.503	0.309	0.00251604	CRS+Veh
Ptprg	1.06e-07	0.418902	0.612	0.43	0.00253682	CRS+Veh
Lrrk1	1.07e-07	0.27032	0.404	0.222	0.00256495	CRS+Veh
Angptl2	1.07e-07	-0.346609	0.048	0.15	0.00257516	CRS+Veh
Thrap3	1.09e-07	0.302051	0.678	0.47	0.00261832	CRS+Veh
Ccdc80	1.11e-07	-0.823362	0.34	0.441	0.00266089	CRS+Veh
Laptm4b	1.14e-07	0.262386	0.433	0.243	0.00274588	CRS+Veh
Cnn3	1.15e-07	0.390093	0.696	0.526	0.00275927	CRS+Veh
Dot1l	1.19e-07	0.269579	0.426	0.243	0.00286545	CRS+Veh
Fbxo32	1.25e-07	0.279742	0.336	0.172	0.00298664	CRS+Veh
Ak2	1.26e-07	0.276217	0.515	0.309	0.00301727	CRS+Veh
Cpq	1.32e-07	-0.525413	0.111	0.233	0.00317095	CRS+Veh
Ikzf4	1.33e-07	0.317435	0.433	0.246	0.00319169	CRS+Veh
Csnk2b	1.36e-07	0.273913	0.44	0.259	0.00327005	CRS+Veh
Pura	1.37e-07	0.293969	0.66	0.465	0.00327385	CRS+Veh
Dbndd2	1.38e-07	0.265329	0.297	0.143	0.00331625	CRS+Veh
Ralgapa1	1.44e-07	0.274388	0.458	0.261	0.00345898	CRS+Veh
Ssbp2	1.46e-07	0.288926	0.655	0.457	0.00349267	CRS+Veh
Syf2	1.5e-07	0.284435	0.642	0.435	0.00360711	CRS+Veh
Mt1	1.58e-07	-1.169	0.8	0.817	0.00378687	CRS+Veh
Brd8	1.58e-07	0.275181	0.474	0.289	0.00379651	CRS+Veh
Hoxc8	1.59e-07	0.333896	0.528	0.326	0.00381122	CRS+Veh
Luzp2	1.62e-07	-0.752541	0.163	0.291	0.00389225	CRS+Veh
Dnajb1	1.72e-07	0.44711	0.868	0.739	0.00413539	CRS+Veh
Emc6	1.75e-07	0.252042	0.544	0.341	0.00419094	CRS+Veh
Tm4sf1	1.77e-07	0.317655	0.283	0.135	0.00425606	CRS+Veh
Nfib	1.78e-07	-0.658163	0.077	0.191	0.00426221	CRS+Veh
Tgfbr3	1.78e-07	-0.901163	0.349	0.457	0.00426583	CRS+Veh
Eif6	1.89e-07	0.299708	0.635	0.424	0.00453823	CRS+Veh
Prpf8	1.9e-07	0.277151	0.46	0.272	0.0045582	CRS+Veh
Brd4	1.94e-07	0.262802	0.737	0.565	0.00466444	CRS+Veh
Sod3	2.06e-07	-0.448774	0.023	0.107	0.00493412	CRS+Veh
Stk40	2.08e-07	0.340183	0.655	0.45	0.00498026	CRS+Veh
Chrac1	2.23e-07	0.256133	0.34	0.174	0.00534436	CRS+Veh
Puf60	2.27e-07	0.256789	0.533	0.341	0.00543929	CRS+Veh
Clec2d	2.38e-07	-0.705972	0.054	0.157	0.00571673	CRS+Veh
Lrmda	2.51e-07	-0.842865	0.05	0.148	0.00602545	CRS+Veh
Klf13	2.52e-07	0.278386	0.617	0.435	0.00604639	CRS+Veh
Snrnp48	2.57e-07	0.279878	0.474	0.283	0.00615284	CRS+Veh
Resf1	2.58e-07	0.359984	0.485	0.302	0.00618452	CRS+Veh
Srrm2	2.6e-07	0.301652	0.844	0.715	0.00622584	CRS+Veh
Rhou	2.65e-07	0.3146	0.379	0.217	0.00636153	CRS+Veh
Hdgfl3	2.71e-07	0.330044	0.544	0.35	0.00648993	CRS+Veh
Jazf1	2.89e-07	0.268451	0.279	0.13	0.00691996	CRS+Veh
Sdc3	2.93e-07	0.279372	0.193	0.076	0.00702504	CRS+Veh
Map2k2	3.03e-07	0.252615	0.59	0.38	0.00727569	CRS+Veh
Sgms2	3.17e-07	-0.745837	0.195	0.311	0.00759559	CRS+Veh
Plscr4	3.24e-07	0.257269	0.451	0.267	0.00776544	CRS+Veh
Fgf14	3.36e-07	-1.00829	0.279	0.385	0.00806455	CRS+Veh
Lsp1	3.37e-07	-0.403616	0.045	0.141	0.00808264	CRS+Veh
Timm8b	3.38e-07	0.256272	0.472	0.287	0.00811026	CRS+Veh
Atp2c1	3.56e-07	0.360074	0.549	0.374	0.00853429	CRS+Veh
Akirin2	3.61e-07	0.280856	0.426	0.252	0.00865171	CRS+Veh
Pfdn2	3.68e-07	0.270298	0.717	0.539	0.0088349	CRS+Veh
Krit1	3.83e-07	0.257765	0.526	0.328	0.00919479	CRS+Veh
Map1lc3b	3.85e-07	0.300236	0.889	0.815	0.00922198	CRS+Veh
Col15a1	3.95e-07	0.293069	0.726	0.52	0.00948039	CRS+Veh
Gphn	3.98e-07	-0.566474	0.875	0.891	0.00954998	CRS+Veh
Fndc1	4e-07	-0.593858	0.027	0.111	0.00958162	CRS+Veh
Bcap31	4.08e-07	0.314252	0.583	0.4	0.00977902	CRS+Veh
Msi2	4.24e-07	-0.443623	0.136	0.259	0.0101654	CRS+Veh
Nono	4.3e-07	0.294548	0.451	0.267	0.0103158	CRS+Veh
Dstn	4.34e-07	0.330122	0.864	0.707	0.010399	CRS+Veh
Nudc	4.44e-07	0.294856	0.569	0.365	0.0106516	CRS+Veh
Atp5g3	4.47e-07	0.272626	0.696	0.52	0.010724	CRS+Veh
B230219D22Rik	4.48e-07	0.302112	0.531	0.354	0.0107383	CRS+Veh
Ndufa4l2	4.55e-07	-0.327327	0.036	0.128	0.010904	CRS+Veh
Hnrnpa1	4.6e-07	0.280813	0.828	0.643	0.0110429	CRS+Veh
Tmed5	4.63e-07	0.291111	0.698	0.504	0.0111154	CRS+Veh
Srrm1	4.72e-07	0.263468	0.717	0.528	0.0113197	CRS+Veh
Med15	4.79e-07	0.263491	0.404	0.233	0.0114913	CRS+Veh
Cox6c	4.91e-07	-0.472554	0.819	0.824	0.0117802	CRS+Veh
Timp1	4.92e-07	-0.640846	0.077	0.183	0.0118011	CRS+Veh
Hnrnpa3	5.13e-07	0.279158	0.898	0.741	0.0123089	CRS+Veh
Gm26512	5.17e-07	0.501011	0.116	0.028	0.0123974	CRS+Veh
Lima1	5.19e-07	0.308751	0.753	0.589	0.0124558	CRS+Veh
Flrt2	5.3e-07	-0.919281	0.24	0.352	0.0127115	CRS+Veh
Hhip	5.35e-07	0.307731	0.546	0.339	0.0128391	CRS+Veh
Pebp1	5.84e-07	0.263772	0.762	0.572	0.0140012	CRS+Veh
Mcl1	5.95e-07	0.279185	0.887	0.787	0.0142662	CRS+Veh
Cdv3	6.18e-07	0.354814	0.689	0.541	0.0148168	CRS+Veh
Ube2s	6.24e-07	0.265377	0.787	0.617	0.0149758	CRS+Veh
Ttll5	6.4e-07	0.334722	0.431	0.252	0.0153467	CRS+Veh
Hmgn2	7.23e-07	0.25649	0.562	0.367	0.0173365	CRS+Veh
Jpt1	7.25e-07	0.301798	0.546	0.357	0.0173912	CRS+Veh
Ptbp2	7.54e-07	0.279828	0.626	0.428	0.0180855	CRS+Veh
Ust	7.74e-07	-0.839893	0.268	0.38	0.0185514	CRS+Veh
B3gnt2	7.83e-07	0.336629	0.583	0.407	0.0187808	CRS+Veh
Gm16286	7.89e-07	0.314522	0.517	0.33	0.0189237	CRS+Veh
Ang	8.22e-07	-0.318113	0.023	0.102	0.0197154	CRS+Veh
Rb1cc1	8.56e-07	0.282149	0.61	0.428	0.0205226	CRS+Veh
Selenop	9.7e-07	-0.868949	0.19	0.302	0.0232707	CRS+Veh
Eif1b	9.72e-07	0.292684	0.556	0.354	0.0233222	CRS+Veh
Nsd2	1e-06	0.296505	0.313	0.17	0.0241024	CRS+Veh
Has2	1.01e-06	-0.411952	0.025	0.104	0.0241355	CRS+Veh
Zfp423	1.03e-06	0.282413	0.381	0.217	0.0246802	CRS+Veh
Dtnb	1.03e-06	0.253277	0.356	0.2	0.0247811	CRS+Veh
Rab14	1.11e-06	0.250422	0.705	0.535	0.0266806	CRS+Veh
St6galnac3	1.12e-06	0.28095	0.186	0.076	0.0268075	CRS+Veh
Add3	1.16e-06	-0.952409	0.227	0.333	0.0277965	CRS+Veh
Selenow	1.18e-06	-0.444883	0.771	0.774	0.0282723	CRS+Veh
S100a6	1.18e-06	-0.652358	0.871	0.88	0.0284134	CRS+Veh
Cyc1	1.19e-06	0.308324	0.449	0.276	0.0285938	CRS+Veh
Ube2w	1.25e-06	0.287784	0.463	0.293	0.0299558	CRS+Veh
Mirg	1.26e-06	-0.294534	0.023	0.1	0.030319	CRS+Veh
Pja1	1.29e-06	0.287439	0.333	0.187	0.0309881	CRS+Veh
Gab2	1.35e-06	0.309412	0.624	0.437	0.0323925	CRS+Veh
Ndufs4	1.35e-06	0.251804	0.619	0.417	0.0324552	CRS+Veh
Spp1	1.41e-06	0.474107	0.19	0.08	0.0337759	CRS+Veh
Clta	1.42e-06	0.284472	0.819	0.646	0.0341463	CRS+Veh
Prrx1	1.51e-06	0.289664	0.857	0.737	0.0361258	CRS+Veh
Setbp1	1.51e-06	0.364697	0.717	0.554	0.0362873	CRS+Veh
Fkbp9	1.52e-06	-0.670462	0.252	0.357	0.0364992	CRS+Veh
Gpx3	1.62e-06	-1.26419	0.086	0.185	0.0389028	CRS+Veh
Clpx	1.72e-06	0.280159	0.358	0.2	0.0413601	CRS+Veh
Arid2	1.82e-06	0.267172	0.46	0.28	0.043661	CRS+Veh
Dnm1l	1.94e-06	0.276813	0.404	0.237	0.0464497	CRS+Veh
Lpar1	1.98e-06	-0.954501	0.286	0.378	0.0473819	CRS+Veh
Nsrp1	1.98e-06	0.258641	0.297	0.159	0.047416	CRS+Veh
Smim13	1.99e-06	0.2514	0.388	0.222	0.0478107	CRS+Veh
Ccbe1	2.02e-06	-0.563486	0.036	0.12	0.0483311	CRS+Veh
Dst	2.02e-06	0.253228	0.864	0.724	0.048397	CRS+Veh
2024-03-07	2.06e-06	0.263326	0.596	0.411	0.0494964	CRS+Veh
Alpk1	2.1e-06	0.305331	0.483	0.307	0.0503426	CRS+Veh
Tmem45a	2.18e-06	-0.392299	0.066	0.163	0.0523433	CRS+Veh
Itga9	2.32e-06	0.253266	0.553	0.363	0.0557081	CRS+Veh
Galnt13	2.63e-06	-0.395155	0.061	0.157	0.0630307	CRS+Veh
Itpr1	2.64e-06	0.276127	0.438	0.272	0.0633225	CRS+Veh
Arpp19	2.65e-06	0.260195	0.633	0.441	0.0636643	CRS+Veh
Nova1	2.81e-06	-0.393164	0.034	0.115	0.0673711	CRS+Veh
Snrpe	2.84e-06	0.262987	0.769	0.598	0.0681252	CRS+Veh
C1ra	3.08e-06	-0.692125	0.086	0.183	0.0738913	CRS+Veh
B830012L14Rik	3.13e-06	-0.384552	0.054	0.146	0.0749666	CRS+Veh
Tnfaip6	3.22e-06	-1.07136	0.834	0.824	0.0772091	CRS+Veh
2024-09-11	3.33e-06	0.274931	0.762	0.583	0.0799791	CRS+Veh
Rpl37a	3.59e-06	-0.263572	0.986	0.989	0.0860541	CRS+Veh
Tjp1	3.63e-06	0.272971	0.576	0.385	0.0871123	CRS+Veh
Comt	3.72e-06	-0.562681	0.152	0.259	0.0891085	CRS+Veh
Bicc1	3.98e-06	-0.553444	0.54	0.593	0.0955517	CRS+Veh
Snrpb	4.04e-06	0.284854	0.814	0.657	0.096777	CRS+Veh
Ubn1	4.06e-06	0.289353	0.694	0.528	0.097271	CRS+Veh
Ahnak2	4.09e-06	-0.331086	0.043	0.128	0.0981378	CRS+Veh
Psmb2	4.21e-06	0.27746	0.746	0.589	0.101014	CRS+Veh
Gas1	4.32e-06	-0.797036	0.218	0.322	0.103641	CRS+Veh
Timp2	4.41e-06	-0.827003	0.764	0.765	0.105702	CRS+Veh
Polr2d	4.55e-06	0.251039	0.363	0.213	0.109117	CRS+Veh
Rcn3	4.66e-06	-0.609193	0.286	0.376	0.11187	CRS+Veh
Rps15	4.82e-06	-0.429618	0.782	0.772	0.115484	CRS+Veh
Tln1	4.91e-06	0.277048	0.546	0.383	0.117847	CRS+Veh
Airn	5.07e-06	-0.788379	0.333	0.415	0.12158	CRS+Veh
Grk5	5.11e-06	-0.658192	0.358	0.45	0.122568	CRS+Veh
Set	5.26e-06	0.269486	0.776	0.615	0.126081	CRS+Veh
Ecm2	5.82e-06	-0.419274	0.052	0.137	0.139558	CRS+Veh
Fndc3b	5.96e-06	-0.556544	0.782	0.78	0.142854	CRS+Veh
Icam1	6.14e-06	-0.740248	0.605	0.646	0.147337	CRS+Veh
Smap1	6.2e-06	0.264185	0.615	0.446	0.148653	CRS+Veh
Cd44	6.35e-06	-0.648209	0.748	0.772	0.152183	CRS+Veh
Lrp1	6.36e-06	-0.860487	0.508	0.543	0.152623	CRS+Veh
Mkln1	6.53e-06	0.266201	0.649	0.474	0.156564	CRS+Veh
Cdk8	6.79e-06	-1.06669	0.626	0.665	0.162919	CRS+Veh
Cct2	6.8e-06	0.288315	0.694	0.515	0.163179	CRS+Veh
Luzp1	7.04e-06	0.251021	0.787	0.654	0.168824	CRS+Veh
Napa	7.15e-06	0.313327	0.54	0.359	0.171577	CRS+Veh
Ammecr1	7.22e-06	0.302338	0.551	0.376	0.173125	CRS+Veh
Lgals1	7.34e-06	-0.969928	0.864	0.807	0.176003	CRS+Veh
Lsamp	7.83e-06	0.279729	0.46	0.285	0.18781	CRS+Veh
Mprip	7.97e-06	0.267803	0.696	0.52	0.191149	CRS+Veh
Snu13	8.09e-06	0.291324	0.834	0.665	0.193993	CRS+Veh
Cgnl1	8.49e-06	-0.378708	0.091	0.185	0.203705	CRS+Veh
Grn	8.61e-06	-0.632248	0.163	0.261	0.206387	CRS+Veh
Npc2	8.87e-06	-0.637327	0.571	0.604	0.212611	CRS+Veh
Col5a1	9.08e-06	-0.77655	0.365	0.417	0.217873	CRS+Veh
Hbegf	9.23e-06	0.256642	0.333	0.191	0.221421	CRS+Veh
Rora	9.78e-06	-0.589275	0.615	0.617	0.234661	CRS+Veh
Rpl38	9.93e-06	-0.280457	0.955	0.948	0.238033	CRS+Veh
Srgn	1.03e-05	0.311587	0.129	0.046	0.247592	CRS+Veh
Id1	1.09e-05	0.357335	0.576	0.411	0.261437	CRS+Veh
Anxa5	1.11e-05	-0.490995	0.58	0.622	0.266768	CRS+Veh
Peak1	1.18e-05	-0.685485	0.401	0.483	0.282159	CRS+Veh
Dync1i2	1.22e-05	0.404242	0.583	0.422	0.291925	CRS+Veh
Ctdspl	1.25e-05	0.272656	0.415	0.263	0.299485	CRS+Veh
Lama4	1.3e-05	-0.574977	0.132	0.23	0.311744	CRS+Veh
Tmcc1	1.33e-05	0.29397	0.635	0.474	0.318815	CRS+Veh
Lrig1	1.47e-05	-0.540447	0.122	0.217	0.351612	CRS+Veh
Mfap4	1.83e-05	-1.22492	0.381	0.454	0.439001	CRS+Veh
Cxcl10	2e-05	-1.41317	0.075	0.159	0.480173	CRS+Veh
Tgfbr2	2.31e-05	-0.745683	0.415	0.467	0.553947	CRS+Veh
Rps26	2.33e-05	-0.250273	0.959	0.948	0.558822	CRS+Veh
Ubc	2.45e-05	0.251364	0.968	0.913	0.587536	CRS+Veh
Epha3	2.45e-05	-0.371271	0.061	0.146	0.58848	CRS+Veh
Adcy2	2.52e-05	-0.433962	0.088	0.176	0.604058	CRS+Veh
Rasa2	2.57e-05	0.255243	0.537	0.372	0.615811	CRS+Veh
Cdk6	2.81e-05	-0.630606	0.109	0.198	0.673553	CRS+Veh
Emp3	2.99e-05	0.304167	0.828	0.672	0.716779	CRS+Veh
Fam129b	3e-05	0.282533	0.501	0.337	0.718764	CRS+Veh
Itgb5	3.16e-05	-0.512488	0.175	0.265	0.759017	CRS+Veh
Col12a1	3.27e-05	-0.578173	0.385	0.47	0.783755	CRS+Veh
Heg1	3.53e-05	-0.439834	0.145	0.241	0.847084	CRS+Veh
Arpc3	3.71e-05	0.28157	0.723	0.578	0.889609	CRS+Veh
Snx7	3.88e-05	-0.592858	0.263	0.339	0.931067	CRS+Veh
Pank2	4.27e-05	0.37888	0.324	0.191	1	CRS+Veh
Tmem11	4.32e-05	0.257685	0.544	0.374	1	CRS+Veh
Ror1	4.33e-05	-0.530398	0.122	0.213	1	CRS+Veh
Grem2	4.43e-05	-0.858187	0.22	0.304	1	CRS+Veh
Ppfibp1	4.45e-05	-0.514305	0.224	0.313	1	CRS+Veh
Btg2	4.76e-05	0.415528	0.832	0.748	1	CRS+Veh
Mitf	5.89e-05	-0.578554	0.15	0.237	1	CRS+Veh
Eya1	5.93e-05	-0.481812	0.07	0.15	1	CRS+Veh
Serpine2	5.96e-05	-0.32229	0.76	0.439	1	CRS+Veh
Arhgef40	6.51e-05	-0.3388	0.222	0.117	1	CRS+Veh
mt-Co3	6.81e-05	-0.328083	0.948	0.952	1	CRS+Veh
Hes1	6.83e-05	-1.07743	0.499	0.559	1	CRS+Veh
Myo1b	6.91e-05	0.261673	0.474	0.32	1	CRS+Veh
Tpst1	7.92e-05	-0.339458	0.122	0.213	1	CRS+Veh
Prkca	8.12e-05	0.276126	0.603	0.443	1	CRS+Veh
Tapbp	8.28e-05	-0.52245	0.154	0.243	1	CRS+Veh
Tbca	8.71e-05	0.274501	0.705	0.585	1	CRS+Veh
H2-T23	8.93e-05	-0.521105	0.084	0.161	1	CRS+Veh
Hivep2	9.06e-05	-0.460877	0.803	0.807	1	CRS+Veh
Sdc4	9.12e-05	0.250606	0.696	0.563	1	CRS+Veh
Pttg1ip	0.000100185	0.257804	0.483	0.341	1	CRS+Veh
Clic4	0.000101142	-0.672442	0.776	0.791	1	CRS+Veh
Egr4	0.000106078	0.274927	0.202	0.104	1	CRS+Veh
Phlda3	0.000109014	-0.528761	0.159	0.243	1	CRS+Veh
Actn4	0.000109091	0.255235	0.705	0.541	1	CRS+Veh
Osr2	0.000122139	-0.609602	0.048	0.115	1	CRS+Veh
Cp	0.000131185	-0.762296	0.27	0.348	1	CRS+Veh
Gng12	0.000139273	-0.637627	0.644	0.633	1	CRS+Veh
Tspan5	0.000145208	-0.693461	0.61	0.617	1	CRS+Veh
Ptx3	0.000146876	-0.616771	0.057	0.126	1	CRS+Veh
Rad51b	0.000151816	-0.402196	0.052	0.12	1	CRS+Veh
Zeb1	0.000171791	-0.926181	0.204	0.28	1	CRS+Veh
Chl1	0.000188912	-0.973247	0.113	0.189	1	CRS+Veh
Serpinh1	0.000193938	-0.471777	0.81	0.774	1	CRS+Veh
Ext1	0.000206912	0.29152	0.859	0.789	1	CRS+Veh
Zdhhc14	0.00020729	-0.591939	0.116	0.189	1	CRS+Veh
Ank2	0.000227541	-0.493362	0.605	0.635	1	CRS+Veh
Nfix	0.000228126	-0.611195	0.474	0.507	1	CRS+Veh
Arhgap17	0.000253002	0.284316	0.569	0.437	1	CRS+Veh
Selenom	0.000263042	-0.387061	0.664	0.65	1	CRS+Veh
Gem	0.000266199	-0.672355	0.626	0.633	1	CRS+Veh
Zfr	0.000276194	0.266002	0.526	0.372	1	CRS+Veh
Atxn1	0.000279451	0.314554	0.717	0.574	1	CRS+Veh
C1qtnf6	0.000295524	-0.343671	0.07	0.141	1	CRS+Veh
Chsy1	0.000304587	0.250171	0.238	0.139	1	CRS+Veh
Negr1	0.000305626	-0.589942	0.12	0.196	1	CRS+Veh
Ppp1r2	0.000310755	-0.567872	0.635	0.615	1	CRS+Veh
Vkorc1	0.000312818	-0.536577	0.338	0.393	1	CRS+Veh
Fbn1	0.000351457	-0.618034	0.515	0.528	1	CRS+Veh
Nrg2	0.000374451	-0.399276	0.122	0.198	1	CRS+Veh
Serpinb6a	0.000385378	-0.487713	0.404	0.45	1	CRS+Veh
Mast2	0.000385893	0.258482	0.553	0.413	1	CRS+Veh
Mcc	0.000419638	-0.971946	0.467	0.487	1	CRS+Veh
Ptgs2	0.000448102	-1.24526	0.1	0.172	1	CRS+Veh
Aplp2	0.00050681	-0.447441	0.553	0.596	1	CRS+Veh
Has1	0.000518222	-1.64045	0.299	0.354	1	CRS+Veh
Hspa1b	0.000523801	-1.05629	0.649	0.685	1	CRS+Veh
Apaf1	0.000555141	-0.369095	0.061	0.124	1	CRS+Veh
Oaf	0.000566625	0.264952	0.442	0.315	1	CRS+Veh
Ddx3x	0.000590948	-0.573444	0.721	0.733	1	CRS+Veh
St3gal1	0.00061731	-0.586762	0.184	0.254	1	CRS+Veh
Itm2a	0.00062429	-0.44101	0.147	0.222	1	CRS+Veh
Sostdc1	0.000649797	-0.76827	0.163	0.237	1	CRS+Veh
Iars2	0.000738526	0.333051	0.145	0.074	1	CRS+Veh
Dlc1	0.000767021	-0.455848	0.512	0.548	1	CRS+Veh
Wsb1	0.000783645	-0.640381	0.707	0.689	1	CRS+Veh
Plxdc2	0.000826693	-0.55816	0.385	0.428	1	CRS+Veh
Slco3a1	0.000829458	-0.530905	0.22	0.289	1	CRS+Veh
Dtna	0.000873258	-0.340734	0.054	0.113	1	CRS+Veh
Csrp2	0.00090795	-0.301911	0.154	0.23	1	CRS+Veh
Slc8a1	0.000952181	-0.404915	0.224	0.304	1	CRS+Veh
Pard3b	0.00100466	-0.618929	0.592	0.593	1	CRS+Veh
Mef2a	0.00106059	0.261327	0.737	0.633	1	CRS+Veh
Eps8	0.00107434	-0.296487	0.061	0.12	1	CRS+Veh
Trpm3	0.00109058	-0.282601	0.088	0.152	1	CRS+Veh
Zfp516	0.00113271	-0.309318	0.091	0.157	1	CRS+Veh
Col7a1	0.00114333	-0.34813	0.073	0.135	1	CRS+Veh
Srgap1	0.00114344	-0.967387	0.302	0.339	1	CRS+Veh
Adm	0.00118665	-0.42751	0.061	0.12	1	CRS+Veh
Ctsb	0.00124651	-0.483792	0.615	0.617	1	CRS+Veh
Nckap5	0.00128027	-0.442973	0.113	0.183	1	CRS+Veh
Arhgdib	0.0012962	-0.340752	0.129	0.198	1	CRS+Veh
Rpl5	0.00130792	-0.262548	0.787	0.783	1	CRS+Veh
Psmb10	0.00137682	-0.282785	0.061	0.12	1	CRS+Veh
Rack1	0.00152339	-0.261816	0.862	0.837	1	CRS+Veh
Lrrk2	0.00153393	-0.283194	0.213	0.283	1	CRS+Veh
Pdpk1	0.00157598	0.485086	0.32	0.211	1	CRS+Veh
Slco2a1	0.00159248	-0.495376	0.12	0.183	1	CRS+Veh
Lhfpl2	0.00163784	-0.332204	0.125	0.191	1	CRS+Veh
Dhrs7	0.00163995	-0.259332	0.104	0.17	1	CRS+Veh
Dynll1	0.00167722	-0.252402	0.893	0.837	1	CRS+Veh
Agl	0.00173457	0.250975	0.143	0.074	1	CRS+Veh
Grid2	0.0018588	-0.514253	0.107	0.17	1	CRS+Veh
Igfbp5	0.00187608	-1.20599	0.231	0.289	1	CRS+Veh
Tmem50a	0.00196129	-0.512081	0.367	0.407	1	CRS+Veh
Nipbl	0.00199717	0.270409	0.707	0.563	1	CRS+Veh
Ranbp9	0.00202806	-0.453966	0.277	0.337	1	CRS+Veh
Adamts1	0.00203426	-0.617393	0.551	0.552	1	CRS+Veh
Dnm1	0.00204172	-0.273994	0.077	0.135	1	CRS+Veh
Zfp36l2	0.00211731	-0.618136	0.37	0.409	1	CRS+Veh
Idh1	0.00215598	-0.293457	0.061	0.115	1	CRS+Veh
Ksr1	0.00224398	-0.526044	0.1	0.159	1	CRS+Veh
Serf2	0.00225759	-0.316963	0.868	0.815	1	CRS+Veh
Dap	0.00234787	-0.373118	0.179	0.243	1	CRS+Veh
Cygb	0.00244852	-0.597116	0.118	0.178	1	CRS+Veh
Txn1	0.00252432	-0.326733	0.744	0.739	1	CRS+Veh
Plcl1	0.00296561	-0.456506	0.338	0.385	1	CRS+Veh
Frmd4b	0.00307647	-0.361872	0.109	0.167	1	CRS+Veh
Hspb8	0.0032685	-0.386818	0.136	0.196	1	CRS+Veh
Bag3	0.00333844	-0.65712	0.506	0.522	1	CRS+Veh
Pnp	0.00339671	-0.63003	0.517	0.517	1	CRS+Veh
Zfhx4	0.00352039	-0.353128	0.141	0.204	1	CRS+Veh
Gpc3	0.00356603	-0.614614	0.58	0.561	1	CRS+Veh
Fgl2	0.00364674	-0.800039	0.342	0.391	1	CRS+Veh
Ints6	0.00383293	-0.50363	0.184	0.243	1	CRS+Veh
Akr1b3	0.00389913	-0.281317	0.136	0.198	1	CRS+Veh
Ppm1g	0.00399159	0.251792	0.299	0.202	1	CRS+Veh
Arap1	0.00420254	-0.382378	0.132	0.189	1	CRS+Veh
Lrrc32	0.00420438	-0.312542	0.066	0.117	1	CRS+Veh
Ugcg	0.0042121	-0.639736	0.385	0.407	1	CRS+Veh
Mtmr10	0.00441278	-0.28093	0.125	0.185	1	CRS+Veh
Gstm1	0.0044696	-0.392411	0.091	0.146	1	CRS+Veh
Sema5a	0.00454559	-0.52821	0.401	0.426	1	CRS+Veh
Fbln5	0.00455114	-0.525709	0.351	0.393	1	CRS+Veh
Parp8	0.00458511	-0.504837	0.333	0.37	1	CRS+Veh
P4hb	0.00467478	-0.393122	0.524	0.52	1	CRS+Veh
Smim14	0.00494623	-0.30919	0.374	0.415	1	CRS+Veh
Diaph2	0.00513615	-0.568716	0.449	0.478	1	CRS+Veh
Pdgfrb	0.00542408	-0.535096	0.245	0.296	1	CRS+Veh
Rbfox1	0.005507	-0.338007	0.113	0.167	1	CRS+Veh
Spop	0.00559786	-0.382459	0.46	0.474	1	CRS+Veh
Tspan11	0.0056973	-0.372529	0.109	0.165	1	CRS+Veh
Rnf19b	0.00627179	-0.734669	0.522	0.526	1	CRS+Veh
Ptdss2	0.00634732	0.315056	0.136	0.078	1	CRS+Veh
Irs1	0.00641458	-0.279922	0.086	0.137	1	CRS+Veh
Tuba1b	0.00646205	-0.314298	0.49	0.526	1	CRS+Veh
B4galt1	0.00656336	-0.4276	0.463	0.483	1	CRS+Veh
Vcam1	0.00685544	-0.853295	0.134	0.183	1	CRS+Veh
Coch	0.00689674	-1.18592	0.1	0.05	1	CRS+Veh
Sulf1	0.00740758	-0.62747	0.49	0.489	1	CRS+Veh
Sgcd	0.00787624	-0.321284	0.283	0.337	1	CRS+Veh
Jun	0.00828732	0.337679	0.927	0.883	1	CRS+Veh
Slc1a5	0.00868946	-0.338239	0.116	0.165	1	CRS+Veh
Ugp2	0.00930684	-0.422958	0.265	0.307	1	CRS+Veh
Phldb2	0.00934637	-0.449442	0.156	0.209	1	CRS+Veh
Vegfc	0.00936337	-0.275162	0.057	0.1	1	CRS+Veh
Pcsk6	0.00955215	-0.459941	0.079	0.126	1	CRS+Veh
Rnf213	0.00977101	-0.663129	0.12	0.17	1	CRS+Veh
Hexa	0.00985336	-0.479828	0.134	0.187	1	CRS+Veh
Greb1l	0.0104091	-0.500922	0.166	0.22	1	CRS+Veh
Mdfic	0.010523	-0.481028	0.168	0.22	1	CRS+Veh
Gpx7	0.010583	-0.301833	0.168	0.217	1	CRS+Veh
Dcun1d4	0.0108519	0.258215	0.134	0.076	1	CRS+Veh
1600010M07Rik	0.0112056	0.510527	0.238	0.165	1	CRS+Veh
Htra1	0.0128296	-0.765191	0.342	0.367	1	CRS+Veh
Dtnbp1	0.0136029	-0.403917	0.617	0.637	1	CRS+Veh
Rabac1	0.0138346	-0.324461	0.542	0.546	1	CRS+Veh
Tle4	0.0140327	-0.483673	0.401	0.417	1	CRS+Veh
Tec	0.0140396	-0.356334	0.177	0.226	1	CRS+Veh
Prickle1	0.0144859	-0.254561	0.24	0.287	1	CRS+Veh
Akap13	0.0155366	-0.395716	0.782	0.741	1	CRS+Veh
Arl5b	0.016302	-0.432118	0.263	0.296	1	CRS+Veh
Ccnl1	0.0168671	-0.624474	0.796	0.791	1	CRS+Veh
Gria4	0.017442	-0.270587	0.063	0.107	1	CRS+Veh
Slit2	0.0176009	-0.497607	0.592	0.58	1	CRS+Veh
Zfhx3	0.0176101	-0.250102	0.102	0.15	1	CRS+Veh
Adam17	0.0176471	-0.30319	0.156	0.207	1	CRS+Veh
Kcnd2	0.0179743	-0.701211	0.268	0.298	1	CRS+Veh
Aff1	0.0182443	-0.550441	0.601	0.567	1	CRS+Veh
Ndufb7	0.0182834	-0.340038	0.249	0.291	1	CRS+Veh
Stmn2	0.0187693	-0.531887	0.077	0.12	1	CRS+Veh
Il4ra	0.0187713	-0.259774	0.079	0.122	1	CRS+Veh
Cpeb1	0.0191711	-0.466843	0.095	0.137	1	CRS+Veh
Arhgef3	0.0196123	-0.50046	0.211	0.252	1	CRS+Veh
Sema4c	0.0198294	-0.551695	0.082	0.122	1	CRS+Veh
Glul	0.0204998	-0.506	0.283	0.313	1	CRS+Veh
Nfkb1	0.0205259	-0.367828	0.739	0.741	1	CRS+Veh
Cd63	0.0205318	-0.253601	0.878	0.861	1	CRS+Veh
Ap2a2	0.0210684	-0.3121	0.347	0.367	1	CRS+Veh
2024-03-03	0.021314	-0.521329	0.528	0.541	1	CRS+Veh
Nucb1	0.0213209	-0.412424	0.261	0.298	1	CRS+Veh
Tshz3	0.0215858	-0.446094	0.327	0.352	1	CRS+Veh
Loxl1	0.0222609	-0.41092	0.206	0.246	1	CRS+Veh
Hes5	0.0226018	-0.305734	0.132	0.08	1	CRS+Veh
Shisa5	0.0229845	-0.317544	0.134	0.176	1	CRS+Veh
Tbrg1	0.0231244	-0.337993	0.376	0.393	1	CRS+Veh
Arsj	0.0231318	-0.256694	0.088	0.13	1	CRS+Veh
Atf3	0.023301	0.257709	0.828	0.746	1	CRS+Veh
Wnk1	0.023348	-0.410435	0.592	0.565	1	CRS+Veh
Ier3	0.0237673	-1.07645	0.519	0.5	1	CRS+Veh
Marveld1	0.0240725	-0.345947	0.063	0.1	1	CRS+Veh
Zfand3	0.0247099	-0.427163	0.603	0.589	1	CRS+Veh
Matn2	0.0249672	-0.314512	0.302	0.337	1	CRS+Veh
Mxra8	0.0263351	-0.347693	0.111	0.152	1	CRS+Veh
Hmgcs1	0.0265697	-0.615844	0.383	0.4	1	CRS+Veh
Rnd3	0.026708	-0.388717	0.576	0.589	1	CRS+Veh
Egr1	0.0268833	-0.487263	0.848	0.85	1	CRS+Veh
Inf2	0.0272807	-0.260938	0.082	0.122	1	CRS+Veh
Ascc3	0.0276972	-0.355925	0.608	0.587	1	CRS+Veh
Litaf	0.0279057	-0.316559	0.732	0.702	1	CRS+Veh
Prnp	0.0283037	-0.448035	0.492	0.483	1	CRS+Veh
Abca1	0.0283112	-0.684126	0.229	0.263	1	CRS+Veh
Sema3c	0.028758	-0.33007	0.111	0.154	1	CRS+Veh
Rapgef1	0.0288291	-0.252319	0.286	0.204	1	CRS+Veh
Plpp1	0.0300805	-0.364874	0.24	0.278	1	CRS+Veh
Dennd4a	0.0313795	-0.524709	0.415	0.415	1	CRS+Veh
Ybx3	0.0323509	-0.331199	0.633	0.598	1	CRS+Veh
Capg	0.0323659	-0.353278	0.152	0.196	1	CRS+Veh
Snd1	0.0325447	-0.391389	0.435	0.435	1	CRS+Veh
Pcdh9	0.0327797	-0.251328	0.086	0.124	1	CRS+Veh
Creb3l1	0.0332041	-0.409611	0.159	0.2	1	CRS+Veh
Aebp1	0.0332416	-0.685049	0.528	0.526	1	CRS+Veh
Cab39l	0.0334384	-0.392591	0.206	0.241	1	CRS+Veh
Col16a1	0.0336172	-0.576796	0.281	0.307	1	CRS+Veh
Cndp2	0.0363859	-0.367256	0.136	0.176	1	CRS+Veh
Stk38	0.0372519	-0.364419	0.136	0.178	1	CRS+Veh
Cep95	0.037345	0.736216	0.163	0.111	1	CRS+Veh
Tcf4	0.0375171	-0.40722	0.692	0.665	1	CRS+Veh
Anxa2	0.037557	-0.463749	0.683	0.648	1	CRS+Veh
Slc25a25	0.0380926	-0.478261	0.243	0.276	1	CRS+Veh
Naaladl2	0.0388344	-0.576763	0.342	0.357	1	CRS+Veh
Cys1	0.0399187	-0.336062	0.082	0.117	1	CRS+Veh
Kctd8	0.0409806	-0.413147	0.084	0.12	1	CRS+Veh
Lrrc15	0.0414671	-0.661855	0.156	0.189	1	CRS+Veh
Axl	0.0415547	-0.395323	0.256	0.285	1	CRS+Veh
Dock4	0.0418319	-0.880896	0.388	0.383	1	CRS+Veh
Il11ra1	0.0419144	-0.471995	0.472	0.47	1	CRS+Veh
Marcks	0.0419492	-0.322597	0.624	0.611	1	CRS+Veh
Maml2	0.0425625	-0.561788	0.435	0.461	1	CRS+Veh
Tiparp	0.0429494	-0.375605	0.664	0.659	1	CRS+Veh
Bcl11b	0.043783	-0.477592	0.136	0.174	1	CRS+Veh
B020031H02Rik	0.0441598	-0.296535	0.145	0.183	1	CRS+Veh
Cd9	0.0441862	-0.409051	0.762	0.715	1	CRS+Veh
Slc10a6	0.0445344	-0.523799	0.118	0.154	1	CRS+Veh
Prickle2	0.0448778	-0.440693	0.272	0.3	1	CRS+Veh
Gxylt2	0.0458056	-0.629792	0.27	0.298	1	CRS+Veh
Atxn7l1	0.0465228	-0.493177	0.122	0.159	1	CRS+Veh
Clmp	0.0473632	-0.354129	0.512	0.502	1	CRS+Veh
Pde8a	0.049482	-0.420645	0.177	0.211	1	CRS+Veh
Fam49a	0.0501613	-0.390989	0.127	0.161	1	CRS+Veh
Dclk1	0.0502971	-0.405803	0.519	0.513	1	CRS+Veh
Pitpnc1	0.0503019	-0.297414	0.424	0.307	1	CRS+Veh
Mbnl1	0.051227	-0.3894	0.528	0.511	1	CRS+Veh
Ugdh	0.0513525	-0.665746	0.363	0.37	1	CRS+Veh
Olfml2b	0.0518441	-0.264144	0.111	0.146	1	CRS+Veh
Ifngr1	0.0520326	-0.485844	0.159	0.189	1	CRS+Veh
Grb10	0.0523872	-0.429697	0.422	0.426	1	CRS+Veh
Tcf7l2	0.0537243	-0.40086	0.435	0.435	1	CRS+Veh
Senp7	0.0542241	-0.582196	0.19	0.133	1	CRS+Veh
Cxcl1	0.0545981	-1.58954	0.433	0.428	1	CRS+Veh
Fam102b	0.0547177	-0.518399	0.288	0.304	1	CRS+Veh
Emc10	0.0563099	-0.331646	0.358	0.374	1	CRS+Veh
Scpep1	0.056789	-0.304862	0.283	0.309	1	CRS+Veh
Galnt2	0.0588059	-0.260433	0.224	0.259	1	CRS+Veh
Heatr5a	0.0589758	0.329884	0.288	0.222	1	CRS+Veh
Vgll3	0.0600824	-0.311034	0.163	0.202	1	CRS+Veh
Klf3	0.060673	-0.30032	0.413	0.42	1	CRS+Veh
Pappa2	0.0608779	-0.402455	0.234	0.257	1	CRS+Veh
Canx	0.0617396	-0.251823	0.612	0.591	1	CRS+Veh
Ism1	0.0633504	-0.289105	0.104	0.137	1	CRS+Veh
Jak1	0.0639303	-0.363914	0.794	0.757	1	CRS+Veh
Mgst3	0.0665727	-0.534227	0.204	0.23	1	CRS+Veh
Tspo	0.0666383	-0.442083	0.379	0.376	1	CRS+Veh
Cd47	0.0681933	-0.274008	0.664	0.659	1	CRS+Veh
Nfic	0.0683346	-0.354261	0.354	0.359	1	CRS+Veh
Nav1	0.069321	-0.462421	0.195	0.22	1	CRS+Veh
Jcad	0.069467	-0.26591	0.122	0.154	1	CRS+Veh
Fnip1	0.0720137	-0.29222	0.644	0.628	1	CRS+Veh
Dleu2	0.0724776	-0.48244	0.236	0.257	1	CRS+Veh
Hmox1	0.0728334	-0.267271	0.449	0.341	1	CRS+Veh
Gm26917	0.0730602	-0.351117	0.333	0.354	1	CRS+Veh
Zfp36l1	0.0746961	-0.357009	0.748	0.728	1	CRS+Veh
Pik3r3	0.0782667	-0.259442	0.111	0.074	1	CRS+Veh
Sh3pxd2a	0.0813597	-0.445495	0.435	0.424	1	CRS+Veh
Slc41a2	0.0832873	-0.363212	0.109	0.137	1	CRS+Veh
Mafb	0.0862002	-0.351511	0.238	0.263	1	CRS+Veh
Sec61b	0.0868971	-0.283908	0.687	0.611	1	CRS+Veh
Csrnp1	0.0871153	-0.635876	0.565	0.543	1	CRS+Veh
Chd9	0.087919	-0.435859	0.372	0.374	1	CRS+Veh
Calcrl	0.0884145	-0.299642	0.084	0.113	1	CRS+Veh
Gbp2	0.0888573	-0.771525	0.202	0.224	1	CRS+Veh
Magi3	0.0929756	-0.542322	0.333	0.337	1	CRS+Veh
Il1r1	0.0932216	-0.430891	0.247	0.27	1	CRS+Veh
Gls	0.0932411	-0.375455	0.689	0.67	1	CRS+Veh
Clcn5	0.0948711	-0.253224	0.143	0.176	1	CRS+Veh
Zfp36	0.0955659	-0.674427	0.642	0.615	1	CRS+Veh
Man1c1	0.0960209	-0.340304	0.161	0.189	1	CRS+Veh
Slc16a10	0.0996778	-0.335987	0.082	0.109	1	CRS+Veh
Pam	0.100292	-0.439027	0.51	0.502	1	CRS+Veh
Txnip	0.101832	-0.342516	0.159	0.189	1	CRS+Veh
Galnt17	0.103281	-0.254335	0.209	0.237	1	CRS+Veh
Mid1	0.103774	-0.351617	0.129	0.161	1	CRS+Veh
Arhgdia	0.104147	-0.288133	0.417	0.417	1	CRS+Veh
C1galt1	0.105564	-0.359879	0.113	0.141	1	CRS+Veh
F2r	0.107508	-0.320417	0.24	0.267	1	CRS+Veh
Hspg2	0.111551	-0.444225	0.354	0.348	1	CRS+Veh
Rpgrip1	0.114333	-0.428687	0.229	0.17	1	CRS+Veh
Carhsp1	0.116314	-0.25222	0.159	0.185	1	CRS+Veh
Acadsb	0.11888	-0.268321	0.15	0.176	1	CRS+Veh
Dock1	0.119144	-0.280223	0.345	0.352	1	CRS+Veh
Itm2b	0.123256	-0.311548	0.834	0.817	1	CRS+Veh
Irf1	0.123642	-0.350145	0.515	0.533	1	CRS+Veh
Sh3d19	0.124755	-0.490103	0.293	0.304	1	CRS+Veh
Rpl39l	0.125143	-0.329459	0.274	0.285	1	CRS+Veh
Nnmt	0.125483	-0.333772	0.243	0.265	1	CRS+Veh
Svil	0.128653	-0.499727	0.524	0.48	1	CRS+Veh
Sptbn1	0.130424	-0.302227	0.728	0.689	1	CRS+Veh
Osmr	0.131892	-0.378439	0.492	0.472	1	CRS+Veh
Irak3	0.134245	-0.574757	0.347	0.337	1	CRS+Veh
Tns1	0.1372	-0.336244	0.311	0.317	1	CRS+Veh
Sgms1	0.137695	-0.297435	0.311	0.32	1	CRS+Veh
Plin2	0.140112	-0.266897	0.224	0.243	1	CRS+Veh
Prr13	0.14462	-0.282166	0.197	0.217	1	CRS+Veh
Crabp2	0.147946	-0.40571	0.188	0.211	1	CRS+Veh
Angptl4	0.152346	-0.270981	0.186	0.209	1	CRS+Veh
Steap4	0.153043	-0.268801	0.177	0.204	1	CRS+Veh
Il1rap	0.159334	-0.30034	0.175	0.198	1	CRS+Veh
Fas	0.160811	-0.476684	0.431	0.407	1	CRS+Veh
Mfge8	0.16134	-0.418139	0.27	0.272	1	CRS+Veh
Bhlhe40	0.165341	-0.317394	0.58	0.467	1	CRS+Veh
Tex261	0.166855	-0.262728	0.19	0.211	1	CRS+Veh
Xylt1	0.168083	-0.369806	0.379	0.38	1	CRS+Veh
5031425E22Rik	0.17026	-0.263752	0.263	0.204	1	CRS+Veh
Pid1	0.179055	-0.314864	0.168	0.189	1	CRS+Veh
Lrch1	0.180736	-0.393909	0.222	0.235	1	CRS+Veh
Cpe	0.182162	-0.277241	0.231	0.248	1	CRS+Veh
Fam107b	0.182271	-0.338608	0.401	0.389	1	CRS+Veh
Cdk12	0.183687	-0.346024	0.553	0.535	1	CRS+Veh
Igf2bp2	0.189116	-0.276406	0.308	0.243	1	CRS+Veh
Ski	0.192693	-0.280312	0.515	0.498	1	CRS+Veh
Asap1	0.19306	-0.297284	0.687	0.637	1	CRS+Veh
Cyp26b1	0.198443	-0.544491	0.612	0.539	1	CRS+Veh
Rhoj	0.199538	-0.326899	0.542	0.526	1	CRS+Veh
Gtf2h1	0.200785	-0.33969	0.356	0.348	1	CRS+Veh
Irgm1	0.201824	-0.273013	0.17	0.187	1	CRS+Veh
Slc16a1	0.202956	-0.274886	0.134	0.154	1	CRS+Veh
Hmcn1	0.205213	-0.429334	0.311	0.315	1	CRS+Veh
Reep5	0.206129	-0.267005	0.71	0.624	1	CRS+Veh
Twsg1	0.207828	-0.398894	0.202	0.217	1	CRS+Veh
Sec61a1	0.212263	-0.300371	0.329	0.322	1	CRS+Veh
Birc3	0.212479	-0.464624	0.58	0.53	1	CRS+Veh
Adk	0.213034	-0.391972	0.51	0.465	1	CRS+Veh
Ctsz	0.21522	-0.266309	0.293	0.3	1	CRS+Veh
Rab8b	0.21752	-0.294095	0.596	0.572	1	CRS+Veh
Tulp4	0.218941	-0.298482	0.583	0.546	1	CRS+Veh
Ctsh	0.221321	-0.344135	0.243	0.246	1	CRS+Veh
Itprid2	0.222516	-0.282653	0.283	0.291	1	CRS+Veh
Zhx3	0.223836	-0.279396	0.234	0.178	1	CRS+Veh
Ankrd17	0.226268	-0.280836	0.689	0.635	1	CRS+Veh
Tsc22d2	0.228613	-0.346349	0.574	0.541	1	CRS+Veh
Cyba	0.23583	-0.30172	0.401	0.385	1	CRS+Veh
Kalrn	0.237119	-0.350474	0.503	0.472	1	CRS+Veh
Crtap	0.239435	-0.33089	0.236	0.239	1	CRS+Veh
Bmp1	0.241362	-0.421458	0.372	0.359	1	CRS+Veh
Ift20	0.241388	-0.299523	0.349	0.335	1	CRS+Veh
Isg15	0.247938	-0.356572	0.243	0.189	1	CRS+Veh
Sntb2	0.249478	-0.391486	0.533	0.491	1	CRS+Veh
Atp6v1h	0.249908	-0.475762	0.463	0.428	1	CRS+Veh
Stam	0.251866	-0.330056	0.358	0.348	1	CRS+Veh
Rab43	0.252867	-0.30902	0.19	0.204	1	CRS+Veh
Emilin2	0.254329	-0.29395	0.175	0.187	1	CRS+Veh
Mir99ahg	0.258799	-0.406138	0.488	0.457	1	CRS+Veh
Maoa	0.263716	-0.393729	0.283	0.283	1	CRS+Veh
Colec12	0.26578	-0.33242	0.413	0.407	1	CRS+Veh
Postn	0.269808	-0.795526	0.383	0.285	1	CRS+Veh
Cavin1	0.269914	-0.359228	0.485	0.454	1	CRS+Veh
Zfp804b	0.270914	-0.626666	0.272	0.276	1	CRS+Veh
Zdhhc18	0.271115	-0.268726	0.116	0.135	1	CRS+Veh
Tgif1	0.274062	-0.25764	0.272	0.217	1	CRS+Veh
Cpeb2	0.276218	-0.357544	0.254	0.257	1	CRS+Veh
Slc35f5	0.277583	-0.253161	0.193	0.202	1	CRS+Veh
Mpc1	0.284034	-0.291569	0.429	0.411	1	CRS+Veh
S100a13	0.28628	-0.320829	0.474	0.446	1	CRS+Veh
Islr	0.288479	-0.265365	0.161	0.174	1	CRS+Veh
Krt17	0.295356	-0.391085	0.268	0.226	1	CRS+Veh
Prr16	0.303736	-0.619242	0.399	0.378	1	CRS+Veh
Gm10076	0.305618	-0.254714	0.642	0.567	1	CRS+Veh
Rybp	0.312288	-0.288372	0.569	0.526	1	CRS+Veh
Birc2	0.316131	-0.289861	0.281	0.226	1	CRS+Veh
Slc20a1	0.317967	-0.26882	0.193	0.202	1	CRS+Veh
Ubtd2	0.318828	-0.337138	0.367	0.341	1	CRS+Veh
Acox1	0.319571	-0.311333	0.204	0.213	1	CRS+Veh
Ptpn12	0.320178	-0.278633	0.506	0.483	1	CRS+Veh
Ralbp1	0.324035	-0.309384	0.44	0.409	1	CRS+Veh
Usp16	0.328895	-0.278088	0.46	0.43	1	CRS+Veh
Msmo1	0.333166	-0.281185	0.27	0.272	1	CRS+Veh
Fto	0.334855	-0.261554	0.286	0.287	1	CRS+Veh
Rgl1	0.340524	-0.341797	0.415	0.393	1	CRS+Veh
Snx18	0.342329	-0.338824	0.209	0.211	1	CRS+Veh
Pdgfra	0.345112	-0.253661	0.562	0.524	1	CRS+Veh
Wnt16	0.345967	-0.303443	0.107	0.12	1	CRS+Veh
Ckap4	0.349575	-0.283262	0.433	0.402	1	CRS+Veh
Arih1	0.350074	-0.283757	0.807	0.77	1	CRS+Veh
Ddb1	0.350188	-0.342003	0.406	0.376	1	CRS+Veh
Efna5	0.350776	-0.515032	0.429	0.391	1	CRS+Veh
Cd302	0.354226	-0.286848	0.705	0.648	1	CRS+Veh
Ehbp1	0.355839	-0.391174	0.295	0.285	1	CRS+Veh
Gramd3	0.360337	-0.31607	0.224	0.23	1	CRS+Veh
Slk	0.361464	-0.273665	0.517	0.48	1	CRS+Veh
Lamb2	0.364179	-0.263922	0.215	0.222	1	CRS+Veh
Antxr2	0.364765	-0.301435	0.172	0.178	1	CRS+Veh
Susd6	0.366377	-0.281378	0.51	0.415	1	CRS+Veh
Ell2	0.367636	-0.278941	0.363	0.289	1	CRS+Veh
Cachd1	0.369504	-0.359982	0.297	0.291	1	CRS+Veh
Wls	0.374928	-0.27696	0.417	0.393	1	CRS+Veh
Samhd1	0.376317	-0.349976	0.152	0.161	1	CRS+Veh
Arhgap21	0.376507	-0.424891	0.361	0.341	1	CRS+Veh
Sgpl1	0.377893	-0.263338	0.37	0.3	1	CRS+Veh
Taf4b	0.385785	-0.259494	0.395	0.33	1	CRS+Veh
Nfat5	0.387386	-0.25564	0.671	0.643	1	CRS+Veh
Igf2r	0.387906	-0.255708	0.2	0.204	1	CRS+Veh
Dusp1	0.395048	-0.64222	0.807	0.763	1	CRS+Veh
Xpr1	0.39611	-0.335945	0.229	0.189	1	CRS+Veh
Mical2	0.399586	-0.25159	0.166	0.174	1	CRS+Veh
Vwa5a	0.402952	-0.304733	0.293	0.287	1	CRS+Veh
Pld1	0.415392	-0.257009	0.093	0.104	1	CRS+Veh
Hnrnpll	0.4158	-0.374786	0.431	0.385	1	CRS+Veh
Pakap.1	0.416938	-0.390025	0.671	0.626	1	CRS+Veh
Rere	0.418019	-0.262057	0.571	0.543	1	CRS+Veh
Jarid2	0.420203	-0.263358	0.431	0.354	1	CRS+Veh
Tmed3	0.423805	-0.302934	0.39	0.357	1	CRS+Veh
Mpp5	0.427633	-0.312329	0.478	0.45	1	CRS+Veh
Snx27	0.430037	-0.275695	0.202	0.172	1	CRS+Veh
Il6ra	0.430918	-0.258107	0.229	0.233	1	CRS+Veh
Col6a1	0.4348	-0.543502	0.717	0.567	1	CRS+Veh
Acsl4	0.439707	-0.312223	0.351	0.328	1	CRS+Veh
Tmtc2	0.440755	-0.399352	0.388	0.363	1	CRS+Veh
Nfil3	0.449407	-0.286569	0.41	0.387	1	CRS+Veh
Mapk6	0.450176	-0.291731	0.556	0.452	1	CRS+Veh
Abcb1b	0.452735	-0.30285	0.154	0.161	1	CRS+Veh
Tgfb2	0.453281	-0.426884	0.22	0.222	1	CRS+Veh
Ddhd1	0.454367	-0.277977	0.308	0.296	1	CRS+Veh
Zc3hav1	0.459827	-0.68236	0.478	0.437	1	CRS+Veh
Ifrd1	0.460706	-0.273407	0.939	0.913	1	CRS+Veh
Nhs	0.461872	-0.387943	0.261	0.257	1	CRS+Veh
Phlda1	0.461978	-0.267026	0.306	0.261	1	CRS+Veh
Jdp2	0.465262	-0.301558	0.181	0.183	1	CRS+Veh
Phldb1	0.470713	-0.334312	0.32	0.302	1	CRS+Veh
Ptprd	0.473884	-0.397265	0.508	0.441	1	CRS+Veh
Gns	0.474913	-0.258351	0.252	0.209	1	CRS+Veh
Sbno2	0.483829	-0.262324	0.599	0.565	1	CRS+Veh
Sowahc	0.487117	-0.460563	0.116	0.122	1	CRS+Veh
Ptgfr	0.496344	-0.274487	0.12	0.126	1	CRS+Veh
Nup210l	0.515969	-0.283495	0.222	0.187	1	CRS+Veh
Akap12	0.516114	-0.407787	0.231	0.228	1	CRS+Veh
Ctsd	0.516344	-0.319688	0.288	0.28	1	CRS+Veh
Bach1	0.517973	-0.254822	0.476	0.437	1	CRS+Veh
Nedd4l	0.529119	-0.294032	0.399	0.367	1	CRS+Veh
D10Wsu102e	0.530297	-0.271178	0.134	0.139	1	CRS+Veh
Serpinb2	0.532721	-0.400692	0.156	0.161	1	CRS+Veh
Fbn2	0.535744	-0.269081	0.299	0.285	1	CRS+Veh
Mfap2	0.540545	-0.311053	0.469	0.422	1	CRS+Veh
Pim3	0.553578	-0.270639	0.304	0.3	1	CRS+Veh
Ppp1r15a	0.563969	-0.285045	0.873	0.824	1	CRS+Veh
Lsmem1	0.573897	-0.353398	0.145	0.148	1	CRS+Veh
Rasal2	0.582847	-0.312663	0.388	0.326	1	CRS+Veh
Pabpc1	0.583622	-0.25049	0.787	0.746	1	CRS+Veh
Ubap1	0.58702	-0.276162	0.288	0.243	1	CRS+Veh
Hexim1	0.587041	-0.272596	0.209	0.174	1	CRS+Veh
Fgf13	0.589022	-0.367068	0.274	0.228	1	CRS+Veh
Slc38a2	0.595871	-0.321288	0.712	0.648	1	CRS+Veh
Acap2	0.60296	-0.297259	0.526	0.474	1	CRS+Veh
Flnb	0.603527	-0.514874	0.345	0.317	1	CRS+Veh
Cpeb4	0.605017	-0.267616	0.333	0.309	1	CRS+Veh
Dcaf6	0.606153	-0.255576	0.2	0.193	1	CRS+Veh
Nup153	0.607381	-0.264734	0.42	0.38	1	CRS+Veh
Deptor	0.609355	-0.320884	0.129	0.13	1	CRS+Veh
Pbx3	0.618212	-0.312035	0.281	0.237	1	CRS+Veh
Tgoln1	0.618321	-0.341821	0.329	0.309	1	CRS+Veh
Ccn1	0.629188	-0.27072	0.909	0.833	1	CRS+Veh
Svep1	0.632653	-0.318586	0.313	0.3	1	CRS+Veh
Serpine1	0.634647	-0.485023	0.293	0.272	1	CRS+Veh
Rbpms	0.636804	-0.258153	0.501	0.465	1	CRS+Veh
Nhsl1	0.640959	-0.281229	0.245	0.213	1	CRS+Veh
Lncpint	0.654599	-0.347993	0.676	0.604	1	CRS+Veh
Ntng1	0.66073	-0.270276	0.27	0.228	1	CRS+Veh
Nampt	0.665731	-0.315774	0.286	0.237	1	CRS+Veh
Creb5	0.670151	-0.366118	0.533	0.487	1	CRS+Veh
Sod1	0.672037	-0.256779	0.367	0.333	1	CRS+Veh
Rnf24	0.690049	-0.308044	0.356	0.33	1	CRS+Veh
Micu1	0.692276	-0.285351	0.249	0.237	1	CRS+Veh
Atp6v1b2	0.70608	-0.294967	0.331	0.283	1	CRS+Veh
Tuba1a	0.70876	-0.317235	0.71	0.615	1	CRS+Veh
Zcchc24	0.716757	-0.346753	0.224	0.209	1	CRS+Veh
Wipf1	0.725606	-0.33199	0.32	0.296	1	CRS+Veh
Unc5c	0.734502	-0.503164	0.433	0.348	1	CRS+Veh
Nr4a2	0.735283	-0.37991	0.247	0.233	1	CRS+Veh
Cav1	0.736062	-0.327289	0.356	0.296	1	CRS+Veh
Man2a1	0.757038	-0.283261	0.363	0.326	1	CRS+Veh
Irs2	0.761005	-0.327731	0.444	0.398	1	CRS+Veh
Masp1	0.761877	-0.440363	0.163	0.143	1	CRS+Veh
Twist2	0.767782	-0.332399	0.333	0.287	1	CRS+Veh
Arhgef7	0.771107	-0.251187	0.304	0.261	1	CRS+Veh
Smoc2	0.77459	-0.390635	0.168	0.161	1	CRS+Veh
Sfrp1	0.775699	-0.280201	0.297	0.274	1	CRS+Veh
Sh3rf1	0.780374	-0.429249	0.281	0.257	1	CRS+Veh
Zhx2	0.781806	-0.434737	0.533	0.454	1	CRS+Veh
Tob1	0.782394	-0.295535	0.265	0.243	1	CRS+Veh
Hecw2	0.785544	-0.352228	0.506	0.435	1	CRS+Veh
Gng11	0.787272	-0.292457	0.215	0.207	1	CRS+Veh
Gadd45g	0.796721	-0.428252	0.753	0.676	1	CRS+Veh
Sppl2a	0.804588	-0.300953	0.268	0.248	1	CRS+Veh
Por	0.805766	-0.295144	0.372	0.328	1	CRS+Veh
Ifih1	0.821496	-0.392351	0.109	0.107	1	CRS+Veh
Fam210b	0.828264	-0.252571	0.286	0.243	1	CRS+Veh
Dcun1d3	0.83939	-0.282346	0.254	0.222	1	CRS+Veh
Cox7a2l	0.854299	-0.261359	0.492	0.42	1	CRS+Veh
Ldlrad3	0.862305	-0.285506	0.141	0.137	1	CRS+Veh
Nrp2	0.871153	-0.301674	0.438	0.38	1	CRS+Veh
Eda	0.872646	-0.268194	0.383	0.339	1	CRS+Veh
Nlgn1	0.874767	-0.306563	0.361	0.302	1	CRS+Veh
Acta2	0.877644	-0.587414	0.166	0.154	1	CRS+Veh
Map7	0.87892	-0.302717	0.22	0.198	1	CRS+Veh
Dusp3	0.880244	-0.265636	0.152	0.137	1	CRS+Veh
Traf3	0.88738	-0.331934	0.327	0.293	1	CRS+Veh
Zeb2	0.894859	-0.253861	0.798	0.724	1	CRS+Veh
Gfpt1	0.908512	-0.330937	0.263	0.235	1	CRS+Veh
Prkg1	0.910286	-0.451452	0.136	0.124	1	CRS+Veh
Pcsk5	0.911885	-0.307348	0.426	0.374	1	CRS+Veh
Rras2	0.913236	-0.310477	0.274	0.246	1	CRS+Veh
Gpm6b	0.922245	-0.450521	0.415	0.365	1	CRS+Veh
Reck	0.923946	-0.31469	0.261	0.228	1	CRS+Veh
Fnip2	0.933394	-0.400535	0.279	0.252	1	CRS+Veh
Atp11c	0.934215	-0.311042	0.302	0.274	1	CRS+Veh
Stk35	0.937545	-0.271063	0.147	0.133	1	CRS+Veh
H2-K1	0.947782	-0.692737	0.635	0.539	1	CRS+Veh
Sat1	0.953864	-0.560429	0.608	0.541	1	CRS+Veh
Serpinf1	0.954144	-0.269216	0.626	0.55	1	CRS+Veh
Baz1a	0.965164	-0.297861	0.469	0.415	1	CRS+Veh
Rnf217	0.972228	-0.427698	0.354	0.313	1	CRS+Veh
Col6a2	0.978054	-0.569842	0.585	0.467	1	CRS+Veh
Crim1	0.984463	-0.386138	0.424	0.363	1	CRS+Veh
Wif1	4.37e-136	2.26802	0.782	0.112	1.05e-131	Con+IMQ
Col23a1	5.97e-135	1.78091	0.767	0.088	1.43e-130	Con+IMQ
Dcn	6.23e-130	-3.83521	0.373	0.936	1.49e-125	Con+IMQ
Gsn	2.43e-124	-3.95414	0.722	0.97	5.82e-120	Con+IMQ
Serping1	5.83e-118	-2.85931	0.537	0.932	1.4e-113	Con+IMQ
Clec3b	1.19e-114	-3.57871	0.036	0.816	2.85e-110	Con+IMQ
Enpp2	2.24e-112	1.84748	0.815	0.181	5.37e-108	Con+IMQ
Ly6a	3.01e-112	-3.47067	0.221	0.859	7.22e-108	Con+IMQ
Igfbp6	1.34e-111	-3.42745	0.093	0.822	3.21e-107	Con+IMQ
Ifi205	3.1e-110	-3.47919	0.045	0.8	7.45e-106	Con+IMQ
Tnxb	7.83e-110	-2.9235	0.093	0.818	1.88e-105	Con+IMQ
Trps1	8.01e-109	1.74335	0.797	0.164	1.92e-104	Con+IMQ
Rarres2	9.07e-108	-3.54957	0.164	0.831	2.17e-103	Con+IMQ
Ptma	1.56e-107	1.38873	0.994	0.957	3.73e-103	Con+IMQ
C3	1.07e-105	-4.06345	0.042	0.779	2.57e-101	Con+IMQ
Clstn2	3.42e-104	1.33621	0.507	0.029	8.19e-100	Con+IMQ
Runx3	1.21e-102	1.35868	0.555	0.055	2.91e-98	Con+IMQ
Lef1	5.16e-101	1.60493	0.576	0.056	1.24e-96	Con+IMQ
Lamc3	1.03e-100	1.20929	0.618	0.079	2.46e-96	Con+IMQ
Mdk	6e-98	1.55258	0.678	0.111	1.44e-93	Con+IMQ
Celf2	7.59e-93	-2.90661	0.472	0.87	1.82e-88	Con+IMQ
Rnase4	1.33e-92	-2.17331	0.358	0.844	3.19e-88	Con+IMQ
Ly6c1	2.38e-92	-2.69614	0.09	0.748	5.7e-88	Con+IMQ
Kctd1	2.96e-92	1.27707	0.573	0.075	7.09e-88	Con+IMQ
Gcnt2	2.99e-91	1.24679	0.687	0.137	7.17e-87	Con+IMQ
Gpx3	9.76e-91	-3.33358	0.227	0.792	2.34e-86	Con+IMQ
Nav2	7.42e-89	2.06951	0.684	0.155	1.78e-84	Con+IMQ
Adgrd1	1.35e-88	-2.47906	0.042	0.704	3.23e-84	Con+IMQ
Inhba	2.97e-88	1.38652	0.627	0.103	7.13e-84	Con+IMQ
Robo2	8.19e-88	1.34639	0.767	0.184	1.96e-83	Con+IMQ
Dpt	7.51e-87	-2.2307	0.499	0.857	1.8e-82	Con+IMQ
Prdm1	1.34e-86	1.15982	0.579	0.084	3.21e-82	Con+IMQ
Gldn	4.99e-85	1.18779	0.499	0.046	1.2e-80	Con+IMQ
Adamts5	5.23e-85	-2.37054	0.09	0.716	1.26e-80	Con+IMQ
Cd24a	1.05e-83	1.39313	0.576	0.089	2.52e-79	Con+IMQ
Cd34	4.03e-83	-2.13763	0.09	0.714	9.66e-79	Con+IMQ
Spock1	5.01e-83	1.00539	0.397	0.018	1.2e-78	Con+IMQ
Ankrd28	5.92e-83	1.34295	0.839	0.298	1.42e-78	Con+IMQ
Ifitm3	4.97e-82	-1.6279	0.845	0.955	1.19e-77	Con+IMQ
Hsp90ab1	1.61e-81	1.00256	0.997	0.973	3.85e-77	Con+IMQ
Mfap5	9.76e-81	-2.54328	0.218	0.766	2.34e-76	Con+IMQ
Cacna1g	6.35e-80	1.12316	0.499	0.064	1.52e-75	Con+IMQ
Nkd2	1.78e-78	1.07309	0.552	0.084	4.27e-74	Con+IMQ
Spon1	9.71e-78	1.57717	0.696	0.187	2.33e-73	Con+IMQ
Ogn	9.93e-78	-2.5131	0.06	0.668	2.38e-73	Con+IMQ
Gfpt2	4.18e-77	-2.24633	0.373	0.82	1e-72	Con+IMQ
H3f3a	5.54e-77	1.04112	0.994	0.905	1.33e-72	Con+IMQ
Myo1b	5.59e-76	0.954942	0.603	0.116	1.34e-71	Con+IMQ
Htra3	6.8e-76	-2.09214	0.206	0.741	1.63e-71	Con+IMQ
Pcolce2	1.64e-75	-2.31188	0.057	0.663	3.93e-71	Con+IMQ
Plpp3	4.98e-75	-2.32974	0.496	0.854	1.2e-70	Con+IMQ
Tpm1	2.48e-74	1.47355	0.893	0.446	5.95e-70	Con+IMQ
C1s1	1.17e-73	-1.86941	0.227	0.735	2.81e-69	Con+IMQ
Gng2	4.1e-73	0.841284	0.519	0.081	9.83e-69	Con+IMQ
Pi16	8.39e-72	-3.265	0.125	0.676	2.01e-67	Con+IMQ
Tpm2	1.18e-70	1.0684	0.737	0.199	2.83e-66	Con+IMQ
Pde4d	1.99e-70	1.6222	0.764	0.284	4.78e-66	Con+IMQ
H3f3b	2.82e-70	1.11383	1	0.974	6.76e-66	Con+IMQ
Fndc1	3.55e-70	-2.13624	0.081	0.648	8.51e-66	Con+IMQ
Tcf7	2.06e-69	0.714212	0.37	0.025	4.95e-65	Con+IMQ
Runx1	2.09e-69	1.19374	0.836	0.338	5.01e-65	Con+IMQ
Csrp1	2.85e-69	1.27709	0.758	0.254	6.84e-65	Con+IMQ
Apcdd1	4.68e-69	1.19839	0.567	0.117	1.12e-64	Con+IMQ
Nfia	7.48e-69	-1.86455	0.209	0.717	1.79e-64	Con+IMQ
Ndnf	7.7e-69	0.952755	0.319	0.011	1.85e-64	Con+IMQ
Csf1	1.14e-68	-2.37688	0.158	0.678	2.73e-64	Con+IMQ
Actg1	2.17e-68	1.23572	0.991	0.917	5.2e-64	Con+IMQ
Bcl2	3.36e-68	1.22638	0.621	0.151	8.07e-64	Con+IMQ
Myo1e	1.24e-67	1.34617	0.803	0.318	2.97e-63	Con+IMQ
Lum	1.48e-66	-2.14765	0.164	0.694	3.56e-62	Con+IMQ
Fstl1	1.79e-66	-1.38325	0.845	0.936	4.3e-62	Con+IMQ
Ifi27l2a	3.88e-66	-2.55864	0.146	0.658	9.31e-62	Con+IMQ
Dpep1	4.47e-66	-1.68685	0.328	0.77	1.07e-61	Con+IMQ
Ccl7	1.01e-65	-3.71941	0.093	0.63	2.42e-61	Con+IMQ
Gpr176	1.11e-65	0.94712	0.478	0.074	2.66e-61	Con+IMQ
Timp2	2.36e-65	-1.45979	0.797	0.931	5.67e-61	Con+IMQ
Efemp1	4.33e-65	-2.42933	0.045	0.587	1.04e-60	Con+IMQ
C4b	1.26e-64	-2.39919	0.03	0.581	3.02e-60	Con+IMQ
Ets1	8.4e-64	1.07	0.666	0.197	2.02e-59	Con+IMQ
Vcl	9.54e-64	1.23572	0.86	0.399	2.29e-59	Con+IMQ
S100a6	2.17e-63	-1.37014	0.958	0.98	5.2e-59	Con+IMQ
Zfand5	8.56e-63	1.26837	0.973	0.778	2.05e-58	Con+IMQ
Egfr	2.53e-62	-1.98424	0.263	0.724	6.08e-58	Con+IMQ
Aebp1	2.62e-62	-1.67562	0.487	0.837	6.29e-58	Con+IMQ
Col1a2	3.27e-62	-1.80276	0.725	0.956	7.84e-58	Con+IMQ
Has1	5.07e-62	-2.85299	0.385	0.756	1.22e-57	Con+IMQ
Lmna	6.29e-62	1.24144	0.964	0.794	1.51e-57	Con+IMQ
Gpc5	1.84e-61	1.0599	0.269	0.005	4.4e-57	Con+IMQ
Plac8	1.89e-61	-2.63755	0.018	0.548	4.53e-57	Con+IMQ
Actb	4.05e-61	0.958435	1	0.968	9.71e-57	Con+IMQ
Heg1	8.17e-61	-2.14372	0.26	0.705	1.96e-56	Con+IMQ
Dock5	1.33e-60	0.834891	0.442	0.065	3.19e-56	Con+IMQ
Slc43a3	1.49e-60	-1.66154	0.048	0.567	3.57e-56	Con+IMQ
Ptpn1	4.55e-60	1.22685	0.74	0.312	1.09e-55	Con+IMQ
Myh9	4.58e-60	1.18411	0.863	0.466	1.1e-55	Con+IMQ
C1ra	5.44e-60	-1.53496	0.179	0.658	1.31e-55	Con+IMQ
Crabp1	1.13e-59	1.78974	0.433	0.066	2.72e-55	Con+IMQ
Abi3bp	2.82e-59	-2.17566	0.221	0.686	6.77e-55	Con+IMQ
Nfib	3.07e-59	-1.61364	0.081	0.602	7.35e-55	Con+IMQ
Ifi207	6.97e-59	-1.85237	0.096	0.605	1.67e-54	Con+IMQ
Mt2	7.5e-59	-2.16746	0.731	0.88	1.8e-54	Con+IMQ
Notch1	7.64e-59	0.662786	0.415	0.059	1.83e-54	Con+IMQ
Mmp2	2.57e-58	-1.63291	0.296	0.72	6.17e-54	Con+IMQ
Cfl1	4e-58	0.98994	0.961	0.733	9.58e-54	Con+IMQ
Ubash3b	6.84e-58	0.981145	0.558	0.135	1.64e-53	Con+IMQ
Cpa6	9.7e-58	0.864225	0.394	0.051	2.33e-53	Con+IMQ
Znrf1	1.32e-57	1.03599	0.681	0.234	3.16e-53	Con+IMQ
Gjc1	2.22e-57	0.836964	0.582	0.151	5.32e-53	Con+IMQ
Hsp90aa1	2.96e-57	1.11582	0.997	0.932	7.1e-53	Con+IMQ
Rbm3	4.45e-57	0.93587	0.949	0.775	1.07e-52	Con+IMQ
Ifi204	6e-56	-1.5713	0.093	0.582	1.44e-51	Con+IMQ
Ifi211	1.09e-55	-1.49875	0.081	0.573	2.62e-51	Con+IMQ
Ptch1	1.62e-55	0.990321	0.606	0.174	3.87e-51	Con+IMQ
Tns3	1.78e-55	0.839012	0.567	0.144	4.28e-51	Con+IMQ
Gstm1	2.8e-55	-1.62316	0.173	0.63	6.71e-51	Con+IMQ
Eif1	3.48e-55	0.74827	0.997	0.962	8.34e-51	Con+IMQ
Ackr3	3.62e-55	-2.16871	0.293	0.709	8.68e-51	Con+IMQ
Sox18	4.29e-55	0.968084	0.337	0.035	1.03e-50	Con+IMQ
Ptk7	4.51e-55	0.746176	0.445	0.079	1.08e-50	Con+IMQ
Cttnbp2	5.65e-55	0.616606	0.37	0.045	1.36e-50	Con+IMQ
Kif26b	6.84e-55	1.02254	0.496	0.105	1.64e-50	Con+IMQ
Bex3	7.04e-55	0.952931	0.591	0.178	1.69e-50	Con+IMQ
Col14a1	2.98e-54	-1.77716	0.167	0.624	7.14e-50	Con+IMQ
Rspo1	4.5e-54	0.987496	0.493	0.105	1.08e-49	Con+IMQ
2610307P16Rik	1.22e-53	0.744277	0.463	0.09	2.93e-49	Con+IMQ
Xdh	2.63e-53	-1.69854	0.087	0.55	6.3e-49	Con+IMQ
Stat5a	3.06e-53	1.04609	0.457	0.095	7.33e-49	Con+IMQ
Ifitm1	3.19e-53	0.891507	0.806	0.315	7.65e-49	Con+IMQ
Lrp1	3.51e-53	-1.32352	0.606	0.832	8.42e-49	Con+IMQ
Srsf5	6.58e-53	1.01224	0.913	0.622	1.58e-48	Con+IMQ
Tagln	7.87e-53	0.747938	0.543	0.122	1.89e-48	Con+IMQ
Opcml	1.28e-52	-2.54913	0.045	0.521	3.08e-48	Con+IMQ
Apbb1ip	2.35e-52	-1.44693	0.057	0.528	5.64e-48	Con+IMQ
Eya2	2.89e-52	0.752131	0.361	0.048	6.94e-48	Con+IMQ
Serpinb6a	3.05e-52	-1.35253	0.636	0.826	7.31e-48	Con+IMQ
Snhg1	9.27e-52	1.02761	0.827	0.437	2.22e-47	Con+IMQ
Plcb1	2.21e-51	1.09198	0.576	0.171	5.31e-47	Con+IMQ
Tmeff2	3.88e-51	-1.92612	0.027	0.492	9.3e-47	Con+IMQ
Man1a	4.21e-51	-1.54751	0.621	0.853	1.01e-46	Con+IMQ
Cpne5	4.39e-51	0.562369	0.272	0.017	1.05e-46	Con+IMQ
Ccl11	6.77e-51	-2.18014	0.021	0.485	1.62e-46	Con+IMQ
Abr	1.95e-50	0.737505	0.424	0.08	4.67e-46	Con+IMQ
Stac	2.02e-50	0.56297	0.26	0.014	4.85e-46	Con+IMQ
Tiam2	2.2e-50	0.7327	0.469	0.102	5.27e-46	Con+IMQ
Ecm1	6.58e-50	-1.49219	0.239	0.664	1.58e-45	Con+IMQ
Bpgm	1.12e-49	1.26665	0.493	0.122	2.7e-45	Con+IMQ
Sod3	1.16e-49	-1.49576	0.036	0.492	2.79e-45	Con+IMQ
Hspb1	1.39e-49	1.54615	0.958	0.738	3.34e-45	Con+IMQ
Selenop	1.53e-49	-1.46936	0.304	0.671	3.68e-45	Con+IMQ
Prlr	1.66e-49	0.708217	0.29	0.025	3.97e-45	Con+IMQ
Nrp2	2.36e-49	0.747668	0.513	0.122	5.67e-45	Con+IMQ
Ncam1	2.98e-49	0.797688	0.585	0.167	7.14e-45	Con+IMQ
Cxcl1	4.76e-49	-2.96064	0.328	0.698	1.14e-44	Con+IMQ
Gnl2	3.89e-48	0.91049	0.654	0.246	9.34e-44	Con+IMQ
Eif1a	3.95e-48	0.835045	0.869	0.489	9.48e-44	Con+IMQ
Bmp7	5.88e-48	0.826348	0.448	0.095	1.41e-43	Con+IMQ
Dnaja1	7.18e-48	1.10663	0.949	0.818	1.72e-43	Con+IMQ
mt-Nd4	7.78e-48	0.829952	0.994	0.803	1.87e-43	Con+IMQ
Anxa3	1.3e-47	-1.93854	0.057	0.496	3.12e-43	Con+IMQ
Myo1d	2.54e-47	0.933328	0.579	0.183	6.1e-43	Con+IMQ
Emilin2	3.43e-47	-1.41289	0.206	0.603	8.22e-43	Con+IMQ
Fbln1	4.57e-47	-1.4281	0.128	0.558	1.09e-42	Con+IMQ
Ghrh	4.66e-47	1.41472	0.212	0.005	1.12e-42	Con+IMQ
Mef2a	4.78e-47	1.1093	0.821	0.467	1.15e-42	Con+IMQ
Cd109	4.93e-47	0.881719	0.519	0.142	1.18e-42	Con+IMQ
Tenm3	2.24e-46	0.924059	0.654	0.23	5.38e-42	Con+IMQ
Tgfbr3	2.5e-46	-1.46141	0.507	0.774	5.99e-42	Con+IMQ
Cyb5a	4.09e-46	-1.24985	0.69	0.849	9.82e-42	Con+IMQ
Prg4	4.72e-46	-2.15939	0.018	0.449	1.13e-41	Con+IMQ
Fgfr2	5.35e-46	0.792247	0.743	0.33	1.28e-41	Con+IMQ
S100a13	1.01e-45	-1.30293	0.433	0.745	2.41e-41	Con+IMQ
Bach2	1.3e-45	1.08536	0.651	0.256	3.11e-41	Con+IMQ
Rspo3	1.33e-45	0.803059	0.412	0.076	3.2e-41	Con+IMQ
Sema3c	1.41e-45	-1.72646	0.069	0.498	3.39e-41	Con+IMQ
Syne1	3.33e-45	0.992649	0.707	0.29	7.98e-41	Con+IMQ
Pde3a	4.84e-45	1.0261	0.722	0.312	1.16e-40	Con+IMQ
Notum	7.02e-45	0.587875	0.218	0.009	1.68e-40	Con+IMQ
Mt1	7.97e-45	-1.5252	0.854	0.936	1.91e-40	Con+IMQ
Sorbs1	1.04e-44	0.942073	0.481	0.124	2.49e-40	Con+IMQ
Tfap2c	1.53e-44	0.57626	0.287	0.031	3.68e-40	Con+IMQ
Atxn1	1.63e-44	0.86044	0.746	0.316	3.9e-40	Con+IMQ
Zswim4	1.93e-44	0.826898	0.609	0.222	4.62e-40	Con+IMQ
Ankrd11	2e-44	0.854317	0.899	0.611	4.81e-40	Con+IMQ
Rasd1	2.1e-44	0.802499	0.316	0.042	5.03e-40	Con+IMQ
Piezo1	2.11e-44	0.978817	0.725	0.335	5.07e-40	Con+IMQ
Srsf3	2.27e-44	0.963885	0.899	0.67	5.43e-40	Con+IMQ
Cdc42bpa	4.9e-44	0.968325	0.699	0.313	1.17e-39	Con+IMQ
Selenok	6.47e-44	0.736255	0.973	0.846	1.55e-39	Con+IMQ
Sumo1	8.94e-44	0.825968	0.931	0.661	2.14e-39	Con+IMQ
Tgfbr2	1.09e-43	-1.40026	0.648	0.809	2.6e-39	Con+IMQ
Sox5	2.36e-43	-1.70836	0.021	0.433	5.65e-39	Con+IMQ
Lpar1	2.74e-43	-1.53821	0.29	0.648	6.56e-39	Con+IMQ
Slfn5	3.51e-43	-1.25332	0.048	0.459	8.41e-39	Con+IMQ
Etl4	4.36e-43	0.71146	0.457	0.111	1.05e-38	Con+IMQ
Dhx40	6.18e-43	0.85236	0.63	0.248	1.48e-38	Con+IMQ
Sybu	8.75e-43	0.545782	0.328	0.05	2.1e-38	Con+IMQ
2024-09-11	8.91e-43	0.811399	0.746	0.335	2.14e-38	Con+IMQ
Galnt15	1.09e-42	-1.50687	0.072	0.476	2.61e-38	Con+IMQ
Srgap1	1.21e-42	-1.47668	0.215	0.602	2.9e-38	Con+IMQ
Serpina3n	1.27e-42	-2.18792	0.224	0.601	3.04e-38	Con+IMQ
Pmp22	1.46e-42	-1.22349	0.43	0.728	3.49e-38	Con+IMQ
Smim3	1.48e-42	0.749051	0.481	0.132	3.55e-38	Con+IMQ
Crispld2	1.5e-42	0.935251	0.627	0.233	3.6e-38	Con+IMQ
Frat2	1.82e-42	0.693251	0.457	0.114	4.37e-38	Con+IMQ
Myl9	1.95e-42	0.661477	0.618	0.202	4.67e-38	Con+IMQ
Fbn1	2.34e-42	-1.41239	0.6	0.797	5.61e-38	Con+IMQ
Robo1	2.93e-42	0.702346	0.546	0.16	7.03e-38	Con+IMQ
Abca8a	3.89e-42	-1.4722	0.054	0.456	9.32e-38	Con+IMQ
Fmnl3	4.1e-42	0.500413	0.346	0.06	9.84e-38	Con+IMQ
Odc1	7.11e-42	0.842317	0.881	0.535	1.71e-37	Con+IMQ
Gstm2	8.01e-42	-1.19954	0.084	0.482	1.92e-37	Con+IMQ
Hnrnpdl	8.51e-42	0.813418	0.833	0.52	2.04e-37	Con+IMQ
Lims1	1.19e-41	0.841953	0.83	0.497	2.85e-37	Con+IMQ
Cd248	1.26e-41	-1.37799	0.152	0.535	3.02e-37	Con+IMQ
Marcks	1.26e-41	-1.27387	0.597	0.783	3.03e-37	Con+IMQ
mt-Cytb	1.48e-41	0.759988	0.991	0.866	3.54e-37	Con+IMQ
Btf3	1.68e-41	0.608252	0.973	0.901	4.02e-37	Con+IMQ
Hspe1	2.04e-41	1.13283	0.952	0.763	4.9e-37	Con+IMQ
Tmem108	3.86e-41	0.573728	0.251	0.023	9.25e-37	Con+IMQ
Glis1	4.65e-41	0.685467	0.454	0.113	1.11e-36	Con+IMQ
Rasa2	4.99e-41	0.685731	0.546	0.178	1.2e-36	Con+IMQ
Frmd4a	1.01e-40	0.961518	0.582	0.209	2.43e-36	Con+IMQ
Slc6a17	1.57e-40	0.467912	0.239	0.02	3.76e-36	Con+IMQ
Sobp	1.98e-40	0.897977	0.651	0.272	4.76e-36	Con+IMQ
Dgkh	2.16e-40	0.755354	0.609	0.216	5.19e-36	Con+IMQ
Mpped2	2.4e-40	0.507525	0.296	0.041	5.75e-36	Con+IMQ
Fn1	5.46e-40	-1.79049	0.269	0.606	1.31e-35	Con+IMQ
Cryab	7.16e-40	-2.6488	0.236	0.609	1.72e-35	Con+IMQ
Frem1	7.42e-40	0.559979	0.355	0.067	1.78e-35	Con+IMQ
Gm20186	8.26e-40	0.609058	0.343	0.063	1.98e-35	Con+IMQ
Psap	8.29e-40	-1.05715	0.654	0.807	1.99e-35	Con+IMQ
Loxl1	8.79e-40	-1.21263	0.293	0.64	2.11e-35	Con+IMQ
Islr	9.29e-40	-1.29206	0.17	0.549	2.23e-35	Con+IMQ
Dlc1	1.15e-39	-1.4645	0.475	0.739	2.75e-35	Con+IMQ
Luzp1	1.31e-39	0.911917	0.842	0.525	3.13e-35	Con+IMQ
Ugdh	1.84e-39	-1.73148	0.403	0.676	4.42e-35	Con+IMQ
Mtss2	1.88e-39	0.515784	0.334	0.059	4.51e-35	Con+IMQ
2024-09-09	2.91e-39	0.784835	0.591	0.22	6.97e-35	Con+IMQ
Fam214a	2.95e-39	0.818448	0.51	0.165	7.07e-35	Con+IMQ
Lrrfip1	3.19e-39	0.92944	0.651	0.275	7.64e-35	Con+IMQ
Arhgap10	3.4e-39	-1.35283	0.463	0.736	8.15e-35	Con+IMQ
Ms4a4d	3.58e-39	-1.1189	0.036	0.42	8.58e-35	Con+IMQ
4921524J17Rik	4.21e-39	0.679417	0.552	0.194	1.01e-34	Con+IMQ
Gpc3	4.26e-39	-1.34875	0.43	0.735	1.02e-34	Con+IMQ
Card19	7.43e-39	0.902218	0.558	0.211	1.78e-34	Con+IMQ
Pdcd10	8.87e-39	0.869113	0.731	0.399	2.13e-34	Con+IMQ
Hspd1	1.82e-38	1.02224	0.884	0.614	4.37e-34	Con+IMQ
Cacybp	2.21e-38	0.765039	0.755	0.424	5.29e-34	Con+IMQ
Sdk1	2.42e-38	-1.91006	0.119	0.49	5.8e-34	Con+IMQ
Col3a1	3.1e-38	-1.72362	0.704	0.878	7.44e-34	Con+IMQ
Stx6	3.64e-38	0.695216	0.543	0.181	8.72e-34	Con+IMQ
Prtg	4.17e-38	0.956614	0.331	0.062	9.99e-34	Con+IMQ
mt-Atp6	4.19e-38	0.682134	1	0.929	1.01e-33	Con+IMQ
Scn7a	5.15e-38	-1.17534	0.006	0.377	1.24e-33	Con+IMQ
Medag	5.39e-38	-1.18421	0.152	0.542	1.29e-33	Con+IMQ
Rell1	5.91e-38	0.790345	0.597	0.235	1.42e-33	Con+IMQ
Plxdc2	8.95e-38	-1.50684	0.385	0.689	2.15e-33	Con+IMQ
Malat1	2e-37	0.784977	1	0.992	4.8e-33	Con+IMQ
Otud7a	2.21e-37	0.55592	0.269	0.035	5.3e-33	Con+IMQ
Cxcl12	2.4e-37	-1.91448	0.069	0.437	5.75e-33	Con+IMQ
Ablim1	2.67e-37	-1.27803	0.203	0.571	6.4e-33	Con+IMQ
Scarb1	3.3e-37	0.517197	0.331	0.064	7.92e-33	Con+IMQ
Ubb	4.08e-37	0.729472	0.997	0.97	9.78e-33	Con+IMQ
Csnk1a1	4.08e-37	0.752265	0.931	0.74	9.79e-33	Con+IMQ
Snrpd1	4.28e-37	0.804944	0.794	0.495	1.03e-32	Con+IMQ
Tomm20	5.58e-37	0.776012	0.857	0.593	1.34e-32	Con+IMQ
Egflam	8.26e-37	0.556298	0.373	0.083	1.98e-32	Con+IMQ
Dnajc6	9.52e-37	1.36563	0.355	0.077	2.28e-32	Con+IMQ
Nova1	1.03e-36	-1.70074	0.033	0.4	2.48e-32	Con+IMQ
Scara5	1.05e-36	-1.43978	0.107	0.474	2.52e-32	Con+IMQ
Fnbp1l	1.11e-36	0.553886	0.394	0.094	2.67e-32	Con+IMQ
Lrrn1	1.23e-36	0.442765	0.26	0.033	2.94e-32	Con+IMQ
Add3	1.63e-36	-1.23238	0.275	0.596	3.9e-32	Con+IMQ
Adamtsl1	2.08e-36	-1.3056	0.194	0.558	5e-32	Con+IMQ
Pqlc1	2.37e-36	0.649801	0.588	0.225	5.69e-32	Con+IMQ
Spp1	2.51e-36	0.812315	0.233	0.024	6.01e-32	Con+IMQ
Cygb	2.86e-36	-1.52644	0.2	0.542	6.87e-32	Con+IMQ
Gda	2.97e-36	-1.12398	0.042	0.407	7.12e-32	Con+IMQ
Slc26a7	3.48e-36	0.61046	0.245	0.028	8.34e-32	Con+IMQ
Stk40	3.79e-36	0.710723	0.74	0.37	9.09e-32	Con+IMQ
Lrrc15	3.95e-36	0.409556	0.475	0.128	9.47e-32	Con+IMQ
Rhoj	4.81e-36	-1.19372	0.543	0.767	1.15e-31	Con+IMQ
Erc1	4.99e-36	0.793731	0.737	0.372	1.2e-31	Con+IMQ
Plat	5.5e-36	-1.23763	0.069	0.436	1.32e-31	Con+IMQ
Ly6e	9.77e-36	-1.1656	0.23	0.565	2.34e-31	Con+IMQ
Eif1ax	1.03e-35	0.720434	0.696	0.348	2.46e-31	Con+IMQ
Tmem132c	1.2e-35	0.570253	0.43	0.113	2.88e-31	Con+IMQ
Dek	1.21e-35	0.771794	0.701	0.377	2.9e-31	Con+IMQ
Oaz1	1.29e-35	0.600337	0.979	0.91	3.1e-31	Con+IMQ
Glul	1.33e-35	-1.53001	0.427	0.688	3.19e-31	Con+IMQ
B3gnt2	1.51e-35	0.768666	0.576	0.232	3.63e-31	Con+IMQ
Map2k3	1.68e-35	0.816832	0.636	0.283	4.02e-31	Con+IMQ
Mir155hg	1.75e-35	0.444611	0.287	0.046	4.19e-31	Con+IMQ
Il6	2.32e-35	-1.85332	0.072	0.44	5.57e-31	Con+IMQ
F2r	4.87e-35	0.473558	0.418	0.107	1.17e-30	Con+IMQ
BC005561	5e-35	0.659988	0.567	0.22	1.2e-30	Con+IMQ
Ube2d2a	5.03e-35	0.658251	0.779	0.444	1.21e-30	Con+IMQ
Sub1	6.12e-35	0.737766	0.851	0.564	1.47e-30	Con+IMQ
Srgap3	6.13e-35	0.711954	0.379	0.093	1.47e-30	Con+IMQ
Ube2b	7.03e-35	0.77546	0.845	0.607	1.69e-30	Con+IMQ
Evl	7.44e-35	0.537871	0.409	0.112	1.78e-30	Con+IMQ
Prkar1b	9.22e-35	0.380654	0.263	0.038	2.21e-30	Con+IMQ
Ust	9.24e-35	-1.38038	0.349	0.659	2.22e-30	Con+IMQ
Dcc	1.23e-34	0.72743	0.296	0.048	2.95e-30	Con+IMQ
Flrt1	1.31e-34	0.374695	0.176	0.009	3.15e-30	Con+IMQ
Rps16	1.54e-34	0.470489	0.988	0.973	3.69e-30	Con+IMQ
Mical2	1.66e-34	0.817654	0.442	0.133	3.97e-30	Con+IMQ
Lpl	1.67e-34	-1.41091	0.057	0.408	4.01e-30	Con+IMQ
U2af1	1.8e-34	0.70589	0.845	0.583	4.31e-30	Con+IMQ
Cpq	3.28e-34	-1.01052	0.125	0.477	7.87e-30	Con+IMQ
Col6a3	3.42e-34	0.74586	0.958	0.722	8.2e-30	Con+IMQ
Myo10	3.76e-34	0.717593	0.573	0.209	9.03e-30	Con+IMQ
Chchd2	3.77e-34	0.665197	0.979	0.939	9.04e-30	Con+IMQ
Scube3	4.38e-34	0.515511	0.287	0.047	1.05e-29	Con+IMQ
Nradd	4.72e-34	0.560003	0.496	0.167	1.13e-29	Con+IMQ
Ric1	4.89e-34	0.586255	0.552	0.202	1.17e-29	Con+IMQ
Npm1	5.03e-34	0.656556	0.97	0.89	1.21e-29	Con+IMQ
Rassf8	5.28e-34	0.860579	0.722	0.378	1.27e-29	Con+IMQ
Daam2	5.37e-34	0.476661	0.29	0.051	1.29e-29	Con+IMQ
Prr7	7.03e-34	0.554721	0.454	0.135	1.69e-29	Con+IMQ
Dixdc1	7.24e-34	0.454626	0.266	0.042	1.74e-29	Con+IMQ
Arhgap23	8.7e-34	0.641311	0.585	0.23	2.09e-29	Con+IMQ
Ralgds	9.01e-34	0.708278	0.46	0.15	2.16e-29	Con+IMQ
Pcdh15	1.07e-33	0.410067	0.206	0.018	2.57e-29	Con+IMQ
Fam118a	1.1e-33	0.342637	0.239	0.03	2.64e-29	Con+IMQ
Lgals3	1.15e-33	1.29042	0.881	0.696	2.76e-29	Con+IMQ
Ctsl	1.16e-33	-0.853025	0.86	0.903	2.78e-29	Con+IMQ
Lsp1	1.19e-33	-1.02848	0.161	0.511	2.86e-29	Con+IMQ
Cald1	1.61e-33	0.968988	0.931	0.764	3.87e-29	Con+IMQ
Klf9	1.64e-33	0.787921	0.94	0.797	3.93e-29	Con+IMQ
Bnc2	1.72e-33	-1.44393	0.036	0.378	4.13e-29	Con+IMQ
Mlf1	1.73e-33	0.417961	0.316	0.062	4.16e-29	Con+IMQ
Prelp	1.75e-33	-1.06579	0.093	0.446	4.19e-29	Con+IMQ
Lingo2	1.75e-33	0.530025	0.284	0.046	4.19e-29	Con+IMQ
Ptprk	1.84e-33	0.602884	0.406	0.109	4.41e-29	Con+IMQ
Wipi2	2.26e-33	0.608506	0.537	0.197	5.41e-29	Con+IMQ
Ube2s	2.36e-33	0.723713	0.863	0.576	5.65e-29	Con+IMQ
Cacna1c	3.54e-33	0.622472	0.484	0.161	8.49e-29	Con+IMQ
Arid5b	4e-33	0.823687	0.893	0.641	9.6e-29	Con+IMQ
Pcolce	6.68e-33	-1.11769	0.657	0.791	1.6e-28	Con+IMQ
Rab5a	7.8e-33	0.656247	0.83	0.497	1.87e-28	Con+IMQ
Sptbn1	9.63e-33	-0.934507	0.782	0.868	2.31e-28	Con+IMQ
Sarnp	9.79e-33	0.691698	0.833	0.532	2.35e-28	Con+IMQ
Ptgir	1.05e-32	0.382975	0.23	0.029	2.51e-28	Con+IMQ
Cspg4	1.12e-32	0.40768	0.299	0.058	2.69e-28	Con+IMQ
Map2k4	1.15e-32	0.68101	0.696	0.338	2.75e-28	Con+IMQ
Lox	1.28e-32	-1.12934	0.072	0.417	3.08e-28	Con+IMQ
Magoh	1.57e-32	0.633657	0.725	0.371	3.76e-28	Con+IMQ
Smoc1	1.62e-32	0.301245	0.191	0.015	3.88e-28	Con+IMQ
Pik3cb	1.98e-32	0.500188	0.281	0.052	4.76e-28	Con+IMQ
Fzd3	2.28e-32	0.359869	0.239	0.033	5.46e-28	Con+IMQ
Lama4	2.86e-32	-0.940047	0.11	0.455	6.85e-28	Con+IMQ
Map1lc3a	3.44e-32	0.784076	0.878	0.654	8.26e-28	Con+IMQ
Map3k3	3.48e-32	0.592351	0.597	0.249	8.35e-28	Con+IMQ
Pfn2	3.95e-32	0.524469	0.442	0.133	9.47e-28	Con+IMQ
Sod2	3.95e-32	0.923131	0.878	0.63	9.47e-28	Con+IMQ
Nox4	6.9e-32	-1.43229	0.051	0.385	1.66e-27	Con+IMQ
Med14	1.22e-31	0.51134	0.418	0.122	2.93e-27	Con+IMQ
Cfb	1.58e-31	-1.23354	0.009	0.329	3.8e-27	Con+IMQ
Kdm5b	1.7e-31	0.612508	0.579	0.244	4.08e-27	Con+IMQ
Cd55	1.79e-31	-1.28979	0.188	0.511	4.3e-27	Con+IMQ
Sms	1.82e-31	0.532252	0.391	0.109	4.36e-27	Con+IMQ
Slit3	1.93e-31	-1.06052	0.854	0.921	4.64e-27	Con+IMQ
Serpine2	2.2e-31	0.639847	0.516	0.185	5.27e-27	Con+IMQ
Vim	3.42e-31	0.754063	0.991	0.962	8.2e-27	Con+IMQ
Btg1	4.03e-31	0.741666	0.952	0.752	9.66e-27	Con+IMQ
Ror2	4.17e-31	0.808401	0.633	0.299	1e-26	Con+IMQ
Prpf18	5.2e-31	0.462619	0.421	0.126	1.25e-26	Con+IMQ
Gli1	5.41e-31	0.406669	0.325	0.074	1.3e-26	Con+IMQ
a	5.6e-31	0.635556	0.436	0.135	1.34e-26	Con+IMQ
Ube2i	6.57e-31	0.626151	0.779	0.451	1.58e-26	Con+IMQ
Zbtb16	7.14e-31	-1.19898	0.042	0.365	1.71e-26	Con+IMQ
Khdrbs1	7.17e-31	0.719337	0.701	0.395	1.72e-26	Con+IMQ
Cbll1	7.54e-31	0.372837	0.391	0.106	1.81e-26	Con+IMQ
Sh2b2	7.91e-31	0.368027	0.245	0.038	1.9e-26	Con+IMQ
Dpm1	8.49e-31	0.702442	0.806	0.547	2.04e-26	Con+IMQ
Ace	9.17e-31	-0.993558	0.03	0.352	2.2e-26	Con+IMQ
Anpep	9.9e-31	-0.872672	0.03	0.35	2.38e-26	Con+IMQ
Adgrb3	1.08e-30	0.488356	0.257	0.041	2.58e-26	Con+IMQ
Ebf2	1.15e-30	-1.26192	0.003	0.315	2.75e-26	Con+IMQ
mt-Co2	1.16e-30	0.608148	0.997	0.91	2.78e-26	Con+IMQ
Bend7	1.18e-30	0.359825	0.2	0.021	2.82e-26	Con+IMQ
Cxcl13	1.55e-30	-3.09946	0.015	0.329	3.71e-26	Con+IMQ
Ltbp1	1.75e-30	1.0791	0.737	0.462	4.19e-26	Con+IMQ
Marcksl1	1.94e-30	0.623966	0.379	0.107	4.66e-26	Con+IMQ
Ifngr1	2.49e-30	-0.999442	0.191	0.509	5.97e-26	Con+IMQ
Rerg	2.56e-30	0.496494	0.26	0.045	6.14e-26	Con+IMQ
Mkln1	2.95e-30	0.627607	0.713	0.369	7.08e-26	Con+IMQ
1110038B12Rik	3.18e-30	0.624455	0.681	0.337	7.62e-26	Con+IMQ
Casp4	3.19e-30	-1.08216	0.116	0.449	7.65e-26	Con+IMQ
Aopep	3.36e-30	0.689972	0.648	0.297	8.06e-26	Con+IMQ
Npc2	3.49e-30	-0.914996	0.657	0.797	8.37e-26	Con+IMQ
Tnfrsf19	3.57e-30	0.447802	0.194	0.02	8.56e-26	Con+IMQ
Hnrnpa0	3.67e-30	0.64296	0.881	0.649	8.79e-26	Con+IMQ
Pcsk6	3.68e-30	-1.20412	0.06	0.384	8.83e-26	Con+IMQ
Scube1	4.63e-30	0.335673	0.182	0.016	1.11e-25	Con+IMQ
Ttll5	4.68e-30	0.511903	0.379	0.107	1.12e-25	Con+IMQ
Tnfrsf12a	4.99e-30	0.895808	0.758	0.461	1.2e-25	Con+IMQ
Sncb	5.34e-30	0.322822	0.146	0.006	1.28e-25	Con+IMQ
Prkar1a	5.85e-30	0.597337	0.734	0.418	1.4e-25	Con+IMQ
Srsf7	6.38e-30	0.628516	0.836	0.545	1.53e-25	Con+IMQ
Ppp2ca	6.48e-30	0.636807	0.845	0.582	1.55e-25	Con+IMQ
Ern1	6.6e-30	0.892386	0.642	0.318	1.58e-25	Con+IMQ
Fth1	7.78e-30	-1.03765	0.994	0.991	1.87e-25	Con+IMQ
Creb5	7.81e-30	-1.52413	0.496	0.705	1.87e-25	Con+IMQ
Pebp1	7.83e-30	0.685579	0.845	0.623	1.88e-25	Con+IMQ
Taf11	7.86e-30	0.490116	0.475	0.169	1.88e-25	Con+IMQ
Apol8	1.03e-29	0.373046	0.233	0.036	2.48e-25	Con+IMQ
Kif1a	1.19e-29	0.31831	0.218	0.029	2.86e-25	Con+IMQ
Wwtr1	1.53e-29	0.67835	0.839	0.57	3.66e-25	Con+IMQ
Psma3	1.6e-29	0.60913	0.896	0.7	3.85e-25	Con+IMQ
Crem	2.18e-29	0.453339	0.349	0.09	5.24e-25	Con+IMQ
Unc5b	2.58e-29	0.329896	0.215	0.029	6.19e-25	Con+IMQ
Cysltr2	2.6e-29	0.263037	0.143	0.006	6.23e-25	Con+IMQ
Tnc	2.67e-29	1.12846	0.534	0.213	6.39e-25	Con+IMQ
Rbpms	3.05e-29	-1.16209	0.487	0.703	7.32e-25	Con+IMQ
Dkk2	3.18e-29	0.67657	0.316	0.077	7.62e-25	Con+IMQ
Vegfd	3.35e-29	-0.96944	0.003	0.302	8.02e-25	Con+IMQ
Gas5	3.46e-29	0.714339	0.94	0.751	8.29e-25	Con+IMQ
Sparcl1	3.49e-29	0.50454	0.46	0.151	8.38e-25	Con+IMQ
Rad54l2	3.81e-29	0.589502	0.475	0.169	9.13e-25	Con+IMQ
Dcbld1	4.21e-29	0.334727	0.2	0.024	1.01e-24	Con+IMQ
Chst8	4.72e-29	0.55951	0.29	0.063	1.13e-24	Con+IMQ
Axl	5.23e-29	-1.10393	0.406	0.64	1.25e-24	Con+IMQ
Utp3	5.83e-29	0.55013	0.531	0.214	1.4e-24	Con+IMQ
Ctsb	6.27e-29	-0.885641	0.693	0.822	1.5e-24	Con+IMQ
Atp2b4	6.47e-29	0.632351	0.594	0.264	1.55e-24	Con+IMQ
Hnrnpd	7.17e-29	0.671108	0.696	0.374	1.72e-24	Con+IMQ
Tpbg	8.19e-29	0.619205	0.555	0.23	1.96e-24	Con+IMQ
Serpinf1	8.9e-29	-0.951133	0.734	0.845	2.13e-24	Con+IMQ
Actn1	9.14e-29	0.48689	0.445	0.145	2.19e-24	Con+IMQ
Sdc4	1.03e-28	1.31293	0.812	0.561	2.48e-24	Con+IMQ
Pi4k2a	1.06e-28	0.627201	0.648	0.319	2.54e-24	Con+IMQ
E2f5	1.15e-28	0.339013	0.346	0.088	2.75e-24	Con+IMQ
Zcrb1	1.3e-28	0.745836	0.755	0.462	3.12e-24	Con+IMQ
Cadm3	1.5e-28	-0.991218	0.069	0.379	3.6e-24	Con+IMQ
Tnn	1.54e-28	0.735328	0.281	0.059	3.7e-24	Con+IMQ
Ccl2	1.61e-28	-2.83451	0.382	0.629	3.87e-24	Con+IMQ
Itm2b	1.86e-28	-0.740834	0.934	0.939	4.46e-24	Con+IMQ
Tnfaip6	2.11e-28	-1.68319	0.824	0.834	5.06e-24	Con+IMQ
Hipk2	2.13e-28	0.62077	0.484	0.173	5.11e-24	Con+IMQ
Hk2	2.3e-28	-1.56421	0.49	0.674	5.51e-24	Con+IMQ
Aplp1	2.57e-28	0.300174	0.197	0.025	6.16e-24	Con+IMQ
Agps	2.9e-28	0.611423	0.567	0.24	6.95e-24	Con+IMQ
Rnf11	3.09e-28	0.683214	0.704	0.392	7.41e-24	Con+IMQ
Fgfr1	3.43e-28	0.627738	0.976	0.809	8.23e-24	Con+IMQ
Mrfap1	3.64e-28	0.619758	0.884	0.713	8.72e-24	Con+IMQ
Arl4c	4.32e-28	0.423817	0.299	0.068	1.04e-23	Con+IMQ
Pdlim1	4.89e-28	-0.991475	0.185	0.488	1.17e-23	Con+IMQ
Dnaja2	5.49e-28	0.619784	0.848	0.594	1.32e-23	Con+IMQ
Lpin2	6.31e-28	0.535702	0.543	0.221	1.51e-23	Con+IMQ
Ubr2	7.19e-28	0.621429	0.624	0.296	1.72e-23	Con+IMQ
Lrrc8c	8.54e-28	0.399999	0.367	0.102	2.05e-23	Con+IMQ
Ubald1	9.46e-28	0.427639	0.319	0.08	2.27e-23	Con+IMQ
Smarce1	9.96e-28	0.622125	0.636	0.318	2.39e-23	Con+IMQ
Fbxl7	1.03e-27	0.798141	0.707	0.399	2.48e-23	Con+IMQ
Tbc1d9	1.05e-27	0.392436	0.31	0.073	2.52e-23	Con+IMQ
Birc6	1.07e-27	0.673555	0.764	0.47	2.57e-23	Con+IMQ
Psma2	1.3e-27	0.631459	0.827	0.543	3.13e-23	Con+IMQ
Ythdc1	1.59e-27	0.610813	0.824	0.573	3.81e-23	Con+IMQ
Psmd9	1.62e-27	0.455335	0.519	0.202	3.88e-23	Con+IMQ
Rheb	2.14e-27	0.675325	0.818	0.57	5.14e-23	Con+IMQ
Sertad2	2.16e-27	0.693449	0.722	0.42	5.17e-23	Con+IMQ
Pappa	2.23e-27	0.441745	0.269	0.055	5.34e-23	Con+IMQ
Fscn1	2.27e-27	0.501543	0.373	0.111	5.44e-23	Con+IMQ
Chodl	2.64e-27	0.335461	0.185	0.021	6.33e-23	Con+IMQ
Hnrnpa3	2.77e-27	0.630361	0.91	0.71	6.64e-23	Con+IMQ
Zdhhc18	2.79e-27	0.386275	0.349	0.096	6.68e-23	Con+IMQ
Antxr2	2.79e-27	-1.13435	0.173	0.464	6.69e-23	Con+IMQ
Zeb1	4.2e-27	-1.26411	0.301	0.591	1.01e-22	Con+IMQ
Hmga2	4.34e-27	0.543064	0.185	0.022	1.04e-22	Con+IMQ
Rbbp6	4.55e-27	0.554377	0.749	0.432	1.09e-22	Con+IMQ
Arhgap20	5.27e-27	-1.56188	0.11	0.407	1.26e-22	Con+IMQ
Bcl2l11	8.09e-27	0.471903	0.472	0.165	1.94e-22	Con+IMQ
Hspa8	9.8e-27	0.638278	0.991	0.974	2.35e-22	Con+IMQ
Cib2	1.06e-26	0.31419	0.245	0.046	2.53e-22	Con+IMQ
Fermt2	1.07e-26	0.750662	0.863	0.661	2.56e-22	Con+IMQ
Ptges3	1.09e-26	0.565834	0.86	0.63	2.61e-22	Con+IMQ
Il1r2	1.11e-26	-1.09921	0.069	0.363	2.65e-22	Con+IMQ
Adgrl3	1.42e-26	0.313906	0.239	0.042	3.4e-22	Con+IMQ
Agbl3	1.49e-26	0.694383	0.454	0.164	3.58e-22	Con+IMQ
Polr1d	1.62e-26	0.550761	0.913	0.729	3.88e-22	Con+IMQ
Fam129b	1.62e-26	0.507744	0.543	0.236	3.89e-22	Con+IMQ
Aldh1a1	1.67e-26	-0.827861	0.003	0.28	4e-22	Con+IMQ
Irak3	1.98e-26	-1.55369	0.531	0.686	4.75e-22	Con+IMQ
Eif2s2	2.3e-26	0.728404	0.878	0.683	5.52e-22	Con+IMQ
Ntng2	2.34e-26	0.431599	0.227	0.04	5.6e-22	Con+IMQ
Galnt16	2.4e-26	-0.833884	0.054	0.351	5.76e-22	Con+IMQ
Srsf11	2.48e-26	0.553047	0.893	0.696	5.96e-22	Con+IMQ
Arf2	2.6e-26	0.435851	0.394	0.127	6.24e-22	Con+IMQ
Uap1	2.73e-26	-1.27856	0.651	0.771	6.56e-22	Con+IMQ
Mcl1	3.24e-26	0.58555	0.94	0.77	7.76e-22	Con+IMQ
Col7a1	3.32e-26	0.364772	0.281	0.065	7.97e-22	Con+IMQ
Ppig	3.4e-26	0.59858	0.654	0.356	8.15e-22	Con+IMQ
Ptgs2	3.43e-26	-1.65834	0.149	0.444	8.22e-22	Con+IMQ
Adamts1	3.49e-26	-1.41388	0.51	0.692	8.38e-22	Con+IMQ
Steap3	3.64e-26	-0.874945	0.084	0.379	8.72e-22	Con+IMQ
Meg3	4.51e-26	-1.01809	0.415	0.699	1.08e-21	Con+IMQ
Thrap3	4.8e-26	0.656226	0.728	0.439	1.15e-21	Con+IMQ
Cycs	5.42e-26	0.589129	0.728	0.419	1.3e-21	Con+IMQ
Glis3	5.76e-26	0.75508	0.716	0.406	1.38e-21	Con+IMQ
Gm1673	6e-26	0.437795	0.361	0.109	1.44e-21	Con+IMQ
Dlg1	6.05e-26	0.735189	0.624	0.316	1.45e-21	Con+IMQ
Hivep3	7.65e-26	0.655065	0.501	0.215	1.83e-21	Con+IMQ
2024-03-07	7.69e-26	0.578051	0.594	0.288	1.84e-21	Con+IMQ
Esyt2	8.57e-26	0.703811	0.77	0.489	2.06e-21	Con+IMQ
Lsm12	8.62e-26	0.613796	0.666	0.357	2.07e-21	Con+IMQ
Cyp51	8.69e-26	0.535895	0.43	0.153	2.08e-21	Con+IMQ
Grasp	8.97e-26	0.644664	0.454	0.176	2.15e-21	Con+IMQ
Fam133b	9.3e-26	0.499659	0.537	0.224	2.23e-21	Con+IMQ
Snrpe	1.01e-25	0.542868	0.791	0.505	2.43e-21	Con+IMQ
Rbm39	1.02e-25	0.52979	0.979	0.873	2.44e-21	Con+IMQ
Ddx5	1.02e-25	0.571524	0.973	0.858	2.45e-21	Con+IMQ
Ctdspl	1.17e-25	0.48	0.472	0.182	2.8e-21	Con+IMQ
Ppm1l	1.18e-25	0.489812	0.293	0.07	2.83e-21	Con+IMQ
Prmt1	1.26e-25	0.589854	0.633	0.324	3.02e-21	Con+IMQ
Tpd52	1.34e-25	0.349333	0.296	0.074	3.23e-21	Con+IMQ
Yrdc	1.73e-25	0.494294	0.496	0.198	4.15e-21	Con+IMQ
Smarcd1	1.98e-25	0.348354	0.31	0.08	4.75e-21	Con+IMQ
Psmc6	2e-25	0.598349	0.687	0.402	4.79e-21	Con+IMQ
Map4k3	2.12e-25	0.482618	0.487	0.188	5.08e-21	Con+IMQ
Apoe	2.16e-25	0.672172	0.842	0.536	5.17e-21	Con+IMQ
Xrn1	2.18e-25	0.477258	0.46	0.169	5.23e-21	Con+IMQ
Zrsr2	2.56e-25	0.518182	0.57	0.264	6.13e-21	Con+IMQ
Dennd5b	2.6e-25	0.595054	0.573	0.255	6.24e-21	Con+IMQ
Pdpn	2.86e-25	-1.04615	0.287	0.558	6.85e-21	Con+IMQ
Sox11	2.92e-25	0.300181	0.263	0.058	7.01e-21	Con+IMQ
Rab14	2.98e-25	0.58774	0.755	0.474	7.15e-21	Con+IMQ
Ssb	3.02e-25	0.584597	0.809	0.551	7.23e-21	Con+IMQ
Gpatch8	3.09e-25	0.548261	0.597	0.289	7.41e-21	Con+IMQ
Rhbdf2	3.15e-25	0.360033	0.293	0.073	7.56e-21	Con+IMQ
Bmp4	3.63e-25	0.735303	0.424	0.156	8.7e-21	Con+IMQ
Syf2	3.68e-25	0.568016	0.699	0.401	8.82e-21	Con+IMQ
Snu13	3.75e-25	0.597305	0.839	0.604	9e-21	Con+IMQ
Gna14	3.89e-25	0.51571	0.227	0.041	9.34e-21	Con+IMQ
Cox6b2	4.74e-25	0.344678	0.227	0.042	1.14e-20	Con+IMQ
Cnn3	5.3e-25	0.765226	0.651	0.358	1.27e-20	Con+IMQ
Nbdy	6.29e-25	0.509245	0.537	0.25	1.51e-20	Con+IMQ
Palld	6.48e-25	0.608953	0.63	0.31	1.55e-20	Con+IMQ
Selenow	7.6e-25	-0.679477	0.884	0.921	1.82e-20	Con+IMQ
Sqle	7.82e-25	0.391166	0.301	0.08	1.88e-20	Con+IMQ
Rps20	8.01e-25	-0.443292	0.991	0.988	1.92e-20	Con+IMQ
Rb1	8.3e-25	0.5394	0.418	0.147	1.99e-20	Con+IMQ
Arhgef26	9.24e-25	0.435901	0.236	0.047	2.22e-20	Con+IMQ
Nfkb2	9.86e-25	0.473134	0.469	0.184	2.36e-20	Con+IMQ
Kdm7a	1.02e-24	0.812448	0.597	0.331	2.45e-20	Con+IMQ
Eif2ak4	1.05e-24	0.539432	0.475	0.189	2.51e-20	Con+IMQ
H1fx	1.18e-24	0.347097	0.257	0.056	2.83e-20	Con+IMQ
Tubb5	1.21e-24	0.587456	0.907	0.703	2.9e-20	Con+IMQ
Klf7	1.21e-24	0.681777	0.654	0.379	2.9e-20	Con+IMQ
Slc4a4	1.23e-24	-0.599485	0.316	0.638	2.96e-20	Con+IMQ
Zfhx4	1.25e-24	-0.95943	0.101	0.391	3e-20	Con+IMQ
Nsmce3	1.3e-24	0.493859	0.478	0.193	3.11e-20	Con+IMQ
Cldn10	1.47e-24	0.385874	0.224	0.042	3.52e-20	Con+IMQ
Morf4l1	1.49e-24	0.530078	0.893	0.718	3.58e-20	Con+IMQ
R3hdm2	1.52e-24	0.619533	0.701	0.4	3.64e-20	Con+IMQ
Mmp16	1.58e-24	0.358308	0.242	0.05	3.8e-20	Con+IMQ
Slc6a6	1.93e-24	0.695098	0.549	0.265	4.63e-20	Con+IMQ
Lbp	1.94e-24	-1.19598	0.176	0.449	4.65e-20	Con+IMQ
Furin	2.04e-24	0.530334	0.475	0.194	4.9e-20	Con+IMQ
Grn	2.13e-24	-0.8831	0.212	0.492	5.1e-20	Con+IMQ
Purb	2.39e-24	0.591474	0.693	0.428	5.73e-20	Con+IMQ
Ugp2	2.65e-24	-1.17522	0.373	0.587	6.35e-20	Con+IMQ
Itgbl1	2.7e-24	-1.10106	0.14	0.426	6.48e-20	Con+IMQ
Ncor1	3e-24	0.566411	0.761	0.486	7.2e-20	Con+IMQ
Dpp4	3.13e-24	-1.50855	0.146	0.417	7.51e-20	Con+IMQ
Schip1	3.32e-24	0.493438	0.439	0.163	7.97e-20	Con+IMQ
Gngt2	3.35e-24	-0.682539	0.018	0.28	8.03e-20	Con+IMQ
Lxn	3.43e-24	0.483537	0.406	0.144	8.23e-20	Con+IMQ
Mcub	3.65e-24	0.471408	0.418	0.151	8.75e-20	Con+IMQ
Med10	3.67e-24	0.524255	0.534	0.242	8.8e-20	Con+IMQ
Rest	3.67e-24	0.490792	0.501	0.208	8.8e-20	Con+IMQ
Gnb4	4.16e-24	0.421142	0.412	0.145	9.98e-20	Con+IMQ
Jak2	4.49e-24	0.564459	0.627	0.329	1.08e-19	Con+IMQ
Tmc1	4.57e-24	0.340067	0.131	0.009	1.09e-19	Con+IMQ
Ptgis	5.15e-24	-0.973811	0.015	0.273	1.23e-19	Con+IMQ
Gstt1	5.35e-24	-0.853954	0.063	0.338	1.28e-19	Con+IMQ
Map4k5	5.62e-24	0.561287	0.591	0.285	1.35e-19	Con+IMQ
Gsk3b	7.12e-24	0.687134	0.743	0.476	1.71e-19	Con+IMQ
S100a11	7.9e-24	-0.692488	0.863	0.912	1.89e-19	Con+IMQ
Map1lc3b	7.99e-24	0.685767	0.943	0.825	1.92e-19	Con+IMQ
Ctnna1	8.32e-24	0.549393	0.785	0.531	1.99e-19	Con+IMQ
Plce1	8.84e-24	-0.904013	0.006	0.258	2.12e-19	Con+IMQ
Ctsh	9.39e-24	-0.82961	0.281	0.537	2.25e-19	Con+IMQ
Pdk3	9.43e-24	0.344028	0.29	0.076	2.26e-19	Con+IMQ
Serbp1	1e-23	0.539494	0.899	0.731	2.4e-19	Con+IMQ
Braf	1.04e-23	0.546784	0.642	0.333	2.48e-19	Con+IMQ
Stmn1	1.31e-23	0.412458	0.382	0.129	3.13e-19	Con+IMQ
Gas6	1.38e-23	-1.57258	0.209	0.467	3.31e-19	Con+IMQ
Zfand6	1.39e-23	0.546223	0.69	0.402	3.33e-19	Con+IMQ
Plec	1.4e-23	0.677154	0.684	0.39	3.35e-19	Con+IMQ
Mob4	1.4e-23	0.558214	0.636	0.339	3.35e-19	Con+IMQ
Srp9	1.4e-23	0.586076	0.842	0.626	3.36e-19	Con+IMQ
Mettl6	1.42e-23	0.420461	0.427	0.155	3.41e-19	Con+IMQ
Dnajb6	1.52e-23	0.550834	0.773	0.528	3.65e-19	Con+IMQ
Ube2e3	1.56e-23	0.454401	0.54	0.242	3.75e-19	Con+IMQ
Tek	1.57e-23	-0.911851	0.009	0.259	3.77e-19	Con+IMQ
S100a10	1.66e-23	0.766976	0.973	0.945	3.97e-19	Con+IMQ
Asic2	1.66e-23	0.275916	0.125	0.008	3.97e-19	Con+IMQ
Hspa4	1.9e-23	0.673602	0.845	0.619	4.56e-19	Con+IMQ
Cox4i1	1.93e-23	0.504367	0.973	0.887	4.63e-19	Con+IMQ
2410006H16Rik	2.02e-23	0.73586	0.818	0.609	4.85e-19	Con+IMQ
Sgip1	2.09e-23	0.324535	0.272	0.067	5.01e-19	Con+IMQ
Cdk17	2.13e-23	0.476089	0.457	0.18	5.12e-19	Con+IMQ
Ccl8	2.17e-23	-0.945888	0.006	0.255	5.21e-19	Con+IMQ
Lmbr1l	2.24e-23	0.429208	0.397	0.14	5.37e-19	Con+IMQ
Sdc1	2.26e-23	0.374386	0.343	0.103	5.43e-19	Con+IMQ
Mmp23	2.5e-23	-0.892871	0.173	0.437	6.01e-19	Con+IMQ
Paip2	2.63e-23	0.505116	0.785	0.516	6.32e-19	Con+IMQ
Abt1	2.75e-23	0.334555	0.331	0.1	6.6e-19	Con+IMQ
Pitpna	2.81e-23	0.611618	0.699	0.4	6.74e-19	Con+IMQ
Ube2d3	2.88e-23	0.542357	0.931	0.814	6.9e-19	Con+IMQ
Ube2k	2.89e-23	0.528459	0.827	0.589	6.93e-19	Con+IMQ
Ube2h	3.01e-23	0.624392	0.761	0.482	7.23e-19	Con+IMQ
Wbp11	3.37e-23	0.518063	0.525	0.228	8.08e-19	Con+IMQ
Rbm8a	3.47e-23	0.511077	0.737	0.462	8.32e-19	Con+IMQ
Fbxl2	3.54e-23	0.274063	0.242	0.053	8.49e-19	Con+IMQ
Cxcl10	3.61e-23	-1.84245	0.179	0.444	8.66e-19	Con+IMQ
mt-Nd2	3.72e-23	0.528113	0.952	0.797	8.93e-19	Con+IMQ
Tgfb1i1	3.83e-23	0.494433	0.487	0.212	9.19e-19	Con+IMQ
Cyth2	3.9e-23	0.432107	0.496	0.207	9.36e-19	Con+IMQ
Tent5a	3.91e-23	0.815187	0.597	0.313	9.37e-19	Con+IMQ
Smpd3	3.98e-23	-1.26326	0.009	0.256	9.54e-19	Con+IMQ
Sparc	4.19e-23	-1.02425	0.836	0.949	1e-18	Con+IMQ
Ube2l3	4.31e-23	0.505021	0.794	0.522	1.03e-18	Con+IMQ
Gm16685	4.36e-23	0.5164	0.478	0.185	1.04e-18	Con+IMQ
Arhgap39	4.73e-23	0.378466	0.218	0.043	1.13e-18	Con+IMQ
Ctsc	4.8e-23	0.457759	0.263	0.066	1.15e-18	Con+IMQ
Naca	4.82e-23	0.416516	0.982	0.945	1.16e-18	Con+IMQ
Myl12b	4.89e-23	-0.871417	0.442	0.639	1.17e-18	Con+IMQ
Srrm1	5.03e-23	0.581663	0.734	0.454	1.21e-18	Con+IMQ
Rbm22	6.64e-23	0.38701	0.448	0.174	1.59e-18	Con+IMQ
Klhl12	6.65e-23	0.333952	0.34	0.103	1.6e-18	Con+IMQ
Fam204a	7.06e-23	0.44089	0.478	0.203	1.69e-18	Con+IMQ
Garem1	7.97e-23	0.34904	0.257	0.062	1.91e-18	Con+IMQ
Exoc6b	8.29e-23	0.648583	0.704	0.423	1.99e-18	Con+IMQ
Zcchc9	8.66e-23	0.421422	0.403	0.146	2.08e-18	Con+IMQ
Mgst1	9.34e-23	-0.862506	0.478	0.689	2.24e-18	Con+IMQ
Rarres1	1.05e-22	0.355313	0.23	0.051	2.53e-18	Con+IMQ
Crybg3	1.07e-22	0.511329	0.403	0.152	2.56e-18	Con+IMQ
Tbc1d1	1.14e-22	0.38952	0.4	0.143	2.73e-18	Con+IMQ
Cct6a	1.29e-22	0.533244	0.731	0.455	3.1e-18	Con+IMQ
Vkorc1	1.31e-22	-0.903125	0.522	0.67	3.15e-18	Con+IMQ
Ola1	1.42e-22	0.440914	0.531	0.239	3.41e-18	Con+IMQ
Fbrsl1	1.42e-22	0.437419	0.457	0.182	3.41e-18	Con+IMQ
Thrb	1.51e-22	0.749507	0.496	0.226	3.63e-18	Con+IMQ
Pfdn2	1.52e-22	0.575386	0.761	0.501	3.64e-18	Con+IMQ
Elavl1	1.58e-22	0.527839	0.66	0.368	3.8e-18	Con+IMQ
Rcan2	1.75e-22	-0.934432	0.033	0.286	4.2e-18	Con+IMQ
Cops8	1.84e-22	0.55152	0.591	0.307	4.42e-18	Con+IMQ
Retreg3	2.14e-22	0.344591	0.325	0.098	5.12e-18	Con+IMQ
Rab18	2.25e-22	0.558346	0.657	0.38	5.4e-18	Con+IMQ
Pde4dip	2.28e-22	0.463957	0.379	0.136	5.46e-18	Con+IMQ
Gadd45g	2.41e-22	-1.45886	0.722	0.844	5.77e-18	Con+IMQ
Mcm4	2.49e-22	0.352728	0.367	0.123	5.98e-18	Con+IMQ
Sumo2	2.67e-22	0.563013	0.863	0.674	6.4e-18	Con+IMQ
Bmt2	2.74e-22	0.402466	0.4	0.144	6.58e-18	Con+IMQ
Hat1	2.79e-22	0.393514	0.457	0.179	6.68e-18	Con+IMQ
Homer2	2.8e-22	0.435844	0.248	0.061	6.72e-18	Con+IMQ
Atxn2l	3.21e-22	0.375965	0.457	0.182	7.7e-18	Con+IMQ
Thbs2	3.54e-22	-0.804046	0.343	0.62	8.49e-18	Con+IMQ
Zbtb7c	3.57e-22	0.391073	0.287	0.079	8.56e-18	Con+IMQ
Cabin1	3.69e-22	0.355587	0.403	0.145	8.84e-18	Con+IMQ
Snai1	3.82e-22	0.467187	0.412	0.158	9.17e-18	Con+IMQ
Vbp1	3.88e-22	0.400716	0.397	0.143	9.31e-18	Con+IMQ
Sdk2	3.96e-22	0.28085	0.188	0.032	9.49e-18	Con+IMQ
Cdo1	4.25e-22	0.348918	0.251	0.061	1.02e-17	Con+IMQ
Eln	4.28e-22	-1.36397	0.096	0.366	1.03e-17	Con+IMQ
Slc3a2	4.67e-22	0.563374	0.791	0.522	1.12e-17	Con+IMQ
Gm17501	4.75e-22	0.470345	0.4	0.147	1.14e-17	Con+IMQ
Bcl10	5.01e-22	0.501002	0.663	0.359	1.2e-17	Con+IMQ
Acvr1	5.09e-22	0.491111	0.561	0.267	1.22e-17	Con+IMQ
Fgf13	5.22e-22	0.466989	0.251	0.062	1.25e-17	Con+IMQ
Rgs6	5.55e-22	0.410876	0.281	0.076	1.33e-17	Con+IMQ
Hnrnpf	5.64e-22	0.52125	0.827	0.623	1.35e-17	Con+IMQ
Dapk1	6.05e-22	-1.39774	0.343	0.551	1.45e-17	Con+IMQ
Spred1	6.05e-22	0.503488	0.758	0.472	1.45e-17	Con+IMQ
Crtam	6.27e-22	0.286769	0.176	0.027	1.5e-17	Con+IMQ
Nfix	7.4e-22	-0.722529	0.654	0.77	1.77e-17	Con+IMQ
Flvcr1	8.64e-22	0.436108	0.334	0.107	2.07e-17	Con+IMQ
[truncated: 1,875 more rows]
