# Supplementary material for: Stress‐Induced Activation of Prolactin‐NR4A1‐Midkine Axis Exacerbates Skin Inflammation
Source: Adv Sci (Weinh). 2025 Nov 5;13(5):e09679. doi: 10.1002/advs.202509679 (PMC12850390; doi:10.1002/advs.202509679)
Supplement: Supplementary file 2 — Supporting Information [file ADVS-13-e09679-s002.zip › advs72654-sup-0011-Table11.xlsx]

## Sheet: Table_S11
	gene	baseMean	log2FoldChange	lfcSE	stat	pvalue	padj	regulate
1	CD276	2517.8	-1.57669	0.110842	-14.2247	6.43706e-46	2.60637e-42	Down
2	CCND3	713.206	-1.91635	0.127079	-15.08	2.19372e-51	2.66471e-47	Down
3	NR4A1	272.951	-3.27043	0.249981	-13.0827	4.13379e-39	7.1733e-36	Down
4	MGAT4B	3021.73	-1.32782	0.127494	-10.4147	2.1236e-25	1.61221e-22	Down
5	YWHAQ	9097.94	-1.52605	0.105778	-14.4269	3.50415e-47	2.12825e-43	Down
6	NCEH1	1308.88	-1.6072	0.137381	-11.6989	1.29175e-31	1.42645e-28	Down
7	FKBP1A	4597.09	-1.52632	0.107705	-14.1712	1.38031e-45	4.19165e-42	Down
8	C6orf62	3406.7	-1.22123	0.119925	-10.1833	2.35493e-24	1.43026e-21	Down
9	WIPI2	917.648	-1.5269	0.120934	-12.6259	1.52047e-36	2.30865e-33	Down
10	SAR1A	1915.21	-1.27013	0.0955618	-13.2912	2.60281e-40	5.26938e-37	Down
11	ACTR10	795.284	-1.81199	0.150316	-12.0546	1.8341e-33	2.47542e-30	Down
12	PDIA3	7436.87	-1.76848	0.202655	-8.72658	2.62484e-18	6.37678e-16	Down
13	TYMP	1622.46	-1.11053	0.124605	-8.91242	4.99316e-19	1.37845e-16	Down
14	GANAB	6872.89	1.32509	0.0989735	13.3883	7.07601e-41	1.71905e-37	Up
15	RSAD2	9208.94	-1.76338	0.196989	-8.95164	3.5024e-19	1.01294e-16	Down
16	TPM4	26105.3	1.26108	0.128822	9.78928	1.25189e-22	6.33611e-20	Up
17	TPP1	4794.48	-1.10877	0.0975235	-11.3692	5.95082e-30	6.02372e-27	Down
18	LIMK1	1292.07	-2.19625	0.210298	-10.4435	1.56891e-25	1.27051e-22	Down
19	HMGA2	2947.3	-1.50623	0.126657	-11.8922	1.29971e-32	1.57876e-29	Down
20	HIPK3	2769.17	-1.80524	0.164283	-10.9886	4.33568e-28	3.76182e-25	Down
21	AMPD3	942.558	-1.67281	0.16305	-10.2595	1.07278e-24	6.85847e-22	Down
22	DSTYK	545.786	-1.37951	0.133234	-10.3541	4.01141e-25	2.70703e-22	Down
23	TMEM230	1366.99	-1.3508	0.176162	-7.66797	1.74742e-14	2.68683e-12	Down
24	LIF	377.371	-2.46812	0.288512	-8.55468	1.18198e-17	2.51887e-15	Down
25	CILK1	555.49	-1.28338	0.144047	-8.90949	5.12682e-19	1.3839e-16	Down
26	XRN1	1875.45	-1.10265	0.10858	-10.1552	3.14294e-24	1.81796e-21	Down
27	TNIP1	1768.87	-1.0164	0.148383	-6.84985	7.39291e-12	7.67536e-10	Down
28	AAGAB	404.525	-1.34894	0.146399	-9.21418	3.1366e-20	1.08858e-17	Down
29	ETS1	2056.52	-1.06715	0.0956227	-11.16	6.39886e-29	5.979e-26	Down
30	DDX60L	3822.61	-1.2323	0.135472	-9.0964	9.33787e-20	2.98492e-17	Down
31	IL1RN	234.951	-3.05275	0.343551	-8.88587	6.34206e-19	1.63908e-16	Down
32	GPR161	520.011	-1.46688	0.171256	-8.56542	1.07684e-17	2.33579e-15	Down
33	CSF1	4258.83	-0.795534	0.106043	-7.50201	6.28445e-14	8.57722e-12	Normal
34	SMIM13	394.146	-1.72903	0.170848	-10.1203	4.48995e-24	2.47906e-21	Down
35	NR4A2	338.479	-2.63773	0.294812	-8.94716	3.64745e-19	1.03036e-16	Down
36	SOWAHC	346.343	-1.47848	0.153113	-9.65612	4.63065e-22	2.24994e-19	Down
37	NCOR2	2241.5	-0.896487	0.100888	-8.88597	6.33634e-19	1.63908e-16	Normal
38	KPNA6	1410.42	-1.22438	0.128429	-9.53352	1.52032e-21	6.83974e-19	Down
39	STAU1	2268.95	-1.11219	0.119536	-9.30425	1.34943e-20	5.12235e-18	Down
40	SAMD9L	5283.14	-0.894182	0.149104	-5.99705	2.0093e-09	1.25164e-07	Normal
41	SDCBP	5513.54	-0.872754	0.101436	-8.604	7.69854e-18	1.76442e-15	Normal
42	POC1B	267.64	-1.64999	0.17357	-9.50619	1.97781e-21	8.28429e-19	Down
43	ARHGAP27	84.7132	-2.83446	0.320494	-8.84406	9.23037e-19	2.33586e-16	Down
44	SLC2A10	932.395	-1.22497	0.134636	-9.09843	9.16449e-20	2.98492e-17	Down
45	HERC5	1150.01	-1.25498	0.148333	-8.46056	2.66097e-17	5.57291e-15	Down
46	SYDE1	981.291	-1.0618	0.136679	-7.76856	7.93828e-15	1.30306e-12	Down
47	KLF6	4871.54	-0.806739	0.13258	-6.08491	1.1656e-09	7.61211e-08	Normal
48	AURKAIP1	342.118	-1.28697	0.152477	-8.44041	3.16226e-17	6.51049e-15	Down
49	PLCG1	1010.55	-1.08942	0.113023	-9.63897	5.47327e-22	2.55707e-19	Down
50	CSGALNACT2	1467.33	-1.55843	0.168497	-9.24901	2.26578e-20	8.09483e-18	Down
51	EIF5A2	646.049	-1.0194	0.12787	-7.97218	1.55903e-15	2.78492e-13	Down
52	MCL1	8471.86	-1.22436	0.122858	-9.96565	2.15464e-23	1.13793e-20	Down
53	IL4R	1091.39	-1.01762	0.112004	-9.08556	1.03162e-19	3.21311e-17	Down
54	BSG	4557.4	-0.719122	0.128357	-5.60253	2.11245e-08	1.01023e-06	Normal
55	MAPRE1	1831.13	-1.20684	0.144445	-8.35499	6.54374e-17	1.32478e-14	Down
56	GBP5	1171.6	-1.39808	0.175178	-7.98095	1.45214e-15	2.6327e-13	Down
57	CMPK2	2650.45	-1.26304	0.217793	-5.79926	6.66088e-09	3.67771e-07	Down
58	GIGYF2	1401.25	-0.914589	0.121043	-7.55592	4.15902e-14	5.87438e-12	Normal
59	GSK3B	1664.7	-0.956686	0.103095	-9.27965	1.70038e-20	6.25895e-18	Normal
60	UHMK1	4405.13	-1.44001	0.167876	-8.57778	9.67227e-18	2.17572e-15	Down
61	PHLDA1	5767.19	-1.14167	0.130267	-8.76405	1.88364e-18	4.6695e-16	Down
62	NAMPT	5264.69	-1.23758	0.153481	-8.0634	7.42029e-16	1.40835e-13	Down
63	NCOA7	1000.75	-0.917281	0.121585	-7.54438	4.54459e-14	6.29025e-12	Normal
64	CSPG4	3748.27	-0.963648	0.168715	-5.7117	1.11852e-08	5.75704e-07	Normal
65	DDX21	2145.51	-0.86935	0.100319	-8.66587	4.48063e-18	1.04666e-15	Normal
66	IDI1	1014.96	-1.25074	0.137846	-9.07341	1.15349e-19	3.50286e-17	Down
67	SSR3	6916.46	-0.993298	0.106215	-9.3518	8.61709e-21	3.37651e-18	Normal
68	IFIT2	10825.1	-1.26691	0.201145	-6.29849	3.00557e-10	2.23979e-08	Down
69	CLASP2	539.562	-1.24664	0.138236	-9.0182	1.91205e-19	5.66479e-17	Down
70	SP110	1610.83	-0.803797	0.0992988	-8.09473	5.73908e-16	1.10655e-13	Normal
71	ARF3	2573.06	-1.01717	0.106904	-9.51483	1.82015e-21	7.89621e-19	Down
72	USP18	1105.34	-0.796066	0.145828	-5.45895	4.78954e-08	2.11193e-06	Normal
73	IL6	830.416	-1.63322	0.253353	-6.44641	1.14533e-10	9.79744e-09	Down
74	RIGI	6765.04	-0.85232	0.157634	-5.40695	6.4107e-08	2.74193e-06	Normal
75	NDUFAB1	182.099	-1.52361	0.212226	-7.17918	7.01313e-13	8.1912e-11	Down
76	ANTXR2	4115.39	-0.929034	0.107098	-8.6746	4.15008e-18	9.88451e-16	Normal
77	SERINC5	315.92	-1.83568	0.23899	-7.68098	1.57873e-14	2.4905e-12	Down
78	SCRN1	3239.31	-0.782923	0.142642	-5.48874	4.04807e-08	1.83569e-06	Normal
79	SLC7A11	1895.26	-1.3736	0.180068	-7.62821	2.38041e-14	3.61436e-12	Down
80	BDKRB1	687.06	-1.62015	0.212633	-7.61946	2.54748e-14	3.77369e-12	Down
81	ELF1	1977.92	-0.695931	0.112279	-6.19825	5.70942e-10	3.97453e-08	Normal
82	KDSR	1116.18	-0.910783	0.120244	-7.57443	3.60702e-14	5.15464e-12	Normal
83	BLZF1	1253.99	-0.900873	0.115676	-7.78792	6.81209e-15	1.13351e-12	Normal
84	SLC35F5	2822.91	-0.844805	0.114441	-7.38204	1.55883e-13	2.05817e-11	Normal
85	DENND6A	207.766	-1.58525	0.194896	-8.13379	4.16081e-16	8.15183e-14	Down
86	ABHD17C	991.522	-1.63794	0.223291	-7.33544	2.20991e-13	2.85572e-11	Down
87	WTAP	2135.84	-0.781669	0.154609	-5.05578	4.28628e-07	1.49613e-05	Normal
88	GTPBP1	1145.53	-0.874177	0.16777	-5.21058	1.88253e-07	7.2136e-06	Normal
89	PPP4C	1009.75	-0.917247	0.110374	-8.31039	9.53888e-17	1.89949e-14	Normal
90	ADAMTS4	433.235	-2.30122	0.327747	-7.02132	2.19789e-12	2.44934e-10	Down
91	STC1	7244.9	-1.59623	0.246722	-6.46974	9.81716e-11	8.64123e-09	Down
92	CHMP5	2008.29	-0.717655	0.113358	-6.33089	2.43749e-10	1.88587e-08	Normal
93	ITGA6	664.417	-1.10073	0.138998	-7.91902	2.39398e-15	4.21445e-13	Down
94	SCD	2950.83	-1.08786	0.168203	-6.46753	9.96199e-11	8.70563e-09	Down
95	CHST14	308.145	1.81027	0.261926	6.91136	4.80027e-12	5.25305e-10	Up
96	UBE2W	535.894	-1.15943	0.147621	-7.85411	4.02625e-15	6.79262e-13	Down
97	CNOT6	660.071	-0.845355	0.123699	-6.83396	8.26037e-12	8.29246e-10	Normal
98	POU2F2	1119.83	-1.02806	0.183444	-5.60423	2.09187e-08	1.00435e-06	Down
99	SAMD9	5856.56	-1.06275	0.145171	-7.32073	2.46627e-13	3.1206e-11	Down
100	CAP1	6960.8	-0.879633	0.102601	-8.57336	1.00511e-17	2.21984e-15	Normal
101	CXCL11	97.1231	-1.93323	0.274348	-7.04663	1.83303e-12	2.08091e-10	Down
102	PCNX4	1665.17	-0.800087	0.108951	-7.34352	2.08041e-13	2.71729e-11	Normal
103	ZNF616	172.838	1.80779	0.198643	9.10068	8.97661e-20	2.98492e-17	Up
104	CD2AP	915.467	-1.17609	0.149442	-7.86991	3.54884e-15	6.07152e-13	Down
105	C11orf96	164.379	-2.15521	0.320437	-6.72585	1.74572e-11	1.69642e-09	Down
106	CSRNP1	296.48	-1.29667	0.177581	-7.30186	2.83822e-13	3.51794e-11	Down
107	HELZ2	4460.91	-0.762697	0.15057	-5.0654	4.07542e-07	1.4427e-05	Normal
108	IRF7	647.717	-0.873948	0.153628	-5.68874	1.2798e-08	6.47741e-07	Normal
109	CAMKK2	916.755	-0.872412	0.164895	-5.29072	1.21838e-07	4.90055e-06	Normal
110	BTBD3	452.267	-1.14943	0.149699	-7.67825	1.61278e-14	2.51159e-12	Down
111	GBP4	333.093	-1.52568	0.27742	-5.49951	3.80838e-08	1.74567e-06	Down
112	ORMDL2	164.989	-1.95774	0.277316	-7.05961	1.6697e-12	1.91338e-10	Down
113	IFIT3	15445.1	-0.841957	0.158106	-5.32528	1.00799e-07	4.09499e-06	Normal
114	SORD	325.951	-1.25977	0.174992	-7.199	6.06548e-13	7.22327e-11	Down
115	SEMA3A	823.925	1.39135	0.18294	7.60551	2.83791e-14	4.15326e-12	Up
116	NR4A3	662.821	-1.32096	0.192904	-6.84777	7.5012e-12	7.72178e-10	Down
117	NLRC5	1006.01	-0.707935	0.137327	-5.15512	2.53472e-07	9.44454e-06	Normal
118	VGLL4	496.704	-1.23594	0.16383	-7.54402	4.55703e-14	6.29025e-12	Down
119	HSPB8	284.974	-1.90466	0.276136	-6.89754	5.29112e-12	5.68772e-10	Down
120	TENM2	1291.7	1.37971	0.218207	6.32293	2.56654e-10	1.97315e-08	Up
121	SPTLC2	1099.32	-0.685265	0.145077	-4.72344	2.31889e-06	5.93e-05	Normal
122	WARS1	4183.59	-0.857157	0.172032	-4.98256	6.27501e-07	2.0326e-05	Normal
123	CBL	1372.63	-1.06231	0.143517	-7.40195	1.34196e-13	1.79129e-11	Down
124	SHFL	1355.89	-0.726235	0.143753	-5.05197	4.37268e-07	1.51757e-05	Normal
125	TOMM20	1515.75	-0.834393	0.121224	-6.88304	5.85871e-12	6.19404e-10	Normal
126	TMBIM1	3343.72	-0.555496	0.112014	-4.95916	7.07973e-07	2.25124e-05	Normal
127	ITPRIP	1849.49	-1.01979	0.14881	-6.85298	7.23293e-12	7.57399e-10	Down
128	HERC6	5775.73	-0.638363	0.138539	-4.60783	4.06888e-06	9.43219e-05	Normal
129	MREG	76.8803	-1.87729	0.283275	-6.6271	3.42336e-11	3.19874e-09	Down
130	CDK17	1405.99	-1.034	0.141639	-7.30022	2.87293e-13	3.525e-11	Down
131	NREP	1234.33	1.62516	0.266204	6.10496	1.02827e-09	6.82537e-08	Up
132	MKLN1	2209.86	-0.876412	0.14201	-6.1715	6.76468e-10	4.61632e-08	Normal
133	SLC41A1	906.41	-0.830157	0.126137	-6.58137	4.66132e-11	4.27165e-09	Normal
134	TNFAIP8	406.198	-0.936701	0.157655	-5.94144	2.82521e-09	1.69053e-07	Normal
135	IFIH1	3500.19	-0.812097	0.187065	-4.34125	1.41675e-05	0.000271439	Normal
136	NCR3LG1	191.726	-1.48652	0.217713	-6.82789	8.61698e-12	8.57954e-10	Down
137	CLEC14A	197.692	1.80256	0.251671	7.16237	7.92962e-13	9.17344e-11	Up
138	RSPO3	408.081	-0.877791	0.166418	-5.27462	1.33035e-07	5.29828e-06	Normal
139	NUDCD1	860.464	-0.667049	0.127489	-5.23222	1.67485e-07	6.5416e-06	Normal
140	EIF2AK3	459.072	-1.00592	0.138158	-7.28092	3.31541e-13	4.02723e-11	Down
141	FOXQ1	271.321	-1.63009	0.243482	-6.69494	2.15767e-11	2.06372e-09	Down
142	RASD1	89.6509	-2.87401	0.455965	-6.30312	2.91705e-10	2.20083e-08	Down
143	MZT1	269.645	-1.3265	0.211182	-6.28133	3.35692e-10	2.44455e-08	Down
144	PNPT1	1663.65	-0.728117	0.173288	-4.20179	2.64818e-05	0.000462176	Normal
145	NSA2	705.814	-1.22509	0.191092	-6.411	1.44567e-10	1.19459e-08	Down
146	BRMS1	268.649	-1.05024	0.161611	-6.49857	8.1088e-11	7.24247e-09	Down
147	RICTOR	1548.19	-0.867098	0.116334	-7.4535	9.08965e-14	1.2268e-11	Normal
148	NDRG1	2157.84	-0.634028	0.143441	-4.42012	9.86467e-06	0.000200714	Normal
149	KIF5B	6039.87	-0.780308	0.116465	-6.69994	2.08508e-11	2.01011e-09	Normal
150	GALNT7	673.914	-0.785265	0.116541	-6.73807	1.60499e-11	1.57225e-09	Normal
151	FBXL5	757.157	-0.772336	0.13515	-5.71464	1.09938e-08	5.7236e-07	Normal
152	NUB1	1311.32	-0.777646	0.177509	-4.38089	1.18197e-05	0.00023232	Normal
153	KDM7A	389.757	-2.07376	0.339964	-6.09994	1.06106e-09	7.0047e-08	Down
154	STING1	1506.73	-0.847339	0.12033	-7.04181	1.89762e-12	2.13429e-10	Normal
155	RAB2A	2026.26	-0.71505	0.0940867	-7.59991	2.96344e-14	4.28535e-12	Normal
156	FOLR3	91.7015	-2.08503	0.323004	-6.45511	1.08142e-10	9.31629e-09	Down
157	ATP2B1	8593.01	-1.09126	0.180672	-6.04003	1.54088e-09	9.79952e-08	Down
158	PTPN12	3620.81	-1.21546	0.188145	-6.46023	1.04543e-10	9.07064e-09	Down
159	TTC4	320.818	-1.00418	0.151037	-6.64854	2.96011e-11	2.8091e-09	Down
160	EFR3A	4030.65	-0.800323	0.10932	-7.3209	2.46319e-13	3.1206e-11	Normal
161	ZC3HC1	165.011	-1.32923	0.211002	-6.29963	2.98352e-10	2.23708e-08	Down
162	TRAK2	3537.63	-0.53327	0.120064	-4.44154	8.93177e-06	0.000185778	Normal
163	LZTS2	1189.79	-0.577771	0.122534	-4.71517	2.41507e-06	6.1244e-05	Normal
164	LANCL1	1038.08	-0.803115	0.115895	-6.9297	4.21739e-12	4.65715e-10	Normal
165	TMEM131	2699.25	-0.750029	0.109933	-6.82259	8.94132e-12	8.8301e-10	Normal
166	SH3PXD2A	6275.48	-0.650745	0.109567	-5.93925	2.86336e-09	1.70496e-07	Normal
167	VPS54	723.126	-0.803264	0.116349	-6.90389	5.05971e-12	5.48753e-10	Normal
168	ABCF3	536.115	-0.889966	0.139431	-6.38286	1.73816e-10	1.40756e-08	Normal
169	SQLE	1402.53	-0.698302	0.0970922	-7.19216	6.37743e-13	7.52104e-11	Normal
170	CCL20	57.4628	-3.15432	0.540162	-5.83957	5.23351e-09	2.94312e-07	Down
171	PRKD2	717.813	-0.713019	0.141834	-5.02716	4.97805e-07	1.69855e-05	Normal
172	SLC5A3	6255.43	-1.14911	0.185406	-6.19779	5.72605e-10	3.97453e-08	Down
173	TMEM126B	377.997	-0.901785	0.139989	-6.44182	1.1805e-10	1.00277e-08	Normal
174	OTULIN	458.395	-0.840519	0.127722	-6.58087	4.67712e-11	4.27165e-09	Normal
175	CXCL10	99.3854	-2.33059	0.419941	-5.54981	2.85985e-08	1.3361e-06	Down
176	ANKFY1	3330.3	-0.553359	0.147778	-3.74454	0.000180728	0.00222196	Normal
177	DEDD2	237.081	-1.12184	0.170422	-6.58272	4.61908e-11	4.27165e-09	Down
178	LACC1	1106.74	-1.56835	0.265962	-5.89689	3.70414e-09	2.14258e-07	Down
179	MSMO1	1243.43	-0.818367	0.137045	-5.97153	2.35046e-09	1.44197e-07	Normal
180	SMIM14	1657.78	-0.625581	0.110684	-5.65193	1.58657e-08	7.86613e-07	Normal
181	SUCLA2	670.276	-0.714103	0.119851	-5.95828	2.54912e-09	1.55439e-07	Normal
182	IRAK2	564.156	-1.13647	0.177997	-6.38476	1.71669e-10	1.39951e-08	Down
183	DIXDC1	557.902	-1.58094	0.266352	-5.93553	2.92898e-09	1.73553e-07	Down
184	AIDA	5516.34	-0.572829	0.0989408	-5.78962	7.05473e-09	3.87755e-07	Normal
185	VAT1L	479.032	-1.11497	0.175425	-6.35587	2.07255e-10	1.62819e-08	Down
186	BIRC5	568.025	1.30886	0.223951	5.84441	5.08369e-09	2.87217e-07	Up
187	ADCY8	139.31	-2.35526	0.406076	-5.80005	6.62945e-09	3.67707e-07	Down
188	CHMP3	1536.91	-0.686062	0.138393	-4.95734	7.14637e-07	2.2665e-05	Normal
189	LHFPL2	1516.34	-1.23359	0.203264	-6.06888	1.28802e-09	8.36664e-08	Down
190	NOLC1	703.702	1.12231	0.142448	7.87873	3.30735e-15	5.73921e-13	Up
191	STX12	1066.71	1.1198	0.118253	9.4695	2.81174e-21	1.13847e-18	Up
192	NIBAN2	7950.12	-0.502582	0.111384	-4.51215	6.41723e-06	0.000140704	Normal
193	PAIP1	1377.56	-0.7329	0.106481	-6.88291	5.86412e-12	6.19404e-10	Normal
194	RRAS	869.564	-0.710186	0.16461	-4.31436	1.60066e-05	0.000299127	Normal
195	PLA2G4A	675.951	-0.936518	0.142913	-6.55308	5.63618e-11	5.07131e-09	Normal
196	HK1	3884.27	-0.572465	0.0891589	-6.42073	1.35626e-10	1.12839e-08	Normal
197	STK38L	369.18	-1.92045	0.335502	-5.72411	1.03977e-08	5.49133e-07	Down
198	SYNJ2BP	500.949	-0.730981	0.132043	-5.53592	3.09603e-08	1.4409e-06	Normal
199	MYD88	2439.86	-0.694503	0.178198	-3.89737	9.72425e-05	0.00133319	Normal
200	PCNX3	694.72	1.07332	0.139443	7.69721	1.39072e-14	2.22277e-12	Up
201	APH1B	646.524	1.04929	0.131063	8.00597	1.18533e-15	2.18154e-13	Up
202	ARPP19	2128.35	-0.718896	0.124463	-5.776	7.64991e-09	4.16697e-07	Normal
203	EFL1	1014.19	-0.658596	0.116988	-5.62961	1.80621e-08	8.77603e-07	Normal
204	IFIT5	1768.4	-0.497287	0.113836	-4.36846	1.25124e-05	0.000244746	Normal
205	IFIT1	14244.8	-0.72804	0.18423	-3.9518	7.75668e-05	0.00110328	Normal
206	PID1	736.069	-1.37657	0.238646	-5.76824	8.01045e-09	4.30544e-07	Down
207	PGM2L1	787.801	-1.47599	0.255448	-5.77806	7.5569e-09	4.13485e-07	Down
208	SLFN5	12492.4	-0.566813	0.11035	-5.13649	2.79915e-07	1.03662e-05	Normal
209	OSTF1	515.445	-0.914739	0.144033	-6.3509	2.14053e-10	1.66673e-08	Normal
210	ARIH1	1412.53	-0.667843	0.117174	-5.69958	1.20104e-08	6.12985e-07	Normal
211	PKN2	1328.98	-0.767068	0.120347	-6.3738	1.844e-10	1.47362e-08	Normal
212	CTSC	969.04	1.33182	0.227801	5.84642	5.02277e-09	2.85101e-07	Up
213	MYADM	3659.47	-0.924292	0.155354	-5.9496	2.68793e-09	1.62439e-07	Normal
214	PARP14	10600.2	-0.561757	0.159617	-3.5194	0.000432521	0.00442615	Normal
215	CAMK2D	2924.6	-0.526398	0.095409	-5.51728	3.44291e-08	1.58413e-06	Normal
216	ELMO2	1362.9	-0.584872	0.107002	-5.46599	4.60321e-08	2.04818e-06	Normal
217	PLIN2	8421.15	-0.823907	0.166568	-4.94638	7.5606e-07	2.37309e-05	Normal
218	PFKFB3	1145	-0.760707	0.126132	-6.03105	1.62896e-09	1.03057e-07	Normal
219	STARD3NL	493.923	-0.779987	0.122727	-6.35549	2.07763e-10	1.62819e-08	Normal
220	ACBD5	754.871	-0.777208	0.118578	-6.55443	5.58552e-11	5.06324e-09	Normal
221	BRCC3	404.192	-0.870661	0.1719	-5.06492	4.0857e-07	1.4427e-05	Normal
222	TMEM97	354.259	1.25523	0.208808	6.01141	1.83918e-09	1.15754e-07	Up
223	ZNRF3	86.2602	-1.45694	0.256983	-5.6694	1.43295e-08	7.19259e-07	Down
224	GCNT4	135.58	-1.23378	0.247281	-4.98937	6.05759e-07	1.978e-05	Down
225	ANKRD50	955.872	-0.928837	0.148327	-6.26211	3.79814e-10	2.72994e-08	Normal
226	CTNNB1	4441.22	-0.592646	0.0955526	-6.2023	5.56434e-10	3.92965e-08	Normal
227	MYL6B	230.344	-1.00714	0.163412	-6.1632	7.12889e-10	4.83769e-08	Down
228	WASHC4	3943.85	-0.579861	0.0922645	-6.28477	3.28332e-10	2.41712e-08	Normal
229	RORA	500.219	-0.718151	0.123132	-5.83237	5.46467e-09	3.05896e-07	Normal
230	OGFR	784.3	0.986521	0.16697	5.90836	3.45534e-09	2.00823e-07	Normal
231	YTHDF2	1024.26	-0.60656	0.106196	-5.71172	1.11843e-08	5.75704e-07	Normal
232	ISG20	158.452	-1.71733	0.351986	-4.87898	1.06638e-06	3.12883e-05	Down
233	CD9	1222	-0.528723	0.120581	-4.38478	1.16102e-05	0.000229316	Normal
234	CREBRF	928.535	-0.905104	0.147652	-6.12999	8.78838e-10	5.89792e-08	Normal
235	JOSD1	851.772	-0.641774	0.1072	-5.98672	2.14113e-09	1.32022e-07	Normal
236	OTUD5	911.145	-0.6794	0.107675	-6.30973	2.79526e-10	2.12212e-08	Normal
237	RNF149	925.903	-0.795515	0.129485	-6.14368	8.06292e-10	5.44113e-08	Normal
238	WASF2	2648.06	-0.54319	0.0932536	-5.82487	5.71563e-09	3.18476e-07	Normal
239	SETD7	4016.31	0.954285	0.092127	10.3584	3.83454e-25	2.70703e-22	Normal
240	ATP10D	888.371	-0.969803	0.164501	-5.89542	3.73726e-09	2.15149e-07	Normal
241	RASGRP3	235.121	-0.937609	0.183806	-5.10108	3.3772e-07	1.21011e-05	Normal
242	DHX38	915.033	-0.736838	0.124528	-5.91702	3.27818e-09	1.92367e-07	Normal
243	PLPP3	6332.12	0.909981	0.168365	5.40482	6.48749e-08	2.76504e-06	Normal
244	LRATD1	152.074	1.76746	0.281034	6.28911	3.1929e-10	2.36489e-08	Up
245	BTG2	304.003	1.26564	0.20205	6.26399	3.7525e-10	2.71319e-08	Up
246	MEDAG	193.992	-1.16864	0.193157	-6.05018	1.44687e-09	9.29902e-08	Down
247	DDR1	505.584	-1.17699	0.205577	-5.72528	1.03264e-08	5.47751e-07	Down
248	ASAP1	4207.88	-0.539383	0.0838411	-6.43339	1.24789e-10	1.05264e-08	Normal
249	AGO4	428.109	-0.92271	0.152113	-6.06596	1.31165e-09	8.47481e-08	Normal
250	SLC6A6	1990.17	-0.612375	0.120432	-5.08481	3.68003e-07	1.30706e-05	Normal
251	SYNPO	237.946	-0.944618	0.186683	-5.06001	4.19244e-07	1.4676e-05	Normal
252	PSEN1	1342.46	-0.497824	0.10832	-4.59584	4.31009e-06	9.93446e-05	Normal
253	CPM	755.17	1.02741	0.159751	6.43136	1.26464e-10	1.05942e-08	Up
254	ICAM1	1035.56	-0.944368	0.175684	-5.37538	7.64208e-08	3.18998e-06	Normal
255	RTL5	728.061	-0.6067	0.126534	-4.79475	1.62877e-06	4.44599e-05	Normal
256	SNX9	5734	-1.00073	0.175038	-5.7172	1.08291e-08	5.69442e-07	Down
257	PRDM4	794.664	-0.658994	0.123875	-5.31983	1.03864e-07	4.20546e-06	Normal
258	ZC3H12C	1597.38	-1.00755	0.176325	-5.71414	1.10259e-08	5.7236e-07	Down
259	FBN1	24279.3	0.749293	0.118651	6.31511	2.69971e-10	2.06248e-08	Normal
260	PTAR1	1617.23	-0.88216	0.149962	-5.88256	4.03965e-09	2.31461e-07	Normal
261	ARIH2	861.327	-0.677063	0.113646	-5.95763	2.55929e-09	1.55439e-07	Normal
262	EMP1	14276.7	-0.832157	0.140832	-5.90887	3.4446e-09	2.00823e-07	Normal
263	PARP12	1639.76	-0.754511	0.202103	-3.7333	0.000188986	0.00230021	Normal
264	FLT1	971.818	-0.923139	0.164496	-5.61193	2.00079e-08	9.68273e-07	Normal
265	GAPVD1	1134.3	-0.744228	0.121706	-6.11497	9.65742e-10	6.44554e-08	Normal
266	DUSP1	1607.31	-1.36225	0.257816	-5.28379	1.26536e-07	5.07273e-06	Down
267	EIF3J	948.161	-0.560273	0.116476	-4.81021	1.50773e-06	4.16157e-05	Normal
268	MYL9	1943.71	-0.898091	0.228056	-3.93803	8.21516e-05	0.001159	Normal
269	SLC38A1	1288.33	-1.06439	0.196652	-5.41253	6.21403e-08	2.6672e-06	Down
270	PSG1	652.967	1.52074	0.283707	5.36023	8.31157e-08	3.44575e-06	Up
271	NDUFA13	309.83	-0.781753	0.154386	-5.06363	4.1135e-07	1.44831e-05	Normal
272	TMEM158	1297.78	-0.715478	0.131371	-5.44625	5.14421e-08	2.23967e-06	Normal
273	TDRD7	890.411	-0.842962	0.219493	-3.8405	0.000122785	0.00160201	Normal
274	CCDC126	92.4356	-1.39359	0.247425	-5.63236	1.77757e-08	8.67154e-07	Down
275	DDX41	507.158	-0.847647	0.140128	-6.04911	1.45649e-09	9.31154e-08	Normal
276	MAPK14	875.594	-0.722092	0.131418	-5.49462	3.91563e-08	1.78809e-06	Normal
277	ERLIN2	1267.67	1.06625	0.132722	8.03374	9.45445e-16	1.76682e-13	Up
278	PLS3	4019.53	-0.855399	0.148647	-5.75456	8.68683e-09	4.64841e-07	Normal
279	C11orf58	1849.84	-0.674264	0.110781	-6.08644	1.15451e-09	7.58043e-08	Normal
280	STBD1	210.611	-0.885417	0.177491	-4.98852	6.0842e-07	1.98136e-05	Normal
281	TCIM	95.1206	-2.62678	0.514772	-5.10281	3.3465e-07	1.20266e-05	Down
282	RELA	1338.33	-0.493351	0.130892	-3.76916	0.000163799	0.00204698	Normal
283	SNX25	706.17	-0.800718	0.141454	-5.66062	1.5083e-08	7.50874e-07	Normal
284	MIGA1	607.626	-0.670573	0.116236	-5.76909	7.97027e-09	4.30288e-07	Normal
285	THEMIS2	463.589	-0.743912	0.182794	-4.06967	4.70804e-05	0.000740785	Normal
286	DYRK2	651.815	-0.679062	0.128174	-5.29796	1.17106e-07	4.72588e-06	Normal
287	APOBEC3F	174.384	-1.0623	0.239206	-4.44096	8.95603e-06	0.000185964	Down
288	TLE4	640.747	-0.640083	0.17105	-3.74207	0.000182511	0.00223484	Normal
289	IFI44L	5827.67	-0.499089	0.148186	-3.368	0.000757169	0.00694451	Normal
290	DPYSL2	4197.72	-0.616689	0.150397	-4.10042	4.12408e-05	0.000662635	Normal
291	CRK	2049.11	-0.527877	0.112593	-4.68835	2.75419e-06	6.7723e-05	Normal
292	FBXO10	265.368	-0.89583	0.157114	-5.70178	1.18564e-08	6.07679e-07	Normal
293	RRAGC	1482.5	-0.528262	0.140301	-3.76521	0.000166409	0.00207128	Normal
294	FMR1	1061.34	-0.596032	0.12985	-4.59015	4.42922e-06	0.000101705	Normal
295	MAML1	847.387	-0.548167	0.122894	-4.46048	8.17777e-06	0.000173663	Normal
296	RASSF8	4924.42	-0.539722	0.10951	-4.92854	8.28481e-07	2.54774e-05	Normal
297	PATL1	1636.79	-0.520358	0.110403	-4.71325	2.43793e-06	6.16949e-05	Normal
298	MFSD14B	1469.77	-0.603317	0.0975703	-6.18341	6.27321e-10	4.32958e-08	Normal
299	LGALS8	1261.26	-0.579617	0.115636	-5.01245	5.37417e-07	1.81334e-05	Normal
300	HDHD2	331.127	-0.797172	0.15587	-5.11433	3.14851e-07	1.15196e-05	Normal
301	SOGA3	188.578	-0.992356	0.177041	-5.60523	2.07973e-08	1.00248e-06	Normal
302	ANGPT1	805.62	1.02687	0.134709	7.62288	2.4808e-14	3.72029e-12	Up
303	CORO7	182.015	-0.896856	0.184245	-4.86775	1.12878e-06	3.26459e-05	Normal
304	TRPV2	1858.76	-0.475551	0.120648	-3.94163	8.09282e-05	0.00114573	Normal
305	MLKL	692.1	-0.658586	0.171028	-3.85075	0.000117758	0.00155142	Normal
306	RAB43	574.215	-0.900227	0.201213	-4.47401	7.67679e-06	0.000164462	Normal
307	DRAP1	1783.36	-0.497505	0.0972884	-5.11372	3.15881e-07	1.15226e-05	Normal
308	SQSTM1	30762.4	-0.759379	0.15786	-4.81047	1.50576e-06	4.16157e-05	Normal
309	HABP4	377.623	1.08124	0.169084	6.39466	1.60906e-10	1.32062e-08	Up
310	POLR1F	303.383	-0.82835	0.15092	-5.48865	4.05009e-08	1.83569e-06	Normal
311	NAGK	706.159	-0.685046	0.143901	-4.76054	1.93073e-06	5.1095e-05	Normal
312	BSDC1	1040.37	-0.697026	0.11638	-5.98923	2.10839e-09	1.30666e-07	Normal
313	CABLES1	338.036	-0.851761	0.199998	-4.25885	2.05478e-05	0.000375329	Normal
314	IDO1	87.099	-1.6084	0.291052	-5.52616	3.27322e-08	1.51755e-06	Down
315	BIRC2	3193.78	-1.12873	0.218787	-5.15905	2.48213e-07	9.27704e-06	Down
316	BAK1	300.726	-0.881825	0.164202	-5.37037	7.85746e-08	3.26865e-06	Normal
317	KIF5C	82.0654	-1.55108	0.317833	-4.88016	1.05998e-06	3.11758e-05	Down
318	CCND1	45270.4	-0.473958	0.0980678	-4.83296	1.34515e-06	3.80874e-05	Normal
319	SP100	4593.64	-0.50978	0.127446	-3.99996	6.33524e-05	0.000945383	Normal
320	FAM167A	928.444	-0.790112	0.169197	-4.66977	3.01539e-06	7.34028e-05	Normal
321	DNAJB14	1082.71	-0.695153	0.117214	-5.93064	3.01753e-09	1.77932e-07	Normal
322	KRAS	839.341	-0.615624	0.107513	-5.72605	1.02796e-08	5.47657e-07	Normal
323	ARL2BP	1430.09	-0.475077	0.103972	-4.56929	4.89383e-06	0.000111113	Normal
324	ITPR3	4438.43	-0.434679	0.14082	-3.08677	0.00202346	0.0149598	Normal
325	PTPRE	127.987	-1.4756	0.276072	-5.34499	9.04196e-08	3.71056e-06	Down
326	TNFRSF1B	643.763	-1.18239	0.232012	-5.09625	3.46444e-07	1.23409e-05	Down
327	MSH2	325.478	-0.846962	0.169113	-5.00828	5.49198e-07	1.83815e-05	Normal
328	ATRN	1698.23	-0.544822	0.100233	-5.43557	5.46214e-08	2.36797e-06	Normal
329	LYPLA1	1028.81	-0.745076	0.130912	-5.69141	1.25998e-08	6.40377e-07	Normal
330	SHISAL1	628.968	-1.07254	0.205581	-5.21712	1.81723e-07	7.02992e-06	Down
331	CYP51A1	2303.58	-0.552929	0.0921233	-6.00205	1.94838e-09	1.21995e-07	Normal
332	SLC25A15	147.002	-1.88975	0.377492	-5.00606	5.55559e-07	1.84382e-05	Down
333	B3GNT2	578.779	-1.09205	0.211379	-5.1663	2.38769e-07	8.98025e-06	Down
334	CACUL1	1115.52	-0.803858	0.148858	-5.40016	6.65809e-08	2.824e-06	Normal
335	OTUD4	1800.58	-0.509692	0.0931172	-5.47365	4.40851e-08	1.96876e-06	Normal
336	AZI2	1016.1	-0.64928	0.119662	-5.42597	5.76421e-08	2.4829e-06	Normal
337	TNFAIP6	559.029	-1.2306	0.265424	-4.63635	3.54617e-06	8.40452e-05	Down
338	PPM1K	661.674	-0.569735	0.116803	-4.87773	1.07312e-06	3.14101e-05	Normal
339	FBN2	6596.13	0.898558	0.17796	5.04921	4.43647e-07	1.53096e-05	Normal
340	RCAN1	3631.76	-1.25545	0.267332	-4.69622	2.65023e-06	6.56896e-05	Down
341	SDC4	1342.25	1.05728	0.210784	5.01596	5.27706e-07	1.79051e-05	Up
342	PDE4B	787.16	-1.3472	0.27859	-4.83577	1.3263e-06	3.78182e-05	Down
343	FGF7	3577.32	-1.11253	0.224727	-4.95057	7.39975e-07	2.33467e-05	Down
344	MFSD6	502.313	-0.788803	0.189266	-4.16769	3.07705e-05	0.000522025	Normal
345	C15orf39	427.584	-0.621283	0.149764	-4.14841	3.34789e-05	0.000561696	Normal
346	HMGCR	1038.23	-0.695669	0.126825	-5.48529	4.12793e-08	1.86401e-06	Normal
347	ZYX	4079.84	-0.403533	0.114846	-3.51368	0.000441942	0.00451115	Normal
348	ZC3H7B	2665.96	-0.422029	0.118848	-3.55101	0.000383762	0.00402552	Normal
349	TXNRD1	14671.8	-0.808824	0.178426	-4.53311	5.81209e-06	0.000129067	Normal
350	HK2	1503.16	-1.15815	0.237544	-4.8755	1.08533e-06	3.16911e-05	Down
351	SEC23IP	1346.4	-0.549434	0.104502	-5.25763	1.45925e-07	5.77377e-06	Normal
352	OSBPL8	6731.84	-0.913743	0.191884	-4.76195	1.91729e-06	5.08499e-05	Normal
353	MX1	20431.9	-0.654192	0.198725	-3.29195	0.000994958	0.00857146	Normal
354	ATXN7	639.967	-0.709936	0.132682	-5.35064	8.76449e-08	3.60889e-06	Normal
355	SLC25A28	390.096	-0.661535	0.171124	-3.86581	0.00011072	0.00147793	Normal
356	GFPT1	3898.26	-1.008	0.201005	-5.0148	5.3089e-07	1.7963e-05	Down
357	TNRC18	2510.93	-0.457336	0.0966263	-4.73304	2.21183e-06	5.72859e-05	Normal
358	IBSP	12.7752	7.21209	1.32335	5.44988	5.04039e-08	NA	Normal
359	NOG	156.012	-2.20332	0.460221	-4.78753	1.68844e-06	4.56266e-05	Down
360	CRIP2	550.123	-0.763847	0.169683	-4.5016	6.74436e-06	0.00014761	Normal
361	CTSS	706.362	-0.701457	0.146542	-4.78673	1.69523e-06	4.56586e-05	Normal
362	GALNT5	4629.84	0.807811	0.149795	5.39276	6.93831e-08	2.91625e-06	Normal
363	MAP7D1	2486.96	-0.496994	0.0912109	-5.44884	5.06986e-08	2.21524e-06	Normal
364	NAV1	4720.12	-0.471534	0.0824989	-5.71564	1.09292e-08	5.72229e-07	Normal
365	PTHLH	37.0507	-3.02537	0.608041	-4.97559	6.50482e-07	2.0848e-05	Down
366	STAG2	2571.49	-0.700391	0.125492	-5.58118	2.38898e-08	1.13165e-06	Normal
367	ACOT9	660.389	-0.605855	0.123523	-4.9048	9.35232e-07	2.805e-05	Normal
368	TMEM140	683.2	-0.760685	0.214823	-3.54099	0.000398632	0.00413155	Normal
369	UPP1	336.161	-0.943466	0.1768	-5.33636	9.48312e-08	3.8785e-06	Normal
370	KLHL15	344.28	-1.02176	0.196841	-5.19081	2.09387e-07	7.94818e-06	Down
371	CRKL	1174.78	-0.505764	0.119648	-4.22711	2.36713e-05	0.000422225	Normal
372	POMK	407.291	-0.879511	0.172307	-5.10432	3.31981e-07	1.19661e-05	Normal
373	ACER3	641.579	-0.597034	0.139293	-4.28618	1.81775e-05	0.000335565	Normal
374	MMP9	12.9326	7.23015	1.34862	5.36114	8.26993e-08	NA	Normal
375	PNPLA8	1018.03	-0.662735	0.117484	-5.64105	1.69014e-08	8.3456e-07	Normal
376	ANKRD52	2345.58	-0.593196	0.10465	-5.66835	1.44179e-08	7.20717e-07	Normal
377	RGS17	324.503	-1.08774	0.212791	-5.11179	3.19129e-07	1.16062e-05	Down
378	RUSC1	602.91	-0.668099	0.127307	-5.24794	1.53811e-07	6.04642e-06	Normal
379	SLC6A9	285.208	-0.882467	0.231901	-3.80535	0.000141601	0.00181437	Normal
380	PRKCA	1449.51	-0.663032	0.119141	-5.5651	2.62005e-08	1.23355e-06	Normal
381	SIPA1	236.028	-0.783103	0.17114	-4.57581	4.74384e-06	0.000108315	Normal
382	DGKI	307.341	-1.4904	0.31212	-4.77509	1.79623e-06	4.80591e-05	Down
383	CIAPIN1	320.564	-0.770144	0.158427	-4.86118	1.1669e-06	3.36682e-05	Normal
384	PTGS2	4280.74	-2.5854	0.500436	-5.16628	2.38793e-07	8.98025e-06	Down
385	HMGCS1	941.607	-0.822919	0.160724	-5.12008	3.05413e-07	1.1208e-05	Normal
386	WDFY2	816.815	-0.532548	0.114796	-4.63909	3.49946e-06	8.35127e-05	Normal
387	NTPCR	339.028	1.0075	0.162494	6.20021	5.63861e-10	3.95909e-08	Up
388	FYTTD1	2104.82	-0.440636	0.133064	-3.31147	0.000928078	0.00816303	Normal
389	EPHB2	316.025	-1.00353	0.204873	-4.8983	9.66707e-07	2.88516e-05	Down
390	SLC36A1	699.672	-1.13985	0.236519	-4.81929	1.4407e-06	4.02304e-05	Down
391	MYO1E	1949.68	-0.763618	0.146465	-5.21366	1.85149e-07	7.13205e-06	Normal
392	NUPR1	862.662	-0.629801	0.122563	-5.13859	2.76815e-07	1.02828e-05	Normal
393	SPAG9	4307.82	-0.910588	0.18508	-4.91996	8.65619e-07	2.63817e-05	Normal
394	TUBA1A	7198.4	-0.624069	0.136487	-4.57238	4.82221e-06	0.000109897	Normal
395	UBA6	2032.84	-0.70756	0.134905	-5.24489	1.56379e-07	6.12755e-06	Normal
396	RAB11FIP2	845.841	-0.609631	0.122791	-4.96477	6.8783e-07	2.19293e-05	Normal
397	APBA1	288.024	-1.14819	0.24389	-4.70782	2.50382e-06	6.28386e-05	Down
398	ILRUN	1997.28	-0.460006	0.149314	-3.08079	0.00206453	0.0151895	Normal
399	ANKIB1	2953.79	-0.417966	0.103373	-4.04327	5.27116e-05	0.000810961	Normal
400	FAM104A	479.834	-0.6741	0.137721	-4.89467	9.84708e-07	2.92998e-05	Normal
401	MET	3884.18	-1.1652	0.250709	-4.64765	3.35745e-06	8.05987e-05	Down
402	ZNF28	165.792	-1.14281	0.226271	-5.0506	4.4042e-07	1.52416e-05	Down
403	SAT1	1691.58	-2.41307	0.471242	-5.12065	3.04486e-07	1.12079e-05	Down
404	AFF1	1775.76	-0.421565	0.106898	-3.94361	8.02638e-05	0.00113765	Normal
405	GLIS3	520.791	-1.0011	0.20039	-4.99579	5.85949e-07	1.92365e-05	Down
406	WSB2	2628.74	-0.655535	0.140226	-4.67486	2.94147e-06	7.18915e-05	Normal
407	AMBRA1	550.497	-0.581897	0.140731	-4.13483	3.55215e-05	0.000587848	Normal
408	TUBB6	2912.84	-0.483617	0.120334	-4.01896	5.84564e-05	0.000880979	Normal
409	SESN2	539.904	-0.60274	0.125774	-4.79225	1.6492e-06	4.47163e-05	Normal
410	SIPA1L2	251.492	1.22594	0.17938	6.83431	8.23993e-12	8.29246e-10	Up
411	GNB4	2638.69	-0.623742	0.119806	-5.20625	1.92699e-07	7.36075e-06	Normal
412	PTPN21	940.38	-0.538195	0.111581	-4.82336	1.41162e-06	3.961e-05	Normal
413	CPEB4	1034.19	-1.05893	0.220931	-4.79303	1.64278e-06	4.46416e-05	Down
414	RALB	1687.42	-0.400799	0.115555	-3.46847	0.000523424	0.00511919	Normal
415	CLIC1	7165.87	-0.393302	0.09392	-4.18763	2.81885e-05	0.000486371	Normal
416	KRTAP2-3	173.561	-1.32363	0.323924	-4.08625	4.38409e-05	0.000698865	Down
417	LPIN2	1139.03	-0.532399	0.10085	-5.27914	1.2979e-07	5.18605e-06	Normal
418	FMNL2	1421.52	-0.892396	0.180437	-4.94574	7.5857e-07	2.37483e-05	Normal
419	C15orf48	118.907	-1.24217	0.256668	-4.83958	1.30115e-06	3.7276e-05	Down
420	KMT2D	2504.5	-0.54036	0.0964609	-5.60185	2.12076e-08	1.01023e-06	Normal
421	STMN1	2363.6	-0.505668	0.162566	-3.11055	0.00186742	0.0141419	Normal
422	HAS1	25.1689	-3.89225	0.82078	-4.74213	2.11481e-06	5.51257e-05	Down
423	NFIL3	1028.18	-0.828952	0.171346	-4.83788	1.31234e-06	3.75083e-05	Normal
424	PLEKHB2	3295.6	-0.727238	0.157127	-4.62836	3.68576e-06	8.69339e-05	Normal
425	DUSP6	2431.8	-1.00914	0.217297	-4.64404	3.41659e-06	8.17615e-05	Down
426	CTNND1	3227.77	-0.587971	0.129985	-4.52338	6.0861e-06	0.000134414	Normal
427	EXOC6B	1099.89	-0.764427	0.152685	-5.00655	5.54142e-07	1.84382e-05	Normal
428	FKBP7	669.601	0.871173	0.119219	7.30733	2.72501e-13	3.41244e-11	Normal
429	SH2B3	5148.8	-0.951741	0.201193	-4.73048	2.23993e-06	5.77672e-05	Normal
430	PHLDA2	402.447	-0.668139	0.141283	-4.72909	2.25533e-06	5.80414e-05	Normal
431	SLC4A2	2096.12	-0.562869	0.107968	-5.21327	1.85538e-07	7.13205e-06	Normal
432	GGA3	413.563	-0.61088	0.133647	-4.57085	4.85738e-06	0.000110492	Normal
433	ZNFX1	9205.42	-0.4825	0.166133	-2.9043	0.0036808	0.0234661	Normal
434	SLC7A5	1558.07	-1.13691	0.253234	-4.48956	7.13699e-06	0.000153984	Down
435	BLOC1S2	449.115	-0.659802	0.166655	-3.9591	7.52339e-05	0.00107767	Normal
436	SESTD1	732.443	-0.552841	0.112292	-4.92322	8.51299e-07	2.60472e-05	Normal
437	PRRG4	108.151	-1.24162	0.246963	-5.02755	4.96777e-07	1.69855e-05	Down
438	RNF7	560.978	-0.575914	0.149882	-3.84245	0.000121815	0.00159448	Normal
439	CARD6	144.797	-1.59975	0.344891	-4.63843	3.51063e-06	8.3615e-05	Down
440	PHLPP2	763.568	-0.69109	0.141956	-4.86834	1.12537e-06	3.26251e-05	Normal
441	PFKFB4	204.049	-0.947989	0.194694	-4.86911	1.12101e-06	3.25764e-05	Normal
442	KBTBD2	979.718	-0.812306	0.163077	-4.98111	6.32206e-07	2.04239e-05	Normal
443	ATP7A	465.563	-0.847341	0.172438	-4.91388	8.92906e-07	2.69804e-05	Normal
444	PTBP3	1278.81	-0.858309	0.179288	-4.78731	1.69029e-06	4.56266e-05	Normal
445	BICD2	799.417	0.863369	0.111415	7.74914	9.25184e-15	1.49843e-12	Normal
446	CDYL2	431.054	-0.846572	0.173226	-4.8871	1.0233e-06	3.02432e-05	Normal
447	SGK1	679.357	-0.770623	0.156639	-4.91974	8.66577e-07	2.63817e-05	Normal
448	SH3BP2	322.376	-0.739273	0.179229	-4.12473	3.71166e-05	0.000609264	Normal
449	GNPAT	757.469	-0.548401	0.115674	-4.74092	2.12752e-06	5.53382e-05	Normal
450	ABITRAM	192.501	-1.08622	0.225903	-4.80836	1.52173e-06	4.1769e-05	Down
451	TMEM50A	3954.62	-0.585069	0.12439	-4.70351	2.55728e-06	6.40479e-05	Normal
452	EIF2AK2	9093.58	-0.364523	0.110103	-3.31074	0.000930482	0.0081666	Normal
453	TRANK1	1402.5	-0.488352	0.158326	-3.08447	0.00203913	0.0150665	Normal
454	EOGT	670.376	-0.777653	0.156545	-4.96759	6.77895e-07	2.16695e-05	Normal
455	CASP7	598.014	0.88132	0.162155	5.43506	5.4779e-08	2.36797e-06	Normal
456	ASPHD2	137.038	-0.986253	0.223951	-4.40389	1.06329e-05	0.000212082	Normal
457	ZCRB1	459.4	-0.835132	0.174971	-4.77298	1.81517e-06	4.8459e-05	Normal
458	PPP1R15A	2342.87	-0.688828	0.143188	-4.81066	1.50433e-06	4.16157e-05	Normal
459	SMG7	1605.74	-0.701515	0.143129	-4.90126	9.52225e-07	2.84894e-05	Normal
460	PRKCD	522.067	-0.586513	0.139971	-4.19026	2.7864e-05	0.000481457	Normal
461	HSPA1A	2234.69	-0.596042	0.120849	-4.93211	8.13451e-07	2.51693e-05	Normal
462	ANKRD13D	222.004	-0.884439	0.18821	-4.69921	2.61164e-06	6.51408e-05	Normal
463	PDE4D	97.5641	-1.20218	0.246106	-4.88479	1.03537e-06	3.05258e-05	Down
464	SEC14L2	262.519	-1.48261	0.328043	-4.51955	6.19708e-06	0.000136369	Down
465	TNFSF13B	257.294	-1.29404	0.33188	-3.89912	9.65442e-05	0.00132511	Down
466	RGS2	135.805	-1.59262	0.34185	-4.65884	3.18e-06	7.67941e-05	Down
467	PRMT6	190.396	1.22176	0.178593	6.84104	7.86182e-12	8.025e-10	Up
468	EYA4	147.766	-1.13531	0.236041	-4.80979	1.51087e-06	4.16157e-05	Down
469	CEMIP2	1299.61	-0.606563	0.118812	-5.10524	3.30378e-07	1.19438e-05	Normal
470	LAMA1	447.249	-0.650087	0.136905	-4.74844	2.04993e-06	5.38973e-05	Normal
471	GNG5	1243.96	-0.557959	0.109227	-5.10827	3.25128e-07	1.1789e-05	Normal
472	SCUBE3	268.21	-1.64879	0.375753	-4.38796	1.14419e-05	0.00022636	Down
473	DNM1L	1592.89	-0.485554	0.110164	-4.40753	1.04554e-05	0.00020992	Normal
474	SOX9	211.384	-0.745916	0.172503	-4.32408	1.5317e-05	0.000289805	Normal
475	CLIC4	14133.4	-0.352228	0.10256	-3.43438	0.00059392	0.00571208	Normal
476	SPATA18	908.375	1.00613	0.206423	4.87414	1.09286e-06	3.18344e-05	Up
477	BVES	874.611	-0.687093	0.138775	-4.95113	7.37824e-07	2.33395e-05	Normal
478	HOXB2	271.872	-0.724033	0.160859	-4.50104	6.7622e-06	0.000147735	Normal
479	KCNJ15	338.262	-1.02589	0.220451	-4.65359	3.26209e-06	7.84645e-05	Down
480	CD274	281.798	-1.06772	0.22613	-4.72173	2.33851e-06	5.96761e-05	Down
481	FGD4	224.477	-0.821429	0.189478	-4.33523	1.4561e-05	0.0002781	Normal
482	NRG1	3067.07	-0.985045	0.235427	-4.18409	2.86314e-05	0.000491918	Normal
483	SH3GLB1	3018.16	-0.356646	0.103824	-3.4351	0.000592346	0.00570145	Normal
484	IL33	32.7299	-2.97234	0.645009	-4.60822	4.06135e-06	9.43219e-05	Down
485	ARHGEF40	2074.3	-0.3982	0.120705	-3.29894	0.000970505	0.00839653	Normal
486	EZR	1000.95	-0.467407	0.117606	-3.97434	7.05736e-05	0.00103036	Normal
487	THOC3	498.653	-0.841281	0.209439	-4.01683	5.8987e-05	0.00088568	Normal
488	ANKRD13A	2541.02	0.706599	0.129403	5.46044	4.74957e-08	2.10558e-06	Normal
489	CTSZ	3282.87	-0.407981	0.136909	-2.97994	0.00288303	0.0194665	Normal
490	KIAA1958	268.816	1.01277	0.158779	6.37851	1.78818e-10	1.43848e-08	Up
491	ASNS	311.763	-0.828268	0.18157	-4.56169	5.07446e-06	0.00011418	Normal
492	ASAP2	1297.84	-0.459517	0.152986	-3.00365	0.00266759	0.0182553	Normal
493	ZCCHC2	598.639	-0.648774	0.17848	-3.635	0.000277979	0.00313811	Normal
494	FLCN	693.744	-0.487197	0.119597	-4.07365	4.62812e-05	0.00073105	Normal
495	KDM3A	806.931	-0.583127	0.142913	-4.0803	4.49779e-05	0.000713247	Normal
496	GALNT6	801.163	-0.516299	0.116828	-4.4193	9.9023e-06	0.000201143	Normal
497	NYAP1	228.239	-0.855213	0.174195	-4.9095	9.13085e-07	2.74536e-05	Normal
498	COQ10B	669.518	-0.770995	0.160213	-4.81233	1.49182e-06	4.14672e-05	Normal
499	COL3A1	36005.7	1.02715	0.229022	4.48495	7.29314e-06	0.000156796	Up
500	SPTLC1	1760.38	-0.51961	0.104272	-4.98323	6.25305e-07	2.0309e-05	Normal
501	FOSL2	2476.1	-0.459844	0.0952246	-4.82905	1.37186e-06	3.87535e-05	Normal
502	CAPN1	2952.28	-0.372203	0.131295	-2.83486	0.00458453	0.0275548	Normal
503	HSPA4L	264.604	1.5853	0.316587	5.00747	5.51506e-07	1.84042e-05	Up
504	ZFYVE26	1447.57	-0.50136	0.116904	-4.28864	1.79772e-05	0.000332372	Normal
505	NEDD4L	315.929	-0.65382	0.147453	-4.4341	9.24557e-06	0.000190349	Normal
506	UBC	30115.5	-0.391984	0.10169	-3.85471	0.000115869	0.00152985	Normal
507	ARHGAP22	1564.54	-0.623638	0.13752	-4.53489	5.76343e-06	0.000128456	Normal
508	CCL5	259.71	-1.11429	0.276739	-4.0265	5.66137e-05	0.000857464	Down
509	ZFP36	1216.88	-0.423275	0.131366	-3.2221	0.00127254	0.0104443	Normal
510	STAT2	6060.11	-0.345963	0.13304	-2.60044	0.00931039	0.0456389	Normal
511	KAT5	375.292	-0.639266	0.140094	-4.56314	5.03946e-06	0.000113993	Normal
512	RNF213	19526.3	-0.587904	0.200253	-2.93581	0.00332677	0.021691	Normal
513	CLDN23	78.8591	-1.20366	0.251907	-4.77818	1.7689e-06	4.74323e-05	Down
514	SCYL2	2107.44	-0.633457	0.128891	-4.91468	8.89274e-07	2.69377e-05	Normal
515	PKD1	4135.12	-0.386237	0.131689	-2.93295	0.00335756	0.0218448	Normal
516	ANXA3	163.024	-1.0347	0.218694	-4.73127	2.23123e-06	5.76655e-05	Down
517	CAB39L	441.64	-0.73094	0.154136	-4.74219	2.11423e-06	5.51257e-05	Normal
518	COPRS	278.294	-0.825426	0.203416	-4.05783	4.95317e-05	0.000774339	Normal
519	ARL8B	2688.94	-0.548732	0.109925	-4.99186	5.97999e-07	1.95792e-05	Normal
520	MT2A	9743.81	-0.920681	0.21307	-4.32103	1.55305e-05	0.000292479	Normal
521	MFSD12	774.862	-0.639846	0.160553	-3.98527	6.74035e-05	0.000990025	Normal
522	GBP3	3132.37	-0.507096	0.177231	-2.86121	0.00422027	0.026009	Normal
523	ATP10A	1711.74	-0.407936	0.117843	-3.46168	0.00053681	0.00522068	Normal
524	PPIF	1696.73	-0.590947	0.168874	-3.49933	0.000466433	0.00468245	Normal
525	PPP3CA	1241.48	-0.809751	0.175556	-4.61249	3.97878e-06	9.25866e-05	Normal
526	CCDC71L	943.237	-0.808159	0.174316	-4.63616	3.54945e-06	8.40452e-05	Normal
527	SLC39A14	4146.58	-0.431681	0.10857	-3.97605	7.00684e-05	0.00102477	Normal
528	HMG20A	407.245	-0.606211	0.13928	-4.35247	1.34613e-05	0.000260373	Normal
529	CEACAM1	19.8545	-2.92895	0.620565	-4.71982	2.36059e-06	6.01133e-05	Down
530	CNIH3	1375.13	-0.641011	0.139415	-4.59787	4.26842e-06	9.85712e-05	Normal
531	FEM1B	1399.32	-0.622483	0.130471	-4.77106	1.83259e-06	4.87101e-05	Normal
532	SQOR	2070.24	-0.631428	0.143855	-4.38933	1.137e-05	0.000225305	Normal
533	TAP1	3378.47	-0.472834	0.174094	-2.71597	0.00660821	0.0359615	Normal
534	GNB5	471.709	-0.722336	0.153185	-4.71544	2.41193e-06	6.1244e-05	Normal
535	ZNF469	272.182	-0.703159	0.174092	-4.039	5.368e-05	0.000821928	Normal
536	PARP3	482.079	-0.724298	0.160041	-4.5257	6.01967e-06	0.000133189	Normal
537	HECA	774.552	-0.779147	0.166446	-4.68109	2.85353e-06	7.00238e-05	Normal
538	RNF19A	811.995	-0.541918	0.122079	-4.43908	9.03446e-06	0.000186953	Normal
539	RNF19B	252.201	-0.662981	0.17135	-3.86916	0.000109211	0.00145939	Normal
540	SPG7	761.244	-0.572052	0.119888	-4.77154	1.8282e-06	4.87e-05	Normal
541	TRPC4AP	1716.81	-0.501404	0.101597	-4.93523	8.00566e-07	2.49987e-05	Normal
542	SEC23A	6584.04	-0.576773	0.118671	-4.86026	1.17232e-06	3.37444e-05	Normal
543	C2CD4A	79.342	-4.28101	0.6593	-6.49326	8.40001e-11	7.4478e-09	Down
544	DNAJB11	1076.55	-0.518205	0.111098	-4.66441	3.09499e-06	7.51897e-05	Normal
545	PCSK1	26.4912	-2.78812	0.611094	-4.56251	5.05451e-06	0.000114121	Down
546	MYL12A	4364.52	-0.309581	0.119314	-2.59466	0.00946832	0.0462638	Normal
547	GRSF1	1426.19	-0.434798	0.100657	-4.3196	1.5631e-05	0.000293462	Normal
548	GCA	69.2374	-1.26709	0.271687	-4.66379	3.10433e-06	7.52661e-05	Down
549	KLF12	834.708	-0.703766	0.14987	-4.69583	2.65527e-06	6.56896e-05	Normal
550	SLC2A13	470.939	-1.13388	0.259404	-4.37111	1.23619e-05	0.000242193	Down
551	TNKS2	2110.37	-0.481924	0.0978151	-4.92689	8.35484e-07	2.56278e-05	Normal
552	CASP4	830.974	-0.545229	0.121211	-4.49817	6.854e-06	0.000149203	Normal
553	PAFAH1B1	2189.33	-0.38391	0.116894	-3.28426	0.00102251	0.00875294	Normal
554	ZDHHC18	503.005	0.928732	0.128575	7.22329	5.07444e-13	6.1029e-11	Normal
555	VAV3	141.38	-1.92414	0.456424	-4.21568	2.4903e-05	0.000440957	Down
556	BRI3	995.301	-0.538108	0.167945	-3.20407	0.00135501	0.010951	Normal
557	ATP6V1A	1932.61	-0.810434	0.181951	-4.45413	8.42332e-06	0.000177636	Normal
558	PIGK	1101.37	-0.468139	0.140603	-3.3295	0.000870025	0.00775932	Normal
559	DDX60	2797.85	-0.569353	0.123178	-4.6222	3.79687e-06	8.90358e-05	Normal
560	IL1B	238.089	-3.94845	0.886645	-4.45324	8.45828e-06	0.000178064	Down
561	NUP160	863.089	-0.595643	0.144557	-4.12046	3.78111e-05	0.000616978	Normal
562	PTPRM	1995.52	-0.424943	0.0959618	-4.42825	9.49987e-06	0.000194924	Normal
563	AGO2	1834.56	-0.584579	0.131664	-4.43995	8.99811e-06	0.000186519	Normal
564	CFLAR	2015.12	-0.40474	0.112173	-3.60818	0.000308347	0.00337736	Normal
565	FABP4	9.21602	6.7412	1.37269	4.91096	9.06331e-07	NA	Normal
566	MARCKS	2097.95	0.82947	0.17488	4.74307	2.10506e-06	5.51081e-05	Normal
567	SPRY2	1737.62	-0.827808	0.195587	-4.23244	2.31174e-05	0.00041417	Normal
568	TMEM154	282.295	-1.34767	0.318046	-4.23734	2.26187e-05	0.000405834	Down
569	RUNX1T1	539.311	0.921318	0.186781	4.9326	8.11419e-07	2.51693e-05	Normal
570	PSG2	301.737	1.14912	0.244866	4.69283	2.6945e-06	6.65245e-05	Up
571	DTX3L	5880.75	-0.379497	0.14798	-2.56452	0.0103319	0.0493516	Normal
572	ROR1	647.966	1.51633	0.538703	2.81478	0.00488108	0.0288029	Up
573	ZBTB10	299.702	-0.629838	0.15902	-3.96076	7.47117e-05	0.00107399	Normal
574	SLC16A4	399.231	-1.04064	0.2415	-4.30909	1.63928e-05	0.000304935	Down
575	PRR5L	153.221	-1.03786	0.230778	-4.4972	6.88528e-06	0.000149349	Down
576	SKIL	1244.87	-1.09764	0.262336	-4.18411	2.86285e-05	0.000491918	Down
577	TLR2	104.157	-1.53893	0.388234	-3.96392	7.37275e-05	0.0010611	Down
578	KATNAL1	962.691	-0.643418	0.154186	-4.17299	3.0063e-05	0.000510735	Normal
579	CTDSP1	963.158	-0.424671	0.120899	-3.51261	0.000443729	0.00452429	Normal
580	NBEAL2	125.302	-1.04032	0.224421	-4.63557	3.55956e-06	8.41207e-05	Down
581	SUCO	1511.36	-0.799179	0.184694	-4.32704	1.51127e-05	0.000286387	Normal
582	GNG11	1728.35	-0.672047	0.15223	-4.41468	1.01158e-05	0.000204455	Normal
583	COL5A2	8253.8	0.675775	0.119817	5.64005	1.70005e-08	8.36054e-07	Normal
584	JADE2	1298.55	-0.357927	0.116451	-3.07363	0.00211474	0.0154746	Normal
585	INHBA	945.939	-2.99306	0.647103	-4.62532	3.74021e-06	8.7877e-05	Down
586	AFAP1L1	238.505	-0.654691	0.17175	-3.81188	0.000137912	0.00177085	Normal
587	ACSL4	4808.17	-0.713516	0.165249	-4.31782	1.57578e-05	0.000294931	Normal
588	RAB27B	220.985	-1.4998	0.359398	-4.17309	3.0049e-05	0.000510735	Down
589	KDM5A	1335.05	-0.461023	0.102642	-4.49155	7.07067e-06	0.000152825	Normal
590	INSIG1	1493.73	-0.563824	0.117815	-4.78565	1.70431e-06	4.58014e-05	Normal
591	ZFYVE1	788.468	-0.422122	0.112328	-3.75794	0.000171319	0.002117	Normal
592	AP5B1	571.029	-0.985568	0.23111	-4.26449	2.00358e-05	0.000366529	Normal
593	RAI14	6382.97	-0.53989	0.138198	-3.90665	9.35836e-05	0.00129767	Normal
594	PLSCR1	3191.33	-0.535876	0.195836	-2.73635	0.00621242	0.0343792	Normal
595	FZD8	157.722	-1.73048	0.420245	-4.11779	3.82526e-05	0.000620366	Down
596	XAF1	3686.51	-0.404304	0.14383	-2.81099	0.00493896	0.0290385	Normal
597	GPAT3	147.898	-3.28024	0.515106	-6.36808	1.91403e-10	1.51959e-08	Down
598	TYMS	1391.5	1.00958	0.234286	4.30918	1.63861e-05	0.000304935	Up
599	RAP2A	928.624	-0.587966	0.144015	-4.08267	4.45206e-05	0.000707842	Normal
600	GNA13	2021.27	-0.459474	0.106034	-4.33329	1.46898e-05	0.000280121	Normal
601	SMURF1	903.642	-0.468395	0.115458	-4.05685	4.97382e-05	0.000776567	Normal
602	BGLAP	8.47853	6.62162	1.37389	4.81961	1.43836e-06	NA	Normal
603	TUFT1	48.0694	1.89886	0.347866	5.45861	4.79867e-08	2.11193e-06	Up
604	HOOK3	1459.93	-0.562814	0.122608	-4.59037	4.42456e-06	0.000101705	Normal
605	HMGN2	2746.09	0.786508	0.168139	4.67774	2.90057e-06	7.10348e-05	Normal
606	CHMP1B	1062.88	-0.925176	0.219669	-4.21168	2.53484e-05	0.000446242	Normal
607	SREK1IP1	603.81	-0.589844	0.126288	-4.67062	3.00296e-06	7.32468e-05	Normal
608	GARRE1	476.103	-0.728903	0.163433	-4.45996	8.19764e-06	0.000173781	Normal
609	CLDN12	1177.85	-0.72054	0.165598	-4.35114	1.35433e-05	0.000261542	Normal
610	VPS51	334.195	-0.654799	0.15538	-4.21419	2.5068e-05	0.000442588	Normal
611	CALM2	6676.37	-0.361391	0.0977514	-3.69705	0.000218123	0.00257237	Normal
612	ACTR1A	2370.83	-0.394161	0.101625	-3.87859	0.000105065	0.00141488	Normal
613	MBOAT1	127.517	-1.214	0.293074	-4.14229	3.43861e-05	0.000573747	Down
614	NHERF1	514.689	-0.570647	0.127915	-4.46114	8.15234e-06	0.000173633	Normal
615	FBH1	1046.54	-0.479642	0.114819	-4.17738	2.94881e-05	0.000503787	Normal
616	DLX2	48.6325	-3.09101	0.76451	-4.04313	5.27422e-05	0.000810961	Down
617	LRRC57	299.846	-0.634526	0.168376	-3.76851	0.000164223	0.00205017	Normal
618	LYN	220.669	-0.717125	0.173995	-4.12152	3.7638e-05	0.000615329	Normal
619	ELN	274.408	1.54976	0.341167	4.54252	5.55855e-06	0.000124346	Up
620	TBC1D2B	1282.33	-0.648391	0.21236	-3.05327	0.00226365	0.0161745	Normal
621	KLF13	1011.6	-0.719955	0.165355	-4.35399	1.33683e-05	0.0002594	Normal
622	RAPH1	1137.63	-0.624052	0.149296	-4.17996	2.91564e-05	0.000498821	Normal
623	DIAPH1	2717.24	-0.564161	0.123007	-4.58643	4.50885e-06	0.000103338	Normal
624	UTP25	816.366	-0.676771	0.150617	-4.49332	7.01198e-06	0.000151826	Normal
625	MTSS1	98.7197	-1.286	0.302037	-4.25777	2.06473e-05	0.00037658	Down
626	TGIF1	1164.5	-0.64034	0.150547	-4.25343	2.1052e-05	0.00038224	Normal
627	CYTH1	360.298	-0.614993	0.181463	-3.38907	0.000701289	0.0065477	Normal
628	OPTN	4013.76	-0.441679	0.168625	-2.6193	0.00881093	0.0441528	Normal
629	MTA2	1070.9	-0.462122	0.104822	-4.40862	1.04033e-05	0.000209492	Normal
630	SLC3A2	1997.41	-0.795614	0.197994	-4.01838	5.86001e-05	0.000882052	Normal
631	RBMS2	1787.94	-0.385804	0.115286	-3.34649	0.000818407	0.0074188	Normal
632	RET	54.5007	-1.63185	0.41257	-3.95532	7.64338e-05	0.00108844	Down
633	B3GALNT1	529.021	-0.675215	0.182787	-3.694	0.00022075	0.00260083	Normal
634	MED28	600.136	-0.687394	0.15876	-4.32978	1.4926e-05	0.000283735	Normal
635	PHC2	2051.75	-0.606757	0.140479	-4.31921	1.56588e-05	0.00029353	Normal
636	GFPT2	710.332	-0.589953	0.131136	-4.49879	6.83405e-06	0.000149036	Normal
637	SDF2	459.864	-0.518339	0.134895	-3.84253	0.000121772	0.00159448	Normal
638	IL11	408.672	-2.56831	0.580813	-4.42191	9.783e-06	0.000199386	Down
639	KDM5B	1703.59	-0.510492	0.112563	-4.53516	5.75606e-06	0.000128456	Normal
640	RBM18	552.413	-0.515294	0.124459	-4.14029	3.46874e-05	0.000577981	Normal
641	FNIP1	1569.72	-0.451608	0.0973876	-4.63723	3.53118e-06	8.39398e-05	Normal
642	HMGXB3	1184.88	-0.612507	0.139727	-4.38359	1.16738e-05	0.000230198	Normal
643	VGLL3	5500.84	1.01128	0.243634	4.15082	3.31282e-05	0.000556581	Up
644	PRELID1	1254.96	-0.447352	0.10154	-4.40566	1.05464e-05	0.000211049	Normal
645	ABCA1	1765.02	-0.522943	0.153667	-3.40309	0.000666295	0.00626431	Normal
646	SERPINB1	477.486	-0.512531	0.138036	-3.71304	0.000204787	0.00246536	Normal
647	TNFAIP3	1170.72	-0.603547	0.188036	-3.20975	0.00132851	0.010787	Normal
648	CNOT8	830.376	-0.510883	0.114501	-4.46182	8.12676e-06	0.00017349	Normal
649	NOD2	33.9935	-1.79106	0.414573	-4.32025	1.55854e-05	0.000293059	Down
650	SEC14L1	2048.73	-0.390703	0.0921155	-4.24144	2.22087e-05	0.000399067	Normal
651	TNFRSF10A	282.531	-0.71347	0.169002	-4.22166	2.42512e-05	0.000430671	Normal
652	APPBP2	1164.13	-0.568682	0.129002	-4.40833	1.04168e-05	0.000209492	Normal
653	KDM2B	380.662	0.894572	0.167188	5.35071	8.76118e-08	3.60889e-06	Normal
654	MED13	2081.21	-0.463571	0.0998243	-4.64387	3.41935e-06	8.17615e-05	Normal
655	SCAMP1	1703.68	-0.437531	0.102904	-4.25182	2.12043e-05	0.000383857	Normal
656	FAM174B	45.1268	-1.55338	0.348351	-4.45924	8.22522e-06	0.000174062	Down
657	DAAM1	180.021	-0.740439	0.179651	-4.12154	3.76355e-05	0.000615329	Normal
658	DNAJA1	3977.24	-0.42015	0.108438	-3.87457	0.000106815	0.0014321	Normal
659	PLAU	3412.4	-0.917092	0.234868	-3.90471	9.43371e-05	0.00130461	Normal
660	PLEK2	97.2799	-1.9542	0.490207	-3.98648	6.70605e-05	0.000988211	Down
661	TJP1	2390.83	-0.341268	0.0897421	-3.80276	0.000143091	0.00182742	Normal
662	KLHL21	1824.97	-0.572696	0.144393	-3.96624	7.30149e-05	0.00105459	Normal
663	TBCB	692.977	-0.539693	0.145617	-3.70625	0.00021035	0.00250748	Normal
664	DNM2	1567.27	-0.48212	0.115179	-4.18583	2.84131e-05	0.000489552	Normal
665	MLLT6	649.466	-0.543169	0.16452	-3.30154	0.000961564	0.00835418	Normal
666	RIPK2	687.465	-0.617532	0.14596	-4.23083	2.32832e-05	0.000415913	Normal
667	MPV17	411.411	-0.775116	0.235919	-3.28552	0.00101793	0.008726	Normal
668	ERC1	2252.36	-0.379397	0.097126	-3.90624	9.37447e-05	0.00129842	Normal
669	RAP1GDS1	1181.33	-0.365248	0.104528	-3.49427	0.000475363	0.00476029	Normal
670	SLC25A33	130.149	-0.850649	0.21395	-3.97592	7.01064e-05	0.00102477	Normal
671	CDO1	77.6603	-1.38255	0.329602	-4.1946	2.73354e-05	0.000475026	Down
672	LPXN	2536.04	-0.618152	0.150428	-4.1093	3.96857e-05	0.000640188	Normal
673	H2BC21	758.643	-0.802212	0.205305	-3.90741	9.32909e-05	0.00129509	Normal
674	ACTR2	7262.27	-0.335837	0.0832747	-4.03288	5.50964e-05	0.000837948	Normal
675	PTGR3	481.415	0.872977	0.156425	5.58079	2.39428e-08	1.13165e-06	Normal
676	RAB15	151.963	-0.980502	0.253165	-3.87297	0.000107516	0.0014399	Normal
677	CTNNA1	7530.06	-0.326896	0.0842491	-3.88011	0.000104409	0.00140917	Normal
678	RUBCN	597.889	-0.469034	0.120898	-3.8796	0.00010463	0.00141059	Normal
679	KLHL24	600.242	-1.00782	0.250447	-4.02407	5.72002e-05	0.000864193	Down
680	CAST	5655.99	-0.345963	0.125291	-2.76127	0.00575771	0.03256	Normal
681	PTPRA	1680.11	-0.3458	0.102632	-3.36932	0.00075353	0.00691846	Normal
682	ENTPD7	906.506	-0.68555	0.173969	-3.94065	8.1262e-05	0.00114911	Normal
683	IDS	2184	-0.46344	0.101595	-4.56162	5.07594e-06	0.00011418	Normal
684	JCAD	5292.81	-0.541671	0.166272	-3.25775	0.00112301	0.00942722	Normal
685	BAZ2A	2884.02	-0.398051	0.0885002	-4.49774	6.8678e-06	0.000149236	Normal
686	FDXR	197.433	1.23997	0.256081	4.8421	1.28473e-06	3.68928e-05	Up
687	GMFB	3262.09	-0.45899	0.104192	-4.40521	1.0568e-05	0.000211135	Normal
688	RUNX3	576.945	-0.446783	0.154317	-2.89523	0.00378878	0.02397	Normal
689	HOMER1	201.678	-1.00999	0.240626	-4.19735	2.70056e-05	0.000469968	Down
690	HAUS2	406.887	-0.570388	0.134188	-4.25066	2.13142e-05	0.000384702	Normal
691	SLC17A5	1884.63	-0.676205	0.166461	-4.06223	4.86057e-05	0.000763795	Normal
692	NUMB	2667.72	-0.711389	0.172801	-4.11682	3.84142e-05	0.000621327	Normal
693	DDIT4	379.146	-0.747603	0.180441	-4.14319	3.42504e-05	0.00057227	Normal
694	CSF3	69.5638	-1.9331	0.484387	-3.99081	6.58484e-05	0.000971883	Down
695	PLEKHO1	700.649	-0.574691	0.133967	-4.28979	1.78842e-05	0.000331158	Normal
696	FAM107B	297.298	-1.0157	0.26028	-3.90234	9.52653e-05	0.00131328	Down
697	NQO1	8612.67	-0.338073	0.109277	-3.09371	0.00197669	0.0147215	Normal
698	DHFR	1070.57	0.909269	0.204507	4.44614	8.74256e-06	0.000183096	Normal
699	GPATCH2L	963.227	-0.765842	0.186998	-4.09544	4.21362e-05	0.000674346	Normal
700	FOXO1	163.547	-1.33992	0.337793	-3.96669	7.28772e-05	0.00105386	Down
701	CMYA5	502.918	-0.911775	0.225427	-4.04467	5.23979e-05	0.000807712	Normal
702	CEP170	6375.37	-0.718549	0.185284	-3.8781	0.000105277	0.00141617	Normal
703	USP28	818.796	-0.440408	0.130701	-3.36957	0.000752855	0.00691846	Normal
704	GNAI1	352.834	-0.639665	0.150659	-4.24578	2.17838e-05	0.000392593	Normal
705	FRMD8	568.307	-0.581485	0.135509	-4.29112	1.77771e-05	0.000329677	Normal
706	GBA2	508.418	-0.599241	0.14886	-4.02555	5.68435e-05	0.000859873	Normal
707	SOD2	27820.5	-0.587444	0.191289	-3.07098	0.00213358	0.0155562	Normal
708	ARNT	928.18	-0.563043	0.134078	-4.19936	2.67672e-05	0.000466487	Normal
709	SLC38A2	21029.9	-0.71018	0.176867	-4.01533	5.93631e-05	0.000890227	Normal
710	MICB	272.73	-0.6017	0.193169	-3.11489	0.00184012	0.0139944	Normal
711	SOCS5	3384.67	-0.353356	0.135509	-2.60762	0.00911745	0.0449999	Normal
712	CYB5RL	119.654	1.25135	0.224905	5.5639	2.63805e-08	1.23723e-06	Up
713	XIAP	1256.93	-0.640679	0.153767	-4.16657	3.09214e-05	0.000523123	Normal
714	AKR1C1	5496.02	-0.715102	0.188535	-3.79294	0.000148877	0.00188573	Normal
715	MCTP2	318.328	-0.822304	0.198912	-4.13401	3.56494e-05	0.000589161	Normal
716	SLC19A2	288.118	-0.887171	0.215323	-4.12019	3.78562e-05	0.000616978	Normal
717	WDFY3	2542.92	-0.397218	0.0899706	-4.41497	1.01024e-05	0.000204455	Normal
718	ZNF503	549.503	-0.883413	0.224521	-3.93466	8.33155e-05	0.00117214	Normal
719	PRELID3B	562.162	-0.589262	0.155466	-3.79029	0.000150473	0.00189803	Normal
720	SLC1A5	2583.84	-0.38022	0.131125	-2.89967	0.00373559	0.0237199	Normal
721	PIMREG	228.955	1.15269	0.249463	4.62069	3.82474e-06	8.95165e-05	Up
722	C11orf98	173.989	-1.08576	0.272539	-3.98389	6.77956e-05	0.000994582	Down
723	CLIP2	2029.63	-0.324526	0.122285	-2.65385	0.00795787	0.0409421	Normal
724	PI4K2A	1563.58	-0.458391	0.137893	-3.32425	0.000886564	0.00787214	Normal
725	DGKH	606.677	-0.538126	0.125643	-4.28298	1.84407e-05	0.000339393	Normal
726	ATF3	165.54	-0.883838	0.22873	-3.86412	0.000111492	0.00148496	Normal
727	DZIP3	318.383	1.08538	0.188005	5.77314	7.78068e-09	4.21928e-07	Up
728	TRIM47	343.701	-0.7356	0.236986	-3.10397	0.00190939	0.0143701	Normal
729	IRF9	1186.23	-0.351771	0.122564	-2.87011	0.00410331	0.0255212	Normal
730	ACP7	31.9933	-1.82128	0.428417	-4.25118	2.12647e-05	0.000384379	Down
731	MAFG	839.879	-0.617403	0.155083	-3.9811	6.8596e-05	0.00100511	Normal
732	SRD5A1	392.819	-0.780801	0.195223	-3.99953	6.34673e-05	0.000945935	Normal
733	IFITM10	43.5275	-2.41516	0.617702	-3.90992	9.23276e-05	0.00128465	Down
734	MED25	704.276	-0.450812	0.15268	-2.95265	0.00315055	0.0208578	Normal
735	SLC35F2	407.484	-0.842777	0.206861	-4.07413	4.61875e-05	0.00073052	Normal
736	RANBP10	350.292	-0.531112	0.141493	-3.75363	0.000174293	0.00214719	Normal
737	IRS2	760.977	-0.709333	0.18458	-3.84296	0.00012156	0.00159448	Normal
738	PBXIP1	623.651	-0.602094	0.148949	-4.04229	5.29311e-05	0.000812836	Normal
739	SLC25A24	1720.12	-0.602268	0.155061	-3.88407	0.00010272	0.00139257	Normal
740	DDX52	1048.9	-0.461853	0.113769	-4.05956	4.91656e-05	0.000769607	Normal
741	HSD17B11	639.883	-0.556995	0.138154	-4.03169	5.5378e-05	0.000840845	Normal
742	CMTM6	1802.67	-0.612517	0.148073	-4.13658	3.52523e-05	0.000584985	Normal
743	SPRING1	963.275	-0.477538	0.131221	-3.6392	0.000273487	0.00309315	Normal
744	NHS	389.008	-0.472955	0.151668	-3.11835	0.00181864	0.0138937	Normal
745	NEU1	1294.07	-0.474355	0.119869	-3.95727	7.58116e-05	0.00108309	Normal
746	ZBTB21	844.787	-0.566419	0.133206	-4.2522	2.11679e-05	0.000383771	Normal
747	PLSCR4	911.615	-0.400263	0.108099	-3.70274	0.00021328	0.00253743	Normal
748	JARID2	539.881	-0.897117	0.230005	-3.90043	9.60219e-05	0.00131943	Normal
749	IL7R	1387.7	-0.909398	0.242879	-3.74424	0.000180937	0.00222229	Normal
750	FBXL20	341.455	-0.726816	0.176079	-4.12778	3.66278e-05	0.00060287	Normal
751	PLP2	2073.08	-0.378718	0.090742	-4.17357	2.99864e-05	0.000510735	Normal
752	LDAF1	384.281	-0.702277	0.23828	-2.94728	0.00320584	0.021095	Normal
753	TWF2	704.058	-0.469345	0.13371	-3.51018	0.000447802	0.00455221	Normal
754	KCTD9	1654.36	-0.40198	0.106697	-3.7675	0.00016489	0.00205639	Normal
755	ACVRL1	841.174	-0.397897	0.148974	-2.67091	0.00756458	0.0394364	Normal
756	ERN1	511.423	-0.798379	0.208216	-3.83437	0.000125887	0.0016372	Normal
757	DNAJC15	525.994	-0.480043	0.148245	-3.23818	0.00120296	0.00999475	Normal
758	HLA-DPA1	44.3487	-1.48329	0.376862	-3.93591	8.28818e-05	0.00116794	Down
759	FBXL3	1139.36	-0.368735	0.105762	-3.48648	0.000489423	0.00486101	Normal
760	DEDD	452.36	-0.43956	0.153424	-2.865	0.00417012	0.0258252	Normal
761	TMED5	4323.18	-0.511294	0.123709	-4.13304	3.57996e-05	0.000590839	Normal
762	LMOD1	101.678	1.78372	0.42541	4.19294	2.75363e-05	0.000477833	Up
763	ARL8A	468.383	-0.484584	0.143815	-3.3695	0.00075306	0.00691846	Normal
764	TRAF1	183.707	-0.815085	0.205829	-3.96001	7.49458e-05	0.00107608	Normal
765	CHIC1	491.43	-0.704878	0.175455	-4.01742	5.88382e-05	0.00088454	Normal
766	ALPK2	1395.01	0.730264	0.15188	4.80815	1.52331e-06	4.1769e-05	Normal
767	HINFP	148.964	-0.771726	0.203103	-3.79967	0.000144888	0.00184481	Normal
768	PDLIM5	1341.49	-0.726941	0.186294	-3.90211	9.53576e-05	0.00131328	Normal
769	TRIM23	490.133	-0.634073	0.152875	-4.14767	3.35879e-05	0.000562748	Normal
770	SPHK1	909.579	-0.765337	0.19708	-3.88338	0.000103014	0.00139499	Normal
771	BAZ1B	3133.13	-0.331381	0.0973232	-3.40495	0.000661759	0.00623614	Normal
772	TLR3	921.22	-0.747094	0.259339	-2.88076	0.00396712	0.0249294	Normal
773	APPL2	2426.65	0.646629	0.128798	5.02047	5.15458e-07	1.75386e-05	Normal
774	TMEM87A	1031.46	-0.640106	0.164734	-3.88569	0.000102038	0.00138642	Normal
775	PLEKHA2	225.204	-0.601834	0.173831	-3.46218	0.000535813	0.00521516	Normal
776	ABL2	4067.71	-0.369038	0.112426	-3.28249	0.00102894	0.00878942	Normal
777	RPS6KC1	960.953	-0.509527	0.120937	-4.21317	2.51808e-05	0.000443936	Normal
778	STMN2	1530.03	-0.754261	0.206229	-3.65739	0.000254796	0.00292443	Normal
779	TMEM167A	2004.08	-0.468955	0.111273	-4.21445	2.50384e-05	0.000442588	Normal
780	ZSWIM6	387.077	-0.648181	0.162639	-3.9854	6.7367e-05	0.000990025	Normal
781	RB1CC1	2080.85	-0.593713	0.148	-4.01156	6.03176e-05	0.000903426	Normal
782	CDK2AP1	3680.58	-0.336458	0.126427	-2.66129	0.00778424	0.040278	Normal
783	SLC46A3	127.342	1.19465	0.221399	5.39588	6.81873e-08	2.87594e-06	Up
784	BCL2L11	63.0679	-1.38513	0.341653	-4.05421	5.0305e-05	0.000783403	Down
785	RMND5A	576.497	-0.553477	0.136637	-4.05072	5.106e-05	0.000794142	Normal
786	ERLIN1	1729.57	0.687124	0.117263	5.85969	4.63741e-09	2.64463e-07	Normal
787	NAB1	981.895	-0.465544	0.11307	-4.11732	3.83299e-05	0.00062079	Normal
788	TRIM25	5140.35	-0.344664	0.112386	-3.06678	0.00216375	0.015729	Normal
789	GRPEL1	394.18	-0.598062	0.180614	-3.31127	0.000928732	0.00816303	Normal
790	PSMC3	1079.48	-0.526856	0.141561	-3.72175	0.000197844	0.00239364	Normal
791	ARSD	572.465	-0.47526	0.128417	-3.70093	0.000214813	0.00254569	Normal
792	ZBTB20	1343.24	-0.625239	0.158271	-3.95043	7.8011e-05	0.0011083	Normal
793	SLC35D1	700.115	-0.549316	0.134098	-4.09637	4.19671e-05	0.000672525	Normal
794	ARHGEF2	1691.71	-0.335764	0.117801	-2.85026	0.0043683	0.0266776	Normal
795	RAB28	184.78	-0.786365	0.196716	-3.99747	6.40219e-05	0.000951605	Normal
796	SIN3B	855.278	-0.486672	0.132573	-3.67096	0.000241639	0.0028088	Normal
797	HIVEP1	844.825	-0.378529	0.11804	-3.20679	0.00134224	0.0108695	Normal
798	B4GALT4	430.915	-0.497374	0.135703	-3.66517	0.00024717	0.00286213	Normal
799	VLDLR	131.273	-0.964566	0.23911	-4.03399	5.48379e-05	0.000835778	Normal
800	SERTAD2	1642.5	-0.352909	0.0932017	-3.7865	0.000152781	0.00192514	Normal
801	DDX3X	10885.4	-0.605538	0.157611	-3.84198	0.000122047	0.0015958	Normal
802	SPIRE1	769.115	-0.507148	0.123778	-4.09725	4.18094e-05	0.000670884	Normal
803	PLCD1	453.089	-0.603439	0.169728	-3.55532	0.000377518	0.00397375	Normal
804	DCP1A	842.878	-0.450249	0.110537	-4.07329	4.63532e-05	0.000731237	Normal
805	IRF4	9.04195	-5.54921	1.39062	-3.99047	6.59438e-05	NA	Normal
806	SGPL1	513.622	-0.799827	0.207985	-3.84559	0.000120262	0.00157926	Normal
807	ZDHHC16	595.572	0.787457	0.1602	4.91547	8.85714e-07	2.68969e-05	Normal
808	PXN	3244.92	-0.597956	0.154926	-3.85961	0.000113568	0.00150601	Normal
809	KCNT2	105.034	-1.04345	0.271827	-3.83867	0.000123702	0.00161224	Down
810	KPNA4	2859.41	-0.343636	0.0876402	-3.92099	8.81874e-05	0.00123412	Normal
811	GTF2B	421.411	-0.549973	0.143835	-3.82363	0.000131501	0.00170112	Normal
812	CRIPT	258.256	-0.687826	0.18402	-3.73778	0.000185652	0.00226417	Normal
813	BAMBI	72.4635	-1.98319	0.536311	-3.69783	0.000217448	0.00256939	Down
814	IGFBP6	1089.09	-1.00039	0.279605	-3.57788	0.000346393	0.00371371	Down
815	GPBP1	1332.74	-0.368749	0.120395	-3.06283	0.00219258	0.0158625	Normal
816	NFKBIA	919.811	-0.523837	0.136165	-3.84709	0.000119531	0.00157137	Normal
817	WWC2	1484.85	-0.354735	0.103021	-3.44332	0.000574621	0.00556613	Normal
818	MID2	255.137	-0.782336	0.200366	-3.90454	9.44061e-05	0.00130461	Normal
819	BIRC3	778.364	-0.416539	0.15821	-2.63282	0.00846792	0.0429836	Normal
820	MSX1	674.033	-0.525999	0.169433	-3.10447	0.0019062	0.014355	Normal
821	CLIC6	20.5417	-2.45229	0.611967	-4.00722	6.14364e-05	0.000919049	Down
822	NHERF2	1090.19	-0.590124	0.162128	-3.63986	0.000272782	0.00309315	Normal
823	HDAC4	262.646	-0.780684	0.196537	-3.97219	7.12151e-05	0.00103847	Normal
824	TESK1	346.476	-0.560553	0.164765	-3.40213	0.00066862	0.0062813	Normal
825	ANKFN1	58.3481	2.55911	0.65328	3.91732	8.95382e-05	0.0012487	Up
826	ADCY7	1485.38	-0.294625	0.117396	-2.50968	0.0120842	0.0552451	Normal
827	LUZP1	1683.69	-0.316591	0.0992665	-3.1893	0.00142617	0.0114124	Normal
828	NOP9	723.228	-0.41587	0.115311	-3.6065	0.000310359	0.00339022	Normal
829	PPP1R26	234.55	-0.657559	0.172292	-3.81655	0.000135332	0.00174139	Normal
830	SLC35G2	298.355	-0.832546	0.223389	-3.72689	0.000193857	0.00235479	Normal
831	SLC25A22	428.715	-0.541133	0.137376	-3.93906	8.18e-05	0.00115538	Normal
832	NPC1	2375.86	-0.832771	0.230338	-3.61543	0.000299853	0.00331401	Normal
833	DICER1	1911.51	-0.435216	0.107919	-4.03279	5.51182e-05	0.000837948	Normal
834	AJUBA	307.804	-0.526503	0.155639	-3.38283	0.00071742	0.00666246	Normal
835	SHOC2	1585.27	-0.398517	0.0967658	-4.11836	3.81573e-05	0.000619649	Normal
836	IFFO2	296.576	-0.712434	0.199259	-3.57542	0.000349664	0.00373888	Normal
837	PNRC2	2128.69	-0.336767	0.0910831	-3.69736	0.000217855	0.00257171	Normal
838	METRNL	582.988	-0.464343	0.17024	-2.72758	0.00638012	0.0351194	Normal
839	CTSL	8839.51	-0.765785	0.212	-3.61219	0.000303622	0.00334094	Normal
840	ADAR	11786.7	-0.250477	0.122853	-2.03883	0.0414665	0.136318	Normal
841	KIF20B	733.63	0.839899	0.167584	5.0118	5.39246e-07	1.81447e-05	Normal
842	ST3GAL1	1187.77	-0.841833	0.230981	-3.6446	0.000267805	0.00304876	Normal
843	TEP1	927.84	-0.472951	0.116865	-4.04698	5.18837e-05	0.000803866	Normal
844	NF2	1946.36	0.717383	0.173465	4.13559	3.54039e-05	0.0005867	Normal
845	STK3	480.477	-0.434513	0.143745	-3.0228	0.00250447	0.0174224	Normal
846	LAMC3	47.0686	-2.77912	0.770167	-3.60846	0.000308014	0.00337676	Down
847	PPP2CB	1718.84	-0.318083	0.102944	-3.08987	0.00200242	0.0148767	Normal
848	TCIRG1	1148.83	-0.68438	0.195049	-3.50877	0.000450189	0.00456084	Normal
849	RALGAPA1	650.408	-0.449768	0.127832	-3.51842	0.000434127	0.00443883	Normal
850	APOBEC3G	183.359	-0.896368	0.294813	-3.04046	0.00236215	0.0167111	Normal
851	TMEM106A	341.092	-1.03254	0.28943	-3.5675	0.000360409	0.00382683	Down
852	BUB3	1539.8	-0.349747	0.104893	-3.33431	0.000855108	0.00766568	Normal
853	DHX15	2514.8	-0.307601	0.110834	-2.77533	0.00551458	0.0315672	Normal
854	CSTB	907.378	-0.392565	0.112588	-3.48673	0.000488957	0.00486036	Normal
855	UBR4	8241.87	-0.489644	0.124914	-3.91984	8.86085e-05	0.00123858	Normal
856	EIF2B5	549.728	-0.51997	0.146591	-3.54708	0.000389531	0.00406847	Normal
857	C11orf24	981.122	-0.335253	0.126004	-2.66066	0.00779869	0.0403037	Normal
858	GPD2	1224.48	-0.425498	0.133936	-3.17686	0.00148879	0.0118124	Normal
859	LMCD1	180.412	1.27007	0.314391	4.0398	5.34979e-05	0.000820504	Up
860	POMP	961.257	-0.501429	0.133259	-3.76282	0.000168006	0.00208454	Normal
861	PHLDB1	1683.89	-0.701257	0.190534	-3.68049	0.000232786	0.00271629	Normal
862	FBLIM1	1079.44	-0.507561	0.139192	-3.64649	0.000265848	0.00303501	Normal
863	TRIR	692.89	-0.504815	0.166386	-3.03399	0.00241343	0.0169849	Normal
864	NUFIP2	2910.79	-0.381167	0.0929395	-4.10124	4.10945e-05	0.00066116	Normal
865	OGA	2843	-0.424284	0.109425	-3.8774	0.00010558	0.00141867	Normal
866	SSTR1	352.986	0.903291	0.206376	4.37693	1.20363e-05	0.000236195	Normal
867	TRAF6	315.55	-0.660594	0.166395	-3.97003	7.18639e-05	0.00104611	Normal
868	ATP6V0D1	1484.04	-0.36795	0.103022	-3.57158	0.000354839	0.00377759	Normal
869	ARID4B	1100.76	-0.483027	0.121722	-3.9683	7.2388e-05	0.00104986	Normal
870	TAB3	827.455	-0.467334	0.125766	-3.71591	0.000202477	0.00243997	Normal
871	WDR81	801.959	-0.351213	0.14094	-2.49194	0.0127047	0.0572204	Normal
872	NKD1	33.5264	-2.41921	0.64924	-3.72622	0.00019437	0.00235562	Down
873	STXBP1	972.997	-0.518024	0.130881	-3.95798	7.55876e-05	0.00108146	Normal
874	UBN2	565.809	-0.710345	0.188376	-3.77089	0.000162667	0.00203913	Normal
875	MSANTD3-TMEFF1	258.849	-0.666729	0.190975	-3.49119	0.000480879	0.0047997	Normal
876	SGTB	1111.42	-0.600853	0.157269	-3.82054	0.000133157	0.00171705	Normal
877	ETFDH	500.844	-0.396295	0.12979	-3.05336	0.00226295	0.0161745	Normal
878	ACTR3	8039.6	-0.336661	0.0830376	-4.05432	5.02814e-05	0.000783403	Normal
879	KIAA1549L	979.171	-0.77912	0.214566	-3.63115	0.00028216	0.00317635	Normal
880	PTPRB	60.0532	-1.43276	0.371741	-3.85418	0.000116117	0.00153146	Down
881	CTTN	4429.69	-0.284907	0.109941	-2.59146	0.00955685	0.0466213	Normal
882	TXN	1929.58	-0.387116	0.11717	-3.30387	0.000953592	0.00830676	Normal
883	KIF26B	276.205	1.14693	0.284735	4.02805	5.62425e-05	0.000852906	Up
884	DDB2	517.782	0.996673	0.227465	4.38166	1.17777e-05	0.000231871	Normal
885	TNFAIP2	570.784	-0.528865	0.195658	-2.70301	0.00687153	0.0368677	Normal
886	APOL2	1239.45	-0.419414	0.180594	-2.32241	0.0202109	0.0812871	Normal
887	LRP10	9751.25	-0.362962	0.121567	-2.9857	0.00282934	0.0191786	Normal
888	DHPS	318.05	-0.584492	0.173681	-3.36533	0.000764534	0.0069897	Normal
889	MX2	6126.95	-0.556624	0.222893	-2.49727	0.0125152	0.0565954	Normal
890	GPR180	1314.48	-0.309418	0.10533	-2.9376	0.00330763	0.021621	Normal
891	BMPR2	4345.33	-0.441453	0.111314	-3.96584	7.31389e-05	0.00105513	Normal
892	MRPS24	335.466	-0.623159	0.190126	-3.2776	0.00104692	0.00892686	Normal
893	STXBP2	13.9803	-3.61715	0.923814	-3.91546	9.02331e-05	NA	Normal
894	PCGF5	2876.54	-0.313207	0.143136	-2.18819	0.0286561	0.10564	Normal
895	CCK	28.0843	-3.26233	0.911137	-3.5805	0.000342934	0.00368313	Down
896	VEGFA	2229.96	-0.554369	0.201851	-2.74643	0.0060247	0.0336315	Normal
897	CLCA2	129.488	1.11408	0.232401	4.79378	1.63665e-06	4.45749e-05	Up
898	PTER	285.785	-0.802213	0.210281	-3.81495	0.000136211	0.00175085	Normal
899	TDP2	935.015	-0.783072	0.217857	-3.59443	0.000325098	0.00352901	Normal
900	RRM2	1415.74	1.00144	0.234039	4.27897	1.87762e-05	0.000345045	Up
901	GPRC5A	150.351	-0.957939	0.258765	-3.70196	0.000213942	0.00254033	Normal
902	SPART	2343.37	-0.320421	0.115106	-2.78369	0.00537441	0.0309965	Normal
903	AGFG1	1382.27	-0.362592	0.0969958	-3.73822	0.000185324	0.00226244	Normal
904	CYLD	2739.96	-0.546907	0.151602	-3.60753	0.000309125	0.00338283	Normal
905	CC2D1B	566.379	-0.526683	0.137517	-3.82994	0.000128177	0.0016652	Normal
906	GABRR2	55.8071	-1.7911	0.485349	-3.69034	0.00022395	0.00263087	Down
907	IMPA1	547.214	-0.659646	0.17789	-3.70817	0.000208759	0.00249832	Normal
908	BCAR1	1804.45	-0.348433	0.132869	-2.62238	0.00873172	0.0438516	Normal
909	NID2	537.102	0.768613	0.140242	5.48062	4.23833e-08	1.89974e-06	Normal
910	CHAC1	198.724	-0.872213	0.241818	-3.6069	0.000309881	0.00338805	Normal
911	GJD3	196.544	-0.976518	0.268237	-3.6405	0.000272107	0.00308905	Normal
912	LIMS1	1618.75	-0.639934	0.176809	-3.61935	0.000295341	0.00328225	Normal
913	NEBL	16.4692	-3.06963	0.807038	-3.80357	0.000142625	NA	Normal
914	PLEKHH2	120.475	-0.790547	0.223035	-3.5445	0.000393364	0.00409442	Normal
915	MFHAS1	322.502	-0.549137	0.173374	-3.16736	0.00153829	0.0121257	Normal
916	PIM3	299.877	-0.634931	0.173381	-3.66205	0.000250202	0.00289172	Normal
917	RHOC	4097.25	-0.388968	0.117207	-3.31865	0.000904548	0.00798514	Normal
918	IRF2BPL	1151.71	-0.705145	0.195657	-3.60398	0.000313379	0.00342014	Normal
919	JAK2	576.219	-0.458797	0.122688	-3.73956	0.000184345	0.00225502	Normal
920	RBMS1	3504.08	-0.546971	0.149127	-3.66781	0.000244636	0.00283819	Normal
921	SMIM3	1725.02	-0.441959	0.143	-3.09063	0.00199733	0.014857	Normal
922	JKAMP	824.059	-0.632022	0.171374	-3.68797	0.00022605	0.00265144	Normal
923	KLF5	111.564	-0.987642	0.268892	-3.673	0.00023972	0.00278916	Normal
924	MAPKAPK2	1939.66	-0.365175	0.0946105	-3.85977	0.000113494	0.00150601	Normal
925	RFK	643.305	-0.660229	0.189578	-3.48263	0.000496508	0.0049145	Normal
926	EHD3	2578.1	1.019	0.252462	4.03624	5.43137e-05	0.00082883	Up
927	ATF4	3804.01	-0.253626	0.117826	-2.15255	0.0313544	0.112282	Normal
928	USP33	1693.94	-0.373521	0.114372	-3.26584	0.0010914	0.00921281	Normal
929	SLCO4A1	137.002	-0.857961	0.222541	-3.8553	0.000115589	0.00152782	Normal
930	SLC16A6	1393.52	-3.11938	0.829875	-3.75886	0.000170691	0.00211354	Down
931	TRIO	4676.62	-0.25593	0.106045	-2.41342	0.0158035	0.0674984	Normal
932	ZNF697	258.793	-0.830703	0.22439	-3.70205	0.000213863	0.00254033	Normal
933	MB21D2	191.841	1.01209	0.227056	4.45747	8.29317e-06	0.000175195	Up
934	GNB1	8971.54	-0.280004	0.090391	-3.0977	0.00195029	0.0145785	Normal
935	CSGALNACT1	131.999	-1.3443	0.376016	-3.57512	0.000350061	0.00373984	Down
936	MESD	736.325	0.891618	0.134251	6.64144	3.10627e-11	2.92495e-09	Normal
937	ZNF322	417.307	-0.581058	0.154127	-3.76999	0.000163257	0.00204442	Normal
938	FRAS1	2018.29	-0.539641	0.148283	-3.63926	0.00027342	0.00309315	Normal
939	FAM210B	1863.1	0.815785	0.194579	4.19257	2.75815e-05	0.000477935	Normal
940	CSNK1G1	833.757	-0.434399	0.119102	-3.64728	0.000265034	0.00302857	Normal
941	RIOK3	1244.68	-0.417289	0.110031	-3.79247	0.000149155	0.00188712	Normal
942	NFAT5	3815.53	-0.43188	0.116463	-3.7083	0.000208653	0.00249832	Normal
943	GCH1	89.135	-1.29749	0.383605	-3.38236	0.000718657	0.00666732	Down
944	MSC	353.252	-0.620405	0.170743	-3.63356	0.000279539	0.00315279	Normal
945	UBE2R2	1148.58	-0.441746	0.122138	-3.61676	0.00029831	0.00330016	Normal
946	CDS2	715.649	-0.461962	0.128758	-3.58783	0.00033344	0.00359388	Normal
947	SPON2	2302.2	-0.348563	0.0988579	-3.5259	0.000422046	0.00434089	Normal
948	NIPAL2	943.133	-0.427903	0.11816	-3.6214	0.000293011	0.00326532	Normal
949	SIRT1	624.181	-0.556654	0.146585	-3.79748	0.000146177	0.0018554	Normal
950	IER3	1683.08	-1.75757	0.451872	-3.88953	0.000100438	0.00136928	Down
951	MXRA5	10223.1	0.806548	0.203856	3.95646	7.60695e-05	0.00108453	Normal
952	FEM1A	304.813	-0.487163	0.147413	-3.30475	0.00095062	0.00830676	Normal
953	SEPTIN7	3959.37	-0.354519	0.121257	-2.92369	0.0034591	0.0223975	Normal
954	SLC22A15	171.84	-0.877601	0.247503	-3.54582	0.000391392	0.00408089	Normal
955	MMP14	22328.3	-0.796861	0.236717	-3.36631	0.000761811	0.00697342	Normal
956	TGFB1I1	852.299	-0.319089	0.121987	-2.61576	0.00890296	0.0443737	Normal
957	CNDP2	1377.79	-0.364967	0.145903	-2.50144	0.0123689	0.0562503	Normal
958	MRPS6	976.98	-0.5064	0.145825	-3.47266	0.00051533	0.00506094	Normal
959	PDZD2	42.4584	-1.48551	0.418615	-3.54862	0.000387248	0.00405509	Down
960	ZBTB41	820.597	-0.654799	0.181252	-3.61265	0.000303079	0.00334074	Normal
961	GRPEL2	262.885	-0.548635	0.165198	-3.32107	0.000896738	0.00793927	Normal
962	ADAMTS9	65.5002	-1.48085	0.410338	-3.60885	0.000307559	0.00337676	Down
963	ARSJ	1124	0.641022	0.129983	4.93159	8.15636e-07	2.51693e-05	Normal
964	WDR13	382.774	-0.481695	0.142043	-3.3912	0.000695882	0.00650722	Normal
965	MORC3	1190.74	-0.482382	0.126829	-3.80339	0.000142727	0.00182495	Normal
966	NAB2	794.784	-0.725878	0.208028	-3.48932	0.000484245	0.00482933	Normal
967	HEBP2	735.449	-0.525891	0.141348	-3.72055	0.000198789	0.00240268	Normal
968	USP14	2107.3	-0.324895	0.0895837	-3.62672	0.000287043	0.00320764	Normal
969	BMPR1B	96.6196	-1.43848	0.407379	-3.53107	0.000413881	0.00426052	Down
970	JAK1	7065.58	-0.327946	0.0850293	-3.85686	0.000114851	0.00151972	Normal
971	ZFX	1140.6	-0.381157	0.115837	-3.29046	0.00100025	0.00860485	Normal
972	TLNRD1	250.233	-0.674669	0.22023	-3.06348	0.00218779	0.0158373	Normal
973	CYSTM1	303.538	-0.52382	0.184667	-2.83657	0.00456015	0.027449	Normal
974	DOCK11	856.946	-0.430481	0.135514	-3.17666	0.0014898	0.0118124	Normal
975	RNF14	960.256	-0.443624	0.122295	-3.6275	0.000286174	0.0032036	Normal
976	JUNB	781.023	-0.683773	0.194811	-3.50994	0.000448213	0.00455221	Normal
977	EGR1	1153.23	-0.69157	0.202933	-3.40788	0.000654688	0.00617909	Normal
978	CHORDC1	1005.76	-0.596278	0.165238	-3.6086	0.000307859	0.00337676	Normal
979	BNIP3L	3580.81	-0.284494	0.104824	-2.71401	0.00664743	0.0360797	Normal
980	CREM	261.963	-0.691857	0.19287	-3.58717	0.000334292	0.00359667	Normal
981	PHF11	686.084	-0.359274	0.141962	-2.53078	0.0113808	0.0530683	Normal
982	FTH1	127025	-0.295709	0.106882	-2.76669	0.00566278	0.0321429	Normal
983	ZNF770	964.099	-0.453302	0.121946	-3.71724	0.000201412	0.00242954	Normal
984	SMG5	2058.04	-0.373561	0.0992263	-3.76474	0.000166722	0.00207285	Normal
985	LGMN	1225.73	-0.436197	0.164308	-2.65475	0.00793665	0.0408675	Normal
986	LRIG3	508.255	1.17318	0.320811	3.65693	0.000255253	0.00292506	Up
987	GPR68	819.877	-0.662791	0.201701	-3.28601	0.00101618	0.00871723	Normal
988	DCUN1D1	782.556	-0.437634	0.12794	-3.42063	0.00062477	0.00596157	Normal
989	RCC1	699.896	0.749092	0.155512	4.81696	1.45765e-06	4.06103e-05	Normal
990	GRIA3	690.908	0.748079	0.160517	4.66043	3.15553e-06	7.63551e-05	Normal
991	B4GALT1	2867.06	0.84859	0.153784	5.51806	3.42757e-08	1.58307e-06	Normal
992	RAP1B	4015.1	-0.479607	0.133203	-3.60056	0.00031753	0.00345922	Normal
993	RANGAP1	1475.59	-0.451311	0.12875	-3.50533	0.000456048	0.00460101	Normal
994	MOB1A	3474.8	-0.233387	0.104875	-2.22539	0.0260549	0.0984085	Normal
995	KRT19	233.538	-0.840223	0.284983	-2.94832	0.00319504	0.0210581	Normal
996	GARS1	3788.59	-0.457598	0.127935	-3.5768	0.000347832	0.00372585	Normal
997	TRIB3	143.225	-0.781355	0.212061	-3.68457	0.000229087	0.00267989	Normal
998	RHOU	138.304	-0.836179	0.237559	-3.51988	0.000431736	0.00442184	Normal
999	GASK1B	84.7345	1.77814	0.464588	3.82735	0.000129531	0.0016792	Up
1000	NPLOC4	2161.31	-0.256225	0.11547	-2.21897	0.0264887	0.0994925	Normal
1001	WDR55	623.324	-0.486343	0.136081	-3.57393	0.000351659	0.00375031	Normal
1002	ZNF217	2241.62	-0.372103	0.104613	-3.55694	0.000375195	0.00396303	Normal
1003	SLC17A7	116.586	-1.02874	0.292049	-3.52249	0.000427512	0.00438597	Down
1004	CMTM3	735.143	-0.441227	0.120692	-3.65582	0.000256361	0.00293498	Normal
1005	PANX1	1430.74	-0.452066	0.178761	-2.52888	0.0114426	0.0532542	Normal
1006	RND3	22494.2	-0.532783	0.180604	-2.95001	0.00317765	0.0209891	Normal
1007	UBE2E1	1333.61	-0.372198	0.104396	-3.56526	0.000363489	0.00385004	Normal
1008	ZBTB40	893.63	-0.452998	0.120674	-3.75389	0.000174109	0.0021471	Normal
1009	NPAS1	62.5072	-1.47135	0.407537	-3.61034	0.000305795	0.00336153	Down
1010	EHBP1L1	959.814	-0.525433	0.144379	-3.63928	0.000273405	0.00309315	Normal
1011	WDR47	617.665	-0.502912	0.135674	-3.70676	0.000209929	0.00250492	Normal
1012	DSP	9637.97	-0.592607	0.173335	-3.41885	0.000628868	0.0059772	Normal
1013	SPTY2D1	758.847	-0.491796	0.13099	-3.75444	0.000173729	0.0021446	Normal
1014	TIMP1	10212.7	-0.53984	0.157103	-3.43622	0.000589883	0.0056834	Normal
1015	GEM	659.093	-0.631716	0.17716	-3.56579	0.000362764	0.00384847	Normal
1016	SANBR	355.183	-0.573651	0.153945	-3.72635	0.000194274	0.00235562	Normal
1017	GAB2	343.907	-0.506762	0.143379	-3.53442	0.000408666	0.00421828	Normal
1018	UBXN2A	713.71	-0.401588	0.121643	-3.30136	0.000962172	0.00835418	Normal
1019	KLC2	586.797	-0.595512	0.167843	-3.54803	0.000388124	0.00406076	Normal
1020	CTNNBL1	785.755	-0.431833	0.178235	-2.42282	0.0154004	0.0662059	Normal
1021	TP53INP2	1065.84	-0.695486	0.219436	-3.16943	0.00152741	0.012063	Normal
1022	LRRC3	88.9733	-0.97819	0.306074	-3.19593	0.00139382	0.0112124	Normal
1023	SERPINB8	979.083	-0.722445	0.211459	-3.41648	0.000634368	0.00601435	Normal
1024	SEPTIN10	2352.75	-0.325959	0.103537	-3.14824	0.00164259	0.0128327	Normal
1025	FAM177A1	1041.67	-0.478132	0.134123	-3.56487	0.000364031	0.00385182	Normal
1026	TPM3	8006.19	-0.258906	0.0937025	-2.76306	0.00572625	0.0324274	Normal
1027	SEPTIN8	1362.02	-0.339054	0.130031	-2.60749	0.00912075	0.0449999	Normal
1028	SLC22A23	604.74	-0.953567	0.286349	-3.33008	0.000868202	0.0077524	Normal
1029	QKI	3576.48	-0.351659	0.0913566	-3.8493	0.000118455	0.00155891	Normal
1030	PARP9	4433.16	-0.305927	0.151974	-2.01302	0.0441125	0.142395	Normal
1031	FHOD3	698.333	-0.721089	0.212938	-3.38637	0.000708228	0.00659727	Normal
1032	RNF114	1437.69	-0.413731	0.188215	-2.19819	0.0279359	0.103456	Normal
1033	MEX3C	1176.91	-0.517355	0.142447	-3.63191	0.00028133	0.00317005	Normal
1034	HEG1	4904.32	-0.322304	0.162538	-1.98295	0.0473731	0.150075	Normal
1035	SYTL2	214.873	1.20173	0.302952	3.96673	7.28664e-05	0.00105386	Up
1036	PACS1	1795.48	-0.341529	0.09997	-3.41631	0.000634757	0.00601435	Normal
1037	GSAP	88.4382	-1.05171	0.290368	-3.62198	0.000292359	0.00326105	Down
1038	PEF1	581.933	-0.343845	0.124296	-2.76634	0.00566888	0.0321625	Normal
1039	TMEM132B	186.299	-1.29876	0.389101	-3.33786	0.000844271	0.0076022	Down
1040	AVPI1	154.756	-0.774331	0.241527	-3.20598	0.00134602	0.0108928	Normal
1041	HECTD3	908.173	-0.576586	0.164874	-3.49714	0.000470283	0.00471331	Normal
1042	SLC25A11	309.54	-0.516176	0.163324	-3.16043	0.00157535	0.0123937	Normal
1043	COL23A1	133.031	-1.18987	0.341676	-3.48246	0.000496831	0.0049145	Down
1044	BTN2A1	930.364	-0.332564	0.119528	-2.78231	0.00539741	0.0310722	Normal
1045	RSBN1	373.146	-0.527248	0.146928	-3.58848	0.000332614	0.00358816	Normal
1046	NPEPPS	2375.88	-0.294462	0.0929452	-3.16812	0.00153427	0.0121018	Normal
1047	MAP3K4	500.294	-0.889881	0.26698	-3.33314	0.000858721	0.00767541	Normal
1048	FZD2	676.732	0.874073	0.231892	3.76931	0.000163699	0.00204698	Normal
1049	IRGQ	508.802	-0.931703	0.280387	-3.32291	0.000890822	0.00790335	Normal
1050	MIER3	609.815	-0.460974	0.126444	-3.64568	0.000266687	0.00304173	Normal
1051	NHLRC2	680.546	-0.557849	0.16429	-3.3955	0.000685024	0.00642547	Normal
1052	TRADD	137.811	-0.70074	0.23455	-2.9876	0.00281181	0.0191024	Normal
1053	RESF1	407.991	-0.546036	0.162155	-3.36737	0.000758895	0.00695196	Normal
1054	CPA4	224.744	1.25686	0.339201	3.70536	0.000211092	0.00251385	Up
1055	NCOA6	1413.06	-0.363652	0.101425	-3.58543	0.000336528	0.00361752	Normal
1056	ZXDB	257.705	-0.496869	0.168038	-2.95688	0.00310769	0.0206731	Normal
1057	HES4	28.7911	-2.03502	0.582864	-3.49141	0.00048048	0.00479966	Down
1058	ARHGEF9	202.883	1.06876	0.230948	4.6277	3.69748e-06	8.70413e-05	Up
1059	LITAF	954.553	-0.339563	0.158926	-2.13661	0.0326298	0.115387	Normal
1060	SKP2	539.788	0.810505	0.200325	4.04595	5.21103e-05	0.000805561	Normal
1061	MARCHF5	712.917	-0.337663	0.110098	-3.06692	0.00216277	0.015729	Normal
1062	ZHX2	266.818	-0.576512	0.164346	-3.50792	0.000451622	0.00456773	Normal
1063	ADIPOR1	1896.39	-0.375238	0.126681	-2.96208	0.00305569	0.0203942	Normal
1064	NPIPB5	465.21	-0.474288	0.132039	-3.59203	0.000328114	0.00354477	Normal
1065	NECAP2	1067.63	-0.301747	0.112392	-2.68477	0.00725805	0.0383653	Normal
1066	CD14	57.1465	-1.33667	0.377344	-3.5423	0.000396648	0.00411802	Down
1067	SELENOS	839.414	-0.587972	0.172609	-3.40638	0.000658304	0.0062084	Normal
1068	POLR3A	1280.68	-0.461165	0.129672	-3.55639	0.000375986	0.00396794	Normal
1069	CAMTA2	920.665	-0.37999	0.112916	-3.36525	0.000764742	0.0069897	Normal
1070	YIPF6	665.14	-0.469763	0.129441	-3.62916	0.000284341	0.00319509	Normal
1071	MMGT1	903.644	-0.585021	0.168925	-3.46321	0.000533775	0.00520367	Normal
1072	PIP4K2C	466.075	-0.604201	0.181148	-3.3354	0.000851781	0.00765279	Normal
1073	AVL9	1593.03	-0.27738	0.107136	-2.58906	0.00962397	0.0468923	Normal
1074	FAM168B	1822.33	-0.526538	0.155617	-3.38355	0.000715541	0.00665009	Normal
1075	EEF2	22594	0.581258	0.123886	4.69186	2.70729e-06	6.67047e-05	Normal
1076	SLC12A7	419.304	-0.782125	0.286856	-2.72654	0.00640021	0.0351874	Normal
1077	TUT7	1794.49	-0.542223	0.155929	-3.47737	0.000506364	0.00498849	Normal
1078	GSTO1	1653.65	-0.513947	0.155564	-3.30376	0.000953975	0.00830676	Normal
1079	STOM	3926.62	-0.321808	0.0922624	-3.48797	0.000486709	0.00484992	Normal
1080	MEOX2	105.908	1.90836	0.535272	3.56522	0.000363546	0.00385004	Up
1081	BCAR3	2555.04	-0.352231	0.131792	-2.67263	0.00752597	0.0392938	Normal
1082	FOXF1	280.647	-1.18443	0.361979	-3.2721	0.0010675	0.00906145	Down
1083	NDST1	4098.69	-0.306282	0.156091	-1.9622	0.0497397	0.155162	Normal
1084	DHX8	886.648	-0.409057	0.113867	-3.5924	0.000327642	0.00354396	Normal
1085	UBR2	1126.73	-0.31122	0.116471	-2.67208	0.00753823	0.0393159	Normal
1086	PLAT	1345.62	0.795649	0.190209	4.18303	2.87651e-05	0.000493517	Normal
1087	ETAA1	260.793	0.854933	0.169686	5.03833	4.69615e-07	1.61598e-05	Normal
1088	INF2	2258.84	-0.342236	0.106712	-3.20711	0.00134075	0.0108695	Normal
1089	NMI	484.908	-0.679065	0.26296	-2.58239	0.00981198	0.0475558	Normal
1090	IFRD1	612.736	-0.482703	0.147862	-3.26455	0.00109637	0.00924022	Normal
1091	RBM27	727.593	-0.429497	0.136362	-3.14968	0.0016345	0.0127927	Normal
1092	HCLS1	114.05	-1.07566	0.306257	-3.51228	0.000444284	0.00452429	Down
1093	SETX	3751.24	-0.362758	0.099908	-3.63092	0.000282412	0.00317635	Normal
1094	LTN1	1072.67	-0.375727	0.107977	-3.47969	0.000502	0.00495353	Normal
1095	SLC19A1	117.827	1.19133	0.263523	4.52078	6.16118e-06	0.000135825	Up
1096	CHMP1A	848.572	-0.296084	0.127951	-2.31405	0.0206651	0.0826627	Normal
1097	ZBTB7B	687.845	-0.373928	0.130611	-2.86291	0.00419769	0.0259496	Normal
1098	ADAMTS12	1709.15	0.609189	0.142233	4.28303	1.84369e-05	0.000339393	Normal
1099	ANKH	1983.37	-0.696837	0.211985	-3.2872	0.00101189	0.00868651	Normal
1100	GLS	3746.64	-0.592472	0.176698	-3.35301	0.000799366	0.00727333	Normal
1101	ZNF329	192.784	-0.634442	0.199487	-3.18037	0.00147085	0.0117234	Normal
1102	CCN1	5154.53	0.623916	0.140217	4.44964	8.60161e-06	0.00018048	Normal
1103	KLF9	1237.73	-0.574	0.169207	-3.39229	0.000693105	0.00648625	Normal
1104	FCHO2	1139.85	-0.471143	0.132725	-3.54976	0.000385587	0.00404118	Normal
1105	SERPINH1	7230.55	0.574066	0.120611	4.75965	1.9393e-06	5.12103e-05	Normal
1106	VPS37A	1080.4	-0.547217	0.161793	-3.38221	0.000719041	0.00666732	Normal
1107	PGLS	446.845	-0.467796	0.189769	-2.46508	0.0136984	0.060551	Normal
1108	TCP11L2	201.687	-0.826875	0.237318	-3.48425	0.00049352	0.00489288	Normal
1109	TIPARP	4534.87	-0.480817	0.14182	-3.39033	0.000698073	0.00652269	Normal
1110	UIMC1	375.284	0.792497	0.161317	4.91267	8.98443e-07	2.70804e-05	Normal
1111	CXorf38	330.231	-0.409599	0.153706	-2.66483	0.00770275	0.0400022	Normal
1112	TXNDC16	94.6777	-0.867892	0.280232	-3.09704	0.0019546	0.0145839	Normal
1113	EIF2S2	1973.44	-0.275671	0.0961142	-2.86816	0.00412868	0.0256527	Normal
1114	UCK2	565.128	0.799474	0.200191	3.99356	6.50891e-05	0.000964192	Normal
1115	EIF1AD	297.188	-0.576794	0.172041	-3.35266	0.00080039	0.0072772	Normal
1116	GNAI3	2089.92	-0.393578	0.112714	-3.49182	0.00047974	0.00479621	Normal
1117	DDX18	1127.11	-0.375573	0.12386	-3.03223	0.00242751	0.0170248	Normal
1118	ACTA2	1486.7	0.925617	0.245943	3.76354	0.000167524	0.00208069	Normal
1119	RIPOR1	2161.7	-0.338707	0.100345	-3.37543	0.000736991	0.00681174	Normal
1120	TMEM200A	2684.18	-0.268154	0.112641	-2.38062	0.0172835	0.0723443	Normal
1121	RTP4	221.895	-0.760477	0.277721	-2.73828	0.00617624	0.034257	Normal
1122	SEMA4F	278.544	-0.500783	0.179121	-2.79578	0.00517746	0.0302193	Normal
1123	ELOA	1276.85	-0.327353	0.114409	-2.86126	0.00421964	0.026009	Normal
1124	ZBTB1	984.569	-0.525847	0.151866	-3.46258	0.000535028	0.0052117	Normal
1125	PEAK1	3370.91	-0.283569	0.137674	-2.05971	0.0394262	0.131709	Normal
1126	PGD	2286.6	-0.368959	0.111698	-3.3032	0.000955899	0.00831755	Normal
1127	TSC22D4	1097.04	-0.472047	0.15702	-3.00628	0.00264462	0.0181288	Normal
1128	NCAPD2	1659.95	0.687354	0.142527	4.82263	1.41675e-06	3.96527e-05	Normal
1129	YWHAZ	13320.7	-0.34562	0.09725	-3.55393	0.000379516	0.00399133	Normal
1130	ATP13A2	647.913	-0.544143	0.167352	-3.2515	0.00114798	0.00959046	Normal
1131	DRAXIN	48.3137	-1.85704	0.556834	-3.335	0.000853002	0.00765811	Down
1132	RNF144A	324.039	-1.12406	0.35043	-3.20765	0.00133825	0.0108589	Down
1133	ZFAND5	3607.89	-0.381008	0.119812	-3.18004	0.00147255	0.0117292	Normal
1134	GRAMD1A	407.191	-0.434494	0.134208	-3.23746	0.001206	0.0100132	Normal
1135	NOTCH2	9001.72	-0.249129	0.0895738	-2.78127	0.00541462	0.031127	Normal
1136	TMEM119	8566.84	0.863467	0.238035	3.62748	0.000286205	0.0032036	Normal
1137	VDAC2	1518.12	-0.354431	0.107382	-3.30066	0.000964581	0.00835718	Normal
1138	HSPH1	2933.23	-0.535109	0.161489	-3.31359	0.000921051	0.00811313	Normal
1139	KIFAP3	887.064	-0.450664	0.134906	-3.34058	0.000836029	0.00754349	Normal
1140	IFT172	261.215	0.821088	0.160194	5.1256	2.96589e-07	1.09503e-05	Normal
1141	VPS35	2621.47	-0.264916	0.0913963	-2.89854	0.00374899	0.0237726	Normal
1142	B3GALT4	27.1902	-1.55599	0.430401	-3.61521	0.000300108	0.00331401	Down
1143	CCDC82	841.992	-0.496953	0.146949	-3.38181	0.000720094	0.00667199	Normal
1144	AIFM2	457.408	-0.411988	0.150182	-2.74326	0.00608327	0.0338403	Normal
1145	SH3BGRL3	5150.9	-0.204307	0.106467	-1.91898	0.0549868	0.166244	Normal
1146	CBFB	1037.23	-0.5639	0.17272	-3.26482	0.00109532	0.0092395	Normal
1147	FMNL3	1181.17	-0.726997	0.224711	-3.23526	0.00121534	0.0100838	Normal
1148	GADD45A	642.467	0.930635	0.255894	3.6368	0.000276049	0.00311922	Normal
1149	SF1	2764.13	-0.284004	0.088073	-3.22465	0.00126127	0.0103764	Normal
1150	NDFIP2	599.094	-0.404651	0.117135	-3.45458	0.000551156	0.00535163	Normal
1151	INPPL1	1998.38	-0.373681	0.109369	-3.4167	0.000633856	0.00601435	Normal
1152	SAMD8	1372.28	-0.317985	0.097343	-3.26664	0.00108831	0.00919308	Normal
1153	SEMA3C	2659.66	0.580151	0.123361	4.70288	2.56519e-06	6.41139e-05	Normal
1154	TMEM44	296.852	-0.472705	0.147881	-3.19651	0.00139099	0.0111978	Normal
1155	PTGER4	82.8437	-0.921773	0.265844	-3.46734	0.000525629	0.00513662	Normal
1156	EIF4A1	7358.45	-0.30701	0.0932306	-3.29301	0.000991196	0.00855118	Normal
1157	HIC1	298.027	0.801326	0.180354	4.44308	8.86821e-06	0.000184772	Normal
1158	PICALM	4999.43	-0.447262	0.134606	-3.32274	0.000891379	0.00790335	Normal
1159	ATXN3	334.047	-0.567283	0.170591	-3.32539	0.000882935	0.0078514	Normal
1160	SLC30A7	1051.45	-0.37777	0.111351	-3.3926	0.00069232	0.00648389	Normal
1161	RNF150	182.907	1.31415	0.354489	3.70718	0.000209581	0.00250323	Up
1162	NAE1	752.342	-0.473088	0.134924	-3.50633	0.000454327	0.00459127	Normal
1163	PRRX2	767.693	-0.622256	0.192893	-3.22592	0.00125569	0.010362	Normal
1164	SEC24B	1417.61	-0.312699	0.106584	-2.93381	0.00334825	0.0218076	Normal
1165	TMEM222	427.798	-0.440699	0.133047	-3.31237	0.000925094	0.00814284	Normal
1166	IPMK	507.239	-0.364181	0.134387	-2.70994	0.00672948	0.0363302	Normal
1167	MROH1	539.677	-0.465283	0.156985	-2.96386	0.00303806	0.0203324	Normal
1168	SMARCA5	3788.88	-0.327091	0.0939872	-3.48016	0.000501113	0.0049488	Normal
1169	CNN2	2732.5	0.648088	0.159134	4.0726	4.64917e-05	0.00073247	Normal
1170	MFSD2A	127.95	-0.719402	0.229923	-3.12888	0.00175475	0.013482	Normal
1171	EIF3F	1407.22	0.645269	0.117705	5.48208	4.20342e-08	1.89107e-06	Normal
1172	LNPEP	1954.83	-0.357165	0.10386	-3.43889	0.000584099	0.00563995	Normal
1173	PRSS35	319.509	-4.16504	1.20239	-3.46396	0.000532289	0.00519334	Down
1174	AFF4	5449.27	-0.494567	0.149646	-3.30492	0.000950025	0.00830676	Normal
1175	BRWD3	576.157	-0.454636	0.136053	-3.3416	0.000832979	0.00752842	Normal
1176	PTPN1	1318.64	-0.51102	0.163033	-3.13446	0.00172171	0.0132701	Normal
1177	PTPN9	1008.14	-0.312562	0.119724	-2.61068	0.0090363	0.0448016	Normal
1178	USP11	960.056	-0.594104	0.180312	-3.29487	0.000984672	0.00850093	Normal
1179	FCHSD2	716.653	-0.640653	0.195512	-3.2768	0.00104991	0.00893715	Normal
1180	OAS2	10496	-0.332872	0.176204	-1.88912	0.0588755	0.173925	Normal
1181	HTR7	238.811	-1.04422	0.32681	-3.1952	0.00139736	0.0112186	Down
1182	TMEM231	121	1.04906	0.209618	5.0046	5.59785e-07	1.85278e-05	Up
1183	CPT1B	100.17	-1.00394	0.302863	-3.31482	0.000917025	0.0080894	Down
1184	TCOF1	769.412	0.719046	0.158638	4.53263	5.82552e-06	0.000129129	Normal
1185	HEXIM1	598.572	-0.633372	0.191479	-3.30779	0.000940366	0.00824143	Normal
1186	FBXO30	1336.99	-0.414082	0.122357	-3.38422	0.000713807	0.00663906	Normal
1187	MNT	377.371	-0.492941	0.155233	-3.17549	0.00149584	0.0118448	Normal
1188	MAPK13	356.198	-0.965831	0.305574	-3.16071	0.00157386	0.0123899	Normal
1189	SMG1	4969.89	-0.284585	0.0864461	-3.29206	0.000994575	0.00857146	Normal
1190	GDAP1	91.6424	-1.11297	0.331367	-3.35871	0.000783069	0.00714109	Down
1191	BHLHE40	402.289	-0.913807	0.290515	-3.14547	0.00165819	0.0129065	Normal
1192	RALA	1397.01	-0.460935	0.137426	-3.35407	0.000796319	0.00725104	Normal
1193	CYP19A1	237.85	-0.74916	0.228967	-3.27191	0.00106825	0.00906145	Normal
1194	FOXO3	2513.27	-0.411137	0.145055	-2.83434	0.00459203	0.0275726	Normal
1195	WASL	1798.65	-0.533798	0.163203	-3.27077	0.00107257	0.00908539	Normal
1196	BDKRB2	1219.27	-0.562936	0.234146	-2.40421	0.0162076	0.0687407	Normal
1197	RC3H2	1993.9	-0.550403	0.174972	-3.14567	0.00165706	0.0129065	Normal
1198	EIF1	4036.11	-0.313285	0.0937662	-3.34113	0.000834396	0.00753562	Normal
1199	C3orf80	24.3533	-2.32355	0.695322	-3.34169	0.000832689	0.00752842	Down
1200	ITGA3	6002.23	-0.375059	0.117278	-3.19804	0.00138367	0.0111603	Normal
1201	ABHD16A	455.002	-0.391948	0.149761	-2.61716	0.00886644	0.0443617	Normal
1202	WDR26	3405.03	-0.325054	0.101243	-3.21062	0.00132449	0.0107688	Normal
1203	PDK4	1118.2	-0.847882	0.274662	-3.08701	0.00202183	0.0149569	Normal
1204	IFI35	1579.36	-0.530129	0.235439	-2.25166	0.0243435	0.0933399	Normal
1205	UBALD2	419.577	-0.515852	0.170718	-3.02165	0.00251398	0.0174499	Normal
1206	CSRNP2	785.401	-0.447117	0.137085	-3.2616	0.00110784	0.00931923	Normal
1207	AP1S2	1618.46	-0.325275	0.104886	-3.10122	0.00192722	0.0144606	Normal
1208	ZBTB18	173.764	-0.693044	0.224727	-3.08394	0.00204278	0.0150751	Normal
1209	UEVLD	860.173	-0.332239	0.105844	-3.13894	0.00169561	0.0131021	Normal
1210	STON1	859.302	-0.573225	0.17502	-3.27519	0.0010559	0.00897551	Normal
1211	SBNO2	845.851	-0.340809	0.131731	-2.58715	0.00967737	0.0470958	Normal
1212	SLCO3A1	260.686	-0.477284	0.157128	-3.03755	0.00238508	0.0168342	Normal
1213	MOB3A	1264.7	-0.276959	0.11848	-2.33759	0.0194084	0.0788211	Normal
1214	PPFIBP1	6392.78	-0.316097	0.102975	-3.06966	0.00214303	0.0156063	Normal
1215	TRIM21	1181.78	-0.383269	0.18691	-2.05055	0.0403106	0.133602	Normal
1216	REL	398.476	-0.617486	0.188089	-3.28294	0.00102731	0.00878168	Normal
1217	PCMTD1	884.831	-0.529272	0.160202	-3.30379	0.000953873	0.00830676	Normal
1218	RNF38	740.188	-0.467421	0.142132	-3.28865	0.00100668	0.00864972	Normal
1219	HOXA10	432.379	-0.402194	0.168188	-2.39133	0.0167875	0.0706742	Normal
1220	DAB2IP	1234.05	-0.330501	0.159587	-2.07097	0.0383614	0.12933	Normal
1221	PCLAF	267.489	0.919767	0.216802	4.24243	2.21111e-05	0.000397902	Normal
1222	GLA	441.106	-0.479199	0.148569	-3.22542	0.00125788	0.010366	Normal
1223	RGS16	27.8725	-1.98094	0.586999	-3.37469	0.000738999	0.00682114	Down
1224	RP2	842.449	-0.421798	0.137749	-3.06209	0.002198	0.0158893	Normal
1225	HSPB6	1259.38	0.653004	0.150203	4.34747	1.3772e-05	0.000264696	Normal
1226	CTDSP2	3962.78	-0.241963	0.118313	-2.0451	0.0408452	0.134771	Normal
1227	PLEKHA3	516.032	-0.578299	0.176116	-3.28363	0.0010248	0.0087664	Normal
1228	PARG	418.175	-0.432249	0.139563	-3.09716	0.00195381	0.0145839	Normal
1229	BCAP29	2377.88	-0.364956	0.106414	-3.42958	0.000604507	0.00580011	Normal
1230	HPSE	60.578	-1.18592	0.34836	-3.4043	0.000663332	0.00624612	Down
1231	RNH1	3200.84	-0.298323	0.127408	-2.34149	0.019207	0.0783174	Normal
1232	FAM216A	113.953	1.12923	0.257107	4.39206	1.1228e-05	0.000223206	Up
1233	FKBP14	1028.61	0.904209	0.15207	5.94602	2.74741e-09	1.65212e-07	Normal
1234	ECPAS	2610.27	-0.212916	0.123424	-1.72508	0.0845122	0.222877	Normal
1235	CYBRD1	9319.42	-0.31786	0.0951861	-3.33936	0.000839728	0.0075669	Normal
1236	GK	508.766	-0.679076	0.212962	-3.18872	0.00142903	0.0114275	Normal
1237	DGKE	217.921	-0.561688	0.168303	-3.33735	0.000845806	0.00761038	Normal
1238	RPS10-NUDT3	99.1834	1.21925	0.294527	4.1397	3.47767e-05	0.000578675	Up
1239	SLC1A4	263.614	-0.607615	0.188434	-3.22455	0.00126169	0.0103764	Normal
1240	MKNK2	441.402	-0.388195	0.134648	-2.88305	0.00393848	0.0247751	Normal
1241	BRD2	4149.32	-0.410489	0.123272	-3.32995	0.000868611	0.0077524	Normal
1242	ACTN1	9883.3	-0.204536	0.107863	-1.89626	0.0579258	0.171909	Normal
1243	PNP	759.574	-0.754716	0.250085	-3.01784	0.00254582	0.0176206	Normal
1244	KLF3	1169.58	-0.266973	0.112347	-2.37634	0.0174856	0.0727886	Normal
1245	CMBL	544.123	0.693306	0.133271	5.20221	1.96931e-07	7.49881e-06	Normal
1246	SLC36A4	527.517	-0.602965	0.186044	-3.24098	0.0011912	0.00991059	Normal
1247	STRIP1	611.417	-0.443706	0.137602	-3.22455	0.00126171	0.0103764	Normal
1248	BMF	203.157	-2.8044	0.8122	-3.45284	0.000554709	0.00538183	Down
1249	CARD8	487.885	-0.501768	0.150364	-3.33703	0.000846791	0.00761359	Normal
1250	BEND7	175.875	-0.676109	0.231572	-2.91965	0.0035043	0.0226419	Normal
1251	SUDS3	738.251	-0.348248	0.120124	-2.89908	0.00374264	0.0237522	Normal
1252	OASL	3456.6	-1.56111	0.458639	-3.4038	0.000664554	0.00625278	Down
1253	TRIM33	1008.79	-0.344465	0.120726	-2.85328	0.00432705	0.0264523	Normal
1254	GBE1	3775.5	-0.237635	0.12486	-1.90321	0.0570126	0.170072	Normal
1255	ZC3H6	221.89	0.890627	0.187555	4.74863	2.048e-06	5.38973e-05	Normal
1256	NFE2L2	2656.06	-0.385736	0.119418	-3.23013	0.00123735	0.0102385	Normal
1257	MRPS36	130.849	-0.630343	0.20788	-3.03224	0.00242742	0.0170248	Normal
1258	BMP6	27.7165	-2.02411	0.608747	-3.32505	0.000884025	0.00785534	Down
1259	SNX6	3523.67	-0.247372	0.143066	-1.72908	0.0837953	0.221585	Normal
1260	ABR	2106.47	-0.337183	0.11123	-3.03141	0.00243414	0.017032	Normal
1261	PNPLA6	1493.94	-0.404988	0.1284	-3.15411	0.00160988	0.0126407	Normal
1262	MEF2A	1519.77	-0.405225	0.123547	-3.27993	0.00103834	0.00886347	Normal
1263	SP3	2366.25	-0.485876	0.151824	-3.20027	0.001373	0.0110816	Normal
1264	ALKBH5	1207.6	-0.247981	0.109619	-2.26221	0.0236846	0.0912743	Normal
1265	NCF2	48.3679	-2.09963	0.666931	-3.1482	0.00164278	0.0128327	Down
1266	HDAC9	747.102	-0.354419	0.115392	-3.07144	0.0021303	0.0155509	Normal
1267	HSPA1B	1489	-0.468596	0.152253	-3.07775	0.00208571	0.0152897	Normal
1268	PAQR3	1173.89	-0.767206	0.254291	-3.01704	0.00255257	0.0176371	Normal
1269	CBLB	569.566	-0.679769	0.219123	-3.10222	0.00192074	0.0144376	Normal
1270	RPL13A	8502.52	0.60645	0.145319	4.17324	3.003e-05	0.000510735	Normal
1271	FGF13	26.0543	-1.8614	0.542383	-3.4319	0.000599375	0.00575542	Down
1272	STAG1	1607.87	-0.362702	0.117138	-3.09636	0.00195915	0.0146088	Normal
1273	CENPP	106.129	1.12801	0.224123	5.03299	4.82898e-07	1.657e-05	Up
1274	TTPAL	684.068	0.729833	0.118202	6.17444	6.6397e-10	4.55664e-08	Normal
1275	RAI1	811.932	-0.31343	0.116905	-2.68106	0.00733895	0.0385939	Normal
1276	PDE5A	209.049	-0.533178	0.214262	-2.48844	0.0128305	0.0577231	Normal
1277	ADRM1	1149.27	-0.314087	0.106776	-2.94156	0.0032656	0.0213955	Normal
1278	GABARAPL1	878.032	-0.506996	0.158386	-3.20101	0.00136947	0.0110605	Normal
1279	HBEGF	116.473	-0.70723	0.233824	-3.02463	0.00248941	0.0173687	Normal
1280	NR1D2	879.451	-0.40077	0.185225	-2.16369	0.0304878	0.110442	Normal
1281	ATP8B4	211.514	-0.763076	0.247459	-3.08365	0.00204478	0.0150807	Normal
1282	GNB2	2386.95	-0.298271	0.113583	-2.62603	0.00863873	0.04365	Normal
1283	FAM120A	4579.03	-0.295381	0.0962791	-3.06796	0.00215524	0.0156859	Normal
1284	OAS1	4843.02	-0.529601	0.239403	-2.21218	0.0269545	0.100651	Normal
1285	ID4	71.9108	-1.86151	0.604123	-3.08134	0.00206074	0.0151708	Down
1286	H3-3B	4078.69	-0.245569	0.0946511	-2.59446	0.00947396	0.0462727	Normal
1287	DNAAF9	866.75	-0.293277	0.11346	-2.58486	0.00974181	0.0473335	Normal
1288	REST	1282.33	-0.55075	0.175224	-3.14312	0.0016716	0.0129852	Normal
1289	CSF2	79.2732	-1.60345	0.530535	-3.02232	0.00250844	0.0174224	Down
1290	PDCD10	875.436	-0.350784	0.114684	-3.0587	0.00222299	0.0159779	Normal
1291	IFT122	304.744	-0.538857	0.173965	-3.09751	0.00195153	0.0145789	Normal
1292	DYRK1A	925.83	-0.329897	0.12435	-2.65297	0.00797863	0.0410141	Normal
1293	DYNC1LI1	1566.95	-0.321575	0.114171	-2.81662	0.00485315	0.0286867	Normal
1294	RRN3	1141.69	-0.419335	0.136239	-3.07794	0.00208437	0.0152897	Normal
1295	BMAL1	454.669	-0.807967	0.264266	-3.0574	0.00223268	0.0160286	Normal
1296	RIPK1	1225.14	-0.281906	0.101873	-2.76723	0.00565343	0.0321198	Normal
1297	TAPBP	4008.97	-0.210321	0.11759	-1.7886	0.0736795	0.203221	Normal
1298	TRIM5	1598.51	-0.318546	0.156785	-2.03173	0.0421807	0.137808	Normal
1299	CD248	7787.74	0.665145	0.181645	3.66179	0.000250457	0.00289192	Normal
1300	MMP10	121.731	-2.95277	0.878477	-3.36124	0.00077593	0.0070813	Down
1301	ZFP36L1	4400.17	-0.29452	0.0898608	-3.27752	0.00104724	0.00892686	Normal
1302	COMP	302.058	-0.847477	0.279544	-3.03164	0.0024323	0.0170289	Normal
1303	TBC1D8	1046.11	-0.418627	0.139396	-3.00314	0.00267213	0.0182761	Normal
1304	MAP2K1	1378.02	-0.292828	0.0939848	-3.1157	0.00183509	0.0139785	Normal
1305	ARL5B	947.12	-0.352306	0.109744	-3.21026	0.00132617	0.0107753	Normal
1306	MTRF1L	667.774	-0.394513	0.119584	-3.29905	0.000970118	0.00839653	Normal
1307	MYO9B	2653.55	-0.2509	0.0905352	-2.7713	0.00558332	0.0318706	Normal
1308	KLF10	1450.66	-0.537659	0.176547	-3.04542	0.00232356	0.0164862	Normal
1309	FIG4	328.641	-0.43284	0.146029	-2.96407	0.00303602	0.0203299	Normal
1310	FBXO7	1364.28	-0.350379	0.112306	-3.11987	0.00180932	0.0138399	Normal
1311	ARPC2	4861.34	-0.192013	0.0959668	-2.00083	0.0454111	0.145351	Normal
1312	CPEB2	1090.34	-0.265603	0.134019	-1.98184	0.0474974	0.150373	Normal
1313	YPEL3	374.543	-0.452319	0.1491	-3.03366	0.00241605	0.0169935	Normal
1314	PSMC6	1062.22	-0.400833	0.133985	-2.99162	0.00277502	0.0188947	Normal
1315	SPP1	142.571	1.76376	0.42376	4.16218	3.15225e-05	0.000532551	Up
1316	DYNLT1	579.067	-0.376117	0.177021	-2.12471	0.0336108	0.117978	Normal
1317	TCF3	790.41	0.644425	0.145433	4.43107	9.37653e-06	0.000192719	Normal
1318	GRIA1	176.974	1.11978	0.30171	3.71143	0.000206091	0.00247615	Up
1319	GBP1	2780.47	-0.454508	0.215876	-2.10541	0.0352558	0.121974	Normal
1320	RTN4	15511.4	-0.371693	0.130055	-2.85797	0.00426361	0.0261963	Normal
1321	KPNA1	1807.11	-0.302136	0.101205	-2.98539	0.00283215	0.0191869	Normal
1322	COX15	449.81	0.725786	0.133085	5.45355	4.93732e-08	2.16511e-06	Normal
1323	AHR	3611.46	-0.489316	0.164835	-2.96853	0.00299232	0.0200745	Normal
1324	PIK3R2	1312.49	-0.4234	0.131246	-3.226	0.00125535	0.010362	Normal
1325	NFATC2	97.9661	-0.826662	0.247905	-3.33459	0.000854252	0.00766366	Normal
1326	INO80D	518.368	-0.450691	0.14129	-3.18982	0.00142363	0.0114069	Normal
1327	PKP4	553.208	-0.327381	0.157262	-2.08175	0.0373649	0.12678	Normal
1328	NFKBIZ	495.758	-0.568955	0.207174	-2.74627	0.0060278	0.0336333	Normal
1329	CEBPB	2449.15	-0.455342	0.162157	-2.80802	0.00498468	0.029237	Normal
1330	TAOK3	1300.18	-0.289755	0.105421	-2.74855	0.00598604	0.033431	Normal
1331	RELB	305.766	-0.566815	0.180536	-3.13962	0.00169169	0.0130885	Normal
1332	ISG15	3859.72	-0.525562	0.240877	-2.18187	0.0291192	0.106797	Normal
1333	SH3PXD2B	4082.67	-0.416879	0.138562	-3.0086	0.00262451	0.0180316	Normal
1334	LBR	935.19	-0.368301	0.141562	-2.60169	0.00927651	0.0455096	Normal
1335	PPP1R15B	1007.48	-0.463602	0.148546	-3.12092	0.00180284	0.0138078	Normal
1336	PPP2R5E	1180.93	-0.250036	0.103539	-2.4149	0.0157393	0.0672479	Normal
1337	BATF2	700.532	-0.668782	0.282358	-2.36856	0.0178573	0.0741073	Normal
1338	MFSD14A	1208.34	-0.353591	0.109073	-3.24179	0.0011878	0.00988908	Normal
1339	MYO1F	26.3922	-2.25493	0.708477	-3.18278	0.00145867	0.0116493	Down
1340	RGL2	388.123	-0.625288	0.201179	-3.10811	0.00188287	0.0142292	Normal
1341	PTPRN	622.442	-0.889065	0.302666	-2.93745	0.00330926	0.021621	Normal
1342	SIN3A	1024.97	-0.306085	0.103171	-2.96678	0.00300937	0.0201738	Normal
1343	CALR	19598.2	-0.3374	0.185428	-1.81958	0.0688235	0.194057	Normal
1344	CTIF	829.778	0.658742	0.15279	4.31141	1.62219e-05	0.000302685	Normal
1345	PRDX1	3544.93	-0.411188	0.133121	-3.08882	0.00200952	0.014893	Normal
1346	INPP4B	1033.42	0.693975	0.19053	3.64234	0.00027017	0.00306993	Normal
1347	NLN	780.807	-0.511956	0.163023	-3.1404	0.00168718	0.0130619	Normal
1348	C3orf38	546.481	-0.334562	0.138852	-2.40949	0.0159748	0.0680145	Normal
1349	PANK3	2280.28	-0.361525	0.114629	-3.15387	0.00161121	0.012643	Normal
1350	SPRY4	1287.14	-1.40407	0.281012	-4.99647	5.83884e-07	1.92365e-05	Down
1351	GCLM	1383.33	-0.355856	0.112059	-3.17562	0.00149519	0.0118448	Normal
1352	PTGES	636.425	-1.5362	0.31828	-4.82656	1.38912e-06	3.91498e-05	Down
1353	NBL1	5715.03	-0.273324	0.134267	-2.03567	0.0417835	0.136878	Normal
1354	NKIRAS2	639.97	-0.346015	0.140051	-2.47064	0.0134873	0.0598299	Normal
1355	APOL6	3709.61	-0.477603	0.22834	-2.09163	0.0364717	0.124619	Normal
1356	NFKB2	820.824	-0.363088	0.125612	-2.89056	0.00384554	0.0242784	Normal
1357	UNC5B	471.579	-0.883806	0.298847	-2.95739	0.0031026	0.0206505	Normal
1358	PPP1R18	2691.75	-0.259686	0.119789	-2.16786	0.0301695	0.109557	Normal
1359	PLEKHG4B	42.8185	-1.57871	0.491287	-3.21343	0.00131161	0.0106855	Down
1360	H2AC18	490.866	-0.453642	0.173639	-2.61255	0.00898686	0.0446293	Normal
1361	AGPAT1	1267.76	-0.283831	0.132246	-2.14623	0.0318549	0.113572	Normal
1362	FILIP1	55.8349	1.48805	0.389022	3.82509	0.000130724	0.00169286	Up
1363	ZBTB43	417.714	-0.574195	0.19265	-2.98051	0.00287769	0.0194412	Normal
1364	GLUL	7205.33	-0.359813	0.123303	-2.91813	0.00352136	0.0227068	Normal
1365	NDFIP1	1740.23	-0.264156	0.116993	-2.25787	0.0239535	0.0921353	Normal
1366	WIPI1	1408.24	-0.391945	0.135712	-2.88806	0.00387625	0.0244469	Normal
1367	MED14	1116.76	-0.399456	0.12556	-3.18138	0.00146574	0.0116903	Normal
1368	PSD3	2068.03	-0.409333	0.13353	-3.06547	0.0021733	0.0157701	Normal
1369	RCBTB2	265.51	-0.489055	0.180383	-2.7112	0.00670409	0.0362495	Normal
1370	LPCAT1	704.59	0.746114	0.12011	6.21191	5.23434e-10	3.74009e-08	Normal
1371	HDAC6	472.906	-0.375835	0.128786	-2.91829	0.00351958	0.0227068	Normal
1372	THOC7	418.101	0.82406	0.168502	4.89051	1.00576e-06	2.97974e-05	Normal
1373	SECISBP2	554.969	-0.591692	0.192984	-3.06601	0.00216938	0.0157526	Normal
1374	NIPBL	2121.13	-0.384169	0.123052	-3.122	0.00179627	0.0137661	Normal
1375	HIRIP3	109.661	1.19939	0.294017	4.07933	4.51648e-05	0.000715275	Up
1376	ITPRIPL2	3325.3	-0.322593	0.0990306	-3.25751	0.00112394	0.00942853	Normal
1377	TRIP10	938.701	-0.389148	0.122789	-3.16925	0.00152835	0.012063	Normal
1378	CA5B	254.379	-0.478844	0.15794	-3.03182	0.00243086	0.0170289	Normal
1379	RB1	1599.65	-0.442132	0.144259	-3.06486	0.00217774	0.0157834	Normal
1380	VPS26A	1924.46	-0.350554	0.114095	-3.07247	0.00212292	0.0155157	Normal
1381	LRRN4CL	548.92	1.26553	0.603154	2.09819	0.0358888	0.123321	Normal
1382	C14orf132	2011.28	-0.328299	0.108234	-3.03324	0.00241943	0.0170009	Normal
1383	FBXO32	1265.32	-0.78731	0.276868	-2.84363	0.00446026	0.0270353	Normal
1384	TACC1	2601.14	-0.259022	0.090114	-2.87438	0.00404822	0.0252302	Normal
1385	ZNF274	259.846	-0.455947	0.168089	-2.71253	0.00667711	0.0361478	Normal
1386	WSB1	1567.99	-0.249102	0.0951326	-2.61847	0.00883246	0.0442424	Normal
1387	SPRYD3	771.927	-0.624536	0.213115	-2.93051	0.00338408	0.0219821	Normal
1388	PSG5	6677.36	0.775578	0.226912	3.41797	0.000630896	0.00599178	Normal
1389	ZC3H12A	244.892	-0.55552	0.203955	-2.72374	0.00645479	0.0353813	Normal
1390	NMRK1	277.887	-0.590741	0.186338	-3.17027	0.00152296	0.0120361	Normal
1391	INTS4	413.419	-0.524043	0.184452	-2.84108	0.00449609	0.0271897	Normal
1392	DOCK6	264.991	-0.592682	0.199274	-2.9742	0.00293757	0.0197797	Normal
1393	TRIP12	7054.59	-0.250756	0.0821096	-3.05392	0.00225869	0.016158	Normal
1394	GCNT1	499.744	0.825143	0.232056	3.55579	0.000376841	0.00397178	Normal
1395	RAB9A	634.207	-0.332566	0.152516	-2.18054	0.0292178	0.106965	Normal
1396	CLCF1	270.506	-0.660662	0.222246	-2.97266	0.00295227	0.0198567	Normal
1397	DYNC1I2	2624.36	-0.282037	0.0894913	-3.15155	0.00162405	0.0127355	Normal
1398	ZMYM4	1664.96	-0.284627	0.118524	-2.40142	0.0163317	0.06905	Normal
1399	LDLR	2099.43	-0.257008	0.13098	-1.96219	0.0497408	0.155162	Normal
1400	CDK14	591.33	0.7962	0.160878	4.94909	7.4561e-07	2.34635e-05	Normal
1401	KYNU	124.605	-2.45342	0.518122	-4.73523	2.18812e-06	5.67929e-05	Down
1402	UVRAG	442.705	-0.347019	0.130328	-2.66267	0.00775244	0.040191	Normal
1403	ZNF483	80.1328	-1.06595	0.332384	-3.20697	0.00134139	0.0108695	Down
1404	SPTSSA	446.411	-0.467817	0.14874	-3.1452	0.00165971	0.0129068	Normal
1405	IRF2	608.975	-0.293684	0.14735	-1.99311	0.0462498	0.147453	Normal
1406	NCKAP1	7758.97	-0.335964	0.105915	-3.17202	0.00151381	0.0119715	Normal
1407	TNFRSF10C	155.476	1.09263	0.24584	4.44449	8.81008e-06	0.000183876	Up
1408	CARS1	1096.74	-0.354123	0.137019	-2.58447	0.00975278	0.0473489	Normal
1409	EHD4	1452.26	-0.348397	0.188933	-1.84402	0.0651801	0.186954	Normal
1410	LRWD1	261.717	-0.475348	0.156203	-3.04314	0.00234127	0.0165945	Normal
1411	ANO4	102.748	-0.758079	0.243651	-3.11134	0.00186243	0.0141217	Normal
1412	DCP2	376.633	-0.554865	0.183377	-3.02582	0.00247958	0.01732	Normal
1413	SLC25A17	282.794	-0.457386	0.150034	-3.04855	0.00229947	0.0163822	Normal
1414	IFI30	342.454	-0.571543	0.242997	-2.35205	0.0186701	0.0766428	Normal
1415	ARHGAP21	3202.19	-0.294855	0.0971295	-3.03569	0.00239988	0.0169041	Normal
1416	SNX18	2225.66	0.642143	0.178593	3.59556	0.000323696	0.00352008	Normal
1417	RCOR1	827.905	-0.325449	0.106947	-3.0431	0.00234157	0.0165945	Normal
1418	ASNSD1	761.177	-0.298292	0.113695	-2.62362	0.00870007	0.0438104	Normal
1419	RBM47	105.599	-1.21829	0.403286	-3.0209	0.00252028	0.0174834	Down
1420	ZCCHC3	225.246	0.795502	0.17725	4.48802	7.18872e-06	0.000154825	Normal
1421	HAPSTR1	2124.16	-0.470374	0.159256	-2.95356	0.0031413	0.0208332	Normal
1422	CHIC2	295.41	-0.515723	0.166578	-3.09598	0.00196165	0.0146185	Normal
1423	MAP2K4	668.172	-0.307544	0.118894	-2.5867	0.00968993	0.047138	Normal
1424	ITGA2	12381.2	-1.99044	0.61213	-3.25165	0.00114737	0.00959046	Down
1425	ARPC5	3626.24	-0.262406	0.097691	-2.68608	0.0072296	0.0382648	Normal
1426	PTPN3	138.292	-0.815166	0.259161	-3.1454	0.0016586	0.0129065	Normal
1427	NSMF	806.569	-0.332877	0.118009	-2.82079	0.00479059	0.028386	Normal
1428	RGS19	81.0451	1.30849	0.28977	4.51559	6.31396e-06	0.00013869	Up
1429	MSRB3	2347.58	0.599509	0.154919	3.86982	0.000108916	0.00145705	Normal
1430	SERPINF1	734.128	1.16187	0.525602	2.21054	0.0270675	0.100973	Normal
1431	TMEM64	656.441	-0.327623	0.115459	-2.83756	0.00454594	0.0274315	Normal
1432	AGTPBP1	279.703	-0.484827	0.159331	-3.0429	0.0023431	0.0165957	Normal
1433	PTGR1	862.652	-0.465609	0.154706	-3.00964	0.00261554	0.0180106	Normal
1434	IFI27	203.815	-0.81596	0.313172	-2.60547	0.00917483	0.0451933	Normal
1435	EXOC8	532.317	-0.44967	0.148714	-3.02374	0.00249674	0.0174098	Normal
1436	TOM1	826.674	-0.574398	0.195369	-2.94007	0.00328143	0.0214761	Normal
1437	ZWINT	396.619	0.80834	0.17098	4.72769	2.27092e-06	5.8196e-05	Normal
1438	ABI1	1177.17	-0.29854	0.110115	-2.71117	0.00670455	0.0362495	Normal
1439	SLU7	884.519	-0.315591	0.110265	-2.86212	0.00420819	0.0259608	Normal
1440	THEM6	62.8108	1.29062	0.293876	4.39172	1.12457e-05	0.000223206	Up
1441	MYL6	6673.32	-0.181045	0.107993	-1.67645	0.0936497	0.238934	Normal
1442	DDI2	627.96	-0.585573	0.199237	-2.93908	0.00329192	0.0215331	Normal
1443	PNMA1	994.06	-0.442346	0.145168	-3.04713	0.00231037	0.0164214	Normal
1444	TRIB1	326.616	-0.799166	0.270699	-2.95223	0.00315489	0.0208728	Normal
1445	FAM43A	178.104	-0.689756	0.222375	-3.10177	0.00192369	0.0144509	Normal
1446	ADGRG1	219.915	-0.943021	0.323612	-2.91405	0.0035677	0.0229358	Normal
1447	NR2F2	770.933	0.686535	0.13063	5.25556	1.47578e-07	5.82022e-06	Normal
1448	ZNF175	288.474	-0.623565	0.203844	-3.05903	0.00222052	0.0159744	Normal
1449	ADAM19	335.988	-0.468302	0.153181	-3.05718	0.0022343	0.0160308	Normal
1450	IQGAP1	12793.2	-0.266863	0.0851342	-3.13462	0.00172078	0.0132701	Normal
1451	KLHL11	180.197	-0.797368	0.276451	-2.8843	0.00392285	0.0246895	Normal
1452	TAOK1	4697.87	-0.303976	0.0989066	-3.07337	0.00211659	0.0154787	Normal
1453	CXCL8	5385.53	-2.13159	0.694058	-3.07119	0.00213206	0.0155544	Down
1454	IL6R	389.63	0.729852	0.178519	4.08837	4.34418e-05	0.000693413	Normal
1455	ZNF800	477.696	-0.346669	0.122526	-2.82934	0.00466443	0.0278833	Normal
1456	FLII	3637.98	-0.336093	0.1117	-3.00889	0.00262201	0.0180247	Normal
1457	SELENOT	1696.29	-0.357523	0.114834	-3.11339	0.00184954	0.0140415	Normal
1458	TP53I11	3379.77	0.738212	0.212503	3.4739	0.000512961	0.00504529	Normal
1459	IST1	1484.94	-0.282681	0.105401	-2.68196	0.00731917	0.0385709	Normal
1460	TNFAIP8L3	464.861	-0.537568	0.197023	-2.72845	0.00636334	0.0350705	Normal
1461	BNIP3	1568.19	-0.458037	0.221488	-2.068	0.0386399	0.129965	Normal
1462	FBXO33	667.201	-0.356315	0.126737	-2.81146	0.00493167	0.0290285	Normal
1463	ZFC3H1	1338.99	-0.41602	0.139222	-2.98818	0.00280643	0.0190765	Normal
1464	AKT3	1570.81	-0.348465	0.112204	-3.10564	0.00189868	0.0143161	Normal
1465	SH3KBP1	4200.52	-0.559722	0.19641	-2.84977	0.00437515	0.0266934	Normal
1466	ZNF721	267.607	0.915562	0.175404	5.21973	1.79188e-07	6.95397e-06	Normal
1467	ZHX3	2204.54	0.551498	0.130533	4.22497	2.38971e-05	0.000425628	Normal
1468	RBM26	983.49	-0.358427	0.126208	-2.83997	0.00451175	0.0272534	Normal
1469	NOTCH2NLA	564.389	-0.317137	0.132042	-2.40178	0.0163155	0.0690193	Normal
1470	ARMCX1	1373.38	-0.309846	0.106912	-2.89814	0.00375383	0.023786	Normal
1471	MDGA1	305.649	-0.498797	0.190628	-2.6166	0.00888113	0.0443737	Normal
1472	PLCB4	1235.01	0.814384	0.166394	4.8943	9.86549e-07	2.92998e-05	Normal
1473	STX3	616.294	-0.348558	0.132901	-2.6227	0.00872369	0.0438516	Normal
1474	LYPD3	53.1105	-2.13991	0.731817	-2.9241	0.00345451	0.0223797	Down
1475	CXCL3	161.721	-1.34064	0.702669	-1.90792	0.0564012	0.169075	Normal
1476	KANK1	1696.14	-0.430286	0.150187	-2.86501	0.00416999	0.0258252	Normal
1477	FAM124A	29.0585	-1.94259	0.632719	-3.07022	0.00213903	0.0155866	Down
1478	MAP3K5	1129.84	-0.240743	0.132089	-1.82258	0.0683671	0.1933	Normal
1479	RNF40	1355.43	-0.252766	0.110451	-2.28848	0.0221094	0.0868591	Normal
1480	PCDH10	8.06612	4.03634	1.08035	3.73613	0.000186874	NA	Normal
1481	KCTD13	146.793	-0.767856	0.247026	-3.1084	0.00188103	0.0142272	Normal
1482	DNAJB6	2201.84	-0.290116	0.102718	-2.82441	0.00473683	0.0281499	Normal
1483	SCARB2	8503.03	-0.219008	0.0958314	-2.28534	0.0222927	0.0873512	Normal
1484	HSCB	80.6589	-0.794103	0.257066	-3.0891	0.00200766	0.0148883	Normal
1485	GABPA	750.595	-0.431549	0.156806	-2.75211	0.0059212	0.0332051	Normal
1486	ALDH1B1	370.34	0.70496	0.157663	4.4713	7.77449e-06	0.000166262	Normal
1487	YKT6	1676.86	-0.300566	0.103534	-2.90307	0.00369527	0.0235377	Normal
1488	FNBP1	779.524	0.706675	0.18865	3.74596	0.000179702	0.0022116	Normal
1489	TM2D1	293.453	-0.613358	0.202886	-3.02317	0.0025014	0.0174224	Normal
1490	LRRC8D	647.052	-0.318477	0.124299	-2.56217	0.0104019	0.0495109	Normal
1491	NCOR1	2992.77	-0.22512	0.096314	-2.33735	0.0194211	0.0788461	Normal
1492	TFDP1	2393.22	0.661361	0.17011	3.88784	0.000101141	0.00137731	Normal
1493	YEATS2	1742.52	-0.240666	0.139123	-1.72988	0.0836519	0.221422	Normal
1494	GSN	5094.5	-0.333194	0.180595	-1.84498	0.0650402	0.186771	Normal
1495	APOL1	395.634	-0.571443	0.255238	-2.23886	0.0251647	0.0956732	Normal
1496	VPS39	1657.65	-0.323105	0.106535	-3.03284	0.00242262	0.0170101	Normal
1497	MRPL20	271.414	-0.471913	0.170492	-2.76795	0.00564095	0.0320789	Normal
1498	MOB4	745.871	-0.344982	0.117244	-2.94242	0.00325658	0.0213479	Normal
1499	IFNAR2	233.353	-0.490098	0.165399	-2.96312	0.00304533	0.0203362	Normal
1500	GIPC1	1176.35	-0.277793	0.117706	-2.36005	0.0182725	0.0754695	Normal
1501	TFAP4	45.1239	1.56332	0.409024	3.82207	0.000132337	0.0017101	Up
1502	LRRC59	3751.53	-0.292945	0.106006	-2.76349	0.00571874	0.0324151	Normal
1503	SDC1	694.713	-0.602628	0.213721	-2.8197	0.00480687	0.0284547	Normal
1504	BCL7A	309.469	1.00144	0.30102	3.32681	0.00087846	0.00782306	Up
1505	SLC1A1	468.76	-0.440406	0.148132	-2.97306	0.00294851	0.0198424	Normal
1506	PRPF19	835.263	0.664314	0.116879	5.68377	1.31756e-08	6.64084e-07	Normal
1507	MLYCD	150.979	0.960918	0.223585	4.29777	1.72524e-05	0.000320435	Normal
1508	PPTC7	716.662	-0.322901	0.113141	-2.85396	0.00431786	0.0264094	Normal
1509	CARD19	179.972	-0.616269	0.20872	-2.95262	0.0031509	0.0208578	Normal
1510	TFPI2	8912.24	-2.34502	0.750963	-3.12268	0.00179213	0.0137518	Down
1511	NCAM1	623.545	-0.523409	0.179468	-2.91645	0.00354039	0.0228023	Normal
1512	RNF144B	148.639	-0.571306	0.19077	-2.99473	0.00274688	0.0187346	Normal
1513	CCN5	20.463	2.78451	0.800339	3.47916	0.000502993	0.0049593	Up
1514	MYO10	4309.81	-0.400262	0.137275	-2.91576	0.00354822	0.0228285	Normal
1515	GXYLT1	918.667	0.645788	0.125074	5.16323	2.42728e-07	9.10006e-06	Normal
1516	TINF2	472.148	-0.326716	0.129497	-2.52296	0.0116371	0.0538703	Normal
1517	CMTM4	684.401	-0.507959	0.177657	-2.8592	0.00424704	0.0261209	Normal
1518	CAPZA2	2791.64	-0.203379	0.0998891	-2.03605	0.0417456	0.136828	Normal
1519	BAG2	1895.16	0.667899	0.190632	3.50361	0.00045899	0.00462685	Normal
1520	MGAT1	2653.17	-0.27663	0.168154	-1.6451	0.0999488	0.249246	Normal
1521	DHCR24	2848.18	0.857425	0.250783	3.41899	0.000628544	0.0059772	Normal
1522	CACNB3	334.499	-0.483409	0.160217	-3.01721	0.00255109	0.0176369	Normal
1523	SOCS2	211.915	-0.654355	0.224571	-2.9138	0.00357055	0.0229358	Normal
1524	STEAP2	2697.07	-0.356772	0.163392	-2.18354	0.0289962	0.106507	Normal
1525	KIAA0930	1197.57	-0.330323	0.173928	-1.89919	0.0575392	0.171138	Normal
1526	KDR	219.776	-1.11411	0.39628	-2.81141	0.00493247	0.0290285	Down
1527	RIPOR3	260.75	-0.470193	0.164996	-2.84973	0.00437564	0.0266934	Normal
1528	DUSP11	460.493	-0.430293	0.143986	-2.98843	0.00280413	0.0190716	Normal
1529	FAM91A1	1763.66	-0.324383	0.117661	-2.75694	0.00583444	0.0328969	Normal
1530	NDUFA9	386.714	-0.363907	0.136762	-2.66088	0.0077936	0.0403018	Normal
1531	FAM169A	50.1666	-1.03957	0.325515	-3.19361	0.00140508	0.0112731	Down
1532	RMC1	381.063	-0.400184	0.160179	-2.49835	0.0124772	0.0565147	Normal
1533	BCL2L13	1598.48	-0.203449	0.111723	-1.821	0.0686062	0.193756	Normal
1534	RASA1	2349.82	-0.560649	0.201711	-2.77947	0.00544481	0.0312858	Normal
1535	PRKG1	721.752	-0.408889	0.137074	-2.98298	0.00285461	0.0193175	Normal
1536	OCRL	1261.26	-0.378374	0.135664	-2.78905	0.00528628	0.0306211	Normal
1537	MALT1	1856.96	-0.253056	0.0909466	-2.78247	0.00539472	0.0310715	Normal
1538	ATP6V1E1	2441.92	-0.355513	0.124497	-2.8556	0.00429558	0.0262996	Normal
1539	RPS6KA2	2438.56	0.916055	0.284676	3.21789	0.00129138	0.0105704	Normal
1540	RNF135	163.488	-0.504073	0.182038	-2.76906	0.00562185	0.0320153	Normal
1541	CORO2B	344.18	-0.61247	0.22268	-2.75045	0.00595129	0.0332828	Normal
1542	ANKRD12	1601.02	-0.358694	0.122771	-2.92166	0.00348177	0.0225083	Normal
1543	UHRF2	969.286	-0.277282	0.14002	-1.98031	0.0476689	0.15079	Normal
1544	ECE1	6565.96	0.550093	0.0976508	5.63327	1.76828e-08	8.66103e-07	Normal
1545	CDCP1	2719.21	-1.58676	0.49907	-3.17944	0.00147559	0.0117458	Down
1546	WAPL	1382.22	-0.325131	0.119297	-2.72538	0.00642277	0.0352582	Normal
1547	NDNF	360.355	1.08586	0.328585	3.30465	0.000950966	0.00830676	Up
1548	PCDHGB1	27.4916	1.78316	0.461432	3.86441	0.000111359	0.00148482	Up
1549	PPP2R1A	4499.05	-0.370468	0.138297	-2.67879	0.00738889	0.0387869	Normal
1550	DENND2A	184.379	1.53806	0.749537	2.05202	0.0401679	0.133166	Normal
1551	IFT80	794.182	0.645946	0.126741	5.09659	3.45829e-07	1.23409e-05	Normal
1552	BNC2	803.93	0.788168	0.229962	3.42738	0.000609433	0.00583816	Normal
1553	PRDM1	691.254	-0.777021	0.284276	-2.73333	0.00626971	0.0346241	Normal
1554	RAB2B	363.373	-0.416201	0.144846	-2.87341	0.00406069	0.0252949	Normal
1555	GLUD1	3235.47	-0.164563	0.114421	-1.43823	0.15037	0.325008	Normal
1556	EFNB2	377.29	0.783862	0.209847	3.7354	0.000187421	0.00228345	Normal
1557	MEF2D	956.433	-0.547791	0.193925	-2.82475	0.0047317	0.0281437	Normal
1558	ATL3	3342.26	-0.385202	0.142489	-2.70337	0.00686394	0.0368432	Normal
1559	DNER	18.3704	-2.1754	0.684619	-3.17754	0.0014853	0.0117999	Down
1560	JMJD6	409.036	-0.556179	0.194705	-2.85652	0.00428319	0.0262801	Normal
1561	DERL2	465.371	-0.446712	0.151169	-2.95505	0.00312614	0.0207504	Normal
1562	ABCC3	700.968	-0.496715	0.184915	-2.68617	0.00722753	0.0382648	Normal
1563	FRRS1	183.956	-0.607496	0.214181	-2.83637	0.00456299	0.0274525	Normal
1564	ABHD3	125.601	-0.836981	0.290791	-2.87829	0.00399836	0.0250432	Normal
1565	SLC37A3	726.326	-0.320575	0.123207	-2.60193	0.00926997	0.0454959	Normal
1566	SPTBN5	39.9643	-1.33661	0.459009	-2.91194	0.00359191	0.0230486	Down
1567	TMEM131L	274.863	0.842449	0.23287	3.61768	0.00029726	0.00329421	Normal
1568	C1QTNF6	102.21	1.06219	0.243534	4.36155	1.29147e-05	0.000251806	Up
1569	UBLCP1	531.618	-0.359921	0.124782	-2.88439	0.00392167	0.0246895	Normal
1570	PREX1	1598.5	-0.493224	0.178841	-2.75789	0.00581754	0.0328219	Normal
1571	ZC3HAV1	2844.74	-0.473584	0.17378	-2.72519	0.0064265	0.0352587	Normal
1572	ODF2L	758.759	-0.496708	0.172617	-2.87751	0.00400827	0.0250698	Normal
1573	CXCL16	56.5624	-1.37126	0.490634	-2.79487	0.00519207	0.0302775	Down
1574	ARMC9	2310.54	-0.406696	0.141958	-2.86491	0.00417132	0.0258252	Normal
1575	PIKFYVE	1585.42	-0.35283	0.119722	-2.94709	0.00320783	0.0210967	Normal
1576	ZNF185	169.123	-1.08238	0.387943	-2.79006	0.00526989	0.0305553	Down
1577	RAB10	2840.19	-0.193897	0.0938135	-2.06683	0.03875	0.130092	Normal
1578	SNAI2	2763.82	-0.50609	0.181657	-2.78596	0.00533696	0.0308558	Normal
1579	TRIM36	34.4886	-1.23771	0.400897	-3.08734	0.00201957	0.0149492	Down
1580	GRAMD1C	199.255	-0.923179	0.327085	-2.82244	0.00476592	0.0282674	Normal
1581	ZDHHC21	802.358	-0.283595	0.111165	-2.55112	0.0107377	0.0507314	Normal
1582	ACLY	6151.5	-0.350406	0.123659	-2.83364	0.00460207	0.0276193	Normal
1583	VDAC1	4614.05	-0.238239	0.091273	-2.61019	0.00904931	0.0448478	Normal
1584	STX7	1241.98	-0.22491	0.119622	-1.88017	0.0600855	0.17638	Normal
1585	RAB6A	3896.82	-0.340567	0.11744	-2.89992	0.00373255	0.0237199	Normal
1586	APAF1	1086.48	-0.446041	0.161478	-2.76224	0.00574066	0.0324787	Normal
1587	SLC26A2	867.998	-0.685885	0.249502	-2.74901	0.00597753	0.0334035	Normal
1588	NPTX2	1114.09	0.607473	0.143872	4.2223	2.41818e-05	0.000430068	Normal
1589	DYNC2I2	251.231	0.820338	0.212318	3.86372	0.000111673	0.00148576	Normal
1590	MICAL1	1169.31	-0.281801	0.10938	-2.57635	0.00998484	0.0481102	Normal
1591	ABCA12	10.7326	3.32015	0.926088	3.58514	0.000336901	NA	Normal
1592	ARHGEF17	1261.89	-0.234734	0.116987	-2.00649	0.0448037	0.143984	Normal
1593	RHBDD2	632.637	-0.457493	0.162607	-2.81349	0.00490067	0.0288973	Normal
1594	UBE2A	1655.42	-0.325862	0.118834	-2.74216	0.00610368	0.0339165	Normal
1595	FBXO31	535.882	-0.43224	0.210235	-2.05598	0.0397842	0.132322	Normal
1596	DYRK3	973.615	-0.349305	0.121282	-2.88011	0.00397541	0.0249533	Normal
1597	VRK3	374.394	-0.366767	0.143746	-2.55149	0.0107264	0.0506987	Normal
1598	ZDBF2	467.128	-0.636331	0.227371	-2.79865	0.0051317	0.0299912	Normal
1599	LHFPL6	1130.29	-0.312782	0.175385	-1.7834	0.0745205	0.204611	Normal
1600	ATOSB	972.243	-0.486338	0.180551	-2.69363	0.0070679	0.0376552	Normal
1601	IL24	140.969	-3.34302	1.09036	-3.06598	0.00216959	0.0157526	Down
1602	SCN9A	178.277	-0.472224	0.173881	-2.71579	0.00661186	0.0359615	Normal
1603	WNK4	183.867	-0.78787	0.275634	-2.85839	0.00425796	0.0261748	Normal
1604	HOXC8	427.188	-0.34184	0.163759	-2.08746	0.0368463	0.125441	Normal
1605	GFM1	878.88	-0.326362	0.117875	-2.76871	0.00562784	0.0320344	Normal
1606	IMPDH2	1074.68	0.711127	0.148177	4.79916	1.59329e-06	4.35895e-05	Normal
1607	CUL4B	3140.94	-0.341918	0.124181	-2.75338	0.00589834	0.0331393	Normal
1608	DACT1	72.938	-1.576	0.55792	-2.82477	0.00473142	0.0281437	Down
1609	EFHD2	573.341	-0.288568	0.137917	-2.09232	0.0364095	0.124598	Normal
1610	PIDD1	145.358	0.942755	0.240736	3.91614	8.99782e-05	0.0012534	Normal
1611	HRH1	522.054	-0.364228	0.144092	-2.52775	0.0114795	0.0534053	Normal
1612	FAR1	1207.43	-0.315119	0.118972	-2.64869	0.00808049	0.0414624	Normal
1613	CXCL2	62.4501	-1.09349	0.379924	-2.87819	0.00399966	0.0250432	Down
1614	PYROXD1	451.03	-0.489139	0.171022	-2.8601	0.00423513	0.026074	Normal
1615	LDHA	35364.8	-0.17359	0.118491	-1.46501	0.14292	0.314615	Normal
1616	BAP1	1112.19	-0.351462	0.134753	-2.60819	0.00910225	0.0449632	Normal
1617	CLASP1	1269	-0.323584	0.110753	-2.92167	0.00348162	0.0225083	Normal
1618	RHPN2	24.4484	-1.56742	0.499019	-3.141	0.00168369	0.0130516	Down
1619	HTRA1	22030.5	-0.288797	0.106167	-2.72021	0.00652398	0.0356165	Normal
1620	GLRX3	1169.23	-0.378025	0.136953	-2.76025	0.00577576	0.0326469	Normal
1621	TCTA	508.22	0.797446	0.221878	3.59407	0.000325555	0.00353082	Normal
1622	PCBP3	293.444	-0.472906	0.162446	-2.91116	0.00360095	0.0230762	Normal
1623	FPR1	52.506	-1.32279	0.448589	-2.94878	0.0031903	0.0210461	Down
1624	SGK3	243.118	-0.491123	0.173635	-2.82848	0.00467701	0.0278921	Normal
1625	NXT2	233.459	-0.49056	0.169836	-2.88844	0.0038716	0.0244303	Normal
1626	BCORL1	422.742	-0.426355	0.153645	-2.77493	0.0055213	0.0315908	Normal
1627	LMLN	237.016	-0.495467	0.171725	-2.88523	0.0039113	0.0246424	Normal
1628	RAVER1	768.454	-0.243503	0.120273	-2.02458	0.0429105	0.139704	Normal
1629	RO60	1282.86	-0.419603	0.149356	-2.80941	0.00496319	0.0291668	Normal
1630	LRRC40	475.915	-0.435301	0.156653	-2.77876	0.00545663	0.0313184	Normal
1631	PANK2	581.897	-0.361201	0.135161	-2.67237	0.00753165	0.0392985	Normal
1632	SRP54	1650.99	-0.43497	0.159747	-2.72287	0.00647177	0.0354113	Normal
1633	PRDM2	1080.22	-0.279912	0.120001	-2.33258	0.0196703	0.0796714	Normal
1634	TET2	484.384	-0.378871	0.142298	-2.66253	0.00775564	0.040191	Normal
1635	ZFYVE16	1382.45	-0.372737	0.130673	-2.85245	0.00433842	0.0265085	Normal
1636	EIF2B4	441.198	-0.440395	0.158618	-2.77645	0.00549556	0.031488	Normal
1637	EDNRB	123.971	-2.31029	0.523071	-4.41678	1.00184e-05	0.000203161	Down
1638	INPP5K	316.137	-0.369745	0.152135	-2.43038	0.0150829	0.0653862	Normal
1639	GRAMD1B	831.851	-0.407339	0.146337	-2.78356	0.00537661	0.0309965	Normal
1640	HES7	7.19355	-3.19892	0.999646	-3.20006	0.001374	NA	Normal
1641	CDC14B	813.253	-0.423344	0.219035	-1.93276	0.0532653	0.162839	Normal
1642	BBS7	630.298	-0.466173	0.164744	-2.82968	0.00465945	0.0278672	Normal
1643	STIMATE	493.569	-0.390256	0.200628	-1.94517	0.0517546	0.159397	Normal
1644	NCK2	506.176	-0.371307	0.131453	-2.82463	0.00473348	0.0281437	Normal
1645	FBXO38	742.802	-0.256967	0.114552	-2.24323	0.0248823	0.0947477	Normal
1646	PLAUR	1198.49	-0.512818	0.19042	-2.69309	0.0070794	0.0376779	Normal
1647	KCTD5	520.464	-0.413009	0.145027	-2.84782	0.00440205	0.0267831	Normal
1648	CDIN1	234.871	0.809976	0.162126	4.99596	5.85424e-07	1.92365e-05	Normal
1649	RAB3IP	56.4009	-1.28262	0.442514	-2.89848	0.00374975	0.0237726	Down
1650	PITPNM1	814.366	-0.369404	0.141244	-2.61536	0.00891333	0.0443737	Normal
1651	RNF34	581.01	-0.305607	0.120107	-2.54444	0.0109452	0.0515515	Normal
1652	RC3H1	794.545	-0.395456	0.142348	-2.77809	0.00546794	0.0313445	Normal
1653	FAR2	218.695	-0.421614	0.169568	-2.4864	0.0129044	0.0579265	Normal
1654	AGFG2	336.488	-0.50615	0.1737	-2.91394	0.00356901	0.0229358	Normal
1655	ALAS1	1096.45	-0.504597	0.183898	-2.7439	0.00607142	0.033799	Normal
1656	FNBP1L	297.302	-0.607968	0.213492	-2.84773	0.00440321	0.0267831	Normal
1657	UBE2Z	2861.92	-0.268214	0.0999412	-2.68372	0.00728084	0.0384356	Normal
1658	HECTD2	377.207	-0.508021	0.177346	-2.86458	0.00417566	0.0258389	Normal
1659	SNX11	271.36	-0.404005	0.17768	-2.27378	0.0229794	0.0894078	Normal
1660	ING1	196.939	-0.537126	0.189342	-2.8368	0.00455678	0.027449	Normal
1661	PDS5A	3210.91	-0.309202	0.11037	-2.80149	0.00508675	0.0297777	Normal
1662	ARSG	163.858	-0.796433	0.285069	-2.79382	0.00520893	0.0303409	Normal
1663	ZW10	333.548	0.887882	0.171089	5.18961	2.10739e-07	7.97461e-06	Normal
1664	IL17RE	53.3341	-0.924476	0.313523	-2.94867	0.00319148	0.0210461	Normal
1665	FAM13C	38.2809	1.64877	0.438719	3.75814	0.000171181	0.002117	Up
1666	NBPF14	3145.11	-0.246466	0.111661	-2.20727	0.0272955	0.101612	Normal
1667	NOL4L	148.326	-0.779014	0.271207	-2.8724	0.00407368	0.0253499	Normal
1668	H1-0	2707.42	-0.557425	0.211096	-2.64063	0.00827532	0.0421886	Normal
1669	DUSP3	1720.13	-0.406734	0.148619	-2.73676	0.00620479	0.0343526	Normal
1670	LZTR1	1046.43	-0.288093	0.109395	-2.63353	0.00845032	0.0429217	Normal
1671	NEDD1	737.05	-0.416497	0.158714	-2.6242	0.00868528	0.0437776	Normal
1672	SPOCD1	615.877	-0.289527	0.151117	-1.91592	0.0553755	0.167034	Normal
1673	STX1A	217.11	-0.711383	0.251127	-2.83276	0.00461485	0.0276622	Normal
1674	SLC14A1	46.0899	1.5665	0.425036	3.68557	0.000228187	0.00267289	Up
1675	ACTN4	8411.42	-0.163135	0.122312	-1.33377	0.18228	0.366625	Normal
1676	MTMR3	865.558	-0.289285	0.125592	-2.30336	0.0212584	0.0842427	Normal
1677	GTF2IRD1	244.986	-0.573526	0.200331	-2.8629	0.00419783	0.0259496	Normal
1678	SERINC1	8775.24	-0.26968	0.0956804	-2.81855	0.00482408	0.0285426	Normal
1679	NUP58	1467.27	-0.41791	0.151702	-2.75481	0.0058726	0.0330405	Normal
1680	ENO2	587.884	-0.465584	0.219045	-2.12552	0.0335434	0.117829	Normal
1681	TACC3	534.91	0.706392	0.171229	4.12543	3.70045e-05	0.000608246	Normal
1682	ETV5	1034.77	-0.256151	0.118613	-2.15956	0.0308066	0.111041	Normal
1683	GAREM2	137.646	-0.533254	0.201406	-2.64766	0.00810508	0.0415574	Normal
1684	HERPUD1	1259.84	-0.446464	0.162942	-2.74001	0.00614364	0.0341073	Normal
1685	LURAP1L	478.441	-0.491202	0.185893	-2.64239	0.00823235	0.0420338	Normal
1686	ADSS2	1381.81	-0.434819	0.159348	-2.72873	0.00635788	0.0350564	Normal
1687	B3GALNT2	585.693	-0.329822	0.121869	-2.70636	0.0068025	0.0365943	Normal
1688	SLC41A2	554.184	-0.431781	0.153034	-2.82147	0.00478041	0.0283395	Normal
1689	ADGRL4	1601.1	-0.703704	0.272203	-2.58522	0.00973166	0.0473031	Normal
1690	AP5Z1	595.111	-0.413589	0.16388	-2.52372	0.0116119	0.0537947	Normal
1691	ATP8B3	51.3253	1.308	0.31118	4.20335	2.62994e-05	0.000459653	Up
1692	NUP98	2668.33	-0.245782	0.0984242	-2.49717	0.0125187	0.0565954	Normal
1693	ATG14	302.191	-0.37996	0.167647	-2.26643	0.0234253	0.0906489	Normal
1694	HES1	24.7259	-1.88557	0.639672	-2.94771	0.00320139	0.0210771	Down
1695	SPATA20	595.889	-0.261892	0.140915	-1.85852	0.0630957	0.182395	Normal
1696	FBXO6	237.496	-0.501821	0.233881	-2.14562	0.0319031	0.113644	Normal
1697	RPL37	1394.19	0.608299	0.160901	3.78059	0.000156456	0.00196736	Normal
1698	ILK	2553.95	-0.185155	0.0952211	-1.94447	0.0518384	0.159542	Normal
1699	FOXM1	1738.11	0.678972	0.206463	3.28859	0.00100689	0.00864972	Normal
1700	RPL3	8270.47	0.555503	0.133581	4.15856	3.20259e-05	0.000540304	Normal
1701	DGCR8	547.086	-0.322093	0.136096	-2.36666	0.0179496	0.0743888	Normal
1702	CARS2	699.604	-0.285614	0.142347	-2.00647	0.0448061	0.143984	Normal
1703	SYT11	1214.69	-0.218895	0.118462	-1.8478	0.0646317	0.186082	Normal
1704	PDE4DIP	5490.57	-0.264585	0.124727	-2.12131	0.0338959	0.118485	Normal
1705	WASF3	1326.04	-0.374476	0.143585	-2.60805	0.00910591	0.0449632	Normal
1706	NPTXR	42.0366	-1.12351	0.37011	-3.0356	0.00240055	0.0169041	Down
1707	MED9	107.328	-0.579742	0.214396	-2.70407	0.00684956	0.0367871	Normal
1708	REV3L	6609.9	0.755879	0.237005	3.1893	0.0014262	0.0114124	Normal
1709	CYP4V2	705.345	-0.450624	0.166339	-2.70906	0.00674732	0.0364104	Normal
1710	BTN2A2	211.956	-0.408734	0.181092	-2.25706	0.0240045	0.0922731	Normal
1711	PITPNC1	958.652	-0.61131	0.232753	-2.62643	0.00862846	0.0436339	Normal
1712	ZNF142	590.412	-0.304751	0.126785	-2.40369	0.0162306	0.0688142	Normal
1713	SCCPDH	548.922	-0.41142	0.185657	-2.21602	0.02669	0.100094	Normal
1714	RAB11FIP5	2273.37	-0.228172	0.10435	-2.1866	0.0287719	0.105977	Normal
1715	HMOX1	4583.07	-2.21926	0.745482	-2.97695	0.00291127	0.0196136	Down
1716	KIAA0408	95.5042	-0.734851	0.263095	-2.7931	0.00522056	0.0303708	Normal
1717	CAVIN2	168.682	1.1537	0.368241	3.13299	0.00173033	0.013328	Up
1718	MIGA2	238.816	-0.420282	0.179052	-2.34727	0.0189118	0.0774035	Normal
1719	TNFSF10	143.992	-1.10484	0.437161	-2.52731	0.0114938	0.0534312	Normal
1720	VCPIP1	947.362	-0.289295	0.108844	-2.65788	0.00786337	0.0405762	Normal
1721	FAM222B	422.434	-0.475447	0.18282	-2.60062	0.00930541	0.045633	Normal
1722	GPBP1L1	1155.06	-0.25666	0.102051	-2.515	0.0119032	0.0546645	Normal
1723	GALNT4	462.234	-0.41013	0.146985	-2.79028	0.00526628	0.030549	Normal
1724	NRN1	3345.16	0.52839	0.13218	3.99749	6.40177e-05	0.000951605	Normal
1725	QRICH1	1220.91	-0.267853	0.108879	-2.46011	0.0138894	0.0612614	Normal
1726	ETNK1	1384.87	-0.41616	0.152257	-2.73327	0.00627093	0.0346241	Normal
1727	ZBED6	2535.5	-0.380651	0.140409	-2.71102	0.00670775	0.0362495	Normal
1728	FBXO28	1120.76	-0.333128	0.122184	-2.72645	0.00640193	0.0351874	Normal
1729	NDUFV2	906.444	-0.305991	0.119277	-2.56538	0.0103063	0.0492879	Normal
1730	CDKN2C	253.598	0.904763	0.248224	3.64494	0.00026745	0.00304758	Normal
1731	ID2	1159.83	-2.26027	0.75827	-2.98083	0.00287471	0.0194319	Down
1732	NEDD9	276.717	0.905301	0.278824	3.24685	0.00116691	0.00972849	Normal
1733	ATP2A3	64.0115	-1.01715	0.346284	-2.93731	0.0033107	0.021621	Down
1734	IGHMBP2	240.335	-0.393331	0.156742	-2.50941	0.0120931	0.0552653	Normal
1735	TTC39B	416.286	-0.455251	0.168578	-2.70054	0.00692265	0.0370438	Normal
1736	GPRIN1	211.991	-0.50679	0.18109	-2.79856	0.0051331	0.0299912	Normal
1737	SBF1	1917.76	-0.316417	0.127029	-2.49091	0.0127418	0.0573662	Normal
1738	TRMT9B	242.677	0.756988	0.164545	4.60049	4.21504e-06	9.7524e-05	Normal
1739	ZNF277	282.806	-0.437011	0.183806	-2.37756	0.0174276	0.0726968	Normal
1740	NCOA3	2289.84	-0.232512	0.122023	-1.90547	0.056719	0.169571	Normal
1741	PML	3516.47	-0.32453	0.194949	-1.66469	0.0959737	0.242996	Normal
1742	BPTF	1980.84	-0.25755	0.116898	-2.20319	0.0275811	0.102406	Normal
1743	TNK2	406.992	-0.344203	0.134739	-2.55459	0.0106312	0.0503458	Normal
1744	MMP1	82584.6	-1.13344	0.267827	-4.23199	2.31629e-05	0.000414374	Down
1745	AP2S1	1096.7	-0.266445	0.121182	-2.19872	0.0278976	0.103409	Normal
1746	PSME3	1876.13	-0.225767	0.0913419	-2.47168	0.0134482	0.0597283	Normal
1747	TBC1D17	654.133	-0.369741	0.13631	-2.7125	0.00667784	0.0361478	Normal
1748	SUV39H2	185.122	0.878868	0.199472	4.40596	1.05314e-05	0.000211049	Normal
1749	ZNF644	991.32	-0.340559	0.122685	-2.77588	0.00550517	0.0315282	Normal
1750	GUCY1A1	33.1043	-1.4225	0.493929	-2.87997	0.00397707	0.0249533	Down
1751	NASP	981.465	0.672486	0.139118	4.83391	1.33876e-06	3.7995e-05	Normal
1752	HS3ST2	112.84	-2.91287	0.982872	-2.96363	0.00304033	0.0203362	Down
1753	KTN1	4700.51	-0.247028	0.0931322	-2.65244	0.00799113	0.041061	Normal
1754	L3MBTL2	313.718	-0.471891	0.201594	-2.3408	0.0192426	0.0783836	Normal
1755	COL1A1	91526.1	0.705044	0.225055	3.13276	0.00173168	0.01333	Normal
1756	CFAP36	285.922	-0.446009	0.163039	-2.7356	0.00622673	0.0344427	Normal
1757	SLC25A43	893.232	-0.337024	0.13359	-2.52282	0.0116417	0.0538711	Normal
1758	SRC	611.619	-0.29217	0.138069	-2.11611	0.0343354	0.119573	Normal
1759	CALHM5	520.241	-0.430243	0.173505	-2.47972	0.0131486	0.0587406	Normal
1760	SALL2	124.454	1.03891	0.26681	3.8938	9.86874e-05	0.00134843	Up
1761	CYP1B1	3826.23	0.851991	0.199341	4.27405	1.91956e-05	0.000352219	Normal
1762	STEAP3	1798.09	-0.296508	0.122195	-2.42652	0.0152443	0.0658977	Normal
1763	HMGB1	3857.47	-0.315625	0.116845	-2.70122	0.00690865	0.0370015	Normal
1764	LSS	2968.19	-0.259831	0.167543	-1.55083	0.120943	0.28182	Normal
1765	CRLF3	337.872	-0.458431	0.16398	-2.79565	0.00517959	0.0302193	Normal
1766	GGNBP2	986.165	-0.261321	0.108806	-2.40171	0.0163187	0.0690193	Normal
1767	XG	1122.36	0.62011	0.178582	3.47241	0.000515801	0.00506094	Normal
1768	CAPZA1	5307.53	-0.266924	0.0998309	-2.67376	0.00750067	0.0391874	Normal
1769	ZNF654	754.792	-0.360089	0.130862	-2.75167	0.00592919	0.0332051	Normal
1770	ASXL2	1539.3	-0.295477	0.107234	-2.75544	0.00586136	0.0329925	Normal
1771	AGO3	516.833	-0.424813	0.154409	-2.75122	0.00593741	0.0332358	Normal
1772	APCDD1L	577.927	-0.61232	0.233112	-2.62673	0.00862109	0.0436153	Normal
1773	FAM83H	47.6814	-1.02245	0.348552	-2.93341	0.00335257	0.0218241	Down
1774	RNF2	315.305	-0.395351	0.144948	-2.72754	0.00638088	0.0351194	Normal
1775	RNF138	268.522	-0.440842	0.204702	-2.15358	0.031273	0.112143	Normal
1776	MAT2A	3435.86	-0.333514	0.12262	-2.71989	0.00653034	0.0356352	Normal
1777	MTMR14	349.36	-0.365049	0.147695	-2.47163	0.0134497	0.0597283	Normal
1778	EXOC1	988.413	-0.357655	0.134663	-2.65593	0.00790896	0.0407595	Normal
1779	RPS2	11212.7	0.53599	0.12903	4.15398	3.26735e-05	0.000550465	Normal
1780	HIF1A	32506.4	-0.427644	0.167086	-2.55942	0.0104845	0.0497873	Normal
1781	RAB20	18.8885	-1.71425	0.564691	-3.03572	0.0023996	0.0169041	Down
1782	DNAJA4	173.345	-0.641199	0.23555	-2.72213	0.00648623	0.0354742	Normal
1783	RAB7A	7723.42	-0.354251	0.137184	-2.58231	0.00981423	0.0475558	Normal
1784	CCNE2	141.33	1.35652	0.427362	3.17418	0.00150261	0.0118907	Up
1785	DYNLT3	1376.39	-0.342371	0.130798	-2.61756	0.00885615	0.0443428	Normal
1786	CHAF1B	169.056	1.11253	0.313991	3.54319	0.000395319	0.00410774	Up
1787	RALY	1168.16	-0.313287	0.116784	-2.68262	0.00730469	0.0385113	Normal
1788	EIF2AK4	2434.44	-0.186922	0.120054	-1.55699	0.119474	0.280218	Normal
1789	EMD	460.113	-0.329179	0.162559	-2.02498	0.0428695	0.139608	Normal
1790	RAC2	350.066	-0.643677	0.243239	-2.64628	0.0081383	0.0416938	Normal
1791	SLC2A3	2028.24	0.586818	0.167971	3.49356	0.000476627	0.00476902	Normal
1792	SF3B4	995.017	-0.23845	0.104325	-2.28565	0.0222745	0.0873364	Normal
1793	MYO9A	1353.9	-0.351663	0.133452	-2.63513	0.00841059	0.0427851	Normal
1794	PLPP4	146.619	-1.19099	0.455238	-2.61618	0.00889193	0.0443737	Down
1795	TBKBP1	256.987	-0.484909	0.18287	-2.65166	0.00800982	0.0411223	Normal
1796	SMOX	653.879	-1.4693	0.336672	-4.36419	1.27592e-05	0.000249174	Down
1797	AHI1	801.551	-0.471717	0.179013	-2.6351	0.00841119	0.0427851	Normal
1798	SPATS2L	2570.42	-0.162206	0.114958	-1.411	0.158246	0.335784	Normal
1799	MAMDC2	148.013	1.00491	0.303604	3.30994	0.000933163	0.00818421	Up
1800	RNF13	855.826	-0.359033	0.139304	-2.57733	0.00995658	0.0480312	Normal
1801	MOSPD1	334.875	-0.5566	0.204778	-2.71806	0.00656656	0.0357847	Normal
1802	CENPB	1054.88	-0.393637	0.211436	-1.86173	0.0626408	0.181484	Normal
1803	ZNF512B	572.32	0.669592	0.193135	3.46696	0.000526372	0.00513975	Normal
1804	ZNF609	1567.22	-0.28816	0.107004	-2.69299	0.00708148	0.0376779	Normal
1805	AP3B1	2112.19	-0.244353	0.0986744	-2.47636	0.0132731	0.0591879	Normal
1806	PRDM10	383.772	-0.386911	0.148667	-2.60253	0.0092538	0.0454533	Normal
1807	KBTBD8	46.8669	-1.13255	0.395282	-2.86518	0.00416774	0.0258252	Down
1808	TTC31	283.651	-0.484325	0.184243	-2.62874	0.0085703	0.0434307	Normal
1809	PCYT1A	2122.04	-0.257103	0.0986927	-2.60509	0.00918503	0.0452069	Normal
1810	ZNF518B	695.655	-0.40196	0.153675	-2.61566	0.00890563	0.0443737	Normal
1811	UGDH	1809.57	-0.371574	0.139809	-2.65773	0.00786682	0.0405767	Normal
1812	HMGB2	626.589	0.80864	0.200344	4.03625	5.4313e-05	0.00082883	Normal
1813	PER3	181.16	0.885388	0.239347	3.69919	0.000216291	0.00256071	Normal
1814	EVA1C	33.2142	-1.23242	0.423438	-2.91051	0.00360843	0.0231057	Down
1815	YWHAE	7062.97	-0.188947	0.0936888	-2.01675	0.0437217	0.141661	Normal
1816	ZSCAN29	421.317	0.722778	0.184447	3.91863	8.90537e-05	0.00124337	Normal
1817	DIABLO	391.811	-0.394347	0.157177	-2.50894	0.0121094	0.0553191	Normal
1818	ABTB2	280.837	-0.516782	0.19998	-2.58416	0.00976151	0.0473724	Normal
1819	FDPS	923.39	-0.338638	0.131281	-2.5795	0.00989443	0.0478454	Normal
1820	NTAQ1	87.2325	-0.713882	0.255605	-2.79291	0.00522354	0.0303736	Normal
1821	NHSL2	744.065	0.879538	0.211055	4.16735	3.08163e-05	0.000522072	Normal
1822	NPIPB12	136.613	-0.572801	0.214869	-2.66581	0.00768026	0.0399196	Normal
1823	C5orf24	1920.09	-0.300751	0.1112	-2.70459	0.00683888	0.0367738	Normal
1824	MAPK1	4337.97	-0.248092	0.0998886	-2.48368	0.0130031	0.0582194	Normal
1825	ARPC4	1014.74	-0.209608	0.118438	-1.76977	0.0767659	0.208514	Normal
1826	CKB	297.936	-0.558804	0.262454	-2.12915	0.0332417	0.117006	Normal
1827	NSUN2	1108.35	-0.231057	0.100322	-2.30315	0.0212705	0.0842427	Normal
1828	WDFY1	1536.99	-0.207218	0.14639	-1.41552	0.156916	0.333987	Normal
1829	WDR62	177.558	-0.514347	0.221687	-2.32015	0.0203327	0.0816197	Normal
1830	PLXNC1	2793.46	-0.318344	0.144195	-2.20773	0.0272634	0.101523	Normal
1831	NPIPA2	11.8774	-2.51334	0.848435	-2.96232	0.00305331	NA	Normal
1832	PIK3CA	1311.73	-0.319221	0.118625	-2.69101	0.00712358	0.0378522	Normal
1833	DNAJB2	551.153	-0.313867	0.171858	-1.82631	0.0678029	0.19243	Normal
1834	C4orf33	224	-0.383046	0.165829	-2.30988	0.0208946	0.0832972	Normal
1835	TBC1D19	401.046	-0.5473	0.208711	-2.62228	0.00873424	0.0438516	Normal
1836	BEST1	207.837	-0.537944	0.201939	-2.66389	0.00772423	0.0400795	Normal
1837	CPNE8	511.134	-0.398227	0.151631	-2.6263	0.00863194	0.0436339	Normal
1838	XPO5	812.688	-0.255128	0.105903	-2.40907	0.0159931	0.0680689	Normal
1839	TADA3	957.822	-0.252712	0.106307	-2.37719	0.0174449	0.0727191	Normal
1840	SPARC	32393.5	-0.219521	0.163006	-1.3467	0.178077	0.3613	Normal
1841	POLR1A	1626.36	-0.239369	0.103876	-2.30438	0.0212011	0.0841051	Normal
1842	ZNF253	96.3557	1.04507	0.240701	4.3418	1.41322e-05	0.000271191	Up
1843	RSRP1	746.189	-0.386563	0.144945	-2.66697	0.00765379	0.039799	Normal
1844	POFUT1	2196.2	0.525924	0.108779	4.83481	1.33276e-06	3.79135e-05	Normal
1845	FDFT1	1583.54	-0.303227	0.11927	-2.54235	0.0110109	0.0517643	Normal
1846	MAP4K3	814.355	-0.290826	0.124279	-2.3401	0.0192786	0.0784775	Normal
1847	ZFHX4	577.642	-0.38599	0.205563	-1.87772	0.0604194	0.176975	Normal
1848	MAML3	208.356	-0.59753	0.221965	-2.692	0.00710239	0.0377561	Normal
1849	ETV7	116.008	-1.22354	0.489974	-2.49716	0.0125193	0.0565954	Normal
1850	NPIPB2	90.7988	-0.675083	0.242221	-2.78706	0.00531893	0.0307882	Normal
1851	RASGRF2	424.477	-0.578601	0.224895	-2.57277	0.0100889	0.0485155	Normal
1852	ANKRD10	541.842	-0.449757	0.168193	-2.67406	0.0074939	0.0391688	Normal
1853	FNDC4	261.946	-0.578702	0.230702	-2.50844	0.0121265	0.0553553	Normal
1854	SOAT1	3024.03	-0.279814	0.109394	-2.55785	0.010532	0.0499542	Normal
1855	ZMYND8	999.903	-0.406104	0.154399	-2.63022	0.00853308	0.0432601	Normal
1856	IPPK	192.538	-0.518008	0.19172	-2.7019	0.00689452	0.0369421	Normal
1857	TMEM127	1559.93	-0.178382	0.110216	-1.61848	0.105559	0.258305	Normal
1858	WTIP	142.307	-0.516146	0.212475	-2.42921	0.0151318	0.065528	Normal
1859	MED17	539.939	-0.409032	0.152461	-2.68286	0.00729962	0.0385013	Normal
1860	ANGPTL1	413.947	-0.432008	0.222839	-1.93866	0.0525431	0.161213	Normal
1861	ANAPC15	127.885	-0.542123	0.207942	-2.60709	0.00913158	0.045035	Normal
1862	APC	1963.5	-0.295386	0.112563	-2.62419	0.0086856	0.0437776	Normal
1863	BRWD1	1327.9	-0.340163	0.129608	-2.62455	0.00867644	0.0437776	Normal
1864	NNT	1407.51	-0.263293	0.131145	-2.00765	0.0446808	0.143696	Normal
1865	CRY1	328.868	-0.495428	0.184554	-2.68446	0.00726472	0.0383839	Normal
1866	VSIR	244.156	0.991684	0.32218	3.07805	0.00208362	0.0152897	Normal
1867	EXTL3	1103.89	-0.265582	0.109053	-2.43535	0.0148775	0.0647033	Normal
1868	NAPA	2283.3	-0.259116	0.165464	-1.566	0.117349	0.276946	Normal
1869	MTMR9	525.946	-0.310005	0.12287	-2.52304	0.0116346	0.0538703	Normal
1870	PDK3	110.895	-0.681041	0.244499	-2.78545	0.00534534	0.0308896	Normal
1871	ARPC1B	2658.32	-0.214582	0.126092	-1.70179	0.0887944	0.231109	Normal
1872	TRIM14	2612.78	-0.234609	0.16028	-1.46374	0.143264	0.31526	Normal
1873	BET1L	811.01	-0.26011	0.11105	-2.34229	0.0191659	0.0782022	Normal
1874	VEGFC	4351.22	-0.351864	0.150611	-2.33625	0.0194784	0.0790259	Normal
1875	CLDN4	19.7928	-2.20854	0.802177	-2.75318	0.00590192	0.0331441	Down
1876	G0S2	26.6377	-1.57669	0.554194	-2.84501	0.00444096	0.0269722	Down
1877	LMO4	577.312	-0.423445	0.159208	-2.6597	0.00782094	0.0403915	Normal
1878	MELK	559.452	-0.377051	0.179964	-2.09515	0.0361579	0.123864	Normal
1879	NR1H2	614.308	-0.25861	0.116541	-2.21904	0.0264838	0.0994925	Normal
1880	PDP1	1131.57	-0.272852	0.11625	-2.34712	0.0189192	0.0774035	Normal
1881	IDH3G	765.917	-0.325014	0.131865	-2.46474	0.0137112	0.0605856	Normal
1882	UHRF1	715.788	0.858036	0.266134	3.22407	0.00126383	0.0103868	Normal
1883	PLPBP	400.841	-0.298329	0.12995	-2.29572	0.0216918	0.0856602	Normal
1884	OGT	3631.49	-0.281356	0.108814	-2.58566	0.0097193	0.0472619	Normal
1885	MILR1	165.192	-0.586764	0.22938	-2.55805	0.0105262	0.0499459	Normal
1886	SIK3	875.487	-0.338746	0.133435	-2.53866	0.0111279	0.0521931	Normal
1887	FUS	1208.48	-0.674389	0.278686	-2.41989	0.0155252	0.0666142	Normal
1888	LAMA2	1095.47	0.628271	0.157385	3.99192	6.55395e-05	0.000969602	Normal
1889	SRXN1	1426.78	-0.410105	0.174473	-2.35053	0.0187467	0.0769053	Normal
1890	RHEB	1381.58	-0.217205	0.0947392	-2.29266	0.0218675	0.0861577	Normal
1891	POR	1152.61	-0.211936	0.105971	-1.99994	0.0455072	0.145515	Normal
1892	PSMB2	1601.86	-0.229378	0.103701	-2.21191	0.0269726	0.100687	Normal
1893	HNRNPDL	1843.83	0.765845	0.213216	3.59188	0.000328301	0.00354477	Normal
1894	OCIAD2	101.575	-0.764471	0.280388	-2.72648	0.00640142	0.0351874	Normal
1895	OSBPL5	673.967	0.668677	0.183547	3.64308	0.000269398	0.00306402	Normal
1896	BMPER	2995.02	0.805129	0.26774	3.00713	0.0026373	0.0180888	Normal
1897	P3R3URF-PIK3R3	21.5651	-1.73773	0.614302	-2.8288	0.00467236	0.0278895	Down
1898	CAB39	2134.4	-0.30497	0.118456	-2.57454	0.0100374	0.0482866	Normal
1899	CHD2	2341.77	-0.398665	0.157063	-2.53825	0.0111408	0.0521931	Normal
1900	PLEKHF1	136.361	-0.511877	0.228776	-2.23746	0.0252566	0.0959924	Normal
1901	MEF2C	199.147	-0.643191	0.24613	-2.61322	0.00896946	0.0445612	Normal
1902	SFT2D2	1702.25	-0.191748	0.0964189	-1.9887	0.0467343	0.148647	Normal
1903	CLDND1	1418.41	-0.293537	0.122146	-2.40317	0.0162538	0.0688405	Normal
1904	CEP120	494.919	-0.452754	0.175682	-2.57712	0.0099627	0.0480417	Normal
1905	KLHL7	755.177	-0.379727	0.150789	-2.51827	0.0117933	0.0543313	Normal
1906	MACF1	9653.4	-0.323419	0.12862	-2.51453	0.011919	0.0546961	Normal
1907	EPG5	3997.5	-0.208364	0.131759	-1.5814	0.113786	0.271436	Normal
1908	DCHS1	1460.26	-0.365629	0.146371	-2.49796	0.0124909	0.0565514	Normal
1909	ZMAT2	473.551	-0.366412	0.151215	-2.42312	0.0153878	0.0662059	Normal
1910	ARPC5L	361.23	-0.369513	0.146998	-2.51373	0.0119463	0.0547592	Normal
1911	CADPS2	215.159	-0.441607	0.199083	-2.21821	0.0265407	0.099626	Normal
1912	ASB1	385.153	-0.382899	0.158543	-2.41511	0.0157303	0.0672329	Normal
1913	OSGIN2	682.614	-0.53043	0.210577	-2.51893	0.0117711	0.0542837	Normal
1914	ZMIZ1	3099.8	-0.544476	0.22378	-2.43308	0.0149709	0.0650503	Normal
1915	RPS6KA6	165.544	-0.694901	0.265642	-2.61593	0.00889851	0.0443737	Normal
1916	THBD	1305.06	-2.00457	0.709422	-2.82564	0.00471869	0.028097	Down
1917	KIF13B	347.003	-0.308472	0.150059	-2.05568	0.0398136	0.132322	Normal
1918	CCNT2	723.213	-0.312034	0.123912	-2.51818	0.0117961	0.0543313	Normal
1919	SGSH	960.521	0.63346	0.191906	3.30088	0.000963805	0.00835718	Normal
1920	MARCHF6	1845.81	-0.274449	0.105151	-2.61004	0.00905313	0.0448484	Normal
1921	STARD3	521.482	-0.345692	0.135051	-2.55971	0.0104761	0.0497666	Normal
1922	BTBD9	352.439	-0.487562	0.194824	-2.50257	0.0123295	0.0560924	Normal
1923	PPP1R13L	149.986	-0.611141	0.223237	-2.73763	0.0061884	0.0343088	Normal
1924	CYRIB	360.683	-0.365457	0.152953	-2.38934	0.0168788	0.0709929	Normal
1925	USP34	4066.08	-0.258554	0.10192	-2.53685	0.0111856	0.0523386	Normal
1926	PRKAR1A	6961.92	-0.290809	0.11605	-2.50589	0.0122143	0.0556727	Normal
1927	TLN1	18047.4	-0.212289	0.0963576	-2.20314	0.0275849	0.102406	Normal
1928	SLC2A6	253.785	-0.539351	0.224123	-2.40649	0.0161066	0.0685037	Normal
1929	PCDHGA7	136.051	1.01441	0.245211	4.13687	3.5208e-05	0.000584985	Up
1930	SSRP1	1241.52	-0.330642	0.167995	-1.96817	0.0490487	0.153977	Normal
1931	FHIP2A	1430.23	-0.324711	0.13399	-2.4234	0.0153759	0.0662059	Normal
1932	NRROS	58.6296	-0.87543	0.33371	-2.62332	0.00870764	0.0438104	Normal
1933	GPC4	579.301	-1.3757	0.339703	-4.04972	5.12795e-05	0.000796537	Down
1934	GDNF	1518.4	-0.274255	0.130517	-2.10129	0.0356153	0.122833	Normal
1935	SORT1	887.891	-0.214965	0.119864	-1.7934	0.0729085	0.202012	Normal
1936	NAA50	3324.16	-0.311651	0.122924	-2.53531	0.0112347	0.0524875	Normal
1937	CD68	3232.05	-0.217973	0.130311	-1.67271	0.0943835	0.240317	Normal
1938	FAF2	1694.46	-0.231839	0.0928488	-2.49695	0.0125267	0.0566077	Normal
1939	SRRD	211.683	-0.413932	0.164713	-2.51304	0.0119695	0.0548446	Normal
1940	TAX1BP1	2570.53	-0.235495	0.0922015	-2.55413	0.0106452	0.0503731	Normal
1941	PABPC4	2239.06	0.57605	0.0917109	6.28115	3.36083e-10	2.44455e-08	Normal
1942	ANXA1	13027.8	-0.291004	0.116371	-2.50065	0.0123965	0.0563126	Normal
1943	FHIP1B	167.1	-0.482622	0.199536	-2.41873	0.0155749	0.0667801	Normal
1944	LRRC4	35.0154	-1.72974	0.65153	-2.65488	0.00793355	0.0408675	Down
1945	MYL12B	4585.24	-0.173384	0.131792	-1.31559	0.188313	0.37407	Normal
1946	CCBE1	5358.37	0.585226	0.177303	3.3007	0.000964433	0.00835718	Normal
1947	VSIG10L	78.6248	-0.702567	0.276308	-2.54269	0.0110003	0.0517507	Normal
1948	PDXP	118.355	0.91677	0.217233	4.22021	2.44072e-05	0.000432809	Normal
1949	TPST2	479.806	-0.270276	0.125694	-2.15028	0.0315333	0.112591	Normal
1950	VSIG10	382.872	-0.312972	0.132751	-2.35759	0.0183942	0.0758692	Normal
1951	ATG13	1458.65	-0.332667	0.131712	-2.52571	0.0115464	0.0535729	Normal
1952	PSMA6	1359.63	-0.263624	0.125579	-2.09926	0.0357938	0.123169	Normal
1953	TMEM141	110.373	0.928182	0.233807	3.96987	7.19112e-05	0.00104611	Normal
1954	ZFHX3	1202.66	-0.347499	0.138838	-2.50291	0.0123177	0.0560796	Normal
1955	WIPF2	1062.35	-0.256559	0.114306	-2.24449	0.0248011	0.0944977	Normal
1956	SHC1	8541.04	-0.206612	0.136806	-1.51026	0.130978	0.297382	Normal
1957	NPIPA9	200.93	-1.80128	0.445305	-4.04505	5.23126e-05	0.000807421	Down
1958	PNRC1	1281.93	-0.336816	0.136401	-2.4693	0.0135379	0.0599651	Normal
1959	LDOC1	462.243	0.697738	0.192335	3.62773	0.000285922	0.0032036	Normal
1960	PAN2	155.896	0.845587	0.202288	4.18012	2.91352e-05	0.000498821	Normal
1961	SRR	255.675	-0.398963	0.194023	-2.05627	0.0397564	0.132271	Normal
1962	GNA11	1330.17	0.550704	0.10996	5.00824	5.49311e-07	1.83815e-05	Normal
1963	UNC93B1	744.576	-0.372732	0.214989	-1.73373	0.0829669	0.220149	Normal
1964	POLG	775.599	-0.302046	0.128985	-2.34172	0.0191951	0.0782953	Normal
1965	AMD1	2131.67	-0.479121	0.197714	-2.42331	0.0153799	0.0662059	Normal
1966	BRAF	707.757	-0.415829	0.164107	-2.5339	0.0112803	0.05266	Normal
1967	PGR	64.9407	-0.910449	0.340204	-2.67619	0.00744654	0.0390061	Normal
1968	ENY2	448.046	-0.256109	0.143072	-1.79007	0.0734428	0.202903	Normal
1969	ZNF589	127.604	0.950262	0.272517	3.48699	0.000488497	0.00485976	Normal
1970	PGM3	2436.9	-0.328341	0.137116	-2.39462	0.0166377	0.0701668	Normal
1971	RIF1	1833.33	-0.239718	0.117637	-2.03778	0.0415724	0.136555	Normal
1972	COLGALT2	46.9465	-1.01039	0.370223	-2.72915	0.00634978	0.0350276	Down
1973	SLC35D2	345.461	-0.318828	0.142583	-2.23609	0.025346	0.0962418	Normal
1974	MRPL57	223.744	0.723885	0.180021	4.0211	5.79265e-05	0.000874078	Normal
1975	RNF25	337.684	-0.364721	0.166412	-2.19168	0.0284026	0.104833	Normal
1976	GNAO1	51.0829	1.34563	0.408196	3.29653	0.000978866	0.00846283	Up
1977	INSYN2B	1360.43	-0.562015	0.235364	-2.38786	0.016947	0.0711808	Normal
1978	GPSM1	726.242	-0.267063	0.144665	-1.84608	0.0648812	0.186568	Normal
1979	USP9X	4955.02	-0.266842	0.104763	-2.54711	0.010862	0.0512298	Normal
1980	GTPBP2	925.161	-0.207867	0.128594	-1.61646	0.105996	0.25885	Normal
1981	C3AR1	35.024	-1.49847	0.555042	-2.69974	0.0069393	0.0371166	Down
1982	PTGES3	3513.01	-0.27828	0.121045	-2.29898	0.0215059	0.0849999	Normal
1983	MRPL15	410.307	-0.362384	0.154495	-2.3456	0.0189965	0.0776154	Normal
1984	RCOR3	516.696	-0.342837	0.139881	-2.45091	0.0142495	0.0624416	Normal
1985	NINJ1	375.479	-0.303814	0.133692	-2.27248	0.0230573	0.0896055	Normal
1986	CD38	20.7771	-1.88728	0.687657	-2.74451	0.0060601	0.0337825	Down
1987	TRAPPC10	891.636	-0.291314	0.115575	-2.52057	0.0117166	0.054135	Normal
1988	FOS	120.507	-0.862537	0.336443	-2.56369	0.0103565	0.0493915	Normal
1989	FOXP1	546.765	-0.372563	0.161096	-2.31269	0.0207399	0.0828166	Normal
1990	VDR	1020.41	0.564907	0.138365	4.08272	4.45123e-05	0.000707842	Normal
1991	VRK2	543.254	-0.285232	0.129266	-2.20654	0.0273459	0.101706	Normal
1992	B3GNT8	33.2808	-1.06117	0.375122	-2.82886	0.00467143	0.0278895	Down
1993	DNMBP	1558.64	-0.254244	0.100892	-2.51997	0.0117365	0.0541842	Normal
1994	GREM2	2075.36	-0.397817	0.177499	-2.24123	0.0250111	0.0951783	Normal
1995	ABTB3	49.6929	-1.73828	0.684926	-2.53791	0.0111518	0.0522007	Normal
1996	MAP1LC3B	4049.35	-0.330152	0.148436	-2.22421	0.0261346	0.0986504	Normal
1997	IL17RA	1236.66	-0.229249	0.121356	-1.88905	0.0588847	0.173925	Normal
1998	BNC1	196.603	-0.612463	0.238846	-2.56425	0.0103398	0.04937	Normal
1999	GTF3C5	355.783	-0.432405	0.195531	-2.21144	0.0270056	0.100779	Normal
[truncated: 10,638 more rows]
