# Supplementary material for: Stress‐Induced Activation of Prolactin‐NR4A1‐Midkine Axis Exacerbates Skin Inflammation
Source: Adv Sci (Weinh). 2025 Nov 5;13(5):e09679. doi: 10.1002/advs.202509679 (PMC12850390; doi:10.1002/advs.202509679)
Supplement: Supplementary file 2 — Supporting Information [file ADVS-13-e09679-s002.zip › advs72654-sup-0012-Table12.xlsx]

## Sheet: Table_S12
	gene	baseMean	log2FoldChange	lfcSE	stat	pvalue	padj	regulate
1	PDIA3	7134.86	-2.07658	0.191048	-10.8694	1.61254e-27	1.00792e-24	Down
2	CCND3	617.928	-1.80674	0.115007	-15.7099	1.29401e-55	7.68385e-52	Down
3	LIMK1	993.03	-1.84474	0.148865	-12.392	2.88686e-35	3.80937e-32	Down
4	CD276	2329.01	-1.56622	0.0981924	-15.9505	2.8264e-57	3.35663e-53	Down
5	YWHAQ	7691.29	-1.43469	0.11488	-12.4885	8.62524e-36	1.28042e-32	Down
6	ACTR10	644.988	-1.62365	0.127963	-12.6884	6.85934e-37	1.16374e-33	Down
7	WIPI2	873.744	-1.48725	0.14692	-10.1228	4.37497e-24	1.92434e-21	Down
8	MGAT4B	3057.6	-1.2833	0.0890623	-14.409	4.54403e-47	1.79883e-43	Down
9	TMEM230	1312.61	-1.48891	0.145728	-10.2171	1.66306e-24	7.90018e-22	Down
10	C6orf62	3263.22	-1.27796	0.0977104	-13.0791	4.33803e-39	8.5864e-36	Down
11	SCD	2929.53	-1.38032	0.135012	-10.2236	1.55419e-24	7.69067e-22	Down
12	AAGAB	372.394	-1.61412	0.147907	-10.9131	9.98454e-28	6.58758e-25	Down
13	STX12	1055.93	1.05834	0.109042	9.70575	2.84962e-22	1.02552e-19	Up
14	FKBP1A	4031.52	-1.28583	0.120034	-10.7122	8.92371e-27	5.04657e-24	Down
15	NR4A1	161.375	-2.4342	0.258356	-9.42192	4.4292e-21	1.46114e-18	Down
16	CILK1	497.377	-1.67964	0.153456	-10.9454	6.99337e-28	4.88549e-25	Down
17	SAR1A	1729.08	-1.20586	0.100229	-12.031	2.44257e-33	2.9008e-30	Down
18	NCEH1	1200.25	-1.46001	0.1515	-9.63699	5.57991e-22	1.94903e-19	Down
19	STAU1	2045.34	-1.21796	0.103551	-11.762	6.12568e-32	6.61351e-29	Down
20	PLCG1	1048.22	-1.30898	0.0963482	-13.586	4.85073e-42	1.15215e-38	Down
21	ERLIN2	1184.13	0.969546	0.108536	8.93294	4.14837e-19	1.071e-16	Normal
22	GANAB	6851.17	1.05424	0.131689	8.0055	1.18985e-15	2.07803e-13	Up
23	SMIM13	335.194	-1.6036	0.17287	-9.27632	1.75439e-20	5.34235e-18	Down
24	KPNA6	1307.88	-1.26129	0.0927081	-13.6049	3.74385e-42	1.11155e-38	Down
25	HIPK3	2099.86	-1.41791	0.152244	-9.31342	1.23782e-20	3.86853e-18	Down
26	PLCB4	1058	0.902318	0.10158	8.88287	6.51588e-19	1.64644e-16	Normal
27	MAPRE1	1617.61	-1.16472	0.125805	-9.25813	2.08038e-20	6.17664e-18	Down
28	CMPK2	2521.16	-1.59638	0.178566	-8.93998	3.89228e-19	1.02722e-16	Down
29	TPM4	25579.3	0.907095	0.119861	7.56787	3.79401e-14	4.79337e-12	Normal
30	FKBP14	974.734	0.943696	0.119555	7.89343	2.94004e-15	4.71837e-13	Normal
31	MYL9	2059.1	-1.35121	0.169312	-7.98056	1.4567e-15	2.4714e-13	Down
32	PPP1R3C	501.596	0.959578	0.120557	7.95953	1.72694e-15	2.88861e-13	Normal
33	ORMDL2	142.406	-1.91915	0.228872	-8.38526	5.06131e-17	1.03635e-14	Down
34	CSPG4	3549.52	-1.1922	0.131245	-9.08379	1.04859e-19	2.89606e-17	Down
35	GPR161	461.133	-1.44307	0.142632	-10.1175	4.62285e-24	1.96075e-21	Down
36	SYDE1	1017.93	-1.18132	0.101108	-11.6838	1.54184e-31	1.52591e-28	Down
37	APH1B	596.188	1.0001	0.124648	8.02336	1.02894e-15	1.85147e-13	Up
38	IFIT2	9080.76	-1.21097	0.137476	-8.80861	1.26706e-18	3.13493e-16	Down
39	NDUFAB1	178.771	-1.6126	0.199948	-8.06509	7.31847e-16	1.37959e-13	Down
40	NCOR2	2345.39	-1.11843	0.0991506	-11.2802	1.64461e-29	1.22071e-26	Down
41	NSA2	597.663	-1.38349	0.145263	-9.52405	1.66564e-21	5.65176e-19	Down
42	CPM	824.646	0.945578	0.127014	7.44468	9.71787e-14	1.13146e-11	Normal
43	MT-ATP8	1139.8	0.781272	0.0997167	7.83492	4.69137e-15	7.14292e-13	Normal
44	GBP4	304.501	-1.9088	0.268828	-7.10043	1.24371e-12	1.28437e-10	Down
45	SLC2A10	910.831	-1.15904	0.114768	-10.099	5.58276e-24	2.28624e-21	Down
46	TNIP1	1690.17	-1.10815	0.0963461	-11.5018	1.29259e-30	1.18083e-27	Down
47	SETD7	3717.94	0.738135	0.0849837	8.6856	3.76738e-18	8.60411e-16	Normal
48	AURKAIP1	325.152	-1.32166	0.169828	-7.78235	7.11878e-15	1.04374e-12	Down
49	EPHB2	286.934	-1.35198	0.150982	-8.95458	3.41023e-19	9.20453e-17	Down
50	POC1B	238.678	-1.44129	0.172273	-8.36633	5.94395e-17	1.19645e-14	Down
51	TNFSF13B	285.441	-1.73848	0.243165	-7.14937	8.71802e-13	9.32749e-11	Down
52	TDRD7	856.627	-1.23222	0.143796	-8.56919	1.04212e-17	2.25022e-15	Down
53	GIGYF2	1276.03	-1.10952	0.108377	-10.2376	1.34577e-24	6.94884e-22	Down
54	CHST14	312.635	1.08512	0.179852	6.03342	1.60524e-09	9.43753e-08	Up
55	IL1RN	152.895	-2.10973	0.313971	-6.71952	1.82325e-11	1.53567e-09	Down
56	ANGPT1	825.915	0.92802	0.152801	6.07339	1.25238e-09	7.74648e-08	Normal
57	PPT1	1103.11	0.849973	0.144403	5.8861	3.95406e-09	2.09087e-07	Normal
58	PRSS23	3472.14	0.669537	0.100942	6.63288	3.29193e-11	2.71311e-09	Normal
59	VAT1L	384.436	-1.27142	0.155276	-8.18816	2.65251e-16	5.16413e-14	Down
60	DDX60L	3052.03	-1.05308	0.0919331	-11.4549	2.22328e-30	1.76024e-27	Down
61	CHMP3	1416.05	-0.971109	0.111333	-8.72254	2.7203e-18	6.46126e-16	Normal
62	B4GALT1	2968.25	0.836054	0.1402	5.96331	2.47174e-09	1.38199e-07	Normal
63	SOWAHC	288.544	-1.42252	0.191587	-7.42492	1.12849e-13	1.30116e-11	Down
64	CYP1B1	4139.24	1.01706	0.18953	5.36625	8.03926e-08	3.1406e-06	Up
65	TPP1	4610.96	-0.999434	0.087206	-11.4606	2.08045e-30	1.76024e-27	Normal
66	FHL2	1752.66	0.678066	0.0891912	7.60239	2.9072e-14	3.83621e-12	Normal
67	MESD	719.984	0.857886	0.135844	6.31524	2.69739e-10	1.89551e-08	Normal
68	PSG2	289.361	1.00026	0.175228	5.70833	1.1409e-08	5.553e-07	Up
69	SEMA7A	1703.04	0.963804	0.199672	4.82694	1.38646e-06	3.8561e-05	Normal
70	POU2F2	1151.84	-1.08517	0.108869	-9.96766	2.11135e-23	8.35814e-21	Down
71	RASGRP3	211.565	-1.37983	0.182216	-7.5725	3.66114e-14	4.67524e-12	Down
72	ARHGAP27	83.4288	-1.98593	0.260873	-7.61262	2.68591e-14	3.62475e-12	Down
73	GSK3B	1518.4	-0.960703	0.0929926	-10.331	5.10454e-25	2.75552e-22	Normal
74	ZDHHC16	641	0.737329	0.115254	6.39742	1.58022e-10	1.15133e-08	Normal
75	ARHGEF9	197.017	0.998935	0.17711	5.64019	1.69863e-08	7.81899e-07	Normal
76	ZNF616	156.671	1.41834	0.239843	5.91361	3.34697e-09	1.7904e-07	Up
77	TBC1D2B	1368.92	-1.13416	0.143091	-7.92612	2.26096e-15	3.72933e-13	Down
78	BSG	4495.86	-0.92266	0.101056	-9.13022	6.83634e-20	1.93306e-17	Normal
79	IDI1	893.578	-1.05243	0.103637	-10.155	3.14746e-24	1.43766e-21	Down
80	ZNF138	54.5361	1.9587	0.344788	5.68087	1.34014e-08	6.34085e-07	Up
81	ZC3HC1	160.69	-1.55278	0.202164	-7.68079	1.5811e-14	2.18338e-12	Down
82	ELN	368.788	1.25963	0.247128	5.09708	3.44928e-07	1.14424e-05	Up
83	RSAD2	7109.92	-1.28488	0.16987	-7.56387	3.9125e-14	4.89103e-12	Down
84	DZIP3	315.744	0.826167	0.15938	5.18364	2.17591e-07	7.55588e-06	Normal
85	ZDHHC18	494.167	0.863562	0.137755	6.26884	3.63736e-10	2.52616e-08	Normal
86	CSGALNACT2	1166.22	-1.10536	0.146942	-7.52246	5.37541e-14	6.51412e-12	Down
87	SEMA3A	688.486	0.981061	0.191766	5.11592	3.1221e-07	1.05037e-05	Normal
88	SORD	296.592	-1.22982	0.169758	-7.24454	4.33913e-13	4.86146e-11	Down
89	HERC5	962.69	-1.14927	0.133392	-8.61576	6.94812e-18	1.5569e-15	Down
90	MAPK6	2095.29	0.74933	0.154073	4.86349	1.15335e-06	3.30851e-05	Normal
91	DSTYK	484.033	-1.19813	0.158509	-7.55871	4.07089e-14	5.03603e-12	Down
92	MPV17	400.576	-1.1747	0.15635	-7.51327	5.76682e-14	6.91785e-12	Down
93	TENM2	1343.2	0.793628	0.158839	4.99643	5.84021e-07	1.83488e-05	Normal
94	CLEC14A	204.99	1.13937	0.207961	5.47875	4.28344e-08	1.81032e-06	Up
95	GSTA4	231.863	0.864237	0.156621	5.518	3.4287e-08	1.47001e-06	Normal
96	ARF3	2289.2	-0.952704	0.121959	-7.81165	5.64426e-15	8.48497e-13	Normal
97	DCBLD2	11202.3	0.70228	0.136491	5.14525	2.67164e-07	9.09123e-06	Normal
98	HSPA5	19127.6	0.64309	0.14607	4.40261	1.06956e-05	0.000233494	Normal
99	PLPP3	6860.98	0.650966	0.115683	5.62717	1.83186e-08	8.36738e-07	Normal
100	CSRNP1	262.402	-1.19893	0.150063	-7.98953	1.35455e-15	2.3314e-13	Down
101	MT-ND3	1717.99	0.553825	0.0868152	6.37935	1.77838e-10	1.2878e-08	Normal
102	MYCBP	227.938	0.973455	0.16649	5.84693	5.00716e-09	2.60812e-07	Normal
103	CCL8	161.787	-1.7887	0.279251	-6.40536	1.50015e-10	1.10657e-08	Down
104	SCRN1	3155.23	-0.899277	0.0839003	-10.7184	8.34387e-27	4.95459e-24	Normal
105	ANKRD13A	2412.9	0.505477	0.0928204	5.44575	5.15867e-08	2.12787e-06	Normal
106	IL6R	381.193	0.802942	0.13456	5.96716	2.41422e-09	1.37183e-07	Normal
107	TLR2	111.578	-1.78598	0.261694	-6.82471	8.81043e-12	8.04867e-10	Down
108	KRBOX5	149.696	0.98979	0.192348	5.14584	2.66326e-07	9.09123e-06	Normal
109	NREP	1253.35	0.991256	0.205695	4.81906	1.44234e-06	3.98354e-05	Normal
110	TNFRSF10C	149.566	1.08453	0.194793	5.56759	2.58288e-08	1.13189e-06	Up
111	GNPDA1	859.196	0.608081	0.108576	5.6005	2.13739e-08	9.57874e-07	Normal
112	HMGA2	2479.04	-0.97728	0.112466	-8.68958	3.63778e-18	8.47103e-16	Normal
113	MSH2	293.2	-1.23835	0.174645	-7.09064	1.33489e-12	1.36665e-10	Down
114	TRIM47	358.393	-1.23524	0.162434	-7.60457	2.85852e-14	3.81436e-12	Down
115	MLEC	4212.44	0.533022	0.0828663	6.43231	1.25676e-10	9.50656e-09	Normal
116	THOC3	444.752	-1.13975	0.186526	-6.1104	9.93833e-10	6.37718e-08	Down
117	HAS2	5860.53	0.578229	0.094093	6.14529	7.98172e-10	5.20829e-08	Normal
118	DPY19L3	717.264	0.867479	0.194016	4.47118	7.77888e-06	0.000174306	Normal
119	NET1	1015.83	0.649864	0.104638	6.21061	5.27793e-10	3.60234e-08	Normal
120	TXNDC12	740.613	0.64472	0.13059	4.93699	7.93388e-07	2.40209e-05	Normal
121	ETS1	1951.72	-0.96191	0.0984209	-9.77342	1.46418e-22	5.43394e-20	Normal
122	CASP7	542.547	0.725816	0.138998	5.22177	1.77224e-07	6.39728e-06	Normal
123	ZNF429	90.5242	1.27787	0.260855	4.89878	9.6432e-07	2.82772e-05	Up
124	SEC13	1699.11	0.574791	0.103094	5.5754	2.46955e-08	1.09844e-06	Normal
125	ABHD10	366.352	0.708503	0.154943	4.57268	4.81524e-06	0.000115294	Normal
126	TYMP	1755.57	-1.01836	0.143382	-7.1024	1.22605e-12	1.27725e-10	Down
127	CHST3	1074.05	0.664829	0.114583	5.80215	6.54697e-09	3.28067e-07	Normal
128	GOLGA2	1570.46	0.589151	0.105075	5.60697	2.05901e-08	9.2624e-07	Normal
129	ANAPC13	1427.74	0.528964	0.0908562	5.82199	5.81497e-09	2.96389e-07	Normal
130	ABI3BP	2985.17	0.528113	0.0959505	5.50401	3.71243e-08	1.58025e-06	Normal
131	CLASP2	450.677	-1.07474	0.139912	-7.68156	1.57167e-14	2.18338e-12	Down
132	G3BP2	2321.34	0.518215	0.0856452	6.05072	1.44198e-09	8.64899e-08	Normal
133	GBP5	973.084	-1.13411	0.162785	-6.9669	3.2399e-12	3.15386e-10	Down
134	ENPP1	1380.81	0.561892	0.120415	4.66629	3.06692e-06	7.84972e-05	Normal
135	PSG1	581.345	0.996533	0.228719	4.35701	1.31851e-05	0.000280119	Normal
136	SIPA1L2	238.555	0.826757	0.15737	5.25359	1.49167e-07	5.48453e-06	Normal
137	CSF1	4231.49	-0.942852	0.111797	-8.43364	3.35064e-17	6.98109e-15	Normal
138	XRN1	1641.75	-0.878724	0.0889036	-9.88402	4.88353e-23	1.87087e-20	Normal
139	TMEM97	309.483	0.843384	0.174699	4.82763	1.38169e-06	3.85188e-05	Normal
140	GXYLT1	782.912	0.569022	0.115202	4.93936	7.83797e-07	2.39148e-05	Normal
141	HOXA9	613.589	0.677692	0.13346	5.07786	3.81717e-07	1.25575e-05	Normal
142	GTPBP1	1150.54	-0.931313	0.114669	-8.12174	4.59553e-16	8.80266e-14	Normal
143	FAM216A	103.569	1.16294	0.225143	5.16532	2.40029e-07	8.28657e-06	Up
144	GMPR	566.753	-1.34082	0.230282	-5.8225	5.79729e-09	2.96389e-07	Down
145	BTG2	308.778	0.946708	0.210654	4.49413	6.98537e-06	0.00015825	Normal
146	RAB4B-EGLN2	10.9644	-6.99428	1.33412	-5.2426	1.5833e-07	NA	Normal
147	ISG20	129.529	-1.63671	0.271829	-6.0211	1.73233e-09	1.00849e-07	Down
148	HMGN2	2604.11	0.527786	0.115104	4.58531	4.53308e-06	0.000109643	Normal
149	THOC7	414.048	0.624513	0.137823	4.53126	5.86338e-06	0.000136269	Normal
150	ZNF28	156.812	-1.3496	0.203888	-6.61931	3.60877e-11	2.9155e-09	Down
151	FBN2	6162.8	0.537453	0.123397	4.35548	1.32778e-05	0.000281584	Normal
152	BIRC5	545.188	0.668465	0.131309	5.09079	3.56567e-07	1.17628e-05	Normal
153	LIF	343.521	-1.48629	0.271538	-5.47359	4.41008e-08	1.85724e-06	Down
154	ARPP19	1934.6	-0.84104	0.104575	-8.04248	8.80404e-16	1.6244e-13	Normal
155	ACO1	1121.86	0.670252	0.160411	4.17834	2.9364e-05	0.000568885	Normal
156	FBN1	23067.1	0.532766	0.105228	5.06298	4.12747e-07	1.34664e-05	Normal
157	SLC6A8	571.493	0.832956	0.199934	4.16616	3.09771e-05	0.000595282	Normal
158	SAMD9L	4829.23	-0.991448	0.137053	-7.23405	4.68815e-13	5.15523e-11	Normal
159	TTPAL	685.783	0.596865	0.127441	4.68347	2.82056e-06	7.28194e-05	Normal
160	HABP4	375.362	0.922425	0.203765	4.52689	5.98567e-06	0.000138299	Normal
161	CEP20	646.342	0.575522	0.116515	4.93945	7.83417e-07	2.39148e-05	Normal
162	SIDT2	876.642	0.626178	0.151422	4.13531	3.54472e-05	0.000668208	Normal
163	ZNF721	249.251	0.915708	0.186638	4.90633	9.27981e-07	2.7279e-05	Normal
164	CAMKK2	888.315	-0.923865	0.115227	-8.01781	1.07646e-15	1.90807e-13	Normal
165	MX1	20054.1	-1.01281	0.150576	-6.72625	1.74096e-11	1.48392e-09	Down
166	KIF5B	5181.05	-0.800541	0.0867504	-9.22809	2.75496e-20	7.97997e-18	Normal
167	PBX1	1112.45	0.525195	0.0950699	5.5243	3.30803e-08	1.42859e-06	Normal
168	RGS4	772.233	0.588492	0.147879	3.97954	6.90487e-05	0.00115496	Normal
169	LRRC15	4835.04	0.569658	0.117397	4.85242	1.21963e-06	3.48181e-05	Normal
170	SPTLC2	969.689	-0.908474	0.125536	-7.23677	4.59512e-13	5.10016e-11	Normal
171	WTAP	2133.15	-0.916961	0.104246	-8.7961	1.41658e-18	3.43334e-16	Normal
172	COX15	438.649	0.64686	0.147528	4.38465	1.16172e-05	0.000251303	Normal
173	TOMM20	1366.4	-0.79236	0.111165	-7.12776	1.02017e-12	1.08174e-10	Normal
174	NRN1	3247.33	0.440207	0.0878155	5.01286	5.36278e-07	1.69836e-05	Normal
175	UHMK1	3424.11	-1.00829	0.15869	-6.35386	2.09972e-10	1.51129e-08	Down
176	HMG20A	415.623	-1.03242	0.155697	-6.63095	3.33542e-11	2.71311e-09	Down
177	GALNT5	4516.07	0.513662	0.0943244	5.4457	5.1602e-08	2.12787e-06	Normal
178	ZNF248	208.227	0.902499	0.190044	4.74891	2.0452e-06	5.42161e-05	Normal
179	BCCIP	805.078	0.543542	0.104452	5.20374	1.95315e-07	6.85526e-06	Normal
180	CD2AP	769.363	-0.987948	0.141045	-7.00449	2.47896e-12	2.45334e-10	Normal
181	SPDL1	913.648	0.620236	0.159756	3.88241	0.000103427	0.0015952	Normal
182	MT-CO3	42207.3	0.476761	0.111808	4.2641	2.00713e-05	0.000399944	Normal
183	KDSR	1074.87	-0.870042	0.102027	-8.52756	1.49463e-17	3.16968e-15	Normal
184	CYCS	1298.16	0.506729	0.105597	4.7987	1.59698e-06	4.36997e-05	Normal
185	C11orf98	148.084	-1.33278	0.235723	-5.65402	1.56737e-08	7.29962e-07	Down
186	SYNPO	237.97	-1.12279	0.174061	-6.45053	1.11456e-10	8.53969e-09	Down
187	ARHGAP19	243.24	0.801343	0.194191	4.12657	3.68213e-05	0.000687562	Normal
188	USP18	964.528	-1.00328	0.15809	-6.34629	2.20573e-10	1.57803e-08	Down
189	IMPDH2	981.372	0.604247	0.140808	4.29127	1.77652e-05	0.000361266	Normal
190	MT-ATP6	33327.4	0.424178	0.0982481	4.31741	1.57868e-05	0.000327313	Normal
191	DPYSL2	4050.35	-0.899856	0.127671	-7.04823	1.8121e-12	1.83936e-10	Normal
192	APBA1	220.484	-1.24217	0.184002	-6.75085	1.46981e-11	1.27412e-09	Down
193	DNAI3	45.6874	1.53699	0.328264	4.68216	2.83868e-06	7.31284e-05	Up
194	TMEM126B	369.224	-0.953778	0.146551	-6.50817	7.60693e-11	5.86623e-09	Normal
195	PCNX3	716.983	0.641584	0.133045	4.8223	1.41914e-06	3.93778e-05	Normal
196	MN1	137.497	0.977841	0.221576	4.41313	1.01889e-05	0.000223666	Normal
197	SLC41A1	916.034	-0.841227	0.110106	-7.64014	2.16987e-14	2.962e-12	Normal
198	RPL37	1283.87	0.482876	0.124649	3.87389	0.000107112	0.0016435	Normal
199	COPZ1	1743.72	0.49369	0.100322	4.92107	8.60717e-07	2.5491e-05	Normal
200	HS2ST1	943.22	0.558113	0.115483	4.83284	1.34597e-06	3.78784e-05	Normal
201	IFT27	82.6373	1.17444	0.260723	4.50455	6.65152e-06	0.000151619	Up
202	RPGRIP1L	316.083	0.610924	0.151945	4.0207	5.80258e-05	0.00100017	Normal
203	FAM210B	1757.7	0.572301	0.132439	4.32124	1.55155e-05	0.000323575	Normal
204	ERGIC2	1165.4	0.505585	0.107771	4.69128	2.71503e-06	7.05552e-05	Normal
205	HELZ2	4215.04	-0.838378	0.106388	-7.88038	3.26388e-15	5.16825e-13	Normal
206	AMPD3	926.553	-1.19	0.208655	-5.70321	1.17569e-08	5.67582e-07	Down
207	ITGA6	544.957	-0.95375	0.171815	-5.55104	2.83982e-08	1.23537e-06	Normal
208	TMED9	2163.48	0.482578	0.0997479	4.83797	1.3117e-06	3.71783e-05	Normal
209	SMN1	459.242	0.664873	0.155121	4.28617	1.81778e-05	0.000367142	Normal
210	RPLP0	10240.3	0.410608	0.105567	3.88954	0.000100434	0.00155105	Normal
211	CARNMT1	577.3	0.662597	0.164795	4.02074	5.8015e-05	0.00100017	Normal
212	BATF2	724.44	-1.08576	0.177775	-6.10749	1.01209e-09	6.42759e-08	Down
213	PABPC4	2092.06	0.414435	0.0908304	4.56274	5.04905e-06	0.000119447	Normal
214	USP40	609.105	0.538064	0.110097	4.8872	1.02281e-06	2.96991e-05	Normal
215	CCN2	1112.96	0.615089	0.162763	3.77905	0.00015743	0.00229123	Normal
216	MCL1	7054.95	-0.84413	0.107547	-7.84896	4.19493e-15	6.46999e-13	Normal
217	PERP	1629.36	0.49482	0.117211	4.22163	2.42546e-05	0.000476838	Normal
218	ISCA1	496.162	0.672208	0.146024	4.60341	4.15622e-06	0.000102024	Normal
219	MZT1	241.906	-1.05326	0.159744	-6.5934	4.2987e-11	3.42627e-09	Down
220	H3-3A	1127.85	0.461126	0.0989226	4.66148	3.13937e-06	8.00068e-05	Normal
221	PARP12	1553.69	-0.942223	0.137101	-6.87247	6.30975e-12	5.94719e-10	Normal
222	EI24	1572.95	0.483587	0.102921	4.69862	2.61929e-06	6.82165e-05	Normal
223	CSMD2	1093.88	0.489922	0.0975545	5.02204	5.11268e-07	1.63221e-05	Normal
224	DUS1L	409.237	0.565964	0.135691	4.17099	3.03276e-05	0.000584693	Normal
225	DIXDC1	421.241	-1.05369	0.1699	-6.20181	5.58178e-10	3.74515e-08	Down
226	TCTA	495.454	0.655494	0.15752	4.16133	3.16396e-05	0.000606051	Normal
227	WBP11	943.151	0.483394	0.121539	3.97726	6.97137e-05	0.00115955	Normal
228	DPH5	185.311	0.809983	0.195192	4.14968	3.32947e-05	0.000632652	Normal
229	RPL5	3342.9	0.380954	0.0869097	4.38333	1.16879e-05	0.000252374	Normal
230	LMAN1	6833.25	0.427831	0.0903276	4.73643	2.17513e-06	5.72768e-05	Normal
231	RPL26L1	198.035	0.747628	0.163644	4.56862	4.90945e-06	0.000116609	Normal
232	BICD2	798.714	0.543142	0.117745	4.61285	3.97178e-06	9.82684e-05	Normal
233	SAMD9	4588.26	-0.876792	0.113252	-7.74197	9.78887e-15	1.41771e-12	Normal
234	BCAT2	137.227	0.863105	0.213915	4.03481	5.46473e-05	0.000952997	Normal
235	SCOC	1190.14	0.435408	0.109934	3.96062	7.47546e-05	0.00122792	Normal
236	CXCL10	83.5727	-1.809	0.346176	-5.22566	1.73531e-07	6.28309e-06	Down
237	KDELR3	2213.9	0.44426	0.100679	4.41264	1.02117e-05	0.000223754	Normal
238	CCL2	2209.19	-1.11549	0.186987	-5.96559	2.43751e-09	1.37847e-07	Down
239	KIAA1958	233.402	0.659215	0.15832	4.16381	3.12986e-05	0.000600488	Normal
240	FAM98A	2544.77	0.432365	0.0903888	4.78339	1.72361e-06	4.66277e-05	Normal
241	DENND6A	168.901	-1.17062	0.201521	-5.80892	6.28778e-09	3.16414e-07	Down
242	ADAMTS5	667.462	0.780747	0.223388	3.49502	0.000474028	0.0056767	Normal
243	CIRBP	492.418	0.50403	0.140895	3.57735	0.000347094	0.00438054	Normal
244	TMEM30A	4952.94	0.45213	0.0945751	4.78065	1.74731e-06	4.70545e-05	Normal
245	CDIN1	240.955	0.728004	0.197173	3.6922	0.000222322	0.00305007	Normal
246	ZNF594	113.408	1.00024	0.242666	4.12186	3.75822e-05	0.00069957	Up
247	IFIT3	13544.4	-0.852476	0.107834	-7.90542	2.67033e-15	4.34423e-13	Normal
248	LPCAT1	664.65	0.536364	0.119033	4.50602	6.60542e-06	0.000150895	Normal
249	SERINC5	219.096	-1.28765	0.222243	-5.79385	6.87907e-09	3.4326e-07	Down
250	C9orf78	489.664	0.588409	0.1445	4.07204	4.6603e-05	0.000846264	Normal
251	C2CD2	559.302	0.602376	0.152743	3.94373	8.02228e-05	0.00130332	Normal
252	IFIH1	3263.92	-1.04571	0.173274	-6.03504	1.58922e-09	9.38985e-08	Down
253	YIPF2	747.333	0.490213	0.118598	4.13341	3.57427e-05	0.000672711	Normal
254	LPP	2533.52	0.404322	0.0902505	4.48	7.4644e-06	0.000167983	Normal
255	TMEM168	343.705	0.623268	0.15955	3.90641	9.3679e-05	0.00146579	Normal
256	RPS26	1708.79	0.434385	0.0872364	4.9794	6.37808e-07	1.98809e-05	Normal
257	IL4R	1028.26	-0.884896	0.103105	-8.58246	9.2869e-18	2.04243e-15	Normal
258	TLE4	660.126	-0.963463	0.123666	-7.79087	6.65518e-15	9.87961e-13	Normal
259	KLF6	4695.42	-0.756552	0.0960486	-7.87677	3.35958e-15	5.24978e-13	Normal
260	PRPF19	792.626	0.481293	0.124066	3.87934	0.000104741	0.00161128	Normal
261	RPS12	1493.21	0.416344	0.102423	4.06495	4.80431e-05	0.000861873	Normal
262	ASTN2	73.3993	1.14582	0.273505	4.18937	2.79726e-05	0.000543704	Up
263	LDHB	3470.11	0.392766	0.0810226	4.84762	1.24954e-06	3.55864e-05	Normal
264	MREG	64.9319	-1.62271	0.275699	-5.8858	3.96132e-09	2.09087e-07	Down
265	SP110	1419.11	-0.909325	0.137618	-6.60762	3.90552e-11	3.13392e-09	Normal
266	SRPRA	3402.36	0.503525	0.138621	3.63238	0.000280816	0.0036648	Normal
267	EMG1	233.8	0.663675	0.159761	4.15417	3.26471e-05	0.000623339	Normal
268	RPS3A	4524.49	0.39421	0.0990924	3.9782	6.94376e-05	0.0011582	Normal
269	SPCS3	2503	0.435784	0.117731	3.70153	0.000214302	0.0029732	Normal
270	HYOU1	2819.89	0.63322	0.190768	3.31932	0.000902355	0.00943342	Normal
271	CAP1	6092.33	-0.709268	0.0951923	-7.45089	9.27121e-14	1.09286e-11	Normal
272	ZNF664	1302.51	0.505542	0.104896	4.81945	1.43954e-06	3.98354e-05	Normal
273	FKBP7	620.585	0.521803	0.112772	4.62706	3.7089e-06	9.31224e-05	Normal
274	ALDH6A1	324.86	0.559894	0.140233	3.9926	6.53536e-05	0.00110877	Normal
275	DDX21	1936.8	-0.802179	0.0860156	-9.32597	1.0997e-20	3.52972e-18	Normal
276	CRIM1	7219.47	0.445423	0.124643	3.57359	0.000352117	0.00442981	Normal
277	BSCL2	320.283	0.613478	0.163993	3.74088	0.000183379	0.00261442	Normal
278	SDC4	1318.67	0.579448	0.157641	3.67573	0.000237168	0.00319706	Normal
279	RNF213	18486.9	-0.927818	0.151508	-6.12388	9.13256e-10	5.92668e-08	Normal
280	SLC48A1	202.686	0.661004	0.165215	4.00088	6.31084e-05	0.00107221	Normal
281	MAP3K20	2759.83	0.441456	0.0968044	4.56029	5.10822e-06	0.000120607	Normal
282	ZNF512B	574.078	0.560665	0.121044	4.6319	3.62321e-06	9.12234e-05	Normal
283	NDRG1	2266.96	-0.816006	0.107715	-7.57557	3.57541e-14	4.61538e-12	Normal
284	TMEM131	2465.66	-0.817919	0.101715	-8.04128	8.89072e-16	1.6244e-13	Normal
285	SLC2A3	2069.44	0.468102	0.10911	4.29018	1.78531e-05	0.000361815	Normal
286	FICD	248.58	0.737527	0.19416	3.79855	0.000145546	0.00214189	Normal
287	PRMT6	181.556	0.791529	0.189944	4.16718	3.08396e-05	0.0005936	Normal
288	ZMAT3	2127.27	0.51256	0.119438	4.29145	1.77513e-05	0.000361266	Normal
289	SDC2	1137.12	0.434599	0.0982281	4.42438	9.67181e-06	0.000213896	Normal
290	KRTAP1-5	245.819	-1.0405	0.199292	-5.22098	1.77981e-07	6.40515e-06	Down
291	NCOA7	860.195	-0.9927	0.142234	-6.97935	2.96553e-12	2.91063e-10	Normal
292	MDN1	1265.8	0.4539	0.0969063	4.6839	2.81464e-06	7.28194e-05	Normal
293	SLC4A7	1847.38	0.418724	0.10341	4.04916	5.14012e-05	0.000908394	Normal
294	MYD88	2246.35	-0.857974	0.126157	-6.80082	1.04023e-11	9.28854e-10	Normal
295	DDX41	445.77	-0.849086	0.132158	-6.42477	1.32069e-10	9.86451e-09	Normal
296	ISG20L2	374.439	0.634039	0.157259	4.03181	5.53484e-05	0.000963808	Normal
297	RPS23	2360.78	0.394516	0.095106	4.14817	3.35145e-05	0.000635813	Normal
298	BEX3	1078.06	0.435864	0.107753	4.04501	5.23202e-05	0.000920525	Normal
299	SLC6A9	309.679	-1.18263	0.223796	-5.28443	1.26099e-07	4.72416e-06	Down
300	ARHGEF3	340.25	0.558056	0.162473	3.43476	0.000593075	0.00680518	Normal
301	ZNF652	395.705	0.562454	0.140178	4.01243	6.00978e-05	0.00102842	Normal
302	IPO4	672.358	0.514299	0.152742	3.3671	0.00075962	0.00828773	Normal
303	TSPYL4	473.786	0.568672	0.146523	3.88112	0.000103979	0.00160162	Normal
304	RIGI	6092.38	-0.888803	0.135902	-6.54002	6.1509e-11	4.80579e-09	Normal
305	PCDHGA11	313.266	0.65238	0.160287	4.07008	4.69969e-05	0.000846942	Normal
306	NTNG1	369.773	0.545197	0.136588	3.99155	6.56432e-05	0.0011121	Normal
307	MT-ND4L	2218.81	0.409158	0.0865958	4.72492	2.30209e-06	6.03523e-05	Normal
308	MT-ND2	33537.9	0.420792	0.110685	3.8017	0.000143709	0.00212274	Normal
309	APTX	257.615	0.659688	0.160358	4.11384	3.89132e-05	0.000722083	Normal
310	ADAMTS12	1748.15	0.451062	0.0965182	4.67334	2.96337e-06	7.60107e-05	Normal
311	NUB1	1210.9	-0.849053	0.132679	-6.39929	1.56105e-10	1.14439e-08	Normal
312	SLC12A7	426.72	-1.00726	0.187228	-5.37987	7.45396e-08	2.93123e-06	Down
313	CLCN3	1318.16	0.512315	0.125862	4.07044	4.69241e-05	0.000846942	Normal
314	AKAP6	119.843	0.882809	0.212195	4.16036	3.17744e-05	0.000607654	Normal
315	SSR1	5765.12	0.464182	0.129533	3.58352	0.000338997	0.00430946	Normal
316	OMA1	124.269	0.893657	0.226637	3.94312	8.04297e-05	0.00130489	Normal
317	PPP4C	898.009	-0.78753	0.112082	-7.0264	2.11927e-12	2.115e-10	Normal
318	PPIL1	340.737	0.563868	0.136553	4.12929	3.63889e-05	0.000681725	Normal
319	PCYOX1	3067.79	0.41473	0.102584	4.04284	5.28077e-05	0.000927376	Normal
320	COTL1	3909.91	0.446387	0.131617	3.39156	0.000694948	0.00772049	Normal
321	ELP1	914.446	0.420167	0.118201	3.55467	0.000378449	0.00473087	Normal
322	SEMA3C	2453.83	0.440916	0.120163	3.66931	0.000243207	0.00323804	Normal
323	RRAS	897.916	-0.824018	0.106672	-7.72481	1.12017e-14	1.60278e-12	Normal
324	PLAT	1353.12	0.452803	0.116992	3.87037	0.000108672	0.00166528	Normal
325	RAB2A	1833.49	-0.723368	0.106809	-6.77257	1.26516e-11	1.10478e-09	Normal
326	CENPB	1107.87	-0.882909	0.148817	-5.93286	2.97698e-09	1.63679e-07	Normal
327	SIPA1	234.983	-1.09622	0.175595	-6.24287	4.29607e-10	2.94914e-08	Down
328	ZW10	329.929	0.633361	0.157808	4.0135	5.98247e-05	0.00102522	Normal
329	PEX12	185.618	0.748253	0.212948	3.51379	0.000441765	0.00536442	Normal
330	PAPPA	5736.56	0.377962	0.085683	4.41117	1.02813e-05	0.000224863	Normal
331	JRK	377.112	0.580931	0.15675	3.70609	0.000210487	0.00293054	Normal
332	SDCBP	5031.75	-0.743429	0.0892386	-8.3308	8.02996e-17	1.5894e-14	Normal
333	RPL7A	6860.86	0.347341	0.0871718	3.98456	6.76055e-05	0.00113723	Normal
334	CRELD2	621.137	0.499522	0.116615	4.28352	1.83961e-05	0.00037092	Normal
335	RET	56.129	-1.89536	0.407741	-4.64845	3.34439e-06	8.46865e-05	Down
336	CPA4	212.521	0.779308	0.194358	4.00966	6.08067e-05	0.00103756	Normal
337	TOP2B	3081.72	0.367097	0.0874011	4.20014	2.66745e-05	0.000519323	Normal
338	PCDHGC5	193.795	0.736224	0.21382	3.44319	0.000574886	0.00664786	Normal
339	ETFRF1	132.627	1.05726	0.278887	3.79098	0.000150051	0.00220273	Up
340	ATP5PB	1510.32	0.393236	0.091714	4.28763	1.80587e-05	0.000365357	Normal
341	SEC16B	117.364	0.895951	0.231759	3.86588	0.00011069	0.00169183	Normal
342	SSR3	5856.37	-0.779311	0.124074	-6.28099	3.36417e-10	2.35017e-08	Normal
343	MT-CO2	57342.2	0.30939	0.0779115	3.97104	7.15597e-05	0.00118528	Normal
344	EMC6	184.33	0.692607	0.173809	3.98487	6.75157e-05	0.00113723	Normal
345	RPS17	1651.82	0.377638	0.11206	3.36996	0.000751805	0.00822897	Normal
346	SERPINH1	7357.57	0.411437	0.118856	3.46164	0.000536889	0.00625721	Normal
347	IDH2	656.801	0.478203	0.144022	3.32035	0.00089905	0.00941544	Normal
348	MX2	6093.64	-0.939192	0.173456	-5.4146	6.14272e-08	2.45626e-06	Normal
349	MSANTD3-TMEFF1	225.502	-1.0116	0.193454	-5.22916	1.70283e-07	6.20301e-06	Down
350	ABCF3	473.439	-0.894468	0.127243	-7.02959	2.07138e-12	2.08472e-10	Normal
351	ATP5MC2	562.665	0.417395	0.126025	3.312	0.000926304	0.00962448	Normal
352	P3H4	753.723	0.396552	0.111262	3.56413	0.000365069	0.00457338	Normal
353	ANO3	147.791	0.761519	0.189543	4.01766	5.87788e-05	0.00101168	Normal
354	PRLR	417.627	0.513406	0.129374	3.96838	7.23626e-05	0.00119524	Normal
355	MAP9	473.106	0.546193	0.156902	3.48111	0.000499344	0.00590659	Normal
356	HNRNPH3	1387.59	0.350171	0.0954832	3.66736	0.000245067	0.00325186	Normal
357	STBD1	218.28	-0.985572	0.162585	-6.06189	1.34529e-09	8.23542e-08	Normal
358	GADD45A	657.593	0.606693	0.168776	3.59466	0.000324818	0.00417483	Normal
359	XG	1113.94	0.385805	0.104857	3.67935	0.000233832	0.00316647	Normal
360	NDUFB5	518.386	0.475027	0.124189	3.82503	0.000130759	0.00196072	Normal
361	FAM174B	36.7303	-2.07223	0.413056	-5.01682	5.25328e-07	1.66813e-05	Down
362	AK4	698.793	-1.03315	0.219134	-4.7147	2.4207e-06	6.33222e-05	Down
363	SPCS1	920.189	0.483655	0.141981	3.40648	0.000658061	0.00737276	Normal
364	ALDH7A1	698.444	0.458268	0.113844	4.02539	5.68807e-05	0.000984717	Normal
365	SLC20A2	757.811	0.487106	0.123756	3.93603	8.2842e-05	0.00133673	Normal
366	SLC46A3	103.159	1.00721	0.258052	3.90314	9.4952e-05	0.0014818	Up
367	WDR12	440.578	0.513102	0.137113	3.74218	0.00018243	0.0026052	Normal
368	NID2	529.282	0.638822	0.166991	3.82549	0.000130511	0.00195947	Normal
369	SLC9A7	2102.04	0.493895	0.151846	3.2526	0.00114356	0.0114125	Normal
370	FLRT3	108.567	1.07255	0.303032	3.5394	0.000401045	0.00496126	Up
371	PNPT1	1454.58	-0.924536	0.151424	-6.1056	1.02418e-09	6.43554e-08	Normal
372	RPL23	2411.37	0.413141	0.118894	3.47488	0.00051108	0.0060274	Normal
373	STK38L	232.967	-0.988414	0.183643	-5.38226	7.35544e-08	2.9021e-06	Normal
374	FOCAD	1010.7	0.390884	0.0994146	3.93185	8.42935e-05	0.0013516	Normal
375	PAMR1	1166.43	0.551296	0.177337	3.10875	0.00187881	0.0169678	Normal
376	RNF141	575.936	0.485406	0.144001	3.37084	0.000749384	0.00821004	Normal
377	RPL17	2758.64	0.374164	0.10888	3.43647	0.000589347	0.00677549	Normal
378	SLC35F5	2646.78	-0.786182	0.113953	-6.89916	5.23098e-12	4.96985e-10	Normal
379	DYNLL2	1163.19	0.381108	0.101531	3.75359	0.000174318	0.00251238	Normal
380	FAM3C	3064.11	0.397491	0.0913164	4.3529	1.34349e-05	0.000284408	Normal
381	RPL4	9357.24	0.325979	0.0950784	3.42853	0.000606868	0.00690341	Normal
382	RPS27	902.004	0.420615	0.116835	3.60008	0.000318116	0.00409755	Normal
383	LRATD1	122.797	1.00708	0.275357	3.65737	0.000254815	0.00337368	Up
384	RPS6	5736.45	0.371697	0.113507	3.27465	0.00105794	0.0107111	Normal
385	CALU	24923.8	0.355004	0.0921532	3.85232	0.000117004	0.00178374	Normal
386	IVD	916.767	0.377385	0.110779	3.40663	0.000657691	0.00737276	Normal
387	PRKD2	720.277	-0.838347	0.110411	-7.59295	3.12705e-14	4.08097e-12	Normal
388	RPS18	2895.46	0.330552	0.0895526	3.69115	0.000223242	0.00305792	Normal
389	ECE1	6416.89	0.405469	0.111298	3.6431	0.000269379	0.00353888	Normal
390	NPM3	109.399	0.861671	0.214589	4.01545	5.9333e-05	0.00101826	Normal
391	RPL6	5715.49	0.32192	0.0930417	3.45996	0.000540256	0.00629028	Normal
392	GAPVD1	1059.68	-0.782792	0.114593	-6.83105	8.42947e-12	7.76034e-10	Normal
393	TMA7	331.479	0.511262	0.135233	3.78061	0.000156444	0.00228527	Normal
394	MRPS24	322.458	-0.99403	0.163799	-6.0686	1.29027e-09	7.93951e-08	Normal
395	ANKFY1	3184.13	-0.765491	0.105639	-7.24632	4.28253e-13	4.84375e-11	Normal
396	SESN3	747.095	0.478539	0.119996	3.98797	6.6642e-05	0.00112622	Normal
397	FARSB	716.757	0.440205	0.12802	3.43855	0.00058484	0.00673096	Normal
398	SELENOP	1140.35	0.414709	0.115469	3.59151	0.000328765	0.00420282	Normal
399	POLR3G	266.334	0.652154	0.208897	3.1219	0.0017969	0.0164863	Normal
400	FBXL5	688.931	-0.798797	0.135046	-5.91501	3.31851e-09	1.7904e-07	Normal
401	HYPK	209.192	0.786782	0.232685	3.38132	0.000721387	0.00795469	Normal
402	IL4I1	188.843	-1.15579	0.221576	-5.21621	1.82623e-07	6.51302e-06	Down
403	PDCD4	1088.93	0.413834	0.101411	4.08077	4.48858e-05	0.000818839	Normal
404	VGLL4	443.829	-0.818393	0.145209	-5.63596	1.74083e-08	7.98226e-07	Normal
405	EDC3	546.131	0.47075	0.121402	3.8776	0.000105492	0.00162073	Normal
406	JOSD1	804.536	-0.766378	0.126565	-6.05523	1.40215e-09	8.53947e-08	Normal
407	LYPD6	225.957	0.643546	0.19256	3.34206	0.000831604	0.00887344	Normal
408	RFLNA	451.922	-0.880411	0.134778	-6.53231	6.47634e-11	5.027e-09	Normal
409	ZC3H6	207.366	0.710285	0.198603	3.5764	0.00034836	0.00439185	Normal
410	SSR2	2659.41	0.329345	0.0889427	3.70289	0.000213158	0.00296078	Normal
411	LACTB2	219.313	0.594246	0.16125	3.68524	0.000228486	0.00311896	Normal
412	CTSZ	3263.36	-0.736827	0.114568	-6.43133	1.26494e-10	9.50787e-09	Normal
413	EPM2AIP1	632.177	0.438766	0.112593	3.8969	9.74311e-05	0.00151254	Normal
414	IFIT1	13094.4	-0.836383	0.137159	-6.0979	1.07474e-09	6.68254e-08	Normal
415	MRPL51	547.791	0.462776	0.124334	3.72203	0.000197628	0.00278415	Normal
416	NDUFS6	204.996	0.657393	0.167322	3.9289	8.53337e-05	0.00136213	Normal
417	EIF3F	1384.99	0.433272	0.11792	3.6743	0.000238503	0.00320586	Normal
418	TXNDC5	4843.97	0.356487	0.0880619	4.04814	5.16255e-05	0.000910692	Normal
419	MCCC1	225.543	0.597759	0.157711	3.79022	0.000150511	0.00220675	Normal
420	RPS15A	1746.32	0.375987	0.108278	3.47241	0.000515807	0.0060771	Normal
421	CCBE1	5177.41	0.36819	0.0827259	4.45073	8.55802e-06	0.000189972	Normal
422	SPATA18	870.49	0.666012	0.204825	3.25162	0.00114749	0.0114421	Normal
423	CNNM2	246.494	0.693156	0.186835	3.70999	0.000207266	0.00289588	Normal
424	RUVBL2	768.096	0.405796	0.10966	3.70049	0.000215187	0.00298199	Normal
425	MAP7D3	673.289	0.411275	0.114813	3.58212	0.000340815	0.00432427	Normal
426	NME1	844.663	0.382151	0.117815	3.24366	0.00118006	0.0117177	Normal
427	MAK16	383.392	0.55907	0.140428	3.98119	6.85718e-05	0.0011486	Normal
428	GPX8	3262.3	0.381999	0.101622	3.75902	0.000170583	0.00246754	Normal
429	ANXA7	1608.38	0.365432	0.0900781	4.05683	4.97428e-05	0.000884349	Normal
430	PRKAB2	549.377	0.411596	0.116548	3.53154	0.00041314	0.00508968	Normal
431	SFXN2	23.9736	1.81891	0.462731	3.93081	8.46597e-05	0.00135501	Up
432	APOL6	3475.39	-0.984505	0.202354	-4.86527	1.143e-06	3.28675e-05	Normal
433	C2orf74	175.347	0.706827	0.184449	3.8321	0.000127052	0.00190997	Normal
434	IRF7	641.265	-0.877639	0.141928	-6.1837	6.26155e-10	4.17765e-08	Normal
435	PPAT	337.927	0.581592	0.15246	3.81473	0.000136333	0.0020334	Normal
436	RPS14	2731.31	0.322067	0.097271	3.31102	0.000929552	0.00964979	Normal
437	SLC33A1	735.517	0.472119	0.138085	3.41904	0.00062843	0.00709433	Normal
438	PURB	1604.71	0.405622	0.102317	3.96436	7.35937e-05	0.00121389	Normal
439	SLC16A1	1424.78	0.385104	0.112229	3.43141	0.000600456	0.00686996	Normal
440	RPL39	749.332	0.396771	0.117026	3.39043	0.00069782	0.00774515	Normal
441	MKLN1	2096.33	-0.78926	0.104691	-7.53897	4.73688e-14	5.7995e-12	Normal
442	POFUT1	2084.45	0.384756	0.0952824	4.03806	5.38953e-05	0.000942651	Normal
443	KRTAP2-3	171.412	-1.22495	0.248544	-4.9285	8.28612e-07	2.485e-05	Down
444	P3H1	2037.92	0.374618	0.0949333	3.94611	7.94299e-05	0.00129221	Normal
445	C1QBP	1010.66	0.429321	0.115235	3.72562	0.000194834	0.00275458	Normal
446	UBXN8	195.973	0.606035	0.17101	3.54386	0.000394318	0.00488823	Normal
447	RPL11	2689.1	0.365078	0.112671	3.24023	0.00119434	0.0118237	Normal
448	SRPRB	1125.56	0.51746	0.166913	3.10018	0.00193403	0.0173097	Normal
449	MANF	571.335	0.440549	0.151902	2.90022	0.00372906	0.0290402	Normal
450	SLC12A6	589.585	0.48801	0.134842	3.61914	0.000295589	0.00383233	Normal
451	COPRS	251.163	-0.954443	0.171425	-5.56769	2.58144e-08	1.13189e-06	Normal
452	CCDC80	14020.4	0.304602	0.0979362	3.1102	0.00186958	0.0169231	Normal
453	RPL41	3916.44	0.342299	0.105855	3.23366	0.00122215	0.012025	Normal
454	MLYCD	167.126	0.708112	0.189687	3.73306	0.000189171	0.00269376	Normal
455	TMEM260	496.407	0.507129	0.133246	3.80597	0.00014125	0.00208902	Normal
456	MRPS33	116.162	0.851532	0.262108	3.24878	0.00115902	0.011528	Normal
457	RPL24	1613.58	0.344256	0.110225	3.12322	0.00178884	0.0164429	Normal
458	ACAD10	200.96	0.655222	0.182984	3.58076	0.000342591	0.00433754	Normal
459	STMN1	2142.86	-0.695661	0.130767	-5.31987	1.03843e-07	3.95267e-06	Normal
460	YIPF5	2707.1	0.345866	0.0901806	3.83526	0.000125429	0.00189035	Normal
461	CCN1	5552.16	0.32576	0.0844044	3.85952	0.000113611	0.00173425	Normal
462	NTPCR	347.334	0.603598	0.174297	3.46304	0.000534117	0.00623714	Normal
463	RPS25	1330.13	0.359402	0.101784	3.53102	0.000413961	0.00509451	Normal
464	BRMS1	271.672	-0.981336	0.171946	-5.70723	1.14827e-08	5.56604e-07	Normal
465	RPL19	4376.33	0.308334	0.107182	2.87673	0.00401816	0.0306485	Normal
466	DHX38	854.805	-0.785471	0.152167	-5.16189	2.44469e-07	8.39107e-06	Normal
467	KCNMA1	3091.79	0.35349	0.096747	3.65376	0.00025843	0.00340634	Normal
468	BZW2	613.154	0.442261	0.122302	3.61614	0.000299033	0.00386854	Normal
469	RPL36A	812.778	0.446177	0.136443	3.27005	0.00107528	0.0108496	Normal
470	SPCS2	1063.65	0.393187	0.11567	3.3992	0.000675837	0.00754922	Normal
471	SNX25	602.943	-0.80117	0.140661	-5.69574	1.2284e-08	5.83538e-07	Normal
472	GINS4	154.245	0.641741	0.190835	3.3628	0.000771571	0.00836056	Normal
473	CSTF3	580.128	0.405652	0.135278	2.99866	0.00271173	0.0225207	Normal
474	DHRS4	173.22	0.646967	0.18206	3.5536	0.000380003	0.00474046	Normal
475	EIF5A2	566.99	-0.85771	0.145979	-5.87558	4.21373e-09	2.2045e-07	Normal
476	SRP19	465.442	0.449642	0.129557	3.47063	0.000519244	0.00610548	Normal
477	BTBD3	391.519	-0.933719	0.171994	-5.42878	5.67411e-08	2.29985e-06	Normal
478	NPM1	6609.16	0.307222	0.0813279	3.77757	0.000158365	0.00230201	Normal
479	GBP1	2568.13	-0.914104	0.189901	-4.81358	1.48251e-06	4.07552e-05	Normal
480	RPS27A	1919.2	0.310499	0.100339	3.09451	0.00197141	0.017577	Normal
481	POMGNT1	1277.66	0.412917	0.111132	3.71554	0.000202774	0.00283979	Normal
482	THNSL1	104.097	0.925034	0.274938	3.36453	0.000766755	0.00833118	Normal
483	HMGN1	1845.76	0.355196	0.105912	3.3537	0.000797391	0.00858551	Normal
484	RPL9	3191.88	0.31519	0.0927304	3.39899	0.000676354	0.00754922	Normal
485	COL5A2	8291.71	0.385311	0.111282	3.46247	0.000535232	0.00624402	Normal
486	RPL27	1769.46	0.338097	0.10257	3.29625	0.000979834	0.0100749	Normal
487	TM7SF3	1093.93	0.342246	0.0986745	3.46843	0.000523508	0.00614346	Normal
488	PARP14	9461.17	-0.837419	0.1469	-5.70061	1.19378e-08	5.73983e-07	Normal
489	UBE2E3	1298.41	0.379162	0.114645	3.30727	0.00094209	0.00973739	Normal
490	TRIR	642.924	-0.748065	0.109952	-6.80354	1.02079e-11	9.18401e-10	Normal
491	SDHB	572.296	0.412273	0.124014	3.32441	0.000886054	0.00930151	Normal
492	UNC45A	1090.25	0.372569	0.0963623	3.86634	0.000110482	0.00169084	Normal
493	C6orf89	2642.44	0.358973	0.0884024	4.06068	4.8931e-05	0.000873841	Normal
494	RPS13	1251.28	0.36872	0.113054	3.26144	0.00110848	0.0111185	Normal
495	NOL10	506.186	0.408279	0.131216	3.11151	0.00186133	0.0168649	Normal
496	ODC1	462.484	0.65547	0.225982	2.90054	0.00372524	0.0290295	Normal
497	ACTR1B	453.469	0.400766	0.133482	3.00239	0.00267867	0.0222772	Normal
498	RPL7	4183.04	0.29033	0.0950228	3.05537	0.00224783	0.0195283	Normal
499	RPS5	2202.18	0.300256	0.0999503	3.00405	0.00266409	0.0222026	Normal
500	NOLC1	689.926	0.475293	0.135868	3.49819	0.000468432	0.00563067	Normal
501	UQCC1	668.132	0.420365	0.11275	3.72829	0.000192782	0.00273427	Normal
502	RPS16	1855.9	0.301382	0.11412	2.64092	0.00826813	0.0523413	Normal
503	IMPACT	645.247	0.40087	0.126652	3.16514	0.00155009	0.0146587	Normal
504	FBXO22	621.931	0.439598	0.126038	3.48782	0.000486968	0.00579482	Normal
505	APPL2	2400.76	0.345934	0.111713	3.09664	0.00195728	0.0174772	Normal
506	RPS4X	5542.63	0.309893	0.0784784	3.94877	7.85522e-05	0.00127968	Normal
507	PTPRE	104.496	-1.36174	0.275348	-4.94553	7.59375e-07	2.33636e-05	Down
508	NUDT16L1	154.019	0.684214	0.222578	3.07405	0.00211177	0.0185773	Normal
509	FGF5	3560.79	0.384244	0.10394	3.69679	0.000218347	0.00301171	Normal
510	ABAT	191.684	0.684599	0.229828	2.97874	0.00289436	0.0237878	Normal
511	HEG1	4899.26	-0.710248	0.112269	-6.32628	2.51138e-10	1.77531e-08	Normal
512	MCTS1	427.64	0.425501	0.131631	3.23254	0.00122696	0.0120624	Normal
513	TMEM140	648.202	-0.902039	0.177748	-5.07481	3.87885e-07	1.27252e-05	Normal
514	HERC6	5319.87	-0.706106	0.0958941	-7.3634	1.79285e-13	2.04729e-11	Normal
515	FKBP4	883.865	0.370418	0.100868	3.6723	0.000240379	0.0032148	Normal
516	SERPINB7	205.832	0.781344	0.258873	3.01825	0.00254238	0.0214592	Normal
517	UCHL3	368.322	0.473073	0.134143	3.52662	0.000420895	0.00516379	Normal
518	MCCC2	692.472	0.416454	0.113538	3.66799	0.000244469	0.00324755	Normal
519	IGF2R	6079.54	0.323462	0.0787466	4.10763	3.99733e-05	0.000738294	Normal
520	GEMIN4	400.227	0.453072	0.136194	3.32668	0.000878872	0.00923671	Normal
521	RPL37A	1716.13	0.348995	0.102577	3.40228	0.000668272	0.00747307	Normal
522	HSPD1	3346.23	0.363906	0.108482	3.35452	0.00079503	0.00856786	Normal
523	THEMIS2	442.799	-0.879773	0.161144	-5.45953	4.774e-08	1.98238e-06	Normal
524	DEDD2	223.695	-0.957705	0.169632	-5.64577	1.64448e-08	7.59917e-07	Normal
525	TFB2M	249.778	0.534887	0.148122	3.61114	0.000304855	0.00393957	Normal
526	ARIH2	853.999	-0.772782	0.1071	-7.21555	5.37182e-13	5.85282e-11	Normal
527	IPO11	566.085	0.441428	0.13103	3.3689	0.0007547	0.00825305	Normal
528	BACE1	2545.56	0.305574	0.0851351	3.58928	0.000331593	0.00422986	Normal
529	BLZF1	1097.06	-0.738898	0.0991735	-7.45056	9.29428e-14	1.09286e-11	Normal
530	LYRM7	350.756	0.512394	0.164444	3.11592	0.00183371	0.0166747	Normal
531	COPS6	967.052	0.348346	0.0986947	3.52953	0.000416303	0.00511803	Normal
532	VDR	1152.45	0.392546	0.111434	3.52269	0.000427194	0.00522488	Normal
533	TAF9B	444.418	0.600159	0.196028	3.06159	0.00220165	0.0192115	Normal
534	CLCC1	750.265	0.492573	0.154024	3.19802	0.00138373	0.0133278	Normal
535	PSG5	6542.73	0.444561	0.146992	3.02439	0.00249138	0.0211031	Normal
536	LRRC58	1730.19	0.340884	0.0893656	3.81449	0.000136462	0.0020334	Normal
537	NABP2	229.644	0.554911	0.167542	3.31207	0.000926078	0.00962448	Normal
538	ISCU	1135.13	0.372278	0.103646	3.59182	0.000328376	0.00420237	Normal
539	ATF6	1258.16	0.31665	0.093621	3.38225	0.000718938	0.00793504	Normal
540	NDUFAF8	125.71	0.697977	0.196781	3.54698	0.000389673	0.00484076	Normal
541	SLC25A28	405.171	-0.879836	0.146349	-6.0119	1.83365e-09	1.06226e-07	Normal
542	NSMCE1	346.815	0.470172	0.14856	3.16487	0.00155153	0.0146587	Normal
543	APEX1	1193.24	0.34678	0.0954104	3.63461	0.000278398	0.00363725	Normal
544	ALDH18A1	1583.5	0.334145	0.0935174	3.57308	0.0003528	0.00443371	Normal
545	ADAMTS4	274.655	-1.2315	0.285576	-4.31233	1.6154e-05	0.000333643	Down
546	TRIQK	494.618	0.455109	0.128041	3.5544	0.000378836	0.00473087	Normal
547	TRMT9B	251.196	0.547557	0.163304	3.353	0.000799419	0.00859955	Normal
548	MLLT6	669.931	-0.795804	0.134588	-5.91287	3.36189e-09	1.7904e-07	Normal
549	CACHD1	1319.53	0.386259	0.103727	3.72381	0.000196242	0.002769	Normal
550	ALPK2	1426.17	0.386175	0.115532	3.34257	0.00083006	0.00887344	Normal
551	RPS20	2405.34	0.31862	0.112863	2.82307	0.00475663	0.0348085	Normal
552	RPS24	3216.4	0.306401	0.0932746	3.28493	0.00102007	0.0104076	Normal
553	RTP4	233.474	-1.12566	0.251641	-4.47328	7.70288e-06	0.000172929	Down
554	CDK17	1169.78	-0.815345	0.117431	-6.94316	3.83419e-12	3.70202e-10	Normal
555	ERLIN1	1614.97	0.422893	0.130626	3.23745	0.00120603	0.0119158	Normal
556	PSPH	174.145	0.635608	0.199732	3.1823	0.00146109	0.0139261	Normal
557	ECHS1	917.463	0.328726	0.116983	2.81002	0.00495381	0.0359167	Normal
558	SLC39A11	258.296	0.517428	0.157773	3.27957	0.00103964	0.0105619	Normal
559	RPL3	7762	0.366004	0.128982	2.83765	0.00454475	0.0335656	Normal
560	SH3PXD2A	5590.21	-0.697228	0.0967885	-7.20363	5.86308e-13	6.33e-11	Normal
561	NEDD8	745.722	0.365481	0.118528	3.08349	0.00204589	0.0181051	Normal
562	NDUFS2	869.619	0.313197	0.108742	2.88019	0.00397432	0.0304707	Normal
563	SRM	1609.58	0.360717	0.107921	3.34242	0.000830499	0.00887344	Normal
564	MAPKAP1	1881.2	0.322525	0.108785	2.96478	0.00302897	0.02474	Normal
565	COX7C	411.373	0.421871	0.140335	3.00616	0.00264566	0.02208	Normal
566	DUSP14	520.692	0.404132	0.12218	3.30767	0.000940771	0.00973223	Normal
567	HDHD2	284.404	-0.870874	0.161955	-5.37724	7.56345e-08	2.96447e-06	Normal
568	CETN3	143.923	0.623309	0.190363	3.27432	0.00105918	0.0107145	Normal
569	PEX19	1018.65	0.365265	0.127789	2.85834	0.00425863	0.0320707	Normal
570	CALR	19751.7	-0.680606	0.130067	-5.23274	1.67014e-07	6.10296e-06	Normal
571	HEMK1	195.182	0.572718	0.177453	3.22744	0.00124903	0.0122178	Normal
572	GCAT	90.0217	0.941795	0.293062	3.21364	0.00131065	0.012748	Normal
573	PDAP1	1381.28	0.305487	0.0919395	3.3227	0.000891515	0.00934477	Normal
574	BABAM1	790.873	0.325346	0.126666	2.56854	0.0102128	0.0610094	Normal
575	NCAPD2	1511.04	0.378324	0.125616	3.01175	0.00259748	0.0217888	Normal
576	DISP1	132.934	0.695604	0.202815	3.42975	0.000604138	0.00689879	Normal
577	COPZ2	449.229	0.419021	0.147084	2.84886	0.00438758	0.0327689	Normal
578	TRAF1	188.507	-0.977931	0.173105	-5.64936	1.61044e-08	7.47091e-07	Normal
579	ACY1	134.427	0.805581	0.281718	2.85953	0.00424267	0.0319911	Normal
580	POLR2C	620.335	0.405675	0.128946	3.14607	0.0016548	0.0154744	Normal
581	NABP1	1542.88	0.418312	0.149415	2.79967	0.00511556	0.0366641	Normal
582	GRIA3	681.043	0.493736	0.142778	3.45807	0.000544068	0.00632845	Normal
583	ATP6V0A1	1165.83	0.404701	0.137428	2.94483	0.00323134	0.0259644	Normal
584	SURF4	7837.86	0.325311	0.0926554	3.51098	0.000446464	0.00541041	Normal
585	EIF2B5	539.424	-0.723128	0.13481	-5.36405	8.1376e-08	3.15824e-06	Normal
586	LMCD1	182.863	0.682622	0.214432	3.1834	0.00145555	0.0138844	Normal
587	TSPYL1	1634.57	0.325425	0.0925476	3.5163	0.000437608	0.00533029	Normal
588	HNRNPA2B1	6954.68	0.334416	0.0958173	3.49015	0.000482755	0.005762	Normal
589	NAT10	685.619	0.4095	0.119413	3.42927	0.0006052	0.00690341	Normal
590	GLT8D1	874.725	0.352992	0.123198	2.86524	0.00416697	0.0315404	Normal
591	MRPS10	552.167	0.388645	0.139274	2.79051	0.00526247	0.0374907	Normal
592	RPS7	2671.13	0.306869	0.102469	2.99475	0.00274667	0.0227472	Normal
593	NRDC	3217.53	0.305916	0.0845223	3.61935	0.000295342	0.00383233	Normal
594	ZCCHC3	220.99	0.584456	0.180325	3.24112	0.00119061	0.0118126	Normal
595	VPS25	487.076	0.400711	0.149837	2.67432	0.00748814	0.0488085	Normal
596	ATP5MC1	266.757	0.496603	0.167251	2.9692	0.00298574	0.0244374	Normal
597	MT-ND4	95353.8	0.262636	0.0770632	3.40805	0.000654281	0.00735123	Normal
598	CBL	1232.91	-0.817352	0.135083	-6.05073	1.4419e-09	8.64899e-08	Normal
599	ZNF195	192.868	0.553098	0.180641	3.06186	0.00219964	0.0192081	Normal
600	SNX18	2377.54	0.365967	0.103136	3.54837	0.000387616	0.00482024	Normal
601	PLS3	3393.38	-0.625075	0.100749	-6.2043	5.49408e-10	3.72844e-08	Normal
602	U2AF1	585.051	0.426792	0.143558	2.97297	0.00294936	0.0241729	Normal
603	RPL32	2640.41	0.35831	0.123426	2.90303	0.00369569	0.028837	Normal
604	GUF1	438.348	0.474007	0.150154	3.1568	0.00159512	0.014987	Normal
605	ACP2	617.993	0.36523	0.127582	2.86271	0.00420038	0.0317124	Normal
606	ZSCAN29	399.264	0.449934	0.141762	3.17387	0.00150419	0.0142568	Normal
607	CKB	296.307	-0.868596	0.167065	-5.19914	2.00211e-07	6.99324e-06	Normal
608	CCDC14	1072.02	0.325668	0.11042	2.94935	0.00318447	0.0256845	Normal
609	ACO2	1168.3	0.368718	0.114505	3.22012	0.00128137	0.0124978	Normal
610	RPL22	1970.61	0.32026	0.105823	3.02638	0.00247502	0.0210253	Normal
611	OST4	855.252	0.353896	0.116478	3.03832	0.00237905	0.0203703	Normal
612	ITFG2	205.137	0.538521	0.159189	3.3829	0.000717257	0.00792385	Normal
613	TMEM106C	529.185	0.441832	0.153565	2.87716	0.00401272	0.0306464	Normal
614	NAA20	641.292	0.46751	0.150377	3.10893	0.00187769	0.0169678	Normal
615	MED28	553.632	-0.771068	0.134723	-5.72337	1.04434e-08	5.10392e-07	Normal
616	UGGT1	3143.46	0.297375	0.0883708	3.36508	0.000765215	0.00832841	Normal
617	GET1	310.195	0.451752	0.152878	2.95498	0.00312686	0.0253478	Normal
618	RPS21	267.958	0.516197	0.166659	3.09732	0.00195281	0.0174539	Normal
619	SHFL	1405.16	-0.827667	0.130655	-6.33476	2.37711e-10	1.69045e-08	Normal
620	ZNF618	882.764	0.391888	0.111235	3.52305	0.000426607	0.00522308	Normal
621	OAS1	4826.18	-0.879303	0.184611	-4.763	1.90733e-06	5.12476e-05	Normal
622	CLN6	277.62	0.504314	0.161409	3.12445	0.00178141	0.0163873	Normal
623	DGKD	210.653	0.596675	0.1862	3.20448	0.00135308	0.013075	Normal
624	HSPE1	303.09	0.486527	0.172625	2.8184	0.00482632	0.0352072	Normal
625	MFSD6	493.267	-0.751582	0.165133	-4.55138	5.32947e-06	0.000124742	Normal
626	TMEM41A	201.115	0.518221	0.169715	3.05347	0.00226211	0.0196381	Normal
627	LAMA2	943.536	0.445444	0.150918	2.95156	0.00316169	0.0255778	Normal
628	TIGD1	50.6297	1.04943	0.318092	3.29915	0.000969768	0.0100061	Up
629	RPL35A	944.128	0.315778	0.101166	3.12137	0.00180012	0.0164863	Normal
630	CTNND1	2872.07	-0.663624	0.097818	-6.78428	1.16669e-11	1.02634e-09	Normal
631	NSF	1718.22	0.29861	0.0934184	3.19648	0.00139117	0.0133561	Normal
632	ERCC2	577.958	0.348725	0.112975	3.08673	0.00202368	0.0179219	Normal
633	CDK14	571.412	0.476205	0.148362	3.20975	0.00132852	0.0129112	Normal
634	ALG13	553.299	0.389487	0.148152	2.62896	0.00856465	0.05376	Normal
635	THADA	601.994	0.413333	0.127567	3.24014	0.00119472	0.0118237	Normal
636	RPS6KA2	2487.9	0.374993	0.132894	2.82174	0.00477634	0.0349285	Normal
637	RAB3B	5078	0.351793	0.1223	2.87647	0.00402149	0.0306542	Normal
638	SEC22A	248.835	0.497292	0.164693	3.01951	0.00253187	0.0214011	Normal
639	RPL21	2166.55	0.318093	0.0920016	3.45747	0.000545267	0.0063362	Normal
640	CUTA	1159.63	0.31603	0.105012	3.00946	0.0026171	0.0218878	Normal
641	FEM1A	306.834	-0.81378	0.166482	-4.88811	1.01808e-06	2.96342e-05	Normal
642	NT5DC2	754.972	0.348626	0.112391	3.1019	0.0019228	0.0172471	Normal
643	ATP5MG	696.377	0.35198	0.114712	3.06837	0.00215231	0.018892	Normal
644	CDK6	2560.93	0.340268	0.107508	3.16506	0.00155052	0.0146587	Normal
645	MFN1	784.797	0.336535	0.107571	3.12849	0.00175709	0.0162013	Normal
646	TMEM39A	867.349	0.379443	0.130779	2.9014	0.00371495	0.0289683	Normal
647	PPIB	7314.74	0.283267	0.0900984	3.14397	0.00166673	0.0155369	Normal
648	DENR	1085.26	0.349062	0.0995887	3.50504	0.000456543	0.00550481	Normal
649	CD7	42.4354	-1.74544	0.397435	-4.39177	1.12432e-05	0.000243657	Down
650	HK1	3609.72	-0.630654	0.081706	-7.71858	1.17637e-14	1.66317e-12	Normal
651	ZNRF3	82.8406	-1.1661	0.252787	-4.61296	3.96968e-06	9.82684e-05	Down
652	RAB11FIP2	773.141	-0.724216	0.107681	-6.72555	1.74931e-11	1.48392e-09	Normal
653	CA12	2048.48	0.27842	0.0847989	3.2833	0.00102599	0.0104411	Normal
654	NDP	36.9585	1.56656	0.499284	3.13761	0.00170331	0.0157789	Up
655	MAPK14	842.879	-0.705189	0.105537	-6.68194	2.358e-11	1.97209e-09	Normal
656	SCAMP5	525.953	0.559068	0.222816	2.5091	0.0121038	0.0690415	Normal
657	RPS8	4002.4	0.306408	0.0990977	3.09198	0.00198829	0.0176876	Normal
658	GK5	286.287	0.499098	0.164285	3.03801	0.00238148	0.0203764	Normal
659	NUP37	252.802	0.49101	0.163827	2.99712	0.00272546	0.0226188	Normal
660	CLN5	814.905	0.325409	0.110633	2.94133	0.00326803	0.0261781	Normal
661	LCP1	24.0288	1.794	0.563997	3.18087	0.00146836	0.013973	Up
662	ALG3	672.794	0.407383	0.143421	2.84047	0.00450469	0.0333112	Normal
663	RPL36	808.57	0.33914	0.112495	3.01471	0.00257222	0.0216343	Normal
664	CYB5R1	652.444	0.477997	0.181577	2.63248	0.00847641	0.0532906	Normal
665	G6PC3	707.547	0.346138	0.11378	3.04215	0.00234892	0.0201997	Normal
666	VEPH1	937.839	0.350294	0.130648	2.6812	0.00733594	0.0481365	Normal
667	HSPB6	1279.59	0.314625	0.118336	2.65874	0.00784327	0.050637	Normal
668	LTBP1	10753.6	0.290484	0.0936996	3.10016	0.00193415	0.0173097	Normal
669	RPLP2	981.132	0.301954	0.109374	2.76074	0.00576703	0.0402878	Normal
670	RPL13A	8081.85	0.321171	0.116206	2.7638	0.00571325	0.0400298	Normal
671	GALNT2	3207.04	0.286185	0.0880304	3.25098	0.00115009	0.0114585	Normal
672	ETFB	406.671	0.404923	0.162309	2.49477	0.0126039	0.0711989	Normal
673	TRMT10A	91.3596	0.744877	0.228172	3.26454	0.00109644	0.0110348	Normal
674	STING1	1423.07	-0.660464	0.111697	-5.91302	3.35885e-09	1.7904e-07	Normal
675	SERP1	2548.62	0.36191	0.140539	2.57516	0.0100192	0.0601796	Normal
676	IFI35	1636.27	-0.775553	0.156553	-4.95394	7.27266e-07	2.24922e-05	Normal
677	FKTN	774.537	0.333779	0.121029	2.75784	0.00581851	0.0405996	Normal
678	MAGEH1	235.683	0.484216	0.158353	3.05783	0.00222948	0.0194115	Normal
679	SH2B1	429.498	0.391074	0.121958	3.20663	0.00134298	0.0130064	Normal
680	HYAL2	465.365	0.431332	0.135627	3.18029	0.0014713	0.0139897	Normal
681	INPP5A	453.672	0.389935	0.121743	3.20293	0.00136036	0.013124	Normal
682	COPS8	1592.34	0.297873	0.118353	2.51681	0.0118422	0.0679742	Normal
683	RPS3	2619.59	0.339369	0.120541	2.81537	0.00487208	0.0354757	Normal
684	GBP3	3046.73	-0.772496	0.145479	-5.31003	1.0961e-07	4.15888e-06	Normal
685	EEF2	21454.2	0.315681	0.110578	2.85482	0.00430614	0.0323669	Normal
686	CSE1L	2157.46	0.305916	0.1008	3.03487	0.00240643	0.0205454	Normal
687	ADRA1D	99.1499	0.902216	0.30646	2.94399	0.00324007	0.0259994	Normal
688	ABCE1	1945.33	0.309867	0.0901163	3.43852	0.000584907	0.00673096	Normal
689	MARCHF4	971.497	0.365384	0.125676	2.90735	0.00364511	0.028508	Normal
690	APOL1	361.644	-0.936177	0.21914	-4.27205	1.93685e-05	0.000387241	Normal
691	ORC2	315.53	0.451845	0.140004	3.22736	0.00124937	0.0122178	Normal
692	COL7A1	2676.29	0.36389	0.118431	3.0726	0.00212203	0.01864	Normal
693	IFFO2	256.951	-0.852612	0.156828	-5.43661	5.43032e-08	2.21617e-06	Normal
694	CYB5RL	114.902	0.776955	0.243505	3.19071	0.00141923	0.0136035	Normal
695	MT-CYB	37632.9	0.258222	0.085754	3.0112	0.00260219	0.0218092	Normal
696	SLC43A2	98.1584	0.732944	0.231447	3.16678	0.00154135	0.0145973	Normal
697	IKBIP	2881.96	0.275577	0.0885689	3.11145	0.00186173	0.0168649	Normal
698	PITHD1	411.999	0.36277	0.133497	2.71743	0.00657903	0.0444187	Normal
699	TFRC	3777.88	0.322999	0.102487	3.1516	0.00162377	0.0152322	Normal
700	STT3A	4130.8	0.277321	0.0883414	3.1392	0.00169412	0.0157277	Normal
701	PREPL	1091.64	0.350117	0.125671	2.78597	0.00533679	0.0378723	Normal
702	PARK7	1480.06	0.272642	0.0891057	3.05976	0.00221514	0.0193008	Normal
703	AGTR1	105.873	0.727013	0.221785	3.27802	0.0010454	0.0106112	Normal
704	OSR1	1913.84	0.516472	0.187715	2.75136	0.00593486	0.0410976	Normal
705	AK1	476.6	0.482641	0.167859	2.87529	0.00403663	0.0307366	Normal
706	EEF1A1	95492.1	0.234968	0.0780557	3.01026	0.00261026	0.021846	Normal
707	PSKH1	658.665	0.389352	0.120232	3.23834	0.00120227	0.0118885	Normal
708	GAMT	120.506	0.665778	0.20783	3.20347	0.00135781	0.0131101	Normal
709	ADCY9	1740.72	0.306765	0.0894678	3.42878	0.000606312	0.00690341	Normal
710	MYPN	312.087	0.531636	0.175064	3.0368	0.00239103	0.0204434	Normal
711	BDH2	430.198	0.463936	0.180532	2.56982	0.010175	0.0608452	Normal
712	PTPRJ	168.947	0.663559	0.234397	2.83092	0.00464137	0.0341517	Normal
713	CMBL	549.719	0.432843	0.151794	2.85151	0.0043512	0.0326024	Normal
714	C8orf33	542.841	0.419035	0.172376	2.43094	0.0150599	0.0800946	Normal
715	PFKM	961.258	0.304867	0.106844	2.85338	0.00432566	0.0324725	Normal
716	ISG15	3949.15	-0.775108	0.168005	-4.6136	3.95762e-06	9.82684e-05	Normal
717	TMEM106B	1292.92	0.333059	0.11033	3.01875	0.00253818	0.0214391	Normal
718	EMX2	1367.49	0.359291	0.122389	2.93566	0.00332837	0.0265643	Normal
719	ZSCAN30	359.214	0.484877	0.163595	2.96389	0.00303776	0.0247778	Normal
720	GPR107	2213.59	0.289372	0.105157	2.75182	0.00592652	0.0410878	Normal
721	ZNF253	90.5111	0.862432	0.273012	3.15895	0.00158339	0.0149004	Normal
722	C11orf54	440.574	0.347242	0.130203	2.66694	0.00765457	0.049621	Normal
723	ZNF630	32.9739	1.32774	0.410479	3.2346	0.00121812	0.0120152	Up
724	SFXN1	1172.92	0.349385	0.122437	2.8536	0.00432271	0.0324709	Normal
725	TGOLN2	5556.2	0.295615	0.0839998	3.51923	0.000432798	0.00527712	Normal
726	AMZ2	766.582	0.347195	0.106727	3.25312	0.00114143	0.0114088	Normal
727	TMEM14C	1008.94	0.302374	0.104471	2.89433	0.0037997	0.0294359	Normal
728	TMEM138	286.671	0.451366	0.142629	3.16462	0.00155284	0.0146594	Normal
729	AASDHPPT	787.101	0.315433	0.107276	2.94039	0.00327799	0.0262328	Normal
730	FAT1	11681.2	0.298193	0.0926056	3.22003	0.00128178	0.0124978	Normal
731	NF2	1905.13	0.28842	0.0869801	3.31594	0.00091337	0.00953179	Normal
732	PIGW	199.388	0.542187	0.183341	2.95726	0.00310384	0.0251956	Normal
733	SMARCE1	1728.08	0.280612	0.0942944	2.97592	0.00292113	0.0239747	Normal
734	MRPL22	163.14	0.535077	0.178183	3.00296	0.00267369	0.022267	Normal
735	CCNG1	3321.86	0.294035	0.10035	2.93009	0.00338862	0.0269727	Normal
736	LBH	842.815	0.321643	0.132004	2.43662	0.0148252	0.0793311	Normal
737	GALNT11	511.465	0.364016	0.116924	3.11328	0.00185023	0.0168121	Normal
738	MRPL49	664.488	0.319671	0.120923	2.6436	0.00820303	0.052076	Normal
739	RABEPK	239.916	0.473028	0.15944	2.96681	0.00300903	0.0246026	Normal
740	HACD2	1319.26	0.294207	0.0924918	3.18089	0.00146822	0.013973	Normal
741	RPL26	2872.8	0.3167	0.116891	2.70935	0.00674145	0.0453093	Normal
742	POM121	1618.29	0.287328	0.0863052	3.32921	0.000870932	0.00917417	Normal
743	MSMO1	1209.55	-0.682968	0.111849	-6.10615	1.02064e-09	6.43554e-08	Normal
744	DKC1	622.841	0.330841	0.108594	3.04657	0.00231469	0.0200068	Normal
745	CCL7	160.589	-1.17319	0.288245	-4.07012	4.69891e-05	0.000846942	Down
746	ZNF761	261.708	0.475198	0.158125	3.0052	0.00265403	0.0221343	Normal
747	NLRC5	1020.18	-0.754967	0.139955	-5.39436	6.87676e-08	2.73138e-06	Normal
748	TGFBR1	1901.14	0.249816	0.0926748	2.69562	0.0070258	0.0467704	Normal
749	WFS1	938.981	0.360457	0.134579	2.67841	0.00739726	0.0484021	Normal
750	VAMP7	560.183	0.404667	0.142003	2.84971	0.00437594	0.032712	Normal
751	MAP7D2	37.1663	1.31524	0.429255	3.06401	0.00218389	0.0190986	Up
752	TMEM167B	1062.66	0.32044	0.104824	3.05692	0.00223624	0.0194418	Normal
753	MT-CO1	228103	0.258883	0.0863862	2.99681	0.00272821	0.0226258	Normal
754	RPL27A	3455.93	0.287257	0.104216	2.75637	0.00584472	0.0407108	Normal
755	SMARCC1	1397.6	0.300369	0.0967612	3.10423	0.00190774	0.0171509	Normal
756	FAM171A1	363.014	0.405753	0.146825	2.76351	0.00571826	0.0400413	Normal
757	MRPL17	537.764	0.349588	0.122042	2.8645	0.00417665	0.0315738	Normal
758	SH3BP2	342.536	-0.815659	0.165837	-4.91845	8.72305e-07	2.57059e-05	Normal
759	ALG11	1192.1	0.324603	0.119971	2.70568	0.0068165	0.0457618	Normal
760	POLR2D	393.4	0.470783	0.167055	2.81814	0.00483029	0.0352145	Normal
761	NCR3LG1	150.847	-1.02176	0.206377	-4.95091	7.38664e-07	2.27854e-05	Down
762	MT1E	378.99	0.397163	0.12946	3.06786	0.00215601	0.0189041	Normal
763	LONP2	1502.67	0.321353	0.097685	3.28969	0.00100298	0.0102685	Normal
764	STK39	655.586	0.357518	0.119946	2.98067	0.00287621	0.0236714	Normal
765	AMMECR1	619.625	0.33509	0.113812	2.94424	0.00323747	0.0259961	Normal
766	ROR1	626.378	0.614179	0.227976	2.69405	0.00705901	0.046834	Normal
767	YTHDF2	983.09	-0.681187	0.11268	-6.04532	1.49113e-09	8.85433e-08	Normal
768	DENND1A	730.897	-0.839296	0.168479	-4.98161	6.30577e-07	1.97072e-05	Normal
769	PCMTD2	491.264	0.392538	0.126391	3.10573	0.00189809	0.0170771	Normal
770	GPRASP1	150.195	0.594964	0.18811	3.16286	0.00156228	0.0147368	Normal
771	MRPL24	308.551	0.509853	0.189904	2.68479	0.00725749	0.0477936	Normal
772	EML1	705.029	0.340387	0.124772	2.72807	0.00637055	0.0433314	Normal
773	ZNF254	219.482	0.522259	0.171521	3.04487	0.00232785	0.0200808	Normal
774	IFT172	258.742	0.531786	0.176484	3.01323	0.00258483	0.021725	Normal
775	ARIH1	1273.56	-0.710627	0.0997664	-7.12291	1.05672e-12	1.11058e-10	Normal
776	IFT46	293.516	0.45507	0.156021	2.91673	0.00353721	0.0278751	Normal
777	SGCD	1493.64	0.409063	0.177718	2.30176	0.0213488	0.101905	Normal
778	TFPI	1857.36	0.327438	0.11206	2.92198	0.00347815	0.0275377	Normal
779	OTULIN	443.626	-0.786624	0.126817	-6.20282	5.54599e-10	3.74228e-08	Normal
780	ADA	121.38	0.652652	0.235988	2.76562	0.00568152	0.0398781	Normal
781	ADAMTS1	2819.51	0.442059	0.191316	2.31062	0.0208541	0.100199	Normal
782	TYW1	326.312	0.446989	0.145235	3.07769	0.0020861	0.018371	Normal
783	TTC33	203.925	0.481305	0.174082	2.76481	0.00569554	0.0399293	Normal
784	FTO	1137.51	0.302622	0.0982506	3.08011	0.00206926	0.0182574	Normal
785	PYCR3	86.5976	0.769179	0.246165	3.12465	0.00178016	0.0163873	Normal
786	CCDC34	125.049	0.634391	0.220989	2.87069	0.00409579	0.0311007	Normal
787	SLC37A4	147.874	0.596816	0.209635	2.84693	0.00441434	0.0328681	Normal
788	MYL6B	209.081	-0.870916	0.188973	-4.60867	4.05254e-06	9.98504e-05	Normal
789	C11orf96	132.486	-1.34217	0.34357	-3.90653	9.36321e-05	0.00146579	Down
790	SLC23A2	509.098	0.402451	0.148503	2.71005	0.00672728	0.0452396	Normal
791	CTHRC1	761.401	0.344086	0.1277	2.69448	0.00704987	0.0468256	Normal
792	CDKN2C	241.187	0.543675	0.20128	2.70109	0.00691132	0.0462156	Normal
793	ATAD3A	556.462	0.34328	0.118545	2.89577	0.00378229	0.0293205	Normal
794	AJUBA	314.39	-0.825537	0.15197	-5.43223	5.56552e-08	2.26356e-06	Normal
795	CUBN	128.198	0.757392	0.255667	2.96241	0.00305239	0.0248459	Normal
796	HMBS	160.911	0.57477	0.182342	3.15215	0.00162073	0.0152157	Normal
797	GREM1	56223.6	0.364054	0.146985	2.47682	0.0132558	0.0735934	Normal
798	MRAS	1320.94	0.343465	0.13374	2.56815	0.0102242	0.061047	Normal
799	HOXA11	393.888	0.450955	0.144893	3.11234	0.00185611	0.0168397	Normal
800	RUVBL1	636.313	0.323168	0.13146	2.45831	0.0139594	0.0758692	Normal
801	RPS2	10568.4	0.275394	0.108083	2.54798	0.0108349	0.0636374	Normal
802	CENPP	102.406	0.773514	0.286451	2.70034	0.00692685	0.0462934	Normal
803	ZCWPW1	40.1188	1.29274	0.421735	3.0653	0.00217452	0.0190447	Up
804	BABAM2	339.664	0.392732	0.15366	2.55585	0.010593	0.0625916	Normal
805	ZNF680	112.202	0.685725	0.215056	3.18859	0.00142966	0.0136925	Normal
806	ZBED4	543.972	0.37291	0.128132	2.91036	0.00361015	0.0282811	Normal
807	MAN2A1	2263.05	0.294785	0.100322	2.93839	0.00329919	0.0263669	Normal
808	SNRPE	150.866	0.568372	0.195191	2.91188	0.00359266	0.0281999	Normal
809	ZWINT	329.745	0.488698	0.189595	2.57759	0.00994929	0.0598874	Normal
810	ELOC	549.607	0.318574	0.118951	2.6782	0.0074019	0.0484058	Normal
811	PRPSAP2	186.888	0.538114	0.185314	2.9038	0.00368662	0.0287852	Normal
812	TOMM22	290.16	0.474172	0.155732	3.0448	0.00232833	0.0200808	Normal
813	THEM4	123.488	0.629252	0.217965	2.88694	0.00389004	0.0299793	Normal
814	HEATR3	307.394	0.521824	0.179111	2.91341	0.00357503	0.0281172	Normal
815	CEBPZOS	653.81	0.333096	0.109775	3.03436	0.00241048	0.0205652	Normal
816	BEND7	185.466	-0.929492	0.195604	-4.75191	2.01501e-06	5.37758e-05	Normal
817	MPHOSPH10	519.643	0.407635	0.135089	3.01754	0.00254837	0.0214794	Normal
818	DDHD1	461.971	0.367867	0.129202	2.84722	0.00441027	0.0328584	Normal
819	FMR1	970.989	-0.724636	0.106767	-6.78706	1.14439e-11	1.01424e-09	Normal
820	GCNT1	480.133	0.453358	0.169405	2.67617	0.00744688	0.0486732	Normal
821	CDC23	631.472	0.318583	0.109114	2.91973	0.00350335	0.0277187	Normal
822	LANCL1	900.015	-0.729077	0.143076	-5.09572	3.47416e-07	1.14928e-05	Normal
823	ATG4A	235.994	0.469462	0.152004	3.08849	0.00201177	0.0178563	Normal
824	GRB10	567.479	0.322729	0.112062	2.87991	0.00397794	0.0304787	Normal
825	POLR1F	278.581	-0.81878	0.150576	-5.43764	5.39923e-08	2.21108e-06	Normal
826	WLS	573.211	0.333428	0.137093	2.43212	0.0150107	0.0799043	Normal
827	RPLP1	2278.63	0.270471	0.0937895	2.8838	0.00392904	0.0302014	Normal
828	RWDD2B	304.119	0.494918	0.183487	2.69729	0.00699066	0.046626	Normal
829	AIMP1	914.412	0.29161	0.0976315	2.98684	0.00281877	0.0232703	Normal
830	AOX1	1630.17	0.279483	0.105592	2.64682	0.00812532	0.051824	Normal
831	ASMTL	144.065	0.559918	0.198212	2.82485	0.0047303	0.0346772	Normal
832	CRY2	293.33	0.427878	0.145081	2.94923	0.0031857	0.0256845	Normal
833	ZNF76	185.984	0.490706	0.172605	2.84294	0.00446995	0.0331544	Normal
834	CDH11	5027.58	0.286145	0.10418	2.74664	0.006021	0.0415729	Normal
835	MT-ND6	8829.88	0.222254	0.0789689	2.81445	0.00488614	0.0355562	Normal
836	MACROH2A1	1470	0.301428	0.109403	2.7552	0.00586568	0.0408317	Normal
837	UBR3	1297.31	0.297775	0.104924	2.838	0.00453974	0.0335495	Normal
838	TMEM41B	743.09	0.346861	0.12739	2.72282	0.00647266	0.0438752	Normal
839	POMK	363.535	-0.790494	0.156433	-5.05325	4.34351e-07	1.40555e-05	Normal
840	SNRPN	705.509	0.391657	0.172696	2.2679	0.0233352	0.108277	Normal
841	FGD4	205.11	-0.915509	0.17135	-5.34292	9.146e-08	3.51514e-06	Normal
842	YIF1A	899.529	0.349283	0.150988	2.31332	0.0207053	0.0998381	Normal
843	DTX3L	5478.16	-0.715798	0.137446	-5.20786	1.91036e-07	6.75221e-06	Normal
844	ATP5PF	550.509	0.310949	0.114709	2.71076	0.00671291	0.0451686	Normal
845	CXCL11	82.0344	-1.25841	0.337475	-3.72889	0.000192324	0.00273427	Down
846	VMP1	1721.56	0.271267	0.114745	2.36409	0.0180744	0.0908386	Normal
847	UFL1	934.916	0.289076	0.109115	2.64928	0.00806642	0.0515822	Normal
848	MICAL2	4888.24	0.273482	0.0880026	3.10766	0.00188573	0.0170045	Normal
849	SMG7	1438.81	-0.655973	0.0963481	-6.80836	9.87171e-12	8.94935e-10	Normal
850	MRPL36	202.101	0.50721	0.175857	2.88422	0.0039239	0.0301815	Normal
851	NDUFA4	730.172	0.312792	0.107447	2.91113	0.00360127	0.0282488	Normal
852	PA2G4	1655.21	0.299347	0.107661	2.78046	0.00542826	0.0383726	Normal
853	NEK9	1732.72	0.273225	0.0903224	3.025	0.00248634	0.0210762	Normal
854	RPL34	705.929	0.336465	0.128395	2.62054	0.00877902	0.0546721	Normal
855	CLCA2	130.238	0.771619	0.268853	2.87004	0.00410421	0.0311249	Normal
856	HMMR	456.698	0.358942	0.155424	2.30943	0.0209197	0.100381	Normal
857	PRKDC	5813.17	0.259858	0.0848959	3.0609	0.00220671	0.0192415	Normal
858	CTR9	1434.81	0.306987	0.107605	2.85291	0.00433215	0.0325007	Normal
859	RRM1	1480.22	0.312974	0.128042	2.4443	0.0145132	0.0779553	Normal
860	UBE2W	453.44	-0.791167	0.151315	-5.2286	1.70797e-07	6.20301e-06	Normal
861	NCL	7129.56	0.286784	0.108875	2.63408	0.00843665	0.0530686	Normal
862	MXD4	1603.08	0.256354	0.09861	2.59968	0.00933106	0.0571804	Normal
863	TTC8	544.603	0.36139	0.127867	2.8263	0.00470895	0.034542	Normal
864	PEX1	259.159	0.41234	0.16047	2.56958	0.0101823	0.0608579	Normal
865	RPS28	947.692	0.306577	0.118188	2.59398	0.00948728	0.0579583	Normal
866	TNFAIP8	393.376	-0.745186	0.131455	-5.66877	1.43828e-08	6.72482e-07	Normal
867	KDM1A	1073.06	0.302001	0.0985488	3.06448	0.00218051	0.0190831	Normal
868	ERLEC1	1981.22	0.3179	0.1326	2.39743	0.0165103	0.0855483	Normal
869	RAMAC	276.058	0.415333	0.15707	2.64425	0.00818715	0.0520526	Normal
870	ZNF106	3348.16	0.285436	0.105865	2.69622	0.00701321	0.0467128	Normal
871	TRIM52	222.565	0.463024	0.167584	2.76294	0.0057283	0.0400804	Normal
872	ZNF658	91.1111	0.75988	0.246907	3.0776	0.00208677	0.018371	Normal
873	GRIP2	19.1819	-2.25197	0.620397	-3.62989	0.000283547	NA	Normal
874	H2AZ2	1275.47	0.309981	0.123559	2.50877	0.0121151	0.0690728	Normal
875	TMEM132D	124.749	0.594634	0.213275	2.78811	0.0053016	0.0376791	Normal
876	DNAJC8	1815.69	0.230679	0.0918371	2.51183	0.0120108	0.0686129	Normal
877	CHMP2A	580.396	0.331552	0.139412	2.37822	0.0173965	0.0885939	Normal
878	MAGED1	8237.13	0.265286	0.106131	2.49962	0.0124328	0.0704503	Normal
879	BAK1	290.506	-0.808447	0.149499	-5.40771	6.38343e-08	2.54395e-06	Normal
880	PPARA	1258.66	0.300436	0.101838	2.95012	0.00317648	0.0256799	Normal
881	ATPAF1	534.15	0.323858	0.140215	2.30972	0.0209036	0.100344	Normal
882	ZFP37	61.2223	0.922981	0.304385	3.03229	0.00242709	0.0206921	Normal
883	TMEM117	77.641	0.784287	0.263904	2.97186	0.00295997	0.0242432	Normal
884	BICD1	388.451	0.424528	0.180896	2.34681	0.0189347	0.0940875	Normal
885	MBTPS1	2932.1	0.280085	0.0957244	2.92595	0.00343408	0.027225	Normal
886	PCNX4	1576.9	-0.667407	0.100644	-6.63139	3.32545e-11	2.71311e-09	Normal
887	LMAN2L	410.958	0.388655	0.129591	2.99909	0.00270784	0.0225041	Normal
888	KIAA0930	1289.35	-0.773343	0.161312	-4.79408	1.63423e-06	4.4397e-05	Normal
889	COG6	746.639	0.398501	0.172046	2.31625	0.0205447	0.0995177	Normal
890	FAM229B	85.0205	0.768967	0.2731	2.8157	0.00486718	0.0354617	Normal
891	PSG6	47.3425	1.04379	0.33878	3.08102	0.00206295	0.0182153	Up
892	DFFA	767.172	0.32217	0.123384	2.61113	0.00902446	0.055791	Normal
893	FBXW7	465.767	0.451266	0.160538	2.81096	0.00493942	0.0358342	Normal
894	SETD1A	488.362	0.40114	0.140695	2.85114	0.00435622	0.0326195	Normal
895	AIG1	304.377	0.460072	0.159263	2.88876	0.00386766	0.0298455	Normal
896	ZCCHC7	331.199	0.385778	0.150625	2.56119	0.0104315	0.0618804	Normal
897	GTF2H5	195.415	0.531846	0.19923	2.66951	0.00759619	0.0493503	Normal
898	ETAA1	256.812	0.500789	0.189362	2.64461	0.00817863	0.0520522	Normal
899	PITPNM3	315.05	0.397396	0.141668	2.80511	0.00502987	0.0362893	Normal
900	TCAIM	430.281	0.396369	0.146966	2.69701	0.00699645	0.0466273	Normal
901	STK17A	1413.23	0.288801	0.105435	2.73914	0.00616009	0.0422874	Normal
902	RCC1	682.581	0.353472	0.127967	2.7622	0.00574126	0.0401313	Normal
903	ERCC8	185.654	0.511248	0.17524	2.91741	0.0035295	0.0278514	Normal
904	ALG8	713.195	0.32005	0.119421	2.68002	0.00736174	0.0482495	Normal
905	FAN1	543.728	0.343931	0.12244	2.80898	0.00496986	0.036011	Normal
906	RPL38	589.754	0.352386	0.137853	2.55625	0.0105807	0.0625782	Normal
907	SERPINE2	41449.4	0.321846	0.113203	2.84308	0.00446801	0.0331544	Normal
908	PHF5A	222.633	0.527294	0.182642	2.88704	0.00388888	0.0299793	Normal
909	ADAMTS2	2882.3	0.267271	0.10229	2.61288	0.00897828	0.0555633	Normal
910	FECH	426.452	0.365935	0.132713	2.75733	0.00582747	0.0406383	Normal
911	UBA7	1153.28	-0.805449	0.211982	-3.7996	0.000144927	0.00213542	Normal
912	GFRA1	614.803	0.3187	0.128686	2.47657	0.0132652	0.0735934	Normal
913	NECTIN3	1867.89	0.275033	0.089479	3.07372	0.00211411	0.0185841	Normal
914	SDF2L1	114.095	0.648341	0.235922	2.74812	0.00599387	0.0414097	Normal
915	RAP2A	848.269	-0.650664	0.131343	-4.95394	7.27256e-07	2.24922e-05	Normal
916	GALNT7	590.607	-0.696506	0.12982	-5.36516	8.08781e-08	3.14921e-06	Normal
917	SMIM30	470.803	0.401501	0.160418	2.50285	0.0123199	0.0700052	Normal
918	COX6C	333.512	0.398773	0.158618	2.51404	0.0119358	0.0682801	Normal
919	NDC1	538.751	0.322725	0.115819	2.78646	0.00532875	0.0378494	Normal
920	METTL16	407.221	0.363721	0.128439	2.83187	0.00462765	0.0340719	Normal
921	MTF1	650.371	0.328352	0.114577	2.86577	0.00415995	0.0315073	Normal
922	DGCR2	1175.49	0.271809	0.0961695	2.82635	0.00470811	0.034542	Normal
923	SAP18	1379.25	0.228479	0.100905	2.26429	0.023556	0.10881	Normal
924	FBXO31	588.58	-0.761232	0.123853	-6.14626	7.9329e-10	5.20829e-08	Normal
925	MTX3	924.995	0.320929	0.121419	2.64314	0.00821399	0.0520963	Normal
926	RAPH1	1019.59	-0.628491	0.106824	-5.88343	4.01842e-09	2.11163e-07	Normal
927	SRD5A3	242.951	0.473547	0.19168	2.47051	0.0134922	0.0744922	Normal
928	ZDHHC7	1082.17	0.27179	0.0963296	2.82146	0.00478053	0.0349376	Normal
929	CTSO	566.639	0.338622	0.120426	2.81188	0.00492535	0.0357621	Normal
930	TMEM144	48.5908	1.17353	0.427699	2.74382	0.00607279	0.0418818	Up
931	NUS1	1339.28	0.318927	0.128515	2.48164	0.013078	0.0729861	Normal
932	MLKL	667.225	-0.840011	0.183818	-4.5698	4.88182e-06	0.000116342	Normal
933	NIBAN2	7617.1	-0.600652	0.0878746	-6.83533	8.18175e-12	7.59113e-10	Normal
934	SYNJ2BP	441.241	-0.700901	0.123464	-5.67695	1.3712e-08	6.46206e-07	Normal
935	PTEN	2421.51	0.290053	0.110572	2.6232	0.00871076	0.054361	Normal
936	PRPF31	553.103	0.345917	0.12495	2.76844	0.0056326	0.0396493	Normal
937	SEC24C	2345.89	0.251296	0.0872715	2.87948	0.00398334	0.0305004	Normal
938	MAN1A2	1289.47	0.265227	0.0999287	2.65416	0.0079506	0.0511214	Normal
939	ATP1B1	256.88	0.456838	0.183076	2.49534	0.0125836	0.0711293	Normal
940	ALDH1A3	654.316	0.436189	0.190759	2.2866	0.0222193	0.10463	Normal
941	VPS51	304.483	-0.740747	0.157958	-4.68951	2.73859e-06	7.10121e-05	Normal
942	DAD1	1434.74	0.255739	0.0974067	2.62548	0.00865279	0.054113	Normal
943	CCT5	2643.57	0.25091	0.0905941	2.7696	0.00561248	0.0395572	Normal
944	ANTXR2	3655.23	-0.684044	0.113539	-6.02473	1.69388e-09	9.9096e-08	Normal
945	NUDT12	295.232	0.378568	0.144065	2.62776	0.008595	0.0539002	Normal
946	RPL10A	2400.55	0.304997	0.131233	2.32409	0.0201206	0.0982511	Normal
947	LGALS9	890.621	-1.41574	0.395094	-3.5833	0.000339285	0.00430946	Down
948	PCYOX1L	104.385	0.765176	0.272577	2.80719	0.00499757	0.0361017	Normal
949	SNRPC	741.73	0.307366	0.115895	2.65211	0.00799896	0.0512936	Normal
950	PXDN	8640.27	0.258111	0.0943455	2.73581	0.00622273	0.0425698	Normal
951	SMIM19	151.573	0.540152	0.192905	2.80009	0.0051088	0.0366538	Normal
952	ADAM10	5443.69	0.257802	0.0820525	3.14191	0.00167849	0.0156221	Normal
953	MRPL40	222.339	0.508604	0.185834	2.73687	0.00620263	0.0425057	Normal
954	FNBP1	810.832	0.33319	0.121633	2.7393	0.00615702	0.0422874	Normal
955	ERO1A	1996.13	0.268396	0.0992919	2.7031	0.00686963	0.0460405	Normal
956	HNRNPA3	3324.97	0.302374	0.127088	2.37924	0.0173482	0.0884616	Normal
957	KDELR2	7679.77	0.248152	0.0893183	2.77828	0.00546468	0.0386071	Normal
958	TVP23B	983.796	0.353031	0.131382	2.68706	0.0072085	0.0475865	Normal
959	RPL14	2398.14	0.271383	0.106061	2.55875	0.0105048	0.0622533	Normal
960	TRIM21	1134.29	-0.760232	0.163199	-4.65831	3.1881e-06	8.10747e-05	Normal
961	TENT5C	66.4777	0.78177	0.26454	2.95521	0.00312461	0.0253469	Normal
962	RRAD	181.47	-0.881444	0.178467	-4.93897	7.85347e-07	2.39148e-05	Normal
963	UBIAD1	247.096	0.431822	0.154636	2.7925	0.00523024	0.0373218	Normal
964	PRKCA	1322.24	-0.630464	0.121121	-5.20523	1.93761e-07	6.82819e-06	Normal
965	SSPN	232.626	0.489181	0.19635	2.49138	0.0127249	0.0716213	Normal
966	NPRL3	701.837	0.308163	0.10923	2.82122	0.00478407	0.034942	Normal
967	MTDH	3666.77	0.274527	0.103793	2.64494	0.00817045	0.052028	Normal
968	SNRPG	223.557	0.432716	0.162772	2.65843	0.00785066	0.0506434	Normal
969	EIF5A	4692.57	0.247338	0.101442	2.43821	0.01476	0.0790784	Normal
970	ATPSCKMT	98.4659	0.714937	0.249178	2.86918	0.00411543	0.0311901	Normal
971	NRROS	59.3033	-1.33831	0.343058	-3.90113	9.57455e-05	0.00149222	Down
972	LY75	132.734	-1.01871	0.251995	-4.04258	5.28657e-05	0.000927376	Down
973	SWI5	159.727	0.612114	0.253524	2.41442	0.0157601	0.0827443	Normal
974	USP22	2972.21	0.241543	0.0935486	2.58201	0.00982281	0.0594276	Normal
975	DDR1	435.042	-0.742542	0.157096	-4.72668	2.28225e-06	5.99645e-05	Normal
976	SRSF8	274.668	0.382111	0.154509	2.47307	0.0133959	0.0741331	Normal
977	SNU13	764.166	0.261105	0.106066	2.46173	0.0138269	0.0755632	Normal
978	RAB1A	3176.69	0.249785	0.0984995	2.5359	0.0112159	0.0650074	Normal
979	IPP	183.127	0.542724	0.20995	2.58502	0.00973742	0.0590913	Normal
980	DIMT1	553.479	0.301841	0.133499	2.26099	0.0237597	0.109411	Normal
981	ACAT1	791.683	0.279244	0.109258	2.55583	0.0105936	0.0625916	Normal
982	CXCL16	61.5541	-1.36811	0.392895	-3.48213	0.000497448	0.00589776	Down
983	ZFAND1	224.726	0.480885	0.184488	2.60659	0.00914496	0.0563599	Normal
984	BDKRB2	1437.19	-0.687377	0.124204	-5.53424	3.12586e-08	1.35484e-06	Normal
985	DYNC2H1	849.689	0.340035	0.12045	2.82304	0.004757	0.0348085	Normal
986	PPID	524.886	0.293231	0.133409	2.19798	0.0279504	0.122927	Normal
987	ATF1	472.151	0.38098	0.145609	2.61646	0.00888462	0.0552139	Normal
988	PSME4	2280.06	0.236279	0.0883065	2.67567	0.00745791	0.0487185	Normal
989	RPS10-NUDT3	104.381	0.698667	0.268591	2.60123	0.00928908	0.056982	Normal
990	CREB3L2	4817.53	0.384421	0.178503	2.15358	0.0312728	0.131981	Normal
991	KRTCAP2	392.582	0.395064	0.148514	2.66011	0.00781149	0.0505004	Normal
992	SHISA5	5077.41	0.232125	0.0826847	2.80735	0.00499516	0.0361017	Normal
993	ZNFX1	8379.69	-0.657578	0.113183	-5.80989	6.2515e-09	3.15927e-07	Normal
994	SEL1L	3632.63	0.266167	0.115357	2.30733	0.0210362	0.100736	Normal
995	NHP2	467.108	0.325124	0.136939	2.37423	0.0175857	0.0891357	Normal
996	BRK1	956.004	0.287113	0.125447	2.28872	0.0220957	0.104213	Normal
997	KLHDC10	675.059	0.362136	0.123863	2.92368	0.00345925	0.0274063	Normal
998	CD44	30833.6	0.277203	0.120384	2.30265	0.0212985	0.101705	Normal
999	TAF13	916.393	0.415589	0.185742	2.23745	0.0252571	0.114224	Normal
1000	PRPF40B	115.23	0.64536	0.240288	2.68578	0.00723617	0.0477161	Normal
1001	IRF1	688.896	-0.827173	0.200472	-4.12612	3.68928e-05	0.000687816	Normal
1002	FDXR	194.246	0.565248	0.216263	2.6137	0.00895664	0.0555452	Normal
1003	ST13	4186.92	0.221179	0.0805933	2.74439	0.00606233	0.0418339	Normal
1004	ATP5IF1	391.182	0.335876	0.147302	2.28018	0.0225971	0.105931	Normal
1005	KLHDC3	664.277	0.278969	0.10773	2.58952	0.00961099	0.058478	Normal
1006	TMEM161A	177.291	0.520685	0.182957	2.84594	0.00442807	0.0329442	Normal
1007	PLA2G12A	232.074	0.470081	0.178634	2.63153	0.00850024	0.0534121	Normal
1008	GM2A	1026.01	0.316683	0.1288	2.45871	0.0139437	0.0758222	Normal
1009	UROS	569.866	0.301163	0.128535	2.34303	0.0191277	0.0946106	Normal
1010	HDLBP	21566.2	0.212614	0.075832	2.80375	0.00505126	0.0363789	Normal
1011	TMED8	465.544	0.310832	0.128837	2.4126	0.0158393	0.0830866	Normal
1012	RPS11	3389.21	0.248856	0.108171	2.30057	0.0214157	0.102101	Normal
1013	NFS1	220.136	0.479832	0.179621	2.67135	0.00755464	0.0491574	Normal
1014	PLXNA4	572.059	0.377006	0.163166	2.31057	0.0208565	0.100199	Normal
1015	NME3	84.7645	0.729126	0.279047	2.61291	0.00897748	0.0555633	Normal
1016	RPL12	4307.69	0.30299	0.137463	2.20416	0.0275132	0.121643	Normal
1017	SPPL2B	411.549	0.36159	0.139116	2.5992	0.0093441	0.0572308	Normal
1018	BNIP1	107.112	0.589953	0.223787	2.63623	0.00838324	0.0528727	Normal
1019	OPTN	3801.53	-0.635515	0.114076	-5.57099	2.53303e-08	1.1183e-06	Normal
1020	DAP	3584.54	0.254791	0.106183	2.39953	0.0164159	0.0851334	Normal
1021	ZFP69B	22.4911	1.45366	0.484447	3.00066	0.002694	NA	Normal
1022	RPS27L	998.399	0.268102	0.104962	2.55427	0.010641	0.0628408	Normal
1023	KDM2B	391.984	0.447113	0.175836	2.54279	0.0109972	0.064135	Normal
1024	TIGAR	647.157	0.298584	0.112307	2.65865	0.00784541	0.050637	Normal
1025	ZYX	4108.09	-0.594622	0.0881132	-6.74838	1.49505e-11	1.28661e-09	Normal
1026	CERS6	905.555	0.299959	0.128888	2.32728	0.0199504	0.097623	Normal
1027	FAM114A2	471.325	0.35648	0.141766	2.51456	0.0119181	0.0682449	Normal
1028	MTO1	397.043	0.340762	0.127973	2.66276	0.00775029	0.0501321	Normal
1029	VGLL3	5415.5	0.325926	0.142059	2.2943	0.0217734	0.103061	Normal
1030	TRIB2	858.359	0.257758	0.101798	2.53206	0.0113395	0.0656277	Normal
1031	EVA1A	669.602	0.285321	0.112995	2.52507	0.0115674	0.0667838	Normal
1032	ZNF227	186.775	0.534228	0.208446	2.56291	0.0103799	0.0616539	Normal
1033	GPD1L	204.319	0.448285	0.169178	2.64977	0.00805456	0.0515666	Normal
1034	SIL1	800.178	0.280106	0.113985	2.4574	0.0139947	0.0759257	Normal
1035	PATL1	1525.48	-0.66767	0.108403	-6.15914	7.31398e-10	4.85256e-08	Normal
1036	GNPNAT1	1782.89	0.280453	0.105622	2.65526	0.00792479	0.0509831	Normal
1037	ZNF561	469.124	0.356862	0.131322	2.71746	0.00657852	0.0444187	Normal
1038	MTMR1	620.199	0.312811	0.122946	2.54429	0.01095	0.0639656	Normal
1039	BRF2	102.709	0.623632	0.246508	2.52986	0.0114107	0.0659112	Normal
1040	DSE	2043.13	0.249044	0.0890583	2.79641	0.0051673	0.0369903	Normal
1041	RAB15	137.265	-0.909927	0.221395	-4.10998	3.95702e-05	0.000731986	Normal
1042	CIAO2A	371.762	0.333314	0.134475	2.47863	0.0131886	0.0732592	Normal
1043	SUV39H2	176.525	0.459309	0.177022	2.59464	0.0094689	0.0578758	Normal
1044	FKBP11	519.171	0.311005	0.116599	2.66731	0.00764604	0.0495928	Normal
1045	COQ8A	154.646	0.578031	0.233716	2.47322	0.0133901	0.0741331	Normal
1046	USO1	3690.33	0.246662	0.099244	2.48541	0.0129403	0.072524	Normal
1047	PSMB9	365.305	-0.925682	0.254894	-3.63164	0.000281626	0.00367134	Normal
1048	MFSD4B	206.734	0.432121	0.16843	2.56559	0.0103002	0.0613157	Normal
1049	TUBA1C	7544.1	0.381058	0.182885	2.0836	0.037197	0.14809	Normal
1050	SOX9	206.359	-0.78871	0.170283	-4.63177	3.62559e-06	9.12234e-05	Normal
1051	FMN1	494.264	0.437725	0.183726	2.38248	0.0171962	0.0879512	Normal
1052	COMMD8	371.78	0.338989	0.141667	2.39286	0.0167176	0.0862766	Normal
1053	REEP5	1518.82	0.296632	0.103847	2.85644	0.00428415	0.032222	Normal
1054	BUD23	422.353	0.410587	0.183554	2.23687	0.0252949	0.114346	Normal
1055	PER3	166.204	0.593259	0.238043	2.49224	0.0126941	0.0715156	Normal
1056	TMED2	5945.09	0.230755	0.0900399	2.56281	0.0103829	0.0616539	Normal
1057	AGBL5	258.82	0.430386	0.168527	2.55381	0.0106551	0.0628613	Normal
1058	TMEM164	257	0.405785	0.152777	2.65606	0.00790584	0.0509163	Normal
1059	NDUFS5	633.586	0.274149	0.124386	2.20403	0.0275223	0.121643	Normal
1060	TCEAL8	871.661	0.285908	0.109039	2.62208	0.00873949	0.054483	Normal
1061	ZC3H7B	2695.36	-0.604544	0.101278	-5.96916	2.38485e-09	1.36166e-07	Normal
1062	APOBEC3G	181.417	-1.07588	0.288927	-3.7237	0.00019632	0.002769	Down
1063	AZI2	958.001	-0.61035	0.115235	-5.29657	1.17996e-07	4.43455e-06	Normal
1064	HDAC4	211.859	-0.850455	0.177334	-4.79579	1.62033e-06	4.41865e-05	Normal
1065	PCSK7	799.331	0.301817	0.113931	2.64913	0.00807004	0.0515822	Normal
1066	PTPN21	888.549	-0.652119	0.106113	-6.14551	7.97048e-10	5.20829e-08	Normal
1067	DOP1A	352.982	0.383541	0.141106	2.71811	0.00656564	0.0443788	Normal
1068	SERBP1	4992.27	0.261569	0.10096	2.59082	0.00957467	0.0583721	Normal
1069	SMIM10L1	543.403	0.307116	0.122059	2.51613	0.0118653	0.0680734	Normal
1070	PCDHB16	23.2712	1.34657	0.44998	2.9925	0.002767	0.0228837	Up
1071	PRMT5	986.406	0.261335	0.10273	2.54389	0.0109624	0.0639754	Normal
1072	SKP2	511.007	0.424694	0.174555	2.43301	0.0149739	0.0798161	Normal
1073	NACA	3732.84	0.222403	0.0842995	2.63825	0.00833351	0.0526172	Normal
1074	SAMHD1	9007.31	-0.774946	0.192531	-4.02504	5.69658e-05	0.000984753	Normal
1075	ENSA	959.566	0.321211	0.129188	2.48639	0.0129045	0.0723579	Normal
1076	TAF5L	405.206	0.34273	0.142554	2.40421	0.0162074	0.0844947	Normal
1077	GPAA1	862.196	0.362252	0.149762	2.41886	0.0155693	0.0821055	Normal
1078	PSMD10	733.437	0.310618	0.152902	2.03148	0.0422064	0.161431	Normal
1079	CD248	8158.5	0.292804	0.130812	2.23835	0.0251981	0.11409	Normal
1080	METTL25B	100.329	0.614071	0.220102	2.78994	0.00527172	0.0375342	Normal
1081	LY96	130.321	0.615942	0.230271	2.67485	0.00747621	0.0487843	Normal
1082	POLR2F	203.259	0.470051	0.182049	2.582	0.00982287	0.0594276	Normal
1083	MBLAC2	138.507	0.557464	0.216264	2.5777	0.00994612	0.0598874	Normal
1084	EIF4E2	1009.62	0.23461	0.101446	2.31265	0.0207418	0.0999307	Normal
1085	MED29	739.105	0.283318	0.112502	2.51834	0.011791	0.0677455	Normal
1086	COL21A1	33.5147	1.14567	0.394472	2.90432	0.00368057	0.0287569	Up
1087	DHX33	441.402	0.309639	0.125726	2.46281	0.0137852	0.0754211	Normal
1088	ERI2	230.487	0.528357	0.211208	2.50159	0.0123636	0.0701528	Normal
1089	RAB4A	429.265	0.326688	0.137705	2.37237	0.0176742	0.0894326	Normal
1090	TMEM192	525.249	0.339932	0.13793	2.46453	0.0137194	0.0751876	Normal
1091	CACNA2D1	1416.82	0.288527	0.129327	2.23099	0.0256815	0.115484	Normal
1092	TMEM150A	161.574	0.521099	0.193858	2.68804	0.00718727	0.0474992	Normal
1093	ZNG1C	141.116	0.507381	0.207066	2.45034	0.0142723	0.076974	Normal
1094	NDUFA7	118.933	0.564517	0.211778	2.66561	0.00768497	0.0497637	Normal
1095	TEF	183.142	0.474016	0.169754	2.79236	0.00523246	0.0373218	Normal
1096	PTRH2	207.965	0.474319	0.174461	2.71877	0.00655254	0.0443155	Normal
1097	ELK3	4904.73	0.274976	0.107952	2.54721	0.0108588	0.0636836	Normal
1098	CHCHD1	120.016	0.561726	0.219728	2.55646	0.0105743	0.0625711	Normal
1099	SLC15A3	1395.02	-1.16846	0.21186	-5.51524	3.4831e-08	1.48796e-06	Down
1100	C19orf53	630.76	0.294959	0.133096	2.21614	0.0266822	0.118814	Normal
1101	POLR2K	456.142	0.344279	0.144094	2.38927	0.0168818	0.0867166	Normal
1102	NME2	2833.52	0.190938	0.0869403	2.1962	0.0280775	0.123156	Normal
1103	TTC4	289.025	-0.739763	0.158272	-4.674	2.95388e-06	7.59312e-05	Normal
1104	TMEM45A	478.033	0.377076	0.144977	2.60093	0.00929707	0.0570015	Normal
1105	COPS4	616.81	0.293712	0.109165	2.69052	0.00713402	0.0472524	Normal
1106	RPL31	1326.23	0.232034	0.113918	2.03685	0.0416654	0.160135	Normal
1107	DNAJB5	214.894	0.4685	0.180102	2.6013	0.00928702	0.056982	Normal
1108	DESI2	1198.76	0.265717	0.0965724	2.75148	0.00593273	0.0410976	Normal
1109	MEIS1	272.286	0.510061	0.2132	2.39241	0.0167381	0.0862766	Normal
1110	EIF3K	759.273	0.271957	0.107116	2.5389	0.0111203	0.0646426	Normal
1111	OTUD5	838.563	-0.639228	0.107252	-5.96007	2.5213e-09	1.3992e-07	Normal
1112	ERCC5	1289.63	0.285867	0.117656	2.42969	0.0151117	0.0803172	Normal
1113	TRAM1L1	41.3651	1.03328	0.383384	2.69516	0.00703539	0.0467929	Up
1114	TPMT	654.367	0.272021	0.107497	2.53051	0.0113898	0.0658226	Normal
1115	MEA1	543.378	0.278035	0.116872	2.37897	0.0173611	0.0884894	Normal
1116	LYPLAL1	85.1698	0.661583	0.249385	2.65286	0.0079814	0.0512363	Normal
1117	OCIAD1	1447.7	0.259546	0.0924275	2.80811	0.00498338	0.036043	Normal
1118	TRAPPC1	873.505	0.258553	0.102593	2.5202	0.0117289	0.0674538	Normal
1119	RPL15	7563.65	0.251198	0.114259	2.19849	0.0279141	0.122917	Normal
1120	SHLD2	555.658	0.354177	0.131688	2.68951	0.0071557	0.0473696	Normal
1121	SPRYD4	84.0454	0.709258	0.250587	2.83039	0.00464916	0.0341878	Normal
1122	DUSP7	983.596	0.299218	0.106831	2.80084	0.00509695	0.0366439	Normal
1123	CABLES1	348.65	-0.797164	0.157122	-5.07354	3.90477e-07	1.2775e-05	Normal
1124	MBTPS2	884.448	0.287294	0.1219	2.3568	0.018433	0.0922888	Normal
1125	BRINP1	236.581	0.481539	0.186295	2.58482	0.00974285	0.059094	Normal
1126	COX7A2	559.435	0.28762	0.115515	2.48988	0.0127785	0.0718548	Normal
1127	DDX24	2373.06	0.239939	0.0921656	2.60335	0.00923181	0.0567479	Normal
1128	TXNDC17	390.031	0.412815	0.192113	2.14881	0.0316492	0.13319	Normal
1129	DNAJC21	922.721	0.239031	0.104456	2.28835	0.0221172	0.104273	Normal
1130	ANAPC7	481.376	0.34397	0.137227	2.50658	0.0121905	0.0693035	Normal
1131	RPS19	3313.12	0.222097	0.0934435	2.3768	0.0174634	0.0888202	Normal
1132	GALNT10	2147.07	0.220363	0.0935771	2.35488	0.0185288	0.0925739	Normal
1133	BPNT1	319.662	0.349781	0.147991	2.36353	0.0181016	0.0909073	Normal
1134	FBXO10	238.904	-0.815534	0.165774	-4.91954	8.67473e-07	2.56271e-05	Normal
1135	RTL6	881.391	0.280784	0.114303	2.4565	0.0140298	0.0760781	Normal
1136	TMEM208	239.42	0.583126	0.260908	2.23499	0.0254182	0.114648	Normal
1137	SOX11	39.8506	-1.38211	0.368608	-3.74953	0.000177164	0.00255031	Down
1138	ZNF45	238.73	0.411727	0.173263	2.37631	0.0174867	0.0889006	Normal
1139	LEPR	905.176	0.325786	0.157841	2.06401	0.0390166	0.153012	Normal
1140	BCS1L	166.535	0.464395	0.188477	2.46393	0.0137421	0.0752776	Normal
1141	LSM4	511.656	0.291934	0.12075	2.41768	0.0156199	0.0822625	Normal
1142	PREB	590.873	0.289367	0.120394	2.40351	0.0162387	0.0846209	Normal
1143	FITM2	341.61	0.456752	0.197934	2.3076	0.0210215	0.100706	Normal
1144	IVNS1ABP	706.259	0.298411	0.138488	2.15477	0.0311798	0.13173	Normal
1145	UBE2O	467.75	0.289355	0.123872	2.33592	0.0194953	0.0959095	Normal
1146	ITGA8	2661.69	0.320333	0.133079	2.40708	0.0160806	0.0840898	Normal
1147	SSH1	5991.17	0.289717	0.13398	2.1624	0.0305875	0.130013	Normal
1148	C11orf58	1665.01	-0.569604	0.105187	-5.41513	6.12435e-08	2.45626e-06	Normal
1149	SEPTIN8	1283.09	-0.622852	0.107018	-5.82006	5.88268e-09	2.98559e-07	Normal
1150	SNX13	1016.29	0.265321	0.115159	2.30395	0.0212252	0.101478	Normal
1151	OSTC	1689.12	0.236961	0.109061	2.17273	0.0298007	0.127838	Normal
1152	TMEM243	214.286	0.439065	0.183343	2.39478	0.0166304	0.0859828	Normal
1153	SEMA4G	43.2198	0.990668	0.348117	2.84579	0.0044301	0.0329442	Normal
1154	UBE2V2	911.269	0.23237	0.103211	2.25141	0.0243595	0.111696	Normal
1155	UNC93B1	783.977	-0.676553	0.134813	-5.01847	5.20843e-07	1.65832e-05	Normal
1156	INTS8	729.716	0.387108	0.157499	2.45785	0.013977	0.0758692	Normal
1157	TIGD7	97.5552	0.664847	0.238147	2.79175	0.00524236	0.0373699	Normal
1158	IFI44L	5606.58	-0.646738	0.131251	-4.92748	8.32973e-07	2.49179e-05	Normal
1159	SND1	4177.72	0.216548	0.10445	2.07322	0.0381522	0.15043	Normal
1160	GOLPH3L	496.654	0.338464	0.129601	2.61159	0.00901229	0.0557448	Normal
1161	PTAR1	1378.02	-0.641931	0.108554	-5.91345	3.35017e-09	1.7904e-07	Normal
1162	TNFSF10	152.71	-1.89963	0.380372	-4.99413	5.91018e-07	1.85196e-05	Down
1163	POLR2L	784.805	0.270142	0.121863	2.21677	0.0266386	0.118754	Normal
1164	PIGP	128.027	0.512667	0.194103	2.64121	0.00826115	0.052325	Normal
1165	EPB41	474.589	0.310746	0.141838	2.19084	0.0284632	0.12406	Normal
1166	TMED3	1817.49	0.234733	0.105398	2.2271	0.0259407	0.116253	Normal
1167	LDAF1	360.134	-0.721822	0.135464	-5.32851	9.90195e-08	3.7934e-06	Normal
1168	ARSJ	1128.36	0.262775	0.110333	2.38166	0.017235	0.0880357	Normal
1169	FILIP1L	1765.53	0.260938	0.107137	2.43555	0.0148692	0.0795078	Normal
1170	PITRM1	3055.75	0.242729	0.0925571	2.62248	0.00872928	0.054448	Normal
1171	TATDN3	135.387	0.527311	0.212628	2.47997	0.0131393	0.0731408	Normal
1172	XYLT2	649.589	0.326485	0.121894	2.67844	0.00739664	0.0484021	Normal
1173	SIPA1L1	1082.87	0.254447	0.110756	2.29737	0.0215979	0.102722	Normal
1174	SUMF2	1830.92	0.224033	0.0973446	2.30144	0.0213669	0.10195	Normal
1175	MT1X	44.9699	0.975699	0.370163	2.63586	0.00839244	0.0528746	Normal
1176	RPF2	480.097	0.331449	0.123906	2.67499	0.00747307	0.0487843	Normal
1177	DDX39B	1546.48	0.232488	0.118441	1.9629	0.0496577	0.179504	Normal
1178	NME4	1194.33	0.235982	0.0911307	2.58949	0.00961175	0.058478	Normal
1179	CASP8	349.232	0.428536	0.172886	2.47872	0.0131855	0.0732592	Normal
1180	POLH	763.983	0.274327	0.131764	2.08195	0.0373466	0.148387	Normal
1181	ZBTB9	113.509	0.562262	0.214913	2.61623	0.00889064	0.0552224	Normal
1182	SLC39A7	2348.45	0.231835	0.0998889	2.32093	0.0202908	0.0987595	Normal
1183	NAAA	185.751	0.430118	0.171519	2.50769	0.0121523	0.0691903	Normal
1184	TOMM6	409.314	0.342881	0.170237	2.01414	0.0439953	0.165606	Normal
1185	BRIX1	348.613	0.335309	0.133723	2.5075	0.012159	0.0691903	Normal
1186	B4GAT1	361.941	0.400921	0.169576	2.36426	0.0180663	0.0908386	Normal
1187	IL17RC	308.26	0.349213	0.152285	2.29315	0.0218392	0.10329	Normal
1188	SLC35G1	119.83	0.55143	0.201582	2.73552	0.00622822	0.0425828	Normal
1189	CCL20	42.3741	-1.72403	0.512061	-3.36684	0.000760342	0.00828773	Down
1190	SLC35E1	1438.03	0.28231	0.129243	2.18434	0.0289369	0.125446	Normal
1191	MSRB3	2225.04	0.272183	0.109579	2.48391	0.012995	0.0727252	Normal
1192	SPIN1	1826.72	0.229186	0.0904967	2.53254	0.0113241	0.0655903	Normal
1193	TRANK1	1461.64	-0.699671	0.169509	-4.12763	3.66514e-05	0.000685467	Normal
1194	CFAP44	95.3123	0.610234	0.227323	2.68444	0.00726515	0.047801	Normal
1195	NOMO2	5219.59	0.206478	0.0770733	2.67899	0.00738451	0.048372	Normal
1196	CTNNB1	4079.23	-0.583011	0.104397	-5.58454	2.34314e-08	1.04613e-06	Normal
1197	CTAGE4	102.147	0.689906	0.300703	2.29432	0.0217724	0.103061	Normal
1198	RFTN2	224.339	0.484671	0.184574	2.62589	0.00864218	0.0541036	Normal
1199	PNKD	274.493	0.385015	0.162547	2.36863	0.017854	0.0900742	Normal
1200	SUMF1	445.12	0.304944	0.135924	2.2435	0.0248648	0.113096	Normal
1201	PHKG2	188.568	0.442093	0.184872	2.39135	0.0167867	0.0864148	Normal
1202	PSMD4	1124.7	0.220005	0.106013	2.07527	0.0379619	0.149829	Normal
1203	DPCD	99.1777	0.595456	0.240912	2.47167	0.0134482	0.0743608	Normal
1204	CDO1	54.7392	-1.24853	0.307275	-4.06322	4.84007e-05	0.000866978	Down
1205	FBF1	93.4062	0.620753	0.229694	2.70252	0.0068815	0.046094	Normal
1206	ALYREF	368.009	0.341465	0.16446	2.07628	0.037868	0.149608	Normal
1207	ZFHX4	567.264	-0.755657	0.168678	-4.47988	7.46842e-06	0.000167983	Normal
1208	TIGD2	129.156	0.639262	0.241154	2.65085	0.00802899	0.0514306	Normal
1209	KATNAL2	75.9742	0.713972	0.258422	2.76281	0.00573059	0.0400804	Normal
1210	HDAC1	1166.33	0.235001	0.0996238	2.35888	0.01833	0.0918513	Normal
1211	NDUFB8	510.155	0.276339	0.116714	2.36766	0.017901	0.0902728	Normal
1212	MCRIP2	45.1703	0.905881	0.31856	2.84368	0.00445965	0.0331224	Normal
1213	RSL1D1	1868.15	0.247813	0.0944525	2.62368	0.00869851	0.0543417	Normal
1214	ERI3	496.347	0.343139	0.147958	2.31916	0.0203864	0.099022	Normal
1215	WASF2	2481.28	-0.587375	0.0962392	-6.10329	1.03909e-09	6.49489e-08	Normal
1216	NEDD4L	337.7	-0.729049	0.147689	-4.93636	7.95928e-07	2.40209e-05	Normal
1217	JAM3	1616.11	0.229357	0.094133	2.43652	0.0148295	0.0793311	Normal
1218	RAB13	2684.77	0.254261	0.0964581	2.63597	0.00838967	0.0528746	Normal
1219	GLT8D2	644.52	0.291294	0.131339	2.21788	0.0265633	0.118502	Normal
1220	TRUB1	439.645	0.330714	0.127079	2.60242	0.00925676	0.0568718	Normal
1221	PRDX6	1994.09	0.227485	0.100893	2.25471	0.0241516	0.110807	Normal
1222	ITIH5	64.5136	0.77377	0.300094	2.57843	0.00992507	0.0598352	Normal
1223	FAM200C	95.9037	0.731182	0.305815	2.39093	0.0168058	0.0864754	Normal
1224	ZNF605	466.797	0.350339	0.130595	2.68265	0.00730421	0.0480155	Normal
1225	MAN1B1	1344.74	0.221892	0.100009	2.21872	0.0265059	0.118385	Normal
1226	DDX49	312.855	0.389568	0.156864	2.48348	0.0130105	0.0727464	Normal
1227	GOLGA1	516.776	0.281882	0.115508	2.44038	0.0146719	0.0787363	Normal
1228	RPS29	226.288	0.397699	0.154413	2.57555	0.010008	0.0601492	Normal
1229	WARS1	3944.18	-0.697272	0.138573	-5.03181	4.85863e-07	1.56372e-05	Normal
1230	EMC7	1096.15	0.289805	0.120477	2.40548	0.0161513	0.0843135	Normal
1231	TMEM185B	1152.53	0.257166	0.101225	2.54053	0.0110684	0.0644668	Normal
1232	HMGCL	400.299	0.297713	0.138127	2.15536	0.0311334	0.131627	Normal
1233	CDH13	1341.16	-0.73497	0.181569	-4.04788	5.16846e-05	0.000910692	Normal
1234	MGST1	2557	0.223477	0.0904324	2.47121	0.0134657	0.0744153	Normal
1235	HMCN1	1154.27	0.257638	0.116356	2.21422	0.0268139	0.119222	Normal
1236	PPA2	263.294	0.40388	0.156651	2.57821	0.00993136	0.0598401	Normal
1237	WBP4	323.857	0.369425	0.145014	2.54752	0.0108493	0.0636591	Normal
1238	RELA	1390.68	-0.624499	0.0949604	-6.57642	4.81909e-11	3.81543e-09	Normal
1239	ATP6V1G1	967.054	0.307602	0.143754	2.13979	0.0323719	0.135465	Normal
1240	NPTX2	1049.12	0.299894	0.120586	2.48697	0.0128834	0.072308	Normal
1241	UTP20	911.328	0.333404	0.129543	2.5737	0.0100618	0.0603142	Normal
1242	DAP3	1031.56	0.266183	0.107885	2.46728	0.0136145	0.0748555	Normal
1243	MPP1	250.005	0.362724	0.148025	2.45042	0.0142689	0.076974	Normal
1244	EIF4B	4684.45	0.225974	0.103682	2.1795	0.0292944	0.126417	Normal
1245	RPS9	2143.52	0.218641	0.104254	2.09719	0.0359766	0.145474	Normal
1246	CCDC113	93.8328	0.654001	0.251066	2.6049	0.00919014	0.0565556	Normal
1247	SGSH	963.862	0.309563	0.12955	2.38952	0.0168705	0.0867089	Normal
1248	BTAF1	1139.24	0.246416	0.0961153	2.56376	0.0103546	0.0615474	Normal
1249	SHISAL1	503.761	-0.663531	0.121481	-5.462	4.7079e-08	1.9687e-06	Normal
1250	SHCBP1	658.622	0.324019	0.152757	2.12113	0.0339105	0.13998	Normal
1251	PTGR2	145.26	0.547706	0.205942	2.65952	0.00782515	0.0505612	Normal
1252	PWP2	293.467	0.443168	0.179634	2.46707	0.0136225	0.0748555	Normal
1253	CTIF	842.392	0.323976	0.138349	2.34173	0.0191946	0.094823	Normal
1254	UBE3D	49.76	0.898315	0.333498	2.69362	0.00706812	0.0468682	Normal
1255	PLRG1	822.754	0.286534	0.111645	2.56647	0.0102739	0.0611898	Normal
1256	EIF2AK3	384.763	-0.73918	0.169391	-4.36376	1.27847e-05	0.000273569	Normal
1257	KIF21A	72.9696	0.678501	0.258634	2.62341	0.00870552	0.0543569	Normal
1258	GTF2H2C	394.976	0.367377	0.144385	2.54443	0.0109455	0.0639656	Normal
1259	RRP1B	612.258	0.270582	0.114934	2.35424	0.0185605	0.0926932	Normal
1260	HYCC1	3771.66	0.254639	0.106017	2.40186	0.0163118	0.0847648	Normal
1261	DNAJA3	625.565	0.264998	0.116702	2.27071	0.0231642	0.107755	Normal
1262	RNF26	709.94	0.280217	0.108205	2.58969	0.00960635	0.058478	Normal
1263	LYRM9	18.5557	1.53085	0.53655	2.85314	0.00432899	NA	Normal
1264	MRPL30	372.909	0.385558	0.159592	2.4159	0.0156964	0.0825579	Normal
1265	GHITM	2265.94	0.223682	0.113163	1.97663	0.0480836	0.17592	Normal
1266	ME1	1058.34	0.340044	0.173748	1.95711	0.0503346	0.180979	Normal
1267	FIBP	612.98	0.316694	0.144627	2.18974	0.0285431	0.124331	Normal
1268	RNF138	270.914	-0.71043	0.153862	-4.61733	3.88709e-06	9.69813e-05	Normal
1269	G2E3	466.481	0.308612	0.133216	2.31662	0.0205244	0.0994888	Normal
1270	GMCL1	369.541	0.336258	0.137017	2.45414	0.014122	0.0763782	Normal
1271	ALG2	920.549	0.2805	0.124741	2.24867	0.0245336	0.112278	Normal
1272	UQCRQ	185.198	0.433999	0.174961	2.48054	0.0131183	0.0731408	Normal
1273	BORCS8	143.09	0.536942	0.202969	2.64544	0.00815859	0.0519804	Normal
1274	HNRNPL	2376.94	0.225801	0.104297	2.16497	0.0303899	0.129498	Normal
1275	TOMM7	268.239	0.393331	0.151725	2.5924	0.00953097	0.0581726	Normal
1276	FAM136A	362.018	0.341568	0.135665	2.51773	0.0118113	0.0678294	Normal
1277	IGFBP3	22487.2	1.01789	0.449451	2.26475	0.0235282	0.108724	Normal
1278	AFG3L2	707.548	0.267388	0.110123	2.42808	0.015179	0.0804818	Normal
1279	TIMMDC1	703.337	0.281346	0.113095	2.48771	0.012857	0.0721936	Normal
1280	SF3B6	406.326	0.305403	0.124836	2.44643	0.0144278	0.0775667	Normal
1281	YIF1B	557.683	0.289776	0.11943	2.42633	0.0152524	0.0806847	Normal
1282	GMPR2	416.265	0.397041	0.173772	2.28484	0.0223224	0.105032	Normal
1283	SLC25A15	92.0201	-1.14957	0.30078	-3.82196	0.000132394	0.00198024	Down
1284	R3HDM1	845.277	0.248392	0.10598	2.34378	0.0190896	0.0945407	Normal
1285	MTREX	1279.28	0.230867	0.0940072	2.45584	0.0140555	0.0761512	Normal
1286	PKIG	1278.03	0.409516	0.184763	2.21643	0.0266618	0.118768	Normal
1287	CAPN7	719.861	0.246782	0.10537	2.34205	0.019178	0.0947805	Normal
1288	FOLR3	73.5426	-1.16471	0.315339	-3.69353	0.000221162	0.00303995	Down
1289	COMMD1	135.73	0.535328	0.209692	2.55292	0.0106823	0.0629908	Normal
1290	GLB1L	70.9261	0.682372	0.255809	2.66751	0.00764164	0.0495913	Normal
1291	SUOX	227.57	0.415317	0.163539	2.53957	0.0110989	0.0645499	Normal
1292	HSD17B10	341.219	0.411645	0.203001	2.0278	0.0425811	0.162081	Normal
1293	PHLDA3	901.459	0.266977	0.123602	2.15998	0.030774	0.130471	Normal
1294	BRCC3	359.19	-0.693457	0.150785	-4.59899	4.24534e-06	0.000103527	Normal
1295	TRPS1	1113.44	0.308739	0.120014	2.57252	0.0100961	0.060434	Normal
1296	PLXNB2	7331.35	0.191945	0.0744325	2.57878	0.0099149	0.059832	Normal
1297	ALDH1B1	377.575	0.326497	0.133049	2.45395	0.0141296	0.0763782	Normal
1298	ZNF692	129.281	0.564726	0.243362	2.32052	0.0203128	0.0987857	Normal
1299	SEC61A1	12594.4	0.227483	0.12108	1.87879	0.0602738	0.204459	Normal
1300	UCK2	527.527	0.31788	0.129738	2.45017	0.0142787	0.076974	Normal
1301	ADK	820.618	0.25526	0.119254	2.14048	0.0323163	0.135327	Normal
1302	RUSF1	1021.66	0.263194	0.130714	2.01351	0.0440614	0.165614	Normal
1303	LAPTM4B	1107.07	0.310165	0.149255	2.07809	0.0377014	0.149217	Normal
1304	PKN2	1164.36	-0.639838	0.113986	-5.61331	1.98489e-08	8.96294e-07	Normal
1305	ENO2	612.092	-0.716748	0.180898	-3.96218	7.42701e-05	0.00122165	Normal
1306	TMEM258	184.646	0.454534	0.189646	2.39674	0.0165415	0.085635	Normal
1307	ELP2	1089.29	0.21869	0.10444	2.09393	0.0362659	0.146395	Normal
1308	IFT43	114.804	0.568164	0.227303	2.49959	0.0124338	0.0704503	Normal
1309	IFIT5	1566.36	-0.616931	0.10193	-6.05251	1.42605e-09	8.64073e-08	Normal
1310	AARSD1	172.734	0.446414	0.187875	2.37613	0.0174955	0.0889075	Normal
1311	TOP1	2722.82	0.228097	0.0848832	2.68719	0.00720562	0.0475865	Normal
1312	MSRB2	145.006	0.474271	0.195257	2.42896	0.0151421	0.0803518	Normal
1313	BCL7A	324.49	0.431278	0.188397	2.2892	0.0220677	0.10416	Normal
1314	PDXP	119.138	0.682007	0.284153	2.40014	0.0163886	0.085029	Normal
1315	DBN1	1857.84	0.301161	0.153037	1.96789	0.0490805	0.178305	Normal
1316	NIFK	576.825	0.31624	0.126391	2.50209	0.0123463	0.0700934	Normal
1317	TAF12	253.06	0.36791	0.153165	2.40205	0.0163034	0.0847648	Normal
1318	GCSH	209.645	0.431198	0.168146	2.56443	0.0103346	0.06149	Normal
1319	TNRC18	2479.72	-0.582792	0.0840743	-6.93186	4.15338e-12	3.97787e-10	Normal
1320	ST7L	289.938	0.335941	0.141177	2.37957	0.0173331	0.0884431	Normal
1321	PEX7	68.2972	0.718399	0.291211	2.46694	0.0136273	0.0748555	Normal
1322	CANX	17473.3	0.220996	0.107426	2.05719	0.0396683	0.154409	Normal
1323	CYTH1	326.323	-0.738638	0.142911	-5.16852	2.35956e-07	8.16972e-06	Normal
1324	FBXO6	224.209	-0.772405	0.169605	-4.55414	5.26013e-06	0.000123457	Normal
1325	CCDC61	51.8453	0.822373	0.311545	2.63966	0.00829894	0.0525084	Normal
1326	ITFG1	1552.25	0.217188	0.0945863	2.29619	0.0216652	0.102843	Normal
1327	SMYD3	359.065	0.474666	0.24127	1.96737	0.0491411	0.178471	Normal
1328	ZNF614	166.483	0.453545	0.183952	2.46556	0.01368	0.075041	Normal
1329	FAM104A	455.17	-0.684619	0.124052	-5.5188	3.41326e-08	1.46869e-06	Normal
1330	MFF	811.948	0.282754	0.120639	2.3438	0.0190886	0.0945407	Normal
1331	HLTF	935.012	0.234898	0.108116	2.17265	0.0298067	0.127838	Normal
1332	COA1	371.04	0.357072	0.144804	2.46591	0.0136667	0.0750178	Normal
1333	DOT1L	687.159	0.327725	0.140898	2.32597	0.0200204	0.0978846	Normal
1334	SSBP1	638.252	0.255569	0.111526	2.29157	0.0219304	0.103598	Normal
1335	RCN2	1497.31	0.237333	0.120922	1.96269	0.0496824	0.179504	Normal
1336	FAM120AOS	495.318	0.266749	0.128116	2.08208	0.0373348	0.148387	Normal
1337	DGKA	857.447	0.238559	0.119967	1.98854	0.0467516	0.172644	Normal
1338	EHD4	1380.4	-0.631692	0.129474	-4.87892	1.06667e-06	3.0897e-05	Normal
1339	ADAM12	5913.22	0.240994	0.0936043	2.57461	0.0100354	0.0602227	Normal
1340	COG4	686.655	0.241402	0.110376	2.18709	0.0287358	0.124777	Normal
1341	TMEM33	1038.28	0.26537	0.11092	2.39245	0.0167365	0.0862766	Normal
1342	THRB	486.18	0.371982	0.15585	2.38679	0.0169961	0.0872119	Normal
1343	NIF3L1	200.798	0.386672	0.185118	2.08878	0.0367273	0.147148	Normal
1344	PTMA	5229.87	0.291215	0.138463	2.1032	0.0354486	0.144124	Normal
1345	EEF2K	511.247	0.27988	0.126507	2.21237	0.0269411	0.119614	Normal
1346	TFCP2	469.329	0.324384	0.139869	2.3192	0.020384	0.099022	Normal
1347	NUDT22	211.945	0.405642	0.174144	2.32935	0.0198405	0.0972051	Normal
1348	COX7B	347.799	0.339667	0.144399	2.35228	0.0186589	0.093028	Normal
1349	FGD6	240.558	0.423522	0.173706	2.43816	0.0147623	0.0790784	Normal
1350	PMPCA	527.133	0.260579	0.118251	2.2036	0.0275525	0.121686	Normal
1351	FJX1	334.953	0.319289	0.13668	2.33603	0.0194899	0.0959095	Normal
1352	KLHL15	284.638	-0.766105	0.149924	-5.10995	3.22248e-07	1.08108e-05	Normal
1353	MRPS25	495.251	0.366842	0.158201	2.31884	0.0204035	0.0990644	Normal
1354	SMUG1	199.26	0.403474	0.172309	2.34157	0.0192029	0.0948248	Normal
1355	REXO5	81.9104	0.627897	0.253829	2.4737	0.0133723	0.0740714	Normal
1356	NYAP1	231.52	-0.797428	0.167835	-4.75127	2.02146e-06	5.38271e-05	Normal
1357	CLNS1A	611.035	0.265844	0.117574	2.26108	0.0237542	0.109411	Normal
1358	CD164	9409.84	0.206897	0.0774548	2.67119	0.00755823	0.0491574	Normal
1359	FAM3A	384.509	0.301778	0.144795	2.08418	0.0371442	0.148029	Normal
1360	ZHX3	2160.52	0.27214	0.111549	2.43965	0.0147016	0.0788476	Normal
1361	GPR176	4569.68	0.243765	0.0987951	2.46738	0.0136104	0.0748555	Normal
1362	UIMC1	322.585	0.401586	0.161037	2.49375	0.0126401	0.0712791	Normal
1363	TMEM175	211.934	0.371915	0.163735	2.27145	0.0231199	0.107646	Normal
1364	CTDSP1	1028.88	-0.621183	0.137597	-4.5145	6.3465e-06	0.000145785	Normal
1365	CCT6A	2556.17	0.191522	0.0885031	2.16401	0.0304636	0.129672	Normal
1366	MAGOHB	163.318	0.422602	0.182177	2.31973	0.0203554	0.0989523	Normal
1367	SCCPDH	505.603	-0.665392	0.152062	-4.37579	1.20992e-05	0.000260781	Normal
1368	KATNAL1	835.708	-0.654465	0.110457	-5.92507	3.12167e-09	1.70059e-07	Normal
1369	VARS1	1500.66	0.216389	0.0964079	2.24451	0.0247995	0.112929	Normal
1370	PSMB10	256.14	-0.887413	0.243607	-3.64281	0.000269681	0.00353892	Normal
1371	RGS17	241.016	-0.758734	0.153481	-4.94352	7.67261e-07	2.35452e-05	Normal
1372	HDDC3	52.4466	0.804836	0.30871	2.60709	0.00913145	0.0563059	Normal
1373	COQ5	281.861	0.330004	0.143294	2.30299	0.0212797	0.101672	Normal
1374	DAB2IP	1160.27	-0.669624	0.133904	-5.00078	5.70982e-07	1.79867e-05	Normal
1375	LZTS2	1229.9	-0.588288	0.0986588	-5.96286	2.47864e-09	1.38199e-07	Normal
1376	HPS5	977.679	0.26189	0.115085	2.27563	0.0228684	0.106755	Normal
1377	C18orf25	464.209	0.289002	0.126552	2.28366	0.0223915	0.10525	Normal
1378	EBPL	250.166	0.388415	0.162273	2.39359	0.0166846	0.0861878	Normal
1379	C14orf119	813.164	0.246581	0.105345	2.34071	0.0192471	0.0950035	Normal
1380	C5orf15	2175.08	0.212273	0.0860172	2.46779	0.0135949	0.0748555	Normal
1381	CYB5D1	284.088	0.3397	0.144476	2.35125	0.0187105	0.0931717	Normal
1382	JMJD4	110.017	0.547105	0.213086	2.56753	0.0102426	0.0610925	Normal
1383	MATR3	3770.45	0.178527	0.104934	1.70132	0.0888829	0.263893	Normal
1384	ATP6V1E2	10.5174	1.9887	0.698782	2.84596	0.0044278	NA	Normal
1385	LDOC1	453.629	0.328442	0.148996	2.20437	0.0274986	0.121629	Normal
1386	TYW3	473.762	0.280397	0.121607	2.30577	0.0211234	0.101072	Normal
1387	ATP6V1F	778.684	0.251351	0.111867	2.24686	0.0246489	0.112502	Normal
1388	ASCC3	3133.56	0.198397	0.0806828	2.45897	0.0139337	0.0758222	Normal
1389	TUFM	1345.56	0.230782	0.0981804	2.35059	0.0187436	0.0932935	Normal
1390	PRICKLE2	856.747	0.311359	0.132309	2.35328	0.0186085	0.0928936	Normal
1391	NAPEPLD	276.462	0.340469	0.149435	2.27837	0.0227047	0.1062	Normal
1392	METTL15	311.195	0.329461	0.143928	2.28906	0.0220756	0.10416	Normal
1393	SSBP3	672.301	0.267961	0.124477	2.1527	0.0313422	0.13218	Normal
1394	BMP2K	1913.9	0.237714	0.093078	2.55392	0.0106517	0.0628613	Normal
1395	DDOST	4177.87	0.174498	0.0771655	2.26135	0.0237377	0.109411	Normal
1396	ADAL	135.803	0.482586	0.201692	2.39269	0.0167252	0.0862766	Normal
1397	GTF2H1	1358.18	0.232138	0.0953584	2.43437	0.0149176	0.0796588	Normal
1398	NOD2	28.1425	-1.79801	0.547107	-3.28639	0.0010148	0.0103627	Down
1399	SH3YL1	248.387	0.372778	0.169737	2.19621	0.0280768	0.123156	Normal
1400	CENPH	156.635	0.478392	0.205698	2.3257	0.0200346	0.0979139	Normal
1401	NCLN	1619.04	0.218759	0.095148	2.29914	0.021497	0.102365	Normal
1402	HDDC2	323.117	0.351501	0.154094	2.28108	0.0225435	0.105779	Normal
1403	PPIP5K2	1211.39	0.25258	0.13414	1.88296	0.0597057	0.203237	Normal
1404	SF3B3	2919.02	0.241256	0.10629	2.26979	0.0232205	0.107896	Normal
1405	NOVA1	420.172	0.348918	0.158904	2.19577	0.0281082	0.123156	Normal
1406	TSC22D2	679.433	0.268242	0.123804	2.16667	0.0302598	0.12904	Normal
1407	CAPN1	2881.7	-0.559653	0.0981888	-5.69977	1.1997e-08	5.74502e-07	Normal
1408	RNF144B	142.799	-0.84542	0.194945	-4.33671	1.44634e-05	0.000304012	Normal
1409	CNPY4	175.323	0.444582	0.203037	2.18965	0.0285493	0.124331	Normal
1410	HOXA7	182.877	0.407626	0.188268	2.16514	0.0303769	0.129489	Normal
1411	PDK2	421.944	0.311608	0.151648	2.05481	0.0398973	0.155046	Normal
1412	ZCRB1	401.225	-0.663185	0.1464	-4.52996	5.89955e-06	0.000136842	Normal
1413	DMAC1	156.719	0.50979	0.203153	2.50938	0.0120943	0.0690205	Normal
1414	EBNA1BP2	645.912	0.321173	0.158188	2.03033	0.0423232	0.161774	Normal
1415	RAB11FIP3	642.612	-0.636555	0.124638	-5.10724	3.26897e-07	1.09051e-05	Normal
1416	IL13RA1	2620.7	0.257105	0.139848	1.83846	0.0659948	0.217468	Normal
1417	GREB1L	273.846	0.365095	0.164712	2.21657	0.0266527	0.118768	Normal
1418	HBEGF	113.692	-0.932829	0.215881	-4.32103	1.55303e-05	0.000323575	Normal
1419	B9D1	84.7624	0.635043	0.262899	2.41554	0.0157121	0.0826014	Normal
1420	UBE3A	1502.8	0.209166	0.0984985	2.12355	0.0337082	0.139484	Normal
1421	DNAJC2	448.2	0.289616	0.12964	2.23401	0.0254824	0.114893	Normal
1422	SNRPA1	362.457	0.365742	0.158231	2.31144	0.0208088	0.100091	Normal
1423	EFR3A	3495.24	-0.58052	0.0883357	-6.57174	4.97291e-11	3.91114e-09	Normal
1424	PLEKHA4	2406.2	-0.729542	0.198753	-3.67059	0.000241989	0.0032258	Normal
1425	GTF3A	726.111	0.30808	0.147783	2.08467	0.037099	0.147898	Normal
1426	IER2	539.996	0.294975	0.13834	2.13226	0.0329858	0.137376	Normal
1427	HSD17B12	2894.46	0.219221	0.109154	2.00836	0.0446049	0.167001	Normal
1428	TSN	1000.43	0.231419	0.114609	2.0192	0.0434661	0.164203	Normal
1429	APOBEC3F	152.551	-0.884773	0.263265	-3.36077	0.000777258	0.00840022	Normal
1430	SSU72	1006.3	0.210023	0.102852	2.04199	0.0411529	0.158546	Normal
1431	DIRAS1	256.04	0.332417	0.151244	2.19788	0.0279577	0.122927	Normal
1432	KIRREL3	316.595	0.336664	0.165427	2.03512	0.0418383	0.160592	Normal
1433	TMEM187	85.7169	0.5787	0.235428	2.45808	0.0139683	0.0758692	Normal
1434	ZNF564	85.279	0.626585	0.25351	2.47164	0.0134496	0.0743608	Normal
1435	FZD2	708.256	0.372186	0.177895	2.09217	0.0364231	0.146501	Normal
1436	C5orf22	552.95	0.301081	0.139839	2.15305	0.0313147	0.132111	Normal
1437	DIPK1A	582.954	0.308616	0.142044	2.17268	0.0298045	0.127838	Normal
1438	FGGY	84.6398	0.635312	0.274836	2.3116	0.0207996	0.100091	Normal
1439	ATP5MJ	227.175	0.355592	0.169971	2.09207	0.0364322	0.146501	Normal
1440	PAFAH1B2	1773.6	0.231151	0.117994	1.959	0.0501128	0.1804	Normal
1441	DBT	488.948	0.315295	0.136433	2.31098	0.020834	0.100172	Normal
1442	PKIB	31.8038	1.05578	0.408834	2.58241	0.00981134	0.0594184	Normal
1443	DSEL	4895.16	0.267123	0.120677	2.21354	0.0268606	0.119385	Normal
1444	STYX	713.255	0.297508	0.153084	1.94343	0.0519642	0.184548	Normal
1445	DYRK2	562.636	-0.61984	0.116998	-5.29787	1.17164e-07	4.41726e-06	Normal
1446	TBX5	432.273	0.383344	0.16565	2.31417	0.0206582	0.0997709	Normal
1447	PARN	580.036	0.290117	0.135379	2.143	0.0321128	0.13457	Normal
1448	ZNF211	136.642	0.543705	0.227543	2.38946	0.0168731	0.0867089	Normal
1449	DPM1	477.854	0.291102	0.131237	2.21813	0.0265458	0.118474	Normal
1450	FAM133B	357.769	0.313548	0.132736	2.3622	0.0181671	0.0910731	Normal
1451	C6orf47	238.605	0.378199	0.169554	2.23056	0.0257106	0.115516	Normal
1452	SELPLG	244.421	0.384767	0.161357	2.38457	0.0170989	0.0875809	Normal
1453	ANKHD1	1182.37	0.215241	0.113404	1.89801	0.0576949	0.198608	Normal
1454	DACT3	301.809	0.360007	0.158148	2.27639	0.0228229	0.106584	Normal
1455	PRTFDC1	344.698	0.342094	0.143914	2.37708	0.0174505	0.0887925	Normal
1456	UBE2G2	1125.83	0.215128	0.0958425	2.2446	0.0247939	0.112929	Normal
1457	MEIS3	319.753	-0.703326	0.14471	-4.86024	1.17242e-06	3.35511e-05	Normal
1458	CCDC88A	1720.71	0.212063	0.0919561	2.30614	0.021103	0.101015	Normal
1459	ZNF117	228.038	0.380589	0.170154	2.23673	0.025304	0.114346	Normal
1460	RGP1	905.015	0.221727	0.0978488	2.26602	0.0234504	0.108576	Normal
1461	GLG1	4668.92	0.200009	0.089698	2.2298	0.0257606	0.115621	Normal
1462	XYLT1	1552.81	0.194117	0.0891567	2.17725	0.0294618	0.126881	Normal
1463	IFTAP	112.938	0.568659	0.24742	2.29835	0.0215417	0.102537	Normal
1464	PIMREG	214.639	0.385472	0.170875	2.25587	0.0240787	0.110622	Normal
1465	ITPR2	688.763	0.281443	0.131048	2.14764	0.0317428	0.133443	Normal
1466	NOP58	693.54	0.248729	0.105837	2.35012	0.0187674	0.0933732	Normal
1467	IFT122	295.783	-0.673758	0.155826	-4.3238	1.53367e-05	0.000321232	Normal
1468	COL8A1	18209.1	0.190334	0.0780204	2.43954	0.0147059	0.0788476	Normal
1469	HMGN3	299.945	0.365182	0.193931	1.88305	0.0596937	0.203237	Normal
1470	HSP90B1	25648	0.271437	0.138952	1.95346	0.050765	0.181701	Normal
1471	SQLE	1344.11	-0.604999	0.101454	-5.96328	2.47223e-09	1.38199e-07	Normal
1472	SUMO2	1942.79	0.218483	0.098756	2.21235	0.0269423	0.119614	Normal
1473	PARP1	1521.13	0.274909	0.146074	1.88199	0.059838	0.203621	Normal
1474	TECR	661.677	0.252465	0.112426	2.24561	0.024729	0.112738	Normal
1475	C12orf4	409.384	0.36378	0.161941	2.24638	0.0246799	0.1126	Normal
1476	EIF1AX	2430.35	0.198827	0.100336	1.98161	0.0475234	0.174517	Normal
1477	TIMM21	160.383	0.490437	0.199799	2.45465	0.0141023	0.076335	Normal
1478	FAM13C	36.7058	1.17995	0.475764	2.48011	0.0131343	0.0731408	Normal
1479	DOCK11	803.867	-0.655266	0.112105	-5.84511	5.06245e-09	2.6254e-07	Normal
1480	EIF2S3	2369.5	0.183413	0.0930226	1.97171	0.0486429	0.177367	Normal
1481	SCRN3	338.689	0.323099	0.148317	2.17843	0.0293743	0.126716	Normal
1482	FAM162A	212.382	0.389637	0.174857	2.22832	0.025859	0.116019	Normal
1483	ERMARD	187.287	0.435397	0.189714	2.29502	0.0217319	0.103014	Normal
1484	MT-ND1	36707.8	0.186927	0.0889264	2.10205	0.0355493	0.144165	Normal
1485	VWA5A	176.332	0.417977	0.20302	2.0588	0.0395133	0.154007	Normal
1486	LARP7	744.636	0.267712	0.114586	2.33633	0.0194738	0.0958834	Normal
1487	NSRP1	998.998	0.233065	0.0996767	2.33821	0.0193764	0.0955621	Normal
1488	HSP90AB1	13261.6	0.167288	0.0752114	2.22424	0.0261321	0.116935	Normal
1489	CCDC18	176.755	0.394747	0.187103	2.10978	0.034877	0.142417	Normal
1490	DIAPH1	2328.56	-0.614826	0.108336	-5.67518	1.38541e-08	6.50323e-07	Normal
1491	P3R3URF-PIK3R3	18.2875	1.42633	0.531893	2.68161	0.00732695	NA	Normal
1492	DNAJC10	3159.59	0.201992	0.0986046	2.04851	0.0405101	0.156727	Normal
1493	HMGCR	949.093	-0.639454	0.107913	-5.92564	3.11091e-09	1.70059e-07	Normal
1494	SEM1	195.73	0.426942	0.194612	2.19382	0.0282486	0.123475	Normal
1495	LIX1L	831.341	0.252406	0.115402	2.1872	0.0287278	0.124777	Normal
1496	PITX2	169.779	0.407639	0.187829	2.17027	0.0299862	0.12833	Normal
1497	BTF3	2346.09	0.217506	0.102628	2.11936	0.0340604	0.140501	Normal
1498	ELMOD2	505.806	0.300131	0.153545	1.95467	0.0506215	0.181461	Normal
1499	MRRF	292.162	0.314826	0.145613	2.16207	0.030613	0.130075	Normal
1500	FMNL2	1239.75	-0.603629	0.107493	-5.61553	1.9596e-08	8.88254e-07	Normal
1501	SYNGR2	161.167	0.453451	0.204686	2.21535	0.0267359	0.118964	Normal
1502	DNAJC30	169.187	0.425625	0.184364	2.30861	0.0209655	0.100519	Normal
1503	SLC5A6	352.182	0.31719	0.132331	2.39695	0.0165324	0.0856253	Normal
1504	COL27A1	541.085	0.312626	0.137464	2.27423	0.022952	0.106977	Normal
1505	BPNT2	3777.09	0.209806	0.10433	2.01099	0.0443268	0.166222	Normal
1506	NHSL2	690.424	0.482818	0.242985	1.98703	0.0469191	0.173101	Normal
1507	PABIR1	446.786	0.293536	0.131487	2.23243	0.0255864	0.115231	Normal
1508	MDH1	1639.78	0.179491	0.0905602	1.98201	0.0474784	0.174406	Normal
1509	PLSCR1	3018.04	-0.651687	0.142608	-4.56978	4.88235e-06	0.000116342	Normal
1510	GSTM5	65.3939	0.790097	0.33916	2.32957	0.0198287	0.0971878	Normal
1511	SLC38A5	1030.16	0.334372	0.187218	1.786	0.0740996	0.234857	Normal
1512	RAP2C	820.394	0.250863	0.116891	2.14613	0.0318628	0.133758	Normal
1513	PSMB1	903.621	0.221656	0.101671	2.18013	0.0292479	0.126262	Normal
1514	COL3A1	39239.8	0.375171	0.185101	2.02684	0.0426788	0.162297	Normal
1515	HACD3	2466.52	0.21182	0.0958152	2.21071	0.0270558	0.120073	Normal
1516	PGAM5	250.026	0.380549	0.16135	2.35853	0.0183474	0.0918994	Normal
1517	SMIM20	178.224	0.472445	0.197491	2.39223	0.0167463	0.0862816	Normal
1518	ENTPD6	939.613	0.227887	0.107876	2.11248	0.0346452	0.141829	Normal
1519	AFAP1L1	214.522	-0.834217	0.213495	-3.90743	9.32833e-05	0.00146539	Normal
1520	PRMT9	178.584	0.410663	0.175202	2.34394	0.0190811	0.0945407	Normal
1521	QSOX2	493.081	0.271913	0.137014	1.98457	0.0471925	0.173731	Normal
1522	DSCC1	73.7521	-1.13167	0.28833	-3.92493	8.67539e-05	0.00137924	Down
1523	PEX5	427.244	0.294351	0.127164	2.31472	0.020628	0.0996803	Normal
1524	PIGM	270.628	0.381427	0.157976	2.41446	0.0157585	0.0827443	Normal
1525	VMA21	858.457	0.230348	0.11863	1.94173	0.0521696	0.185056	Normal
1526	SULF2	106.983	0.592683	0.253574	2.33732	0.0194228	0.0957116	Normal
1527	FBXO9	856.106	0.238078	0.108126	2.20185	0.0276758	0.122003	Normal
1528	NASP	921.721	0.296792	0.147857	2.00729	0.0447185	0.167268	Normal
1529	NUDCD1	758.331	-0.659969	0.121245	-5.44328	5.23076e-08	2.1495e-06	Normal
1530	TIPRL	725.746	0.213249	0.107797	1.97825	0.0479007	0.175523	Normal
1531	TTC1	603.073	0.274513	0.117486	2.33657	0.0194617	0.0958637	Normal
1532	NUP160	800.054	-0.603363	0.122189	-4.93796	7.89457e-07	2.39785e-05	Normal
1533	CHMP5	1839.12	-0.561726	0.0898633	-6.2509	4.08096e-10	2.81776e-08	Normal
1534	TMEM171	268.242	-0.875029	0.220297	-3.97204	7.12594e-05	0.00118195	Normal
1535	FBXO45	234.216	0.362723	0.161262	2.24928	0.0244948	0.112144	Normal
1536	MSX1	706.135	-0.644316	0.124199	-5.18776	2.12839e-07	7.41253e-06	Normal
1537	TCERG1	1026.06	0.20128	0.0986473	2.0404	0.0413104	0.158977	Normal
1538	RNF167	681.176	0.255873	0.139128	1.83912	0.0658974	0.217328	Normal
1539	MSANTD7	318.608	0.298301	0.144878	2.05898	0.0394957	0.154007	Normal
1540	BNIP3	1753.63	-0.693999	0.175103	-3.96338	7.38959e-05	0.00121718	Normal
1541	SMAD6	188.312	0.434903	0.203223	2.14003	0.0323526	0.135432	Normal
1542	ALG5	302.037	0.352732	0.163966	2.15125	0.0314566	0.132616	Normal
1543	LRBA	789.03	0.312357	0.171719	1.819	0.0689113	0.223787	Normal
1544	ZNF480	306.779	0.332581	0.140539	2.36646	0.0179592	0.0905276	Normal
1545	MTFR1	394.798	0.31906	0.157369	2.02746	0.0426149	0.162106	Normal
1546	PFDN5	869.77	0.235485	0.127412	1.84822	0.0645708	0.214262	Normal
1547	SF3B5	438.401	0.26377	0.126006	2.09332	0.0363209	0.146418	Normal
1548	BSDC1	1012.28	-0.577488	0.109612	-5.26846	1.37573e-07	5.12168e-06	Normal
1549	PAICS	1950.73	0.193454	0.0929435	2.08142	0.0373955	0.148531	Normal
1550	MSI2	375.761	0.412149	0.212658	1.93808	0.0526135	0.185853	Normal
1551	UQCRC2	1230.12	0.188806	0.092075	2.05056	0.0403096	0.156195	Normal
1552	STAC	99.5702	0.538124	0.231734	2.32217	0.020224	0.0984749	Normal
1553	PBX3	1096.75	0.269363	0.139214	1.93488	0.0530047	0.187012	Normal
1554	NSMCE3	366.736	0.346478	0.151035	2.29402	0.0217892	0.103095	Normal
1555	RPAP2	565.338	0.269413	0.124193	2.1693	0.0300598	0.128553	Normal
1556	GPX1	2036.62	0.194663	0.11479	1.69582	0.0899192	0.265651	Normal
1557	NHLRC1	47.1126	0.834853	0.325632	2.5638	0.0103535	0.0615474	Normal
1558	PDE7A	191.265	0.46222	0.2169	2.13103	0.0330868	0.137632	Normal
1559	SLC17A9	586.689	0.308925	0.165054	1.87167	0.0612527	0.206835	Normal
1560	TGFBR2	9554.75	0.308586	0.176127	1.75206	0.0797628	0.246683	Normal
1561	DNAJC18	237.851	0.433667	0.20607	2.10447	0.0353379	0.143773	Normal
1562	KLHL12	514.416	0.267415	0.115503	2.31522	0.0206008	0.0996686	Normal
1563	TUBB6	2769.78	-0.541325	0.125242	-4.32223	1.54461e-05	0.000322953	Normal
1564	M6PR	1893.2	0.213362	0.101497	2.10215	0.0355405	0.144165	Normal
1565	PIGS	1079.61	0.2287	0.106325	2.15096	0.0314794	0.132665	Normal
1566	GAR1	80.1229	0.584465	0.23879	2.44761	0.0143808	0.0774191	Normal
1567	POLDIP2	1268.42	0.20679	0.100372	2.06023	0.0393761	0.153725	Normal
1568	FAS	1367.91	0.216877	0.103142	2.10271	0.0354912	0.144133	Normal
1569	LNPK	1459.43	0.230967	0.114322	2.02033	0.0433493	0.164007	Normal
1570	GCDH	125.646	0.460038	0.209291	2.19807	0.0279439	0.122927	Normal
1571	NSD1	2465.7	0.200897	0.0920208	2.18317	0.0290236	0.125659	Normal
1572	NUSAP1	524.419	0.360617	0.20303	1.77617	0.0757046	0.238416	Normal
1573	ALG12	330.472	0.298846	0.131147	2.27871	0.0226842	0.106146	Normal
1574	CKAP4	9909.75	0.206765	0.0916928	2.25497	0.0241352	0.110796	Normal
1575	BAG2	1836.93	0.296207	0.14843	1.9956	0.045977	0.170707	Normal
1576	ACBD5	685.578	-0.648992	0.118872	-5.45961	4.77174e-08	1.98238e-06	Normal
1577	PMS1	287.257	0.355314	0.156619	2.26865	0.0232896	0.108144	Normal
1578	DNM3	51.5039	0.800115	0.329353	2.42936	0.0151256	0.0803362	Normal
1579	CEP83	183.56	0.434545	0.194303	2.23643	0.0253236	0.114351	Normal
1580	PHLDA1	5015.88	-0.62963	0.1362	-4.62285	3.78512e-06	9.46359e-05	Normal
1581	MSANTD4	538.66	0.288308	0.124697	2.31207	0.0207738	0.100045	Normal
1582	ANP32E	943.312	0.196546	0.0987634	1.99007	0.0465831	0.172289	Normal
1583	FMN2	1638.79	0.241217	0.129883	1.8572	0.0632833	0.211467	Normal
1584	RAD51C	138.424	0.46132	0.215784	2.13788	0.0325267	0.136017	Normal
1585	CBX7	125.247	0.586752	0.249084	2.35564	0.0184908	0.0924617	Normal
1586	ARV1	177.363	0.472281	0.210847	2.23992	0.0250958	0.113842	Normal
1587	PYCR1	656.433	0.260924	0.132022	1.97637	0.0481128	0.17592	Normal
1588	SEC61G	432.51	0.302836	0.150406	2.01345	0.0440671	0.165614	Normal
1589	PLEKHA8	518.507	0.302367	0.144488	2.09268	0.036378	0.146496	Normal
1590	DNM2	1473.9	-0.538962	0.0939847	-5.73457	9.7761e-09	4.79756e-07	Normal
1591	LRPAP1	1676.03	0.164671	0.0990136	1.66311	0.0962901	0.278141	Normal
1592	AMPD2	1463.49	0.268378	0.141441	1.89746	0.0577677	0.198797	Normal
1593	STAMBPL1	371.984	0.289509	0.127684	2.26739	0.0233662	0.108355	Normal
1594	NDUFA11	599.447	0.255159	0.119385	2.13729	0.0325748	0.136087	Normal
1595	TCAF1	3450.52	0.178631	0.0888115	2.01135	0.0442886	0.166184	Normal
1596	SCD5	489.96	0.301615	0.153418	1.96596	0.0493027	0.17873	Normal
1597	EIF2A	997.929	0.213953	0.103835	2.0605	0.0393508	0.153686	Normal
1598	GSN	5063.71	-0.608548	0.139281	-4.3692	1.24703e-05	0.000268293	Normal
1599	CLU	371.704	0.366967	0.199026	1.84382	0.0652097	0.215659	Normal
1600	HOOK2	95.8381	0.549956	0.232564	2.36476	0.0180419	0.0907907	Normal
1601	LSM7	105.623	0.506794	0.21799	2.32485	0.02008	0.0980957	Normal
1602	PIGF	552.23	0.298077	0.135105	2.20626	0.0273656	0.121232	Normal
1603	PTGR3	458.059	0.372685	0.182885	2.03781	0.0415687	0.159815	Normal
1604	TPCN1	2343.1	0.264955	0.127022	2.0859	0.0369879	0.147896	Normal
1605	MOCS2	802.137	0.305018	0.154257	1.97734	0.0480029	0.175734	Normal
1606	HIBADH	681.039	0.32014	0.16198	1.97642	0.0481077	0.17592	Normal
1607	ASAP2	1199.82	-0.628429	0.123248	-5.09889	3.41656e-07	1.13656e-05	Normal
1608	MINPP1	505.953	0.280003	0.131971	2.1217	0.0338633	0.139882	Normal
1609	ZNF436	325.629	0.29682	0.141149	2.10288	0.0354758	0.144133	Normal
1610	ABITRAM	172.195	-0.781798	0.190768	-4.09817	4.1643e-05	0.000766748	Normal
1611	KAT14	279.452	0.336777	0.155166	2.17044	0.0299738	0.128323	Normal
1612	PIGK	1034.5	-0.58164	0.10437	-5.57284	2.50621e-08	1.11059e-06	Normal
1613	HIC1	335.062	0.373856	0.176538	2.11771	0.0341994	0.140781	Normal
1614	GPAM	484.264	1.01938	0.46303	2.20153	0.0276982	0.122053	Normal
1615	TIMP3	12296	0.213913	0.107544	1.98908	0.0466924	0.172532	Normal
1616	PGPEP1	447.631	0.304989	0.146712	2.07883	0.0376332	0.149176	Normal
1617	HSD17B4	1546.74	0.195399	0.091798	2.12858	0.0332889	0.138376	Normal
1618	MRPL42	640.265	0.270544	0.128408	2.10691	0.035125	0.143201	Normal
1619	UQCRB	923.055	0.274395	0.137128	2.00101	0.0453915	0.169199	Normal
1620	NDUFC2	745.333	0.216761	0.106605	2.03331	0.0420215	0.161087	Normal
1621	AGPAT5	355.773	0.337703	0.162431	2.07906	0.0376122	0.149143	Normal
1622	DOLK	450.723	0.327322	0.151222	2.16451	0.0304253	0.129556	Normal
1623	FKBP10	6885.95	0.192693	0.0948806	2.0309	0.0422648	0.161602	Normal
1624	ADI1	1184.51	0.255063	0.128452	1.98566	0.0470706	0.173506	Normal
1625	HNRNPLL	660.045	0.348471	0.175553	1.98499	0.047146	0.173712	Normal
1626	LONP1	811.823	0.266829	0.117745	2.26615	0.023442	0.108576	Normal
1627	CD59	15755.8	0.167717	0.0906574	1.85	0.0643129	0.213764	Normal
1628	YWHAG	2850.33	0.198009	0.0905449	2.18685	0.0287532	0.124807	Normal
1629	RBM5	1336.67	0.216242	0.104808	2.06322	0.0390919	0.153068	Normal
1630	SSB	1875.27	0.161439	0.0939929	1.71756	0.0858769	0.25849	Normal
1631	EID1	3155.04	0.183852	0.0989462	1.85811	0.063154	0.211272	Normal
1632	NUTF2	970.013	0.212057	0.113505	1.86827	0.0617251	0.207721	Normal
1633	FBH1	1038.7	-0.619488	0.102439	-6.04736	1.47238e-09	8.78691e-08	Normal
1634	CRIP2	543.904	-0.602744	0.161073	-3.74207	0.000182513	0.0026052	Normal
1635	CPSF3	559.602	0.24552	0.117549	2.08867	0.0367375	0.147148	Normal
1636	UACA	1494.27	0.186746	0.0993361	1.87994	0.0601169	0.204125	Normal
1637	TRDMT1	126.361	0.487219	0.215096	2.26512	0.0235052	0.108679	Normal
1638	CDKN2AIPNL	167.35	0.452558	0.198975	2.27444	0.0229393	0.10696	Normal
1639	NDUFS3	275.927	0.345834	0.160976	2.14837	0.0316847	0.133246	Normal
1640	TAF1D	439.597	0.291266	0.143736	2.02639	0.0427252	0.162421	Normal
1641	ZNF397	211.055	0.395578	0.202934	1.94929	0.0512603	0.182923	Normal
1642	TGFB3	51.5203	0.741908	0.298687	2.4839	0.0129953	0.0727252	Normal
1643	MAPK8IP2	30.764	-1.42423	0.401065	-3.55111	0.000383612	0.00477545	Down
1644	VWA8	358.705	0.298518	0.133653	2.23354	0.0255137	0.114991	Normal
1645	OAS3	19267.8	-1.05158	0.323106	-3.25459	0.00113556	0.0113613	Down
1646	UBE2G1	1119.87	0.201354	0.0939947	2.14218	0.0321786	0.134798	Normal
1647	CYTH3	1757.06	0.196325	0.105432	1.8621	0.0625887	0.210032	Normal
1648	MFSD11	385.346	0.261787	0.146856	1.78261	0.0746494	0.236221	Normal
1649	NDUFA12	337.525	0.27916	0.1444	1.93323	0.0532073	0.187393	Normal
1650	KDM2A	2122.64	0.20687	0.0974691	2.12242	0.0338026	0.139728	Normal
1651	BECN1	1112.1	0.204691	0.127722	1.60264	0.109015	0.301294	Normal
1652	TP53I13	417.123	0.266264	0.140766	1.89154	0.0585528	0.200801	Normal
1653	ARCN1	6974.88	0.176972	0.0919594	1.92445	0.0542977	0.190274	Normal
1654	CCDC138	26.5068	1.07552	0.423497	2.53962	0.0110974	0.0645499	Normal
1655	MPDU1	657.91	0.234434	0.113326	2.06867	0.0385772	0.151502	Normal
1656	DHX29	1725.57	0.195962	0.090117	2.17453	0.0296655	0.127509	Normal
1657	TMEM35A	148.871	0.548213	0.260418	2.10513	0.0352799	0.143635	Normal
1658	TMEM9	380.598	0.273094	0.138459	1.97238	0.0485662	0.17725	Normal
1659	CCP110	536.138	0.307332	0.156705	1.96122	0.0498533	0.179812	Normal
1660	CRKL	1150.08	-0.579308	0.0947017	-6.11718	9.52463e-10	6.14753e-08	Normal
1661	MFAP2	452.09	-0.746705	0.213473	-3.49789	0.000468952	0.00563122	Normal
1662	NUDCD3	981.448	0.259885	0.126529	2.05395	0.0399809	0.155269	Normal
1663	CARD6	111.494	-0.893812	0.22039	-4.05558	5.00093e-05	0.000886433	Normal
1664	HEXIM1	529.782	-0.613672	0.113956	-5.38519	7.23695e-08	2.86487e-06	Normal
1665	ZNF17	61.8923	0.81018	0.342573	2.36499	0.0180307	0.0907725	Normal
1666	LGALS3BP	2259.75	-0.70202	0.198732	-3.5325	0.000411653	0.0050819	Normal
1667	SEMA3E	55.5973	0.711253	0.290693	2.44675	0.014415	0.0775381	Normal
1668	ASAP1	4031.72	-0.52983	0.0794921	-6.66519	2.64325e-11	2.1952e-09	Normal
1669	FLT1	895.408	-0.664944	0.12647	-5.25772	1.45852e-07	5.39606e-06	Normal
1670	ATP10D	746.682	-0.68202	0.158633	-4.29935	1.71299e-05	0.000351355	Normal
1671	TBCA	614.106	0.212105	0.121662	1.7434	0.0812639	0.249506	Normal
1672	TCFL5	213.102	0.420307	0.198409	2.11838	0.0341425	0.140601	Normal
1673	UROD	704.913	0.258634	0.129505	1.9971	0.0458146	0.170242	Normal
1674	FAU	779.783	0.235726	0.141728	1.66322	0.0962682	0.278141	Normal
1675	ATRAID	846.148	0.214437	0.106792	2.00799	0.044644	0.167059	Normal
1676	ITPR3	4266.19	-0.554575	0.0808051	-6.86312	6.7374e-12	6.30026e-10	Normal
1677	MED11	54.4503	0.785806	0.339295	2.316	0.0205585	0.0995325	Normal
1678	MYADM	3264.95	-0.654393	0.160724	-4.07153	4.6705e-05	0.000846822	Normal
1679	AFF1	1658.49	-0.610666	0.0999517	-6.1096	9.98784e-10	6.37718e-08	Normal
1680	WDR62	169.853	-0.772744	0.224541	-3.44143	0.000578641	0.00668476	Normal
1681	RPL13	3960.41	0.208668	0.108258	1.9275	0.0539174	0.189389	Normal
1682	ZNF528	175.166	0.37273	0.183009	2.03667	0.0416827	0.16015	Normal
1683	GNL3	1251.75	0.225261	0.100672	2.23759	0.0252481	0.114224	Normal
1684	RRM2B	2582.56	0.223913	0.127238	1.7598	0.0784415	0.244373	Normal
1685	SMIM10	123.706	0.467694	0.225915	2.07022	0.0384317	0.151181	Normal
1686	EIF4EBP2	2890.87	0.201582	0.119395	1.68836	0.0913424	0.26851	Normal
1687	SAR1B	1060.01	0.208939	0.111468	1.87443	0.0608714	0.205957	Normal
1688	KIZ	186.191	0.394964	0.190918	2.06876	0.0385682	0.151502	Normal
1689	NMI	447.198	-0.810532	0.231819	-3.49639	0.000471593	0.00565721	Normal
1690	LDB1	907.591	0.205057	0.110309	1.85893	0.0630375	0.211061	Normal
1691	PNPLA3	110.606	0.511217	0.227452	2.24758	0.0246032	0.112423	Normal
1692	BCAS3	258.414	0.330794	0.156542	2.11313	0.0345892	0.141649	Normal
1693	STK36	321	0.302598	0.142172	2.12839	0.0333044	0.138391	Normal
1694	RIOK2	545.759	0.219112	0.120808	1.81372	0.0697212	0.225741	Normal
1695	PSMC3	969.106	-0.536661	0.117165	-4.58038	4.64133e-06	0.000111806	Normal
1696	SLC14A1	49.8269	0.924087	0.395189	2.33834	0.0193694	0.0955621	Normal
1697	LMO7	5308.29	0.169483	0.0898186	1.88695	0.059167	0.202439	Normal
1698	IGDCC4	160.862	0.481366	0.216741	2.22093	0.0263557	0.117846	Normal
1699	USP46	461.757	0.269316	0.14115	1.90802	0.0563891	0.195469	Normal
1700	GALNT15	874.944	0.273249	0.130956	2.08658	0.0369265	0.14774	Normal
1701	TMEM143	49.0692	0.86568	0.3604	2.402	0.0163058	0.0847648	Normal
1702	ZNF585B	267.257	0.321625	0.163654	1.96528	0.0493822	0.178909	Normal
1703	TRAK2	3169.64	-0.561073	0.0874355	-6.41699	1.38994e-10	1.03169e-08	Normal
1704	LRRC8B	81.5306	0.749144	0.33686	2.2239	0.026155	0.116993	Normal
1705	XRRA1	281.292	0.313695	0.155395	2.01869	0.0435196	0.164284	Normal
1706	POLE3	583.274	0.227354	0.110813	2.05169	0.0402002	0.155968	Normal
1707	TOMM5	397.956	0.284447	0.129629	2.19432	0.0282121	0.123409	Normal
1708	LSM3	357.336	0.302016	0.143611	2.10301	0.0354646	0.144133	Normal
1709	SEC63	2479.47	0.202997	0.104978	1.9337	0.0531504	0.187359	Normal
1710	DNAJB14	992.058	-0.595325	0.103338	-5.76094	8.36453e-09	4.13905e-07	Normal
1711	CANT1	1401.02	0.200344	0.0978338	2.0478	0.0405794	0.156825	Normal
1712	PABPC1	13854.5	0.208958	0.116371	1.79563	0.0725539	0.23144	Normal
1713	SIGLEC15	52.8789	0.748984	0.305079	2.45505	0.0140865	0.076284	Normal
1714	ELF1	1751.21	-0.597597	0.102481	-5.83131	5.49941e-09	2.82732e-07	Normal
1715	DNAJC25	204.202	0.347893	0.164304	2.11738	0.0342277	0.140848	Normal
1716	ASCC2	755.288	0.205743	0.130243	1.57968	0.114179	0.310359	Normal
1717	RPUSD3	198.221	0.366215	0.166787	2.1957	0.0281134	0.123156	Normal
1718	STON2	60.4747	0.900511	0.387523	2.32376	0.0201381	0.0982511	Normal
1719	RBBP5	376.652	0.297588	0.137284	2.16768	0.0301831	0.128987	Normal
1720	CUEDC2	410.169	0.240755	0.13065	1.84274	0.0653672	0.216099	Normal
1721	THUMPD2	119.451	0.521652	0.232067	2.24785	0.0245858	0.112387	Normal
1722	PKD1	4626.98	-0.576092	0.0986738	-5.83835	5.27208e-09	2.72223e-07	Normal
1723	MGAT2	1194.66	0.193161	0.109794	1.75931	0.0785255	0.244484	Normal
1724	TRIM66	141.83	0.412078	0.192821	2.1371	0.0325897	0.136088	Normal
1725	POLR2G	358.195	0.303378	0.158168	1.91807	0.0551023	0.192299	Normal
1726	THOC5	518.136	0.223533	0.127025	1.75975	0.0784504	0.244373	Normal
1727	EIF2AK2	8072.66	-0.543794	0.0915504	-5.93983	2.85316e-09	1.576e-07	Normal
1728	ARFGAP3	1334.34	0.213028	0.117939	1.80625	0.0708792	0.227749	Normal
1729	FKBP2	157.671	0.388852	0.18376	2.11609	0.0343375	0.141104	Normal
1730	IFI30	352.462	-0.747828	0.183872	-4.06711	4.76005e-05	0.00085652	Normal
1731	SIN3B	831.922	-0.567869	0.114069	-4.9783	6.4145e-07	1.9942e-05	Normal
1732	TRAF3	655.674	0.279326	0.128898	2.16704	0.0302319	0.12904	Normal
1733	HNRNPAB	1549.89	0.179025	0.0895931	1.9982	0.0456945	0.169902	Normal
1734	RAB11FIP1	150.692	0.448582	0.202475	2.21549	0.0267263	0.118964	Normal
1735	RTL5	712.012	-0.648707	0.123071	-5.27101	1.35671e-07	5.06677e-06	Normal
1736	RPL35	1370.77	0.212236	0.110499	1.92071	0.0547686	0.191529	Normal
1737	HOXA1	63.9743	0.667403	0.300743	2.21918	0.0264746	0.118289	Normal
1738	TMEM59	2470.88	0.186082	0.105532	1.76328	0.0778534	0.242876	Normal
1739	HMGB2	572.733	0.320573	0.189964	1.68755	0.0914986	0.268903	Normal
1740	OSBPL2	710.448	0.22617	0.108273	2.08888	0.0367188	0.147148	Normal
1741	ANO10	1568.26	0.189791	0.104594	1.81456	0.0695923	0.225506	Normal
1742	LIAS	63.722	0.742615	0.327067	2.27053	0.0231754	0.107765	Normal
1743	CLPTM1L	1883.63	0.197735	0.128228	1.54206	0.123058	0.325415	Normal
1744	GTPBP8	111.594	0.544443	0.270981	2.00915	0.0445209	0.166792	Normal
1745	TATDN1	179.877	0.40684	0.190637	2.13411	0.0328341	0.136965	Normal
1746	IDS	2024.96	-0.520886	0.101948	-5.10933	3.23301e-07	1.08156e-05	Normal
1747	HIKESHI	249.513	0.318919	0.169648	1.87989	0.0601236	0.204125	Normal
1748	ELOB	396.156	0.268829	0.14434	1.86248	0.0625357	0.209914	Normal
1749	POLR3H	658.673	0.251232	0.115599	2.17331	0.0297566	0.127808	Normal
1750	SIAH2	334.869	0.324842	0.155049	2.0951	0.0361623	0.146085	Normal
1751	NMD3	1013.76	0.224827	0.117005	1.92151	0.0546673	0.191287	Normal
1752	SETBP1	243.503	0.380829	0.181957	2.09296	0.0363526	0.146496	Normal
1753	SLC50A1	276.688	0.303663	0.148287	2.0478	0.0405796	0.156825	Normal
1754	ING2	166.73	0.388495	0.178022	2.18228	0.0290889	0.125851	Normal
1755	CDC14B	817.381	-0.646905	0.151218	-4.27796	1.8861e-05	0.000378367	Normal
1756	YTHDC2	593.428	0.272348	0.134658	2.02252	0.0431228	0.163254	Normal
1757	PHEX	27.74	1.23001	0.518558	2.37199	0.0176926	0.0894877	Normal
1758	SMARCA2	1708.62	0.18541	0.0939576	1.97334	0.048457	0.176961	Normal
1759	MCC	507.533	0.247992	0.126019	1.96789	0.0490805	0.178305	Normal
1760	MRPS16	602.961	0.253252	0.122277	2.07114	0.0383456	0.15095	Normal
1761	CLDN23	70.6665	-1.02759	0.293138	-3.50547	0.000455801	0.00550481	Down
1762	AMBRA1	517.303	-0.605947	0.116215	-5.21402	1.84796e-07	6.57077e-06	Normal
1763	TYSND1	148.43	0.435136	0.202627	2.14747	0.0317558	0.133451	Normal
1764	TUFT1	56.0441	0.696037	0.292994	2.3756	0.0175204	0.0889792	Normal
1765	NHERF1	537.378	-0.575235	0.138697	-4.14743	3.36221e-05	0.000635822	Normal
1766	MPV17L2	148.785	0.521286	0.250007	2.08509	0.0370611	0.147896	Normal
1767	TTBK2	524.361	0.233188	0.121221	1.92366	0.0543974	0.190522	Normal
1768	RGS19	77.3489	0.586014	0.266883	2.19577	0.0281083	0.123156	Normal
1769	ODF2	767.417	0.244343	0.125664	1.94441	0.0518459	0.18423	Normal
1770	ARL1	2185.9	0.183885	0.112042	1.64121	0.100754	0.285984	Normal
1771	SH3BP5L	692.578	0.227282	0.117968	1.92664	0.0540239	0.189611	Normal
1772	RALGDS	282.758	-0.674604	0.149713	-4.50597	6.60706e-06	0.000150895	Normal
1773	ARMH4	410.853	0.278249	0.144913	1.92011	0.0548441	0.19168	Normal
1774	GINM1	1105.55	0.188702	0.0975838	1.93374	0.0531452	0.187359	Normal
1775	OXTR	178.146	0.588359	0.285545	2.06047	0.0393532	0.153686	Normal
1776	PCDHGB2	70.15	0.589132	0.257945	2.28395	0.0223747	0.105236	Normal
1777	MTERF2	95.0051	0.503199	0.223819	2.24824	0.0245611	0.112348	Normal
1778	PHETA2	329.024	0.322354	0.157255	2.04989	0.0403756	0.156342	Normal
1779	PID1	604.9	-0.70958	0.199051	-3.56482	0.00036411	0.00456982	Normal
1780	WDR43	887.341	0.213846	0.110611	1.93331	0.0531982	0.187393	Normal
1781	PRRC1	2187.8	0.189072	0.109913	1.7202	0.0853954	0.25762	Normal
1782	TCF7L2	393.355	0.278936	0.142545	1.95684	0.0503667	0.18104	Normal
1783	IK	1508.42	0.184457	0.0919664	2.00569	0.0448888	0.167589	Normal
1784	RUNX1T1	536.964	0.357329	0.180049	1.98462	0.0471871	0.173731	Normal
1785	TMEM101	236.081	0.351796	0.159805	2.2014	0.0277076	0.122053	Normal
1786	REXO2	1683.08	0.184598	0.0971352	1.90043	0.0573771	0.197854	Normal
1787	SLC39A9	1140.24	0.24493	0.11896	2.05892	0.0395015	0.154007	Normal
1788	RSPO3	360.468	-0.841286	0.213941	-3.93232	8.41306e-05	0.0013516	Normal
1789	HBS1L	1013.87	0.215317	0.10742	2.00444	0.045023	0.168037	Normal
1790	C17orf97	20.0535	1.2299	0.485327	2.53417	0.0112713	NA	Normal
1791	SP100	4134.45	-0.603694	0.133647	-4.51709	6.26951e-06	0.000144296	Normal
1792	STAT5A	245.391	-0.673089	0.162286	-4.14756	3.36041e-05	0.000635822	Normal
1793	GTF3C6	402.722	0.289352	0.150918	1.91728	0.0552022	0.192422	Normal
1794	ZNF426	284.374	0.322115	0.147998	2.17648	0.0295191	0.126972	Normal
1795	GOSR2	1015.74	0.206293	0.12217	1.68857	0.0913019	0.26851	Normal
1796	RGL1	1118.55	0.192827	0.0986687	1.95428	0.0506677	0.181531	Normal
1797	MMP24OS	709.007	0.240173	0.14217	1.68934	0.0911538	0.268233	Normal
1798	SATB1	475.204	0.296405	0.153336	1.93304	0.0532308	0.18742	Normal
1799	ZNF587B	126.606	0.463648	0.20656	2.24462	0.0247926	0.112929	Normal
1800	SLC16A7	1474.22	0.232891	0.109698	2.12302	0.0337523	0.139612	Normal
1801	FOXRED1	147.315	0.439956	0.215485	2.0417	0.0411812	0.158582	Normal
1802	LRRC75A	113.747	0.463193	0.216782	2.13667	0.0326248	0.136187	Normal
1803	MANBAL	605.49	0.248166	0.1227	2.02254	0.0431201	0.163254	Normal
1804	NUDT15	308.445	0.319681	0.148196	2.15716	0.0309933	0.131175	Normal
1805	PCCB	404.731	0.278944	0.137412	2.02998	0.0423588	0.161805	Normal
1806	EPAS1	8178.31	0.315373	0.197079	1.60024	0.109546	0.302059	Normal
1807	TSEN2	111.952	0.480332	0.222248	2.16124	0.0306769	0.130253	Normal
1808	PSMB5	1185.29	0.168171	0.101866	1.6509	0.0987592	0.282754	Normal
1809	PDSS2	277.072	0.316011	0.152475	2.07254	0.0382148	0.150527	Normal
1810	TMEM216	88.7373	0.580866	0.252484	2.30061	0.0214138	0.102101	Normal
1811	WDR5B	136.339	0.445813	0.205287	2.17166	0.0298812	0.128066	Normal
1812	BDKRB1	582.128	-0.822527	0.220625	-3.72816	0.00019288	0.00273427	Normal
1813	HSPB8	198.285	-0.977195	0.279327	-3.49839	0.000468081	0.00563067	Normal
1814	OSBPL9	741.271	0.248696	0.156961	1.58444	0.113093	0.308119	Normal
1815	IL22RA1	30.055	-1.48688	0.436821	-3.40385	0.000664427	0.00743707	Down
1816	NDUFAF2	194.46	0.396789	0.188474	2.10527	0.035268	0.143635	Normal
1817	ZNF572	16.4003	1.35185	0.533061	2.53602	0.011212	NA	Normal
1818	CCDC159	34.0528	0.969012	0.415127	2.33425	0.0195824	0.0961788	Normal
1819	TSEN15	319.167	0.300815	0.145261	2.07086	0.0383718	0.150995	Normal
1820	PAFAH2	221.513	0.385938	0.21192	1.82115	0.0685841	0.22303	Normal
1821	DUS3L	99.4404	0.478296	0.228363	2.09445	0.0362196	0.146258	Normal
1822	UBL7	442.565	0.293899	0.16517	1.77937	0.0751791	0.237328	Normal
1823	TRAF7	1284.44	0.214913	0.102103	2.10487	0.0353024	0.143678	Normal
1824	COPG2	452.255	0.255667	0.133691	1.91237	0.0558283	0.194262	Normal
1825	ACAD11	387.75	0.250807	0.139913	1.79259	0.0730391	0.232363	Normal
1826	ANKRD50	781.83	-0.642521	0.124955	-5.14203	2.7178e-07	9.22187e-06	Normal
1827	DMGDH	45.0225	0.745295	0.312307	2.38642	0.0170133	0.0872407	Normal
1828	AARS1	1920.06	0.175293	0.097102	1.80525	0.0710363	0.227947	Normal
1829	PCNP	2591.61	0.16422	0.0852422	1.92651	0.0540405	0.189611	Normal
1830	VLDLR	119.525	-0.908256	0.261969	-3.46704	0.000526224	0.00616923	Normal
1831	CINP	345.327	0.281207	0.141065	1.99346	0.0462115	0.171235	Normal
1832	YBX1	9305.08	0.18248	0.107233	1.70171	0.0888088	0.263841	Normal
1833	RPL10	5388.86	0.156592	0.0947209	1.65319	0.0982915	0.281891	Normal
1834	STK3	444.06	-0.657579	0.144058	-4.56467	5.00277e-06	0.000118589	Normal
1835	LYNX1	420.047	0.25002	0.128486	1.94589	0.0516682	0.183878	Normal
1836	BTRC	547.998	0.242431	0.123152	1.96856	0.0490036	0.178191	Normal
1837	METTL21A	64.1688	0.642617	0.288699	2.22591	0.0260204	0.116523	Normal
1838	CD55	695.292	0.199139	0.109361	1.82092	0.0686184	0.22308	Normal
1839	PAIP1	1249.4	-0.560875	0.103535	-5.41724	6.05275e-08	2.44498e-06	Normal
1840	LAGE3	57.818	0.662701	0.291969	2.26977	0.0232217	0.107896	Normal
1841	LYSMD3	897.841	0.221317	0.124859	1.77252	0.0763075	0.23987	Normal
1842	CPSF1	1008.12	0.181934	0.103102	1.76461	0.0776295	0.242649	Normal
1843	SCRN2	103.343	0.513572	0.240887	2.132	0.0330067	0.137395	Normal
1844	NEURL4	323.19	0.252951	0.143204	1.76637	0.077334	0.241944	Normal
1845	NPHP3	555.114	0.222032	0.134445	1.65147	0.0986422	0.282623	Normal
1846	MYC	1103.61	0.252217	0.134223	1.87908	0.0602335	0.204381	Normal
1847	TMTC3	1821.89	0.185429	0.0894315	2.07342	0.0381334	0.150406	Normal
1848	DLGAP5	530.691	0.246009	0.163965	1.50037	0.133518	0.340956	Normal
1849	NEGR1	499.678	0.342728	0.179403	1.91038	0.0560838	0.19485	Normal
1850	STOML2	584.314	0.208906	0.120007	1.74078	0.0817216	0.250394	Normal
1851	PRKAR2A	1235.88	0.203359	0.108713	1.87059	0.0614016	0.206984	Normal
1852	SAMD4B	2142.63	0.209012	0.132291	1.57994	0.114121	0.310327	Normal
1853	PCDHGA6	90.5438	0.569942	0.250538	2.27487	0.0229136	0.106882	Normal
1854	FAM168A	1521.9	0.200991	0.106295	1.89088	0.0586408	0.200929	Normal
1855	MCEE	64.8638	0.703032	0.313585	2.24192	0.0249666	0.113386	Normal
1856	ALDH4A1	256.822	0.338799	0.190824	1.77546	0.0758225	0.238535	Normal
1857	FAM13B	1348.2	0.211586	0.105433	2.00683	0.0447677	0.167375	Normal
1858	COMMD6	267.067	0.334021	0.164985	2.02455	0.0429135	0.162824	Normal
1859	RNF44	256.395	0.339836	0.169346	2.00676	0.0447751	0.167375	Normal
1860	DNAAF2	145.155	0.437949	0.217027	2.01795	0.0435965	0.164418	Normal
1861	VPS36	840.235	0.181733	0.112076	1.62151	0.104908	0.293979	Normal
1862	DHFR	936.613	0.353524	0.192804	1.83359	0.066715	0.218809	Normal
1863	SF3A3	879.345	0.194582	0.107687	1.80693	0.0707731	0.227607	Normal
1864	IL1RL2	31.0133	0.984836	0.412635	2.3867	0.0170003	0.0872119	Normal
1865	RBMX	1776.77	0.168035	0.114729	1.46463	0.143021	0.354744	Normal
1866	EXOSC1	195.089	0.334198	0.164783	2.02812	0.0425485	0.162037	Normal
1867	ADAT1	438.04	0.25845	0.146872	1.75969	0.0784604	0.244373	Normal
1868	TPST1	862.826	0.245794	0.145383	1.69067	0.0908998	0.267607	Normal
1869	ZFPL1	350.176	0.248109	0.130176	1.90595	0.0566571	0.196052	Normal
1870	TARS2	281.897	0.342599	0.182972	1.87241	0.0611496	0.206604	Normal
1871	MIOS	440.254	0.24003	0.137114	1.75058	0.0800179	0.247101	Normal
1872	GPR89A	507.771	0.262182	0.160373	1.63482	0.102086	0.288799	Normal
1873	PNN	1076.75	0.187361	0.111225	1.68453	0.0920792	0.270075	Normal
1874	CEP126	247.823	0.35646	0.181505	1.96392	0.0495398	0.179288	Normal
1875	DGCR6L	266.545	0.276615	0.158835	1.74153	0.0815912	0.250188	Normal
1876	ZC3H8	86.101	0.539107	0.251459	2.14391	0.0320398	0.134312	Normal
1877	LHFPL6	1190.14	-0.579936	0.109325	-5.30471	1.12852e-07	4.26825e-06	Normal
1878	SLC30A1	1172.45	0.223806	0.106474	2.10197	0.0355556	0.144165	Normal
1879	TAP1	3209.91	-0.587401	0.13498	-4.35175	1.35056e-05	0.000285397	Normal
1880	RRP12	447.316	0.303577	0.149923	2.02489	0.0428783	0.162795	Normal
1881	CCDC87	14.5923	1.45396	0.585115	2.48491	0.0129583	NA	Normal
1882	JTB	770.36	0.22525	0.111035	2.02864	0.0424954	0.161979	Normal
1883	TRPV2	1746.34	-0.524862	0.0986522	-5.32033	1.03579e-07	3.95267e-06	Normal
1884	NUP155	739.615	0.239535	0.134882	1.77588	0.0757523	0.238503	Normal
1885	LRRC20	43.1227	0.841001	0.378899	2.21959	0.0264464	0.118207	Normal
1886	MRPL32	491.262	0.268269	0.128673	2.08488	0.0370799	0.147896	Normal
1887	LNX1	437.415	0.272031	0.139865	1.94496	0.0517797	0.184113	Normal
1888	CCNG2	865	0.199273	0.120916	1.64803	0.0993467	0.283616	Normal
1889	CCNC	709.002	0.223783	0.11061	2.02316	0.0430568	0.163166	Normal
1890	PDZRN3	1376.24	0.207465	0.105793	1.96104	0.0498738	0.179812	Normal
1891	SLC27A3	69.3989	-0.997153	0.290631	-3.43099	0.000601379	0.00687389	Normal
1892	BCAS2	349.679	0.323723	0.153522	2.10864	0.0349758	0.142691	Normal
1893	APLP1	179.94	0.377163	0.191588	1.96861	0.0489977	0.178191	Normal
1894	WDR35	210.24	0.37802	0.179182	2.10969	0.0348846	0.142417	Normal
1895	PLCD3	621.691	0.225637	0.132038	1.70889	0.0874718	0.261732	Normal
1896	IGF2BP3	1379.02	0.209344	0.10077	2.07745	0.0377604	0.149232	Normal
1897	C9orf72	103.683	0.498402	0.238396	2.09065	0.0365595	0.146683	Normal
1898	BCAT1	1886.65	0.211577	0.123116	1.71852	0.0857017	0.258192	Normal
1899	PML	3609.97	-0.62313	0.146317	-4.25877	2.05556e-05	0.000408226	Normal
1900	GLIPR2	446.381	0.301658	0.163582	1.84407	0.0651727	0.215659	Normal
1901	TTI2	155.892	0.382806	0.182338	2.09943	0.0357793	0.144775	Normal
1902	GOPC	1255.74	0.225318	0.131795	1.70961	0.0873377	0.261529	Normal
1903	GPR39	34.171	0.905911	0.390373	2.32063	0.020307	0.0987857	Normal
1904	IFT80	778.522	0.219183	0.137336	1.59596	0.110497	0.303764	Normal
1905	GTF3C3	590.534	0.260795	0.130729	1.99492	0.0460516	0.170802	Normal
1906	INAFM2	217.565	0.313476	0.159054	1.97088	0.0487377	0.177658	Normal
1907	THAP12	702.832	0.206133	0.113728	1.8125	0.0699091	0.225977	Normal
1908	SNRNP35	124.774	0.425142	0.206078	2.06301	0.0391115	0.153094	Normal
1909	TFDP2	404.969	0.249927	0.126077	1.98234	0.0474414	0.174324	Normal
1910	PHF20	739.107	0.199229	0.124182	1.60433	0.108641	0.300891	Normal
1911	DNAJC3	2408.1	0.23746	0.152325	1.5589	0.119019	0.318426	Normal
1912	PCLAF	245.665	0.39348	0.207723	1.89426	0.0581909	0.19979	Normal
1913	RFT1	237.819	0.449956	0.220057	2.04473	0.0408817	0.157582	Normal
1914	CWC27	403.988	0.235003	0.139801	1.68098	0.0927668	0.271555	Normal
1915	PIK3AP1	12.1251	-2.04687	0.664721	-3.0793	0.0020749	NA	Normal
1916	MRPS28	131.595	0.417709	0.197163	2.11859	0.0341248	0.140601	Normal
1917	TTC5	231.766	0.290568	0.159629	1.82027	0.0687179	0.223281	Normal
1918	SELENBP1	164.25	0.37948	0.175106	2.16715	0.0302238	0.12904	Normal
1919	POPDC3	247.779	0.36379	0.208182	1.74746	0.0805575	0.248429	Normal
1920	TIMM8A	57.6108	0.711999	0.314206	2.26603	0.0234497	0.108576	Normal
1921	SDHD	860.575	0.190484	0.117774	1.61737	0.105799	0.295639	Normal
1922	TAX1BP3	1382.69	0.164113	0.0969226	1.69323	0.0904111	0.266527	Normal
1923	GLRB	223.633	0.39273	0.199657	1.96703	0.04918	0.178557	Normal
1924	IL18BP	148.87	-0.893955	0.26339	-3.39404	0.000688694	0.00766535	Normal
1925	TSR1	1157.4	0.198082	0.105547	1.87672	0.0605565	0.205125	Normal
1926	INTS5	338.968	0.311922	0.15136	2.0608	0.0393222	0.153686	Normal
1927	POLR2J	313.473	0.264496	0.1461	1.81038	0.0702364	0.226659	Normal
1928	MRPL16	289.048	0.262004	0.156377	1.67547	0.0938425	0.273423	Normal
1929	ABCD3	874.548	0.211347	0.116749	1.81027	0.0702535	0.226659	Normal
1930	MORN4	84.7101	0.580519	0.281728	2.06057	0.0393444	0.153686	Normal
1931	EEF1D	1855.4	0.190324	0.109148	1.74373	0.0812063	0.249506	Normal
1932	TNFSF4	21.6037	1.19761	0.502984	2.38101	0.017265	NA	Normal
1933	LMOD1	104.056	0.676648	0.335476	2.01698	0.043698	0.164696	Normal
1934	SLC7A11	1531.04	-0.665884	0.166977	-3.98788	6.66668e-05	0.00112622	Normal
1935	ARNT	884.525	-0.584937	0.102684	-5.69646	1.22322e-08	5.83411e-07	Normal
1936	LARS1	2012.75	0.199201	0.10279	1.93793	0.0526314	0.185861	Normal
1937	MMP16	286.25	0.308647	0.160355	1.92478	0.0542571	0.190188	Normal
1938	RPSA	6465.88	0.16848	0.107934	1.56094	0.118537	0.317674	Normal
1939	KMT2D	2283.76	-0.57686	0.0962207	-5.99517	2.03275e-09	1.17189e-07	Normal
1940	ZNF239	98.9384	0.495326	0.244099	2.0292	0.0424382	0.161974	Normal
1941	SLC30A5	1244.37	0.165891	0.0989436	1.67662	0.0936162	0.273233	Normal
1942	BTBD8	128.656	0.451617	0.223676	2.01906	0.0434805	0.164203	Normal
1943	CCDC122	39.3049	0.972698	0.446796	2.17705	0.0294767	0.126881	Normal
1944	MGMT	156.118	0.425776	0.2081	2.04602	0.0407547	0.157297	Normal
1945	SLC1A4	257.164	-0.656204	0.155451	-4.22128	2.42916e-05	0.000476838	Normal
1946	RGMB	13972.2	0.214609	0.116496	1.84221	0.0654449	0.216238	Normal
1947	IBTK	1699.39	0.170565	0.098005	1.74037	0.0817932	0.250548	Normal
1948	RAP1GAP2	49.2097	0.713339	0.318018	2.24308	0.0248919	0.113176	Normal
1949	TTC27	318.559	0.327469	0.166224	1.97004	0.0488337	0.177735	Normal
1950	MRPS7	380.539	0.230637	0.132201	1.7446	0.0810543	0.249314	Normal
1951	EXOSC2	206.751	0.337544	0.163893	2.05954	0.0394427	0.153883	Normal
1952	ATG4C	170.395	0.390198	0.196032	1.99048	0.0465385	0.172178	Normal
1953	EIF2B3	325.728	0.263514	0.135762	1.941	0.0522582	0.185315	Normal
1954	WNT5A	4008.72	0.231192	0.152637	1.51466	0.129859	0.33592	Normal
1955	CDKN1A	11804.7	0.132583	0.0721832	1.83676	0.0662453	0.217941	Normal
1956	PFAS	374.499	0.252575	0.15031	1.68036	0.0928875	0.271774	Normal
1957	ACER3	592.497	-0.623034	0.123154	-5.05897	4.21534e-07	1.37154e-05	Normal
1958	CCDC149	472.223	0.26348	0.134858	1.95375	0.0507307	0.181633	Normal
1959	SYVN1	795.402	0.226402	0.131626	1.72004	0.085425	0.25762	Normal
1960	ZDHHC4	341.715	0.262111	0.137991	1.89948	0.0575017	0.198111	Normal
1961	EEF2KMT	149.339	0.404987	0.208549	1.94193	0.0521456	0.185026	Normal
1962	GATD3	387.481	0.249515	0.129492	1.92687	0.0539959	0.189608	Normal
1963	CUL7	1166.38	0.186587	0.100323	1.85986	0.0629051	0.210796	Normal
1964	NFYA	467.63	0.249085	0.134103	1.85742	0.0632516	0.21142	Normal
1965	BPHL	115.31	0.438936	0.207488	2.11547	0.0343895	0.141222	Normal
1966	WRN	510.514	0.221415	0.126765	1.74666	0.0806967	0.248593	Normal
1967	NEK10	259.056	0.439769	0.257483	1.70795	0.0876458	0.261923	Normal
1968	SUN1	1272.58	-0.60988	0.150399	-4.05509	5.01156e-05	0.000886993	Normal
1969	DHRS11	32.0063	1.04629	0.468118	2.2351	0.0254109	0.114648	Normal
1970	ATP5PO	965.317	0.166485	0.112374	1.48152	0.138468	0.348768	Normal
1971	SLC46A1	224.526	0.305022	0.156657	1.94707	0.0515266	0.183551	Normal
1972	HGF	127.845	0.652696	0.331964	1.96617	0.0492793	0.17873	Normal
1973	SLC16A13	32.1555	-1.33664	0.403475	-3.31281	0.000923625	0.00962191	Down
1974	OGFR	827.237	0.32402	0.177302	1.82751	0.0676238	0.221128	Normal
1975	WDR37	478.631	0.263936	0.150235	1.75683	0.0789469	0.245117	Normal
1976	NDUFAF3	281.057	0.332272	0.171934	1.93255	0.053291	0.187577	Normal
1977	IFRD2	352.651	0.263771	0.143559	1.83737	0.0661554	0.217816	Normal
1978	SNRPD1	417.03	0.228717	0.138112	1.65602	0.0977168	0.280921	Normal
1979	UBA52	1962.15	0.180666	0.108905	1.65894	0.0971277	0.279701	Normal
1980	ATF6B	1090.83	0.174238	0.0936504	1.86052	0.062812	0.210603	Normal
1981	RPSA2	131.245	0.42176	0.212296	1.98666	0.0469598	0.173197	Normal
1982	TTC17	1509.05	0.236212	0.12392	1.90617	0.0566288	0.196052	Normal
1983	TTC9C	311.134	0.264541	0.15462	1.71091	0.087098	0.261008	Normal
1984	RHBDD3	115.846	0.446068	0.219058	2.0363	0.04172	0.160242	Normal
1985	ECHDC3	31.1036	0.907934	0.388435	2.33742	0.0194176	0.0957116	Normal
1986	EFEMP1	6403.05	0.176952	0.110838	1.59649	0.110379	0.303652	Normal
1987	EMP2	1006.37	0.232807	0.135246	1.72136	0.0851847	0.257418	Normal
1988	INTS2	326.883	0.260307	0.14579	1.7855	0.0741807	0.235051	Normal
1989	RPL29	2370.95	0.210996	0.131753	1.60146	0.109276	0.301524	Normal
1990	PSENEN	234.887	0.37201	0.191316	1.94448	0.0518377	0.18423	Normal
1991	GNPAT	685.113	-0.542139	0.120243	-4.5087	6.52262e-06	0.000149542	Normal
1992	ZBTB18	154.941	-0.729561	0.191395	-3.81181	0.000137954	0.00205306	Normal
1993	ASPHD2	143.618	-0.8433	0.213268	-3.95417	7.67997e-05	0.0012563	Normal
1994	ZNF41	230.847	0.344823	0.171231	2.01378	0.0440325	0.165607	Normal
1995	RTF2	1259.03	0.191203	0.105189	1.8177	0.0691099	0.224248	Normal
1996	TRAP1	520.731	0.220834	0.12374	1.78467	0.0743154	0.235352	Normal
1997	BCL2L1	2926.4	0.179142	0.0967786	1.85105	0.0641624	0.213443	Normal
1998	PSMD8	1635.86	0.172944	0.110982	1.5583	0.119161	0.318658	Normal
1999	SH2D4A	746.343	0.246768	0.161177	1.53104	0.125759	0.329695	Normal
[truncated: 10,612 more rows]
