# Supplementary material for: Stress‐Induced Activation of Prolactin‐NR4A1‐Midkine Axis Exacerbates Skin Inflammation
Source: Adv Sci (Weinh). 2025 Nov 5;13(5):e09679. doi: 10.1002/advs.202509679 (PMC12850390; doi:10.1002/advs.202509679)
Supplement: Supplementary file 2 — Supporting Information [file ADVS-13-e09679-s002.zip › advs72654-sup-0013-Table13.xlsx]

## Sheet: Sheet1
GroupID	Category	Term	Description	LogP	Log(q-value)	Genes	Symbols	InTerm_InList	Group
1_Summary	GO Biological Processes	GO:0007565	female pregnancy	-4.00892	0	4693,5669,5670,5675,6573,6696,284,6385,2977,22927,30845,55083	NDP,PSG1,PSG2,PSG6,SLC19A1,SPP1,ANGPT1,SDC4,GUCY1A2,HABP4,EHD3,KIF26B	12/-	Up
1_Member	GO Biological Processes	GO:0007565	female pregnancy	-4.00892	0	4693,5669,5670,5675,6573,6696	NDP,PSG1,PSG2,PSG6,SLC19A1,SPP1	6/168	Up
1_Member	GO Biological Processes	GO:0044703	multi-organism reproductive process	-3.72991	0	4693,5669,5670,5675,6573,6696	NDP,PSG1,PSG2,PSG6,SLC19A1,SPP1	6/189	Up
1_Member	GO Biological Processes	GO:0044706	multi-multicellular organism process	-3.63275	0	4693,5669,5670,5675,6573,6696	NDP,PSG1,PSG2,PSG6,SLC19A1,SPP1	6/197	Up
1_Member	Reactome Gene Sets	R-HSA-202733	Cell surface interactions at the vascular wall	-3.46382	0	284,5669,5670,5675,6385	ANGPT1,PSG1,PSG2,PSG6,SDC4	5/137	Up
1_Member	Reactome Gene Sets	R-HSA-109582	Hemostasis	-2.77883	0	284,2977,5669,5670,5675,6385,22927,30845,55083	ANGPT1,GUCY1A2,PSG1,PSG2,PSG6,SDC4,HABP4,EHD3,KIF26B	9/622	Up
2_Summary	GO Biological Processes	GO:0085029	extracellular matrix assembly	-3.5208	0	1281,2006,7148,6696,8839,79625	COL3A1,ELN,TNXB,SPP1,CCN5,NDNF	6/-	Up
2_Member	GO Biological Processes	GO:0085029	extracellular matrix assembly	-3.5208	0	1281,2006,7148	COL3A1,ELN,TNXB	3/30	Up
2_Member	Canonical Pathways	M5884	NABA CORE MATRISOME	-2.87358	0	1281,2006,6696,7148,8839,79625	COL3A1,ELN,SPP1,TNXB,CCN5,NDNF	6/275	Up
2_Member	Canonical Pathways	M3008	NABA ECM GLYCOPROTEINS	-2.76499	0	2006,6696,7148,8839,79625	ELN,SPP1,TNXB,CCN5,NDNF	5/196	Up
3_Summary	Reactome Gene Sets	R-HSA-445355	Smooth Muscle Contraction	-2.99805	0	2977,7171,25802,1281,2006,6385	GUCY1A2,TPM4,LMOD1,COL3A1,ELN,SDC4	6/-	Up
3_Member	Reactome Gene Sets	R-HSA-445355	Smooth Muscle Contraction	-2.99805	0	2977,7171,25802	GUCY1A2,TPM4,LMOD1	3/45	Up
3_Member	KEGG Pathway	hsa04820	Cytoskeleton in muscle cells	-2.47319	0	1281,2006,6385,7171,25802	COL3A1,ELN,SDC4,TPM4,LMOD1	5/229	Up
4_Summary	Reactome Gene Sets	R-HSA-6791312	TP53 Regulates Transcription of Cell Cycle Genes	-2.91622	0	7832,9134,79733,332,5608,8794	BTG2,CCNE2,E2F8,BIRC5,MAP2K6,TNFRSF10C	6/-	Up
4_Member	Reactome Gene Sets	R-HSA-6791312	TP53 Regulates Transcription of Cell Cycle Genes	-2.91622	0	7832,9134,79733	BTG2,CCNE2,E2F8	3/48	Up
4_Member	Reactome Gene Sets	R-HSA-3700989	Transcriptional Regulation by TP53	-2.28422	0	332,5608,7832,8794,9134,79733	BIRC5,MAP2K6,BTG2,TNFRSF10C,CCNE2,E2F8	6/362	Up
5_Summary	Canonical Pathways	M256	PID TAP63 PATHWAY	-2.76791	0	2232,9635,132671	FDXR,CLCA2,SPATA18	3/-	Up
5_Member	Canonical Pathways	M256	PID TAP63 PATHWAY	-2.76791	0	2232,9635,132671	FDXR,CLCA2,SPATA18	3/54	Up
6_Summary	KEGG Pathway	hsa04730	Long-term depression	-2.63641	0	2775,2890,2977	GNAO1,GRIA1,GUCY1A2	3/-	Up
6_Member	KEGG Pathway	hsa04730	Long-term depression	-2.63641	0	2775,2890,2977	GNAO1,GRIA1,GUCY1A2	3/60	Up
6_Member	KEGG Pathway	hsa04713	Circadian entrainment	-2.05274	0	2775,2890,2977	GNAO1,GRIA1,GUCY1A2	3/97	Up
7_Summary	GO Biological Processes	GO:0002040	sprouting angiogenesis	-2.61588	0	284,79733,161198,1281,4223,4693,79583,79625,6385,55083,6241,9221	ANGPT1,E2F8,CLEC14A,COL3A1,MEOX2,NDP,TMEM231,NDNF,SDC4,KIF26B,RRM2,NOLC1	12/-	Up
7_Member	GO Biological Processes	GO:0002040	sprouting angiogenesis	-2.61588	0	284,79733,161198	ANGPT1,E2F8,CLEC14A	3/61	Up
7_Member	GO Biological Processes	GO:0001944	vasculature development	-2.55137	0	284,1281,4223,4693,79583,79625,79733,161198	ANGPT1,COL3A1,MEOX2,NDP,TMEM231,NDNF,E2F8,CLEC14A	8/547	Up
7_Member	GO Biological Processes	GO:0048514	blood vessel morphogenesis	-2.53844	0	284,1281,4223,4693,79625,79733,161198	ANGPT1,COL3A1,MEOX2,NDP,NDNF,E2F8,CLEC14A	7/431	Up
7_Member	GO Biological Processes	GO:0035239	tube morphogenesis	-2.51109	0	284,1281,4223,4693,6385,55083,79625,79733,161198	ANGPT1,COL3A1,MEOX2,NDP,SDC4,KIF26B,NDNF,E2F8,CLEC14A	9/682	Up
7_Member	GO Biological Processes	GO:0001525	angiogenesis	-2.42775	0	284,4223,4693,79625,79733,161198	ANGPT1,MEOX2,NDP,NDNF,E2F8,CLEC14A	6/338	Up
7_Member	GO Biological Processes	GO:0043009	chordate embryonic development	-2.10893	0	284,1281,4223,6241,6385,9221,79583,79733	ANGPT1,COL3A1,MEOX2,RRM2,SDC4,NOLC1,TMEM231,E2F8	8/650	Up
7_Member	GO Biological Processes	GO:0001568	blood vessel development	-2.07125	0	284,1281,4223,4693,79625,79733,161198	ANGPT1,COL3A1,MEOX2,NDP,NDNF,E2F8,CLEC14A	7/527	Up
7_Member	GO Biological Processes	GO:0009792	embryo development ending in birth or egg hatching	-2.03051	0	284,1281,4223,6241,6385,9221,79583,79733	ANGPT1,COL3A1,MEOX2,RRM2,SDC4,NOLC1,TMEM231,E2F8	8/671	Up
8_Summary	KEGG Pathway	hsa00230	Purine metabolism	-2.6155	0	2977,6241,84284,374659,7298,9134	GUCY1A2,RRM2,NTPCR,HDDC3,TYMS,CCNE2	6/-	Up
8_Member	KEGG Pathway	hsa00230	Purine metabolism	-2.6155	0	2977,6241,84284,374659	GUCY1A2,RRM2,NTPCR,HDDC3	4/128	Up
8_Member	Canonical Pathways	M40	PID E2F PATHWAY	-2.39477	0	6241,7298,9134	RRM2,TYMS,CCNE2	3/73	Up
8_Member	KEGG Pathway	hsa01232	Nucleotide metabolism	-2.21034	0	6241,7298,84284	RRM2,TYMS,NTPCR	3/85	Up
8_Member	WikiPathways	WP2446	Retinoblastoma gene in cancer	-2.15519	0	6241,7298,9134	RRM2,TYMS,CCNE2	3/89	Up
9_Summary	GO Biological Processes	GO:0006790	sulfur compound metabolic process	-2.58458	0	284,1468,4693,113189,283927,494143,6573,7298	ANGPT1,SLC25A10,NDP,CHST14,NUDT7,CHAC2,SLC19A1,TYMS	8/-	Up
9_Member	GO Biological Processes	GO:0006790	sulfur compound metabolic process	-2.58458	0	284,1468,4693,113189,283927,494143	ANGPT1,SLC25A10,NDP,CHST14,NUDT7,CHAC2	6/314	Up
9_Member	GO Biological Processes	GO:0006575	cellular modified amino acid metabolic process	-2.06772	0	4693,6573,7298,494143	NDP,SLC19A1,TYMS,CHAC2	4/183	Up
10_Summary	Canonical Pathways	M145	PID P53 DOWNSTREAM PATHWAY	-2.50913	0	2232,6696,7832,8794	FDXR,SPP1,BTG2,TNFRSF10C	4/-	Up
10_Member	Canonical Pathways	M145	PID P53 DOWNSTREAM PATHWAY	-2.50913	0	2232,6696,7832,8794	FDXR,SPP1,BTG2,TNFRSF10C	4/137	Up
11_Summary	GO Biological Processes	GO:0001764	neuron migration	-2.45341	0	1281,10371,23245,79625	COL3A1,SEMA3A,ASTN2,NDNF	4/-	Up
11_Member	GO Biological Processes	GO:0001764	neuron migration	-2.45341	0	1281,10371,23245,79625	COL3A1,SEMA3A,ASTN2,NDNF	4/142	Up
12_Summary	GO Biological Processes	GO:0098742	cell-cell adhesion via plasma-membrane adhesion molecules	-2.23451	0	5670,56103,56104,56108,57451,7148,23245	PSG2,PCDHGB2,PCDHGB1,PCDHGA7,TENM2,TNXB,ASTN2	7/-	Up
12_Member	GO Biological Processes	GO:0098742	cell-cell adhesion via plasma-membrane adhesion molecules	-2.23451	0	5670,56103,56104,56108,57451	PSG2,PCDHGB2,PCDHGB1,PCDHGA7,TENM2	5/261	Up
12_Member	GO Biological Processes	GO:0098609	cell-cell adhesion	-2.00851	0	5670,7148,23245,56103,56104,56108,57451	PSG2,TNXB,ASTN2,PCDHGB2,PCDHGB1,PCDHGA7,TENM2	7/542	Up
13_Summary	Canonical Pathways	M5880	NABA ECM AFFILIATED	-2.17812	0	6385,10371,114904,161198	SDC4,SEMA3A,C1QTNF6,CLEC14A	4/-	Up
13_Member	Canonical Pathways	M5880	NABA ECM AFFILIATED	-2.17812	0	6385,10371,114904,161198	SDC4,SEMA3A,C1QTNF6,CLEC14A	4/170	Up
14_Summary	KEGG Pathway	hsa04512	ECM-receptor interaction	-2.15519	0	6385,6696,7148,5608,8398,91608	SDC4,SPP1,TNXB,MAP2K6,PLA2G6,RASL10B	6/-	Up
14_Member	KEGG Pathway	hsa04512	ECM-receptor interaction	-2.15519	0	6385,6696,7148	SDC4,SPP1,TNXB	3/89	Up
14_Member	GO Biological Processes	GO:1903532	positive regulation of secretion by cell	-2.0593	0	5608,6385,6696,8398,91608	MAP2K6,SDC4,SPP1,PLA2G6,RASL10B	5/288	Up
15_Summary	GO Biological Processes	GO:0007224	smoothened signaling pathway	-2.14184	0	4693,11020,79583	NDP,IFT27,TMEM231	3/-	Up
15_Member	GO Biological Processes	GO:0007224	smoothened signaling pathway	-2.14184	0	4693,11020,79583	NDP,IFT27,TMEM231	3/90	Up
1_Summary	GO Biological Processes	GO:0032496	response to lipopolysaccharide	-17.1559	-12.811	623,929,1437,1440,1910,2048,2643,2920,3164,3553,3569,3576,3620,3627,3656,5122,5142,5743,6373,7056,7097,7133,8140,10318,11009,29126,64127,115362,129607,329,867,1848,2308,2357,3113,3162,3433,3557,3566,3589,3669,3976,4170,4312,5335,5782,6352,6364,8638,8809,10018,10673,51191,90865,91543,115361,306,650,55024,56999,84419,374383,654463,114,3280,3624,3673,5979,6781,8013,54332,55022,56937,58191,654,658,71…	BDKRB1,CD14,CSF2,CSF3,EDNRB,EPHB2,GCH1,CXCL2,NR4A1,IL1B,IL6,CXCL8,IDO1,CXCL10,IRAK2,PCSK1,PDE4B,PTGS2,CXCL11,THBD,TLR2,TNFRSF1B,SLC7A5,TNIP1,IL24,CD274,NOD2,GBP5,CMPK2,BIRC2,CBL,DUSP6,FOXO1,FPR1,HLA-DPA1,HMOX1,IFIT2,IL1RN,IL4R,IL11,ISG20,LIF,MCL1,MMP1,PLCG1,PTPN12,CCL5,CCL20,OASL,IL18R1,BCL2L11,TNFSF13B,HERC5,IL33,RSAD2,GBP4,ANXA3,BMP2,BANK1,ADAMTS9,C15orf48,NCR3LG1,FER1L6,ADCY8,HES1,INHBA,ITGA2,…	100/-	Down
1_Member	GO Biological Processes	GO:0032496	response to lipopolysaccharide	-17.1559	-12.811	623,929,1437,1440,1910,2048,2643,2920,3164,3553,3569,3576,3620,3627,3656,5122,5142,5743,6373,7056,7097,7133,8140,10318,11009,29126,64127,115362,129607	BDKRB1,CD14,CSF2,CSF3,EDNRB,EPHB2,GCH1,CXCL2,NR4A1,IL1B,IL6,CXCL8,IDO1,CXCL10,IRAK2,PCSK1,PDE4B,PTGS2,CXCL11,THBD,TLR2,TNFRSF1B,SLC7A5,TNIP1,IL24,CD274,NOD2,GBP5,CMPK2	29/333	Down
1_Member	GO Biological Processes	GO:0002237	response to molecule of bacterial origin	-16.4405	-12.3966	623,929,1437,1440,1910,2048,2643,2920,3164,3553,3569,3576,3620,3627,3656,5122,5142,5743,6373,7056,7097,7133,8140,10318,11009,29126,64127,115362,129607	BDKRB1,CD14,CSF2,CSF3,EDNRB,EPHB2,GCH1,CXCL2,NR4A1,IL1B,IL6,CXCL8,IDO1,CXCL10,IRAK2,PCSK1,PDE4B,PTGS2,CXCL11,THBD,TLR2,TNFRSF1B,SLC7A5,TNIP1,IL24,CD274,NOD2,GBP5,CMPK2	29/354	Down
1_Member	Reactome Gene Sets	R-HSA-1280215	Cytokine Signaling in Immune system	-15.267	-11.5676	329,867,1437,1440,1848,2308,2357,2920,3113,3162,3433,3553,3557,3566,3569,3576,3589,3627,3656,3669,3976,4170,4312,5335,5743,5782,6352,6364,7133,8638,8809,10018,10673,11009,51191,64127,90865,91543,115361,115362	BIRC2,CBL,CSF2,CSF3,DUSP6,FOXO1,FPR1,CXCL2,HLA-DPA1,HMOX1,IFIT2,IL1B,IL1RN,IL4R,IL6,CXCL8,IL11,CXCL10,IRAK2,ISG20,LIF,MCL1,MMP1,PLCG1,PTGS2,PTPN12,CCL5,CCL20,TNFRSF1B,OASL,IL18R1,BCL2L11,TNFSF13B,IL24,HERC5,NOD2,IL33,RSAD2,GBP4,GBP5	40/786	Down
1_Member	GO Biological Processes	GO:0009617	response to bacterium	-15.2135	-11.5676	306,623,650,929,1437,1440,1910,2048,2643,2920,3164,3553,3569,3576,3620,3627,3656,5122,5142,5743,6364,6373,7056,7097,7133,8140,10318,11009,29126,55024,56999,64127,84419,115361,115362,129607,374383,654463	ANXA3,BDKRB1,BMP2,CD14,CSF2,CSF3,EDNRB,EPHB2,GCH1,CXCL2,NR4A1,IL1B,IL6,CXCL8,IDO1,CXCL10,IRAK2,PCSK1,PDE4B,PTGS2,CCL20,CXCL11,THBD,TLR2,TNFRSF1B,SLC7A5,TNIP1,IL24,CD274,BANK1,ADAMTS9,NOD2,C15orf48,GBP4,GBP5,CMPK2,NCR3LG1,FER1L6	38/710	Down
1_Member	GO Biological Processes	GO:0071396	cellular response to lipid	-14.9754	-11.4086	114,929,1437,1440,1910,2048,2920,3280,3553,3569,3576,3624,3627,3656,3673,5142,5979,6373,6781,7097,7133,8013,8140,10018,10318,11009,29126,54332,55022,56937,64127,115362,129607	ADCY8,CD14,CSF2,CSF3,EDNRB,EPHB2,CXCL2,HES1,IL1B,IL6,CXCL8,INHBA,CXCL10,IRAK2,ITGA2,PDE4B,RET,CXCL11,STC1,TLR2,TNFRSF1B,NR4A3,SLC7A5,BCL2L11,TNIP1,IL24,CD274,GDAP1,PID1,PMEPA1,NOD2,GBP5,CMPK2	33/536	Down
1_Member	GO Biological Processes	GO:0071222	cellular response to lipopolysaccharide	-14.8867	-11.3869	929,1437,1440,1910,2048,2920,3553,3569,3576,3627,3656,5142,6373,7097,7133,8140,10318,11009,29126,64127,115362,129607	CD14,CSF2,CSF3,EDNRB,EPHB2,CXCL2,IL1B,IL6,CXCL8,CXCL10,IRAK2,PDE4B,CXCL11,TLR2,TNFRSF1B,SLC7A5,TNIP1,IL24,CD274,NOD2,GBP5,CMPK2	22/208	Down
1_Member	WikiPathways	WP5095	Overview of proinflammatory and profibrotic mediators	-14.4067	-11.0243	1437,1440,2920,3553,3557,3569,3576,3589,3627,3976,4312,6352,6364,6373,10673,11009,58191,90865	CSF2,CSF3,CXCL2,IL1B,IL1RN,IL6,CXCL8,IL11,CXCL10,LIF,MMP1,CCL5,CCL20,CXCL11,TNFSF13B,IL24,CXCL16,IL33	18/129	Down
1_Member	GO Biological Processes	GO:0006954	inflammatory response	-14.3625	-11.0243	114,623,650,654,658,719,929,1036,2357,2920,3162,3164,3553,3557,3566,3569,3576,3620,3627,3656,6352,6364,6373,7097,7130,7133,8809,10318,23607,90865,115362,144811,145741	ADCY8,BDKRB1,BMP2,BMP6,BMPR1B,C3AR1,CD14,CDO1,FPR1,CXCL2,HMOX1,NR4A1,IL1B,IL1RN,IL4R,IL6,CXCL8,IDO1,CXCL10,IRAK2,CCL5,CCL20,CXCL11,TLR2,TNFAIP6,TNFRSF1B,IL18R1,TNIP1,CD2AP,IL33,GBP5,LACC1,C2CD4A	33/563	Down
1_Member	GO Biological Processes	GO:0071219	cellular response to molecule of bacterial origin	-14.332	-11.0243	929,1437,1440,1910,2048,2920,3553,3569,3576,3627,3656,5142,6373,7097,7133,8140,10318,11009,29126,64127,115362,129607	CD14,CSF2,CSF3,EDNRB,EPHB2,CXCL2,IL1B,IL6,CXCL8,CXCL10,IRAK2,PDE4B,CXCL11,TLR2,TNFRSF1B,SLC7A5,TNIP1,IL24,CD274,NOD2,GBP5,CMPK2	22/221	Down
1_Member	GO Biological Processes	GO:0071216	cellular response to biotic stimulus	-14.3278	-11.0243	929,1437,1440,1910,2048,2920,3553,3569,3576,3627,3656,5142,6373,7097,7133,8140,9451,10318,11009,29126,64127,115362,129607	CD14,CSF2,CSF3,EDNRB,EPHB2,CXCL2,IL1B,IL6,CXCL8,CXCL10,IRAK2,PDE4B,CXCL11,TLR2,TNFRSF1B,SLC7A5,EIF2AK3,TNIP1,IL24,CD274,NOD2,GBP5,CMPK2	23/247	Down
1_Member	GO Biological Processes	GO:0071345	cellular response to cytokine stimulus	-13.9351	-10.6694	329,634,867,1437,1440,1843,2294,2920,2923,3059,3099,3113,3280,3553,3566,3569,3576,3589,3624,3627,3656,6352,6364,6373,7097,7133,8638,8809,10673,10678,11009,55022,55647,81848,90865,115361,115362	BIRC2,CEACAM1,CBL,CSF2,CSF3,DUSP1,FOXF1,CXCL2,PDIA3,HCLS1,HK2,HLA-DPA1,HES1,IL1B,IL4R,IL6,CXCL8,IL11,INHBA,CXCL10,IRAK2,CCL5,CCL20,CXCL11,TLR2,TNFRSF1B,OASL,IL18R1,TNFSF13B,B3GNT2,IL24,PID1,RAB20,SPRY4,IL33,GBP4,GBP5	37/738	Down
1_Member	KEGG Pathway	hsa04060	Cytokine-cytokine receptor interaction	-13.5519	-10.3209	650,654,658,1437,1440,2920,3553,3557,3566,3569,3576,3589,3624,3627,3976,6352,6364,6373,7133,8809,10673,11009,58191,90865	BMP2,BMP6,BMPR1B,CSF2,CSF3,CXCL2,IL1B,IL1RN,IL4R,IL6,CXCL8,IL11,INHBA,CXCL10,LIF,CCL5,CCL20,CXCL11,TNFRSF1B,IL18R1,TNFSF13B,IL24,CXCL16,IL33	24/297	Down
1_Member	Reactome Gene Sets	R-HSA-449147	Signaling by Interleukins	-12.349	-9.25933	867,1437,1440,1848,2308,2357,2920,3162,3553,3557,3566,3569,3576,3589,3627,3656,3976,4170,4312,5743,5782,6352,6364,7133,8809,11009,64127,90865	CBL,CSF2,CSF3,DUSP6,FOXO1,FPR1,CXCL2,HMOX1,IL1B,IL1RN,IL4R,IL6,CXCL8,IL11,CXCL10,IRAK2,LIF,MCL1,MMP1,PTGS2,PTPN12,CCL5,CCL20,TNFRSF1B,IL18R1,IL24,NOD2,IL33	28/473	Down
1_Member	GO Biological Processes	GO:0019221	cytokine-mediated signaling pathway	-10.2877	-7.3742	329,634,867,1437,1440,2920,3059,3553,3566,3569,3576,3589,3624,3627,3656,6352,6364,6373,7133,8638,8809,10673,90865	BIRC2,CEACAM1,CBL,CSF2,CSF3,CXCL2,HCLS1,IL1B,IL4R,IL6,CXCL8,IL11,INHBA,CXCL10,IRAK2,CCL5,CCL20,CXCL11,TNFRSF1B,OASL,IL18R1,TNFSF13B,IL33	23/386	Down
1_Member	Canonical Pathways	M5883	NABA SECRETED FACTORS	-9.65496	-6.78718	650,654,1437,1440,2252,2258,2920,3553,3557,3569,3576,3589,3624,3627,3976,6352,6364,6373,10673,11009,222663	BMP2,BMP6,CSF2,CSF3,FGF7,FGF13,CXCL2,IL1B,IL1RN,IL6,CXCL8,IL11,INHBA,CXCL10,LIF,CCL5,CCL20,CXCL11,TNFSF13B,IL24,SCUBE3	21/343	Down
1_Member	Canonical Pathways	M5885	NABA MATRISOME ASSOCIATED	-8.36534	-5.74471	306,650,654,1437,1440,2239,2252,2258,2920,3553,3557,3569,3576,3589,3624,3627,3976,4312,4319,5362,6352,6364,6373,9507,10673,10855,11009,56999,222663	ANXA3,BMP2,BMP6,CSF2,CSF3,GPC4,FGF7,FGF13,CXCL2,IL1B,IL1RN,IL6,CXCL8,IL11,INHBA,CXCL10,LIF,MMP1,MMP10,PLXNA2,CCL5,CCL20,CXCL11,ADAMTS4,TNFSF13B,HPSE,IL24,ADAMTS9,SCUBE3	29/751	Down
2_Summary	Reactome Gene Sets	R-HSA-6783783	Interleukin-10 signaling	-16.2418	-12.3741	1437,1440,2357,2920,3553,3557,3569,3576,3627,3976,5743,6352,6364,7133,329,8809,64127,3113,3589,4312,7097,10673,2252,3162,6498,929,952,3566,3655,3673,4688,5335,5452,9451,10451,2280,3164,5362,90865,6373,56681,1843,58191,10319,4233,719,1375,2308,6319,9536,1746,3280,5979,10971,3398,885,23541,3656,10018,7056,8140,3800,51429,55860,10135,23607,3984,2352,114,1364,3059,4542,137075,3620	CSF2,CSF3,FPR1,CXCL2,IL1B,IL1RN,IL6,CXCL8,CXCL10,LIF,PTGS2,CCL5,CCL20,TNFRSF1B,BIRC2,IL18R1,NOD2,HLA-DPA1,IL11,MMP1,TLR2,TNFSF13B,FGF7,HMOX1,SKIL,CD14,CD38,IL4R,ITGA6,ITGA2,NCF2,PLCG1,POU2F2,EIF2AK3,VAV3,FKBP1A,NR4A1,PLXNA2,IL33,CXCL11,SAR1A,DUSP1,CXCL16,LAMC3,MET,C3AR1,CPT1B,FOXO1,SCD,PTGES,DLX2,HES1,RET,YWHAQ,ID2,CCK,SEC14L2,IRAK2,BCL2L11,THBD,SLC7A5,KIF5C,SNX9,ACTR10,NAMPT,CD2AP,LIMK1,FOLR3,AD…	74/-	Down
2_Member	Reactome Gene Sets	R-HSA-6783783	Interleukin-10 signaling	-16.2418	-12.3741	1437,1440,2357,2920,3553,3557,3569,3576,3627,3976,5743,6352,6364,7133	CSF2,CSF3,FPR1,CXCL2,IL1B,IL1RN,IL6,CXCL8,CXCL10,LIF,PTGS2,CCL5,CCL20,TNFRSF1B	14/47	Down
2_Member	KEGG Pathway	hsa04668	TNF signaling pathway	-9.44186	-6.65326	329,1437,2920,3553,3569,3627,3976,5743,6352,6364,7133,8809,64127	BIRC2,CSF2,CXCL2,IL1B,IL6,CXCL10,LIF,PTGS2,CCL5,CCL20,TNFRSF1B,IL18R1,NOD2	13/114	Down
2_Member	KEGG Pathway	hsa05323	Rheumatoid arthritis	-9.39238	-6.63854	1437,2920,3113,3553,3569,3576,3589,4312,6352,6364,7097,10673	CSF2,CXCL2,HLA-DPA1,IL1B,IL6,CXCL8,IL11,MMP1,CCL5,CCL20,TLR2,TNFSF13B	12/93	Down
2_Member	WikiPathways	WP3624	Lung fibrosis	-8.75756	-6.06587	1437,1440,2252,2920,3162,3553,3569,3576,6352,6498	CSF2,CSF3,FGF7,CXCL2,HMOX1,IL1B,IL6,CXCL8,CCL5,SKIL	10/64	Down
2_Member	WikiPathways	WP3617	Photodynamic therapy induced NF kB survival signaling	-8.49872	-5.85279	329,1437,2920,3553,3569,3576,4312,5743	BIRC2,CSF2,CXCL2,IL1B,IL6,CXCL8,MMP1,PTGS2	8/35	Down
2_Member	KEGG Pathway	hsa04640	Hematopoietic cell lineage	-7.95927	-5.38522	929,952,1437,1440,3113,3553,3566,3569,3589,3655,3673	CD14,CD38,CSF2,CSF3,HLA-DPA1,IL1B,IL4R,IL6,IL11,ITGA6,ITGA2	11/99	Down
2_Member	KEGG Pathway	hsa04657	IL-17 signaling pathway	-7.1062	-4.66439	1437,1440,2920,3553,3569,3576,3627,4312,5743,6364	CSF2,CSF3,CXCL2,IL1B,IL6,CXCL8,CXCL10,MMP1,PTGS2,CCL20	10/94	Down
2_Member	WikiPathways	WP530	Cytokines and inflammatory response	-6.52921	-4.18431	1437,1440,2920,3553,3569,3589	CSF2,CSF3,CXCL2,IL1B,IL6,IL11	6/26	Down
2_Member	WikiPathways	WP4891	COVID 19 adverse outcome pathway	-6.40118	-4.09767	1440,3553,3569,3576,3627	CSF3,IL1B,IL6,CXCL8,CXCL10	5/15	Down
2_Member	KEGG Pathway	hsa05417	Lipid and atherosclerosis	-6.13627	-3.91847	929,2920,3553,3569,3576,4312,4688,5335,5452,6352,7097,9451,10451	CD14,CXCL2,IL1B,IL6,CXCL8,MMP1,NCF2,PLCG1,POU2F2,CCL5,TLR2,EIF2AK3,VAV3	13/215	Down
2_Member	WikiPathways	WP2431	Spinal cord injury	-6.10547	-3.8909	2280,2920,3164,3553,3569,3576,3627,5362,5743,10673	FKBP1A,CXCL2,NR4A1,IL1B,IL6,CXCL8,CXCL10,PLXNA2,PTGS2,TNFSF13B	10/120	Down
2_Member	WikiPathways	WP5347	IL 26 signaling pathways	-6.08375	-3.87239	1437,3553,3569,3576,4312,6364,90865	CSF2,IL1B,IL6,CXCL8,MMP1,CCL20,IL33	7/48	Down
2_Member	WikiPathways	WP4478	LTF danger signal response pathway	-5.8287	-3.65698	929,3553,3569,3576,7097	CD14,IL1B,IL6,CXCL8,TLR2	5/19	Down
2_Member	WikiPathways	WP5146	Lung pathology of COVID 19	-5.70763	-3.57224	1437,3553,3569,3627,6373	CSF2,IL1B,IL6,CXCL10,CXCL11	5/20	Down
2_Member	KEGG Pathway	hsa05134	Legionellosis	-5.61767	-3.49807	929,2920,3553,3569,3576,7097,56681	CD14,CXCL2,IL1B,IL6,CXCL8,TLR2,SAR1A	7/56	Down
2_Member	WikiPathways	WP5285	Immune infiltration in pancreatic cancer	-5.42928	-3.35155	1437,3553,3569,3576,6352,6364	CSF2,IL1B,IL6,CXCL8,CCL5,CCL20	6/39	Down
2_Member	WikiPathways	WP5115	Network map of SARS CoV 2 signaling pathway	-5.28785	-3.23742	929,1843,2920,3553,3569,3576,3627,5743,6352,6364,58191,90865	CD14,DUSP1,CXCL2,IL1B,IL6,CXCL8,CXCL10,PTGS2,CCL5,CCL20,CXCL16,IL33	12/218	Down
2_Member	KEGG Pathway	hsa05146	Amoebiasis	-4.80249	-2.85726	929,1437,2920,3553,3569,3576,7097,10319	CD14,CSF2,CXCL2,IL1B,IL6,CXCL8,TLR2,LAMC3	8/102	Down
2_Member	KEGG Pathway	hsa05144	Malaria	-4.78516	-2.85019	1440,3553,3569,3576,4233,7097	CSF3,IL1B,IL6,CXCL8,MET,TLR2	6/50	Down
2_Member	WikiPathways	WP75	Toll like receptor signaling pathway	-4.77144	-2.83815	929,3553,3569,3576,3627,6352,6373,7097	CD14,IL1B,IL6,CXCL8,CXCL10,CCL5,CXCL11,TLR2	8/103	Down
2_Member	KEGG Pathway	hsa04620	Toll-like receptor signaling pathway	-4.6213	-2.72356	929,3553,3569,3576,3627,6352,6373,7097	CD14,IL1B,IL6,CXCL8,CXCL10,CCL5,CXCL11,TLR2	8/108	Down
2_Member	KEGG Pathway	hsa04936	Alcoholic liver disease	-4.58506	-2.69347	719,929,1375,2308,2920,3553,3569,3576,6319	C3AR1,CD14,CPT1B,FOXO1,CXCL2,IL1B,IL6,CXCL8,SCD	9/142	Down
2_Member	WikiPathways	WP5088	Prostaglandin signaling	-4.57287	-2.68433	3553,3569,3576,3627,9536	IL1B,IL6,CXCL8,CXCL10,PTGES	5/33	Down
2_Member	WikiPathways	WP706	Sudden infant death syndrome SIDS susceptibility pathways	-4.17935	-2.36144	1746,3280,3553,3557,3569,3576,5452,5979,10971	DLX2,HES1,IL1B,IL1RN,IL6,CXCL8,POU2F2,RET,YWHAQ	9/160	Down
2_Member	GO Biological Processes	GO:0150077	regulation of neuroinflammatory response	-4.15695	-2.3448	3553,3569,5743,7133,90865	IL1B,IL6,PTGS2,TNFRSF1B,IL33	5/40	Down
2_Member	KEGG Pathway	hsa05171	Coronavirus disease - COVID-19	-3.60745	-1.90895	719,1437,1440,3553,3569,3576,3627,4312,5335,7097	C3AR1,CSF2,CSF3,IL1B,IL6,CXCL8,CXCL10,MMP1,PLCG1,TLR2	10/233	Down
2_Member	WikiPathways	WP3893	Development and heterogeneity of the ILC family	-3.41759	-1.76992	3398,3553,3569,90865	ID2,IL1B,IL6,IL33	4/32	Down
2_Member	WikiPathways	WP5094	Orexin receptor pathway	-3.40182	-1.75502	885,2308,2920,3553,3569,3576	CCK,FOXO1,CXCL2,IL1B,IL6,CXCL8	6/88	Down
2_Member	WikiPathways	WP2849	Hematopoietic stem cell differentiation	-3.38318	-1.73985	1437,1440,3553,3569,23541	CSF2,CSF3,IL1B,IL6,SEC14L2	5/58	Down
2_Member	WikiPathways	WP4496	Signal transduction through IL1R	-3.36518	-1.72954	3553,3557,3569,3656	IL1B,IL1RN,IL6,IRAK2	4/33	Down
2_Member	WikiPathways	WP5222	2q13 copy number variation syndrome	-3.21649	-1.61037	1437,3553,3557,3569,10018	CSF2,IL1B,IL1RN,IL6,BCL2L11	5/63	Down
2_Member	KEGG Pathway	hsa04933	AGE-RAGE signaling pathway in diabetic complications	-3.10644	-1.52572	2308,3553,3569,3576,5335,7056	FOXO1,IL1B,IL6,CXCL8,PLCG1,THBD	6/100	Down
2_Member	GO Biological Processes	GO:0150078	positive regulation of neuroinflammatory response	-3.04081	-1.47188	3553,3569,90865	IL1B,IL6,IL33	3/18	Down
2_Member	GO Biological Processes	GO:0060251	regulation of glial cell proliferation	-2.96138	-1.41305	3280,3553,3569,8140	HES1,IL1B,IL6,SLC7A5	4/42	Down
2_Member	WikiPathways	WP4655	Cytosolic DNA sensing pathway	-2.89831	-1.36565	3553,3569,3627,6352,90865	IL1B,IL6,CXCL10,CCL5,IL33	5/74	Down
2_Member	KEGG Pathway	hsa05132	Salmonella infection	-2.80084	-1.29604	329,929,3553,3569,3576,3800,7097,51429,55860	BIRC2,CD14,IL1B,IL6,CXCL8,KIF5C,TLR2,SNX9,ACTR10	9/247	Down
2_Member	WikiPathways	WP5046	NAD metabolism in oncogene induced senescence and mitochondrial dysfunction associated senescence	-2.7789	-1.28194	3553,3569,10135	IL1B,IL6,NAMPT	3/22	Down
2_Member	WikiPathways	WP5272	LDL influence on CD14 and TLR4	-2.72167	-1.24128	929,3553,3569	CD14,IL1B,IL6	3/23	Down
2_Member	KEGG Pathway	hsa04623	Cytosolic DNA-sensing pathway	-2.67673	-1.20281	3553,3569,3627,6352,90865	IL1B,IL6,CXCL10,CCL5,IL33	5/83	Down
2_Member	GO Biological Processes	GO:0060252	positive regulation of glial cell proliferation	-2.66715	-1.19731	3553,3569,8140	IL1B,IL6,SLC7A5	3/24	Down
2_Member	GO Biological Processes	GO:0001816	cytokine production	-2.42793	-1.02354	3553,3569,23607	IL1B,IL6,CD2AP	3/29	Down
2_Member	KEGG Pathway	hsa05135	Yersinia infection	-2.41204	-1.0131	3553,3569,3576,3984,5335,10451	IL1B,IL6,CXCL8,LIMK1,PLCG1,VAV3	6/137	Down
2_Member	KEGG Pathway	hsa01523	Antifolate resistance	-2.38564	-0.99642	2352,3553,3569	FOLR3,IL1B,IL6	3/30	Down
2_Member	KEGG Pathway	hsa05142	Chagas disease	-2.2911	-0.923466	3553,3569,3576,6352,7097	IL1B,IL6,CXCL8,CCL5,TLR2	5/102	Down
2_Member	WikiPathways	WP4481	Resistin as a regulator of inflammation	-2.26766	-0.908183	3569,3576,5335	IL6,CXCL8,PLCG1	3/33	Down
2_Member	Canonical Pathways	M15	PID LYSOPHOSPHOLIPID PATHWAY	-2.2641	-0.906649	114,3569,3576,5335	ADCY8,IL6,CXCL8,PLCG1	4/65	Down
2_Member	KEGG Pathway	hsa05130	Pathogenic Escherichia coli infection	-2.22055	-0.876383	1364,3059,3553,3569,3576,4542,137075	CLDN4,HCLS1,IL1B,IL6,CXCL8,MYO1F,CLDN23	7/198	Down
2_Member	KEGG Pathway	hsa04659	Th17 cell differentiation	-2.18723	-0.850071	3113,3553,3566,3569,5335	HLA-DPA1,IL1B,IL4R,IL6,PLCG1	5/108	Down
2_Member	WikiPathways	WP5158	Urotensin II mediated signaling pathway	-2.17255	-0.837525	3162,3553,3569,4688	HMOX1,IL1B,IL6,NCF2	4/69	Down
2_Member	WikiPathways	WP5130	Th17 cell differentiation pathway	-2.15064	-0.824858	3553,3566,3569,5335	IL1B,IL4R,IL6,PLCG1	4/70	Down
2_Member	KEGG Pathway	hsa05143	African trypanosomiasis	-2.12792	-0.812398	3553,3569,3620	IL1B,IL6,IDO1	3/37	Down
2_Member	KEGG Pathway	hsa05133	Pertussis	-2.0266	-0.740119	929,3553,3569,3576	CD14,IL1B,IL6,CXCL8	4/76	Down
3_Summary	GO Biological Processes	GO:0001819	positive regulation of cytokine production	-13.3535	-10.1547	719,929,1437,2048,3113,3162,3553,3566,3569,3620,5142,5144,5452,5743,7097,8013,8140,8809,9451,10855,23633,29126,54502,64127,80381,90865,91543,113277,115362,144811,952,2357,3656,3984,5335,6352,8638,10318,10451,10673,23607,55024,196051,374383,3624	C3AR1,CD14,CSF2,EPHB2,HLA-DPA1,HMOX1,IL1B,IL4R,IL6,IDO1,PDE4B,PDE4D,POU2F2,PTGS2,TLR2,NR4A3,SLC7A5,IL18R1,EIF2AK3,HPSE,KPNA6,CD274,RBM47,NOD2,CD276,IL33,RSAD2,TMEM106A,GBP5,LACC1,CD38,FPR1,IRAK2,LIMK1,PLCG1,CCL5,OASL,TNIP1,VAV3,TNFSF13B,CD2AP,BANK1,PLPP4,NCR3LG1,INHBA	45/-	Down
3_Member	GO Biological Processes	GO:0001819	positive regulation of cytokine production	-13.3535	-10.1547	719,929,1437,2048,3113,3162,3553,3566,3569,3620,5142,5144,5452,5743,7097,8013,8140,8809,9451,10855,23633,29126,54502,64127,80381,90865,91543,113277,115362,144811	C3AR1,CD14,CSF2,EPHB2,HLA-DPA1,HMOX1,IL1B,IL4R,IL6,IDO1,PDE4B,PDE4D,POU2F2,PTGS2,TLR2,NR4A3,SLC7A5,IL18R1,EIF2AK3,HPSE,KPNA6,CD274,RBM47,NOD2,CD276,IL33,RSAD2,TMEM106A,GBP5,LACC1	30/500	Down
3_Member	GO Biological Processes	GO:0050778	positive regulation of immune response	-13.2763	-10.1075	719,929,952,2357,3113,3553,3566,3569,3620,3656,3984,5142,5144,5335,6352,7097,8013,8638,8809,10318,10451,10673,23607,29126,54502,55024,64127,80381,90865,91543,115362,144811,196051,374383	C3AR1,CD14,CD38,FPR1,HLA-DPA1,IL1B,IL4R,IL6,IDO1,IRAK2,LIMK1,PDE4B,PDE4D,PLCG1,CCL5,TLR2,NR4A3,OASL,IL18R1,TNIP1,VAV3,TNFSF13B,CD2AP,CD274,RBM47,BANK1,NOD2,CD276,IL33,RSAD2,GBP5,LACC1,PLPP4,NCR3LG1	34/654	Down
3_Member	GO Biological Processes	GO:0002253	activation of immune response	-9.51895	-6.71812	719,929,952,2357,3656,3984,5142,5144,5335,7097,8013,10318,10451,23607,29126,55024,64127,80381,115362,144811,196051,374383	C3AR1,CD14,CD38,FPR1,IRAK2,LIMK1,PDE4B,PDE4D,PLCG1,TLR2,NR4A3,TNIP1,VAV3,CD2AP,CD274,BANK1,NOD2,CD276,GBP5,LACC1,PLPP4,NCR3LG1	22/385	Down
3_Member	GO Biological Processes	GO:0002757	immune response-activating signaling pathway	-9.40177	-6.63854	719,929,952,2357,3656,3984,5142,5144,5335,7097,8013,10318,10451,23607,29126,55024,64127,80381,144811,196051	C3AR1,CD14,CD38,FPR1,IRAK2,LIMK1,PDE4B,PDE4D,PLCG1,TLR2,NR4A3,TNIP1,VAV3,CD2AP,CD274,BANK1,NOD2,CD276,LACC1,PLPP4	20/319	Down
3_Member	GO Biological Processes	GO:0002764	immune response-regulating signaling pathway	-8.66133	-5.99448	719,929,952,2357,3656,3984,5142,5144,5335,7097,8013,10318,10451,23607,29126,55024,64127,80381,144811,196051	C3AR1,CD14,CD38,FPR1,IRAK2,LIMK1,PDE4B,PDE4D,PLCG1,TLR2,NR4A3,TNIP1,VAV3,CD2AP,CD274,BANK1,NOD2,CD276,LACC1,PLPP4	20/352	Down
3_Member	GO Biological Processes	GO:0002429	immune response-activating cell surface receptor signaling pathway	-8.65956	-5.99448	719,929,952,2357,3656,3984,5142,5144,5335,7097,8013,10451,23607,55024,64127,80381,196051	C3AR1,CD14,CD38,FPR1,IRAK2,LIMK1,PDE4B,PDE4D,PLCG1,TLR2,NR4A3,VAV3,CD2AP,BANK1,NOD2,CD276,PLPP4	17/248	Down
3_Member	GO Biological Processes	GO:0032649	regulation of type II interferon production	-8.14389	-5.53934	929,3113,3553,3624,5142,5144,8140,8809,29126,64127,80381,90865	CD14,HLA-DPA1,IL1B,INHBA,PDE4B,PDE4D,SLC7A5,IL18R1,CD274,NOD2,CD276,IL33	12/119	Down
3_Member	GO Biological Processes	GO:0002768	immune response-regulating cell surface receptor signaling pathway	-7.89351	-5.32676	719,929,952,2357,3656,3984,5142,5144,5335,7097,8013,10451,23607,55024,64127,80381,196051	C3AR1,CD14,CD38,FPR1,IRAK2,LIMK1,PDE4B,PDE4D,PLCG1,TLR2,NR4A3,VAV3,CD2AP,BANK1,NOD2,CD276,PLPP4	17/279	Down
3_Member	GO Biological Processes	GO:0032729	positive regulation of type II interferon production	-5.71876	-3.57251	929,3113,3553,5142,5144,8140,8809,80381	CD14,HLA-DPA1,IL1B,PDE4B,PDE4D,SLC7A5,IL18R1,CD276	8/77	Down
3_Member	GO Biological Processes	GO:0050851	antigen receptor-mediated signaling pathway	-3.44631	-1.78983	952,5142,5144,5335,10451,23607,55024,80381	CD38,PDE4B,PDE4D,PLCG1,VAV3,CD2AP,BANK1,CD276	8/159	Down
3_Member	GO Biological Processes	GO:0050852	T cell receptor signaling pathway	-2.10599	-0.79931	5142,5144,5335,23607,80381	PDE4B,PDE4D,PLCG1,CD2AP,CD276	5/113	Down
4_Summary	WikiPathways	WP2882	Nuclear receptors meta pathway	-13.0205	-9.87975	329,1831,2258,2308,3162,3280,3553,3589,5142,5743,5997,6319,6364,6526,7056,8140,23657,55117,79056,80315,81031,92737,114134,388662	BIRC2,TSC22D3,FGF13,FOXO1,HMOX1,HES1,IL1B,IL11,PDE4B,PTGS2,RGS2,SCD,CCL20,SLC5A3,THBD,SLC7A5,SLC7A11,SLC6A15,PRRG4,CPEB4,SLC2A10,DNER,SLC2A13,SLC6A17	24/-	Down
4_Member	WikiPathways	WP2882	Nuclear receptors meta pathway	-13.0205	-9.87975	329,1831,2258,2308,3162,3280,3553,3589,5142,5743,5997,6319,6364,6526,7056,8140,23657,55117,79056,80315,81031,92737,114134,388662	BIRC2,TSC22D3,FGF13,FOXO1,HMOX1,HES1,IL1B,IL11,PDE4B,PTGS2,RGS2,SCD,CCL20,SLC5A3,THBD,SLC7A5,SLC7A11,SLC6A15,PRRG4,CPEB4,SLC2A10,DNER,SLC2A13,SLC6A17	24/314	Down
4_Member	WikiPathways	WP2880	Glucocorticoid receptor pathway	-9.60349	-6.74995	329,1831,3589,5142,5743,5997,6364,7056,79056,80315,92737	BIRC2,TSC22D3,IL11,PDE4B,PTGS2,RGS2,CCL20,THBD,PRRG4,CPEB4,DNER	11/70	Down
5_Summary	GO Biological Processes	GO:0030335	positive regulation of cell migration	-12.4505	-9.33601	306,623,650,719,1364,1437,2048,2113,2252,2294,3162,3553,3569,3576,3627,3655,3673,3791,4233,5335,5743,5979,6352,6364,7130,8013,23122,29126,58191,85360,286077	ANXA3,BDKRB1,BMP2,C3AR1,CLDN4,CSF2,EPHB2,ETS1,FGF7,FOXF1,HMOX1,IL1B,IL6,CXCL8,CXCL10,ITGA6,ITGA2,KDR,MET,PLCG1,PTGS2,RET,CCL5,CCL20,TNFAIP6,NR4A3,CLASP2,CD274,CXCL16,SYDE1,FAM83H	31/-	Down
5_Member	GO Biological Processes	GO:0030335	positive regulation of cell migration	-12.4505	-9.33601	306,623,650,719,1364,1437,2048,2113,2252,2294,3162,3553,3569,3576,3627,3655,3673,3791,4233,5335,5743,5979,6352,6364,7130,8013,23122,29126,58191,85360,286077	ANXA3,BDKRB1,BMP2,C3AR1,CLDN4,CSF2,EPHB2,ETS1,FGF7,FOXF1,HMOX1,IL1B,IL6,CXCL8,CXCL10,ITGA6,ITGA2,KDR,MET,PLCG1,PTGS2,RET,CCL5,CCL20,TNFAIP6,NR4A3,CLASP2,CD274,CXCL16,SYDE1,FAM83H	31/580	Down
5_Member	GO Biological Processes	GO:2000147	positive regulation of cell motility	-11.9352	-8.86906	306,623,650,719,1364,1437,2048,2113,2252,2294,3162,3553,3569,3576,3627,3655,3673,3791,4233,5335,5743,5979,6352,6364,7130,8013,23122,29126,58191,85360,286077	ANXA3,BDKRB1,BMP2,C3AR1,CLDN4,CSF2,EPHB2,ETS1,FGF7,FOXF1,HMOX1,IL1B,IL6,CXCL8,CXCL10,ITGA6,ITGA2,KDR,MET,PLCG1,PTGS2,RET,CCL5,CCL20,TNFAIP6,NR4A3,CLASP2,CD274,CXCL16,SYDE1,FAM83H	31/607	Down
5_Member	GO Biological Processes	GO:0040017	positive regulation of locomotion	-11.6793	-8.6354	306,623,650,719,1364,1437,2048,2113,2252,2294,3162,3553,3569,3576,3627,3655,3673,3791,4233,5335,5743,5979,6352,6364,7130,8013,23122,29126,58191,85360,286077	ANXA3,BDKRB1,BMP2,C3AR1,CLDN4,CSF2,EPHB2,ETS1,FGF7,FOXF1,HMOX1,IL1B,IL6,CXCL8,CXCL10,ITGA6,ITGA2,KDR,MET,PLCG1,PTGS2,RET,CCL5,CCL20,TNFAIP6,NR4A3,CLASP2,CD274,CXCL16,SYDE1,FAM83H	31/621	Down
6_Summary	GO Biological Processes	GO:0042327	positive regulation of phosphorylation	-11.6433	-8.62062	114,650,654,780,896,1437,1440,1910,2252,3059,3280,3553,3569,3589,3624,3655,3791,3976,4233,5743,5979,6352,8091,8325,11009,25778,51429,55024,56892,64127,79899,55022,329,6659,10318,25855,867,3566,4170	ADCY8,BMP2,BMP6,DDR1,CCND3,CSF2,CSF3,EDNRB,FGF7,HCLS1,HES1,IL1B,IL6,IL11,INHBA,ITGA6,KDR,LIF,MET,PTGS2,RET,CCL5,HMGA2,FZD8,IL24,DSTYK,SNX9,BANK1,TCIM,NOD2,PRR5L,PID1,BIRC2,SOX4,TNIP1,BRMS1,CBL,IL4R,MCL1	39/-	Down
6_Member	GO Biological Processes	GO:0042327	positive regulation of phosphorylation	-11.6433	-8.62062	114,650,654,780,896,1437,1440,1910,2252,3059,3280,3553,3569,3589,3624,3655,3791,3976,4233,5743,5979,6352,8091,8325,11009,25778,51429,55024,56892,64127,79899	ADCY8,BMP2,BMP6,DDR1,CCND3,CSF2,CSF3,EDNRB,FGF7,HCLS1,HES1,IL1B,IL6,IL11,INHBA,ITGA6,KDR,LIF,MET,PTGS2,RET,CCL5,HMGA2,FZD8,IL24,DSTYK,SNX9,BANK1,TCIM,NOD2,PRR5L	31/623	Down
6_Member	GO Biological Processes	GO:0010562	positive regulation of phosphorus metabolic process	-11.0068	-8.05984	114,650,654,780,896,1437,1440,1910,2252,3059,3280,3553,3569,3589,3624,3655,3791,3976,4233,5743,5979,6352,8091,8325,11009,25778,51429,55022,55024,56892,64127,79899	ADCY8,BMP2,BMP6,DDR1,CCND3,CSF2,CSF3,EDNRB,FGF7,HCLS1,HES1,IL1B,IL6,IL11,INHBA,ITGA6,KDR,LIF,MET,PTGS2,RET,CCL5,HMGA2,FZD8,IL24,DSTYK,SNX9,PID1,BANK1,TCIM,NOD2,PRR5L	32/702	Down
6_Member	GO Biological Processes	GO:0045937	positive regulation of phosphate metabolic process	-11.0068	-8.05984	114,650,654,780,896,1437,1440,1910,2252,3059,3280,3553,3569,3589,3624,3655,3791,3976,4233,5743,5979,6352,8091,8325,11009,25778,51429,55022,55024,56892,64127,79899	ADCY8,BMP2,BMP6,DDR1,CCND3,CSF2,CSF3,EDNRB,FGF7,HCLS1,HES1,IL1B,IL6,IL11,INHBA,ITGA6,KDR,LIF,MET,PTGS2,RET,CCL5,HMGA2,FZD8,IL24,DSTYK,SNX9,PID1,BANK1,TCIM,NOD2,PRR5L	32/702	Down
6_Member	GO Biological Processes	GO:0001934	positive regulation of protein phosphorylation	-9.58828	-6.74853	114,650,654,896,1437,1440,1910,2252,3059,3280,3553,3569,3589,3624,3791,3976,5743,5979,6352,8091,8325,11009,51429,55024,56892,64127,79899	ADCY8,BMP2,BMP6,CCND3,CSF2,CSF3,EDNRB,FGF7,HCLS1,HES1,IL1B,IL6,IL11,INHBA,KDR,LIF,PTGS2,RET,CCL5,HMGA2,FZD8,IL24,SNX9,BANK1,TCIM,NOD2,PRR5L	27/578	Down
6_Member	GO Biological Processes	GO:0031401	positive regulation of protein modification process	-9.42799	-6.65129	114,329,650,654,896,1437,1440,1910,2252,3059,3280,3553,3569,3589,3624,3791,3976,5743,5979,6352,6659,8091,8325,10318,11009,25855,51429,55024,56892,64127,79899	ADCY8,BIRC2,BMP2,BMP6,CCND3,CSF2,CSF3,EDNRB,FGF7,HCLS1,HES1,IL1B,IL6,IL11,INHBA,KDR,LIF,PTGS2,RET,CCL5,SOX4,HMGA2,FZD8,TNIP1,IL24,BRMS1,SNX9,BANK1,TCIM,NOD2,PRR5L	31/764	Down
6_Member	GO Biological Processes	GO:0050731	positive regulation of peptidyl-tyrosine phosphorylation	-7.50223	-4.9834	654,1437,1440,2252,3059,3280,3569,3589,3976,6352,11009,55024,64127	BMP6,CSF2,CSF3,FGF7,HCLS1,HES1,IL6,IL11,LIF,CCL5,IL24,BANK1,NOD2	13/164	Down
6_Member	GO Biological Processes	GO:0050730	regulation of peptidyl-tyrosine phosphorylation	-6.71504	-4.31462	654,867,1437,1440,2252,3059,3280,3569,3589,3976,6352,11009,55024,64127	BMP6,CBL,CSF2,CSF3,FGF7,HCLS1,HES1,IL6,IL11,LIF,CCL5,IL24,BANK1,NOD2	14/225	Down
6_Member	GO Biological Processes	GO:0042531	positive regulation of tyrosine phosphorylation of STAT protein	-5.13178	-3.10909	1437,3059,3280,3569,3976,6352,11009	CSF2,HCLS1,HES1,IL6,LIF,CCL5,IL24	7/66	Down
6_Member	GO Biological Processes	GO:0042509	regulation of tyrosine phosphorylation of STAT protein	-4.64945	-2.74388	1437,3059,3280,3569,3976,6352,11009	CSF2,HCLS1,HES1,IL6,LIF,CCL5,IL24	7/78	Down
6_Member	KEGG Pathway	hsa04630	JAK-STAT signaling pathway	-4.05632	-2.26451	896,1437,1440,3566,3569,3589,3976,4170,11009	CCND3,CSF2,CSF3,IL4R,IL6,IL11,LIF,MCL1,IL24	9/166	Down
7_Summary	GO Biological Processes	GO:0001775	cell activation	-11.3061	-8.30359	306,867,896,952,1437,2048,2280,2923,3280,3553,3566,3569,3576,3589,3620,3627,6352,6659,7097,8013,8325,8809,9162,10451,10673,23607,23657,55024,56892,80381,90865,91543,113277,2113,2294,3113,3655,3673,3791,3976,5979,29126,64127,201627,7133,634,3398,3624,7056,650,654,3557	ANXA3,CBL,CCND3,CD38,CSF2,EPHB2,FKBP1A,PDIA3,HES1,IL1B,IL4R,IL6,CXCL8,IL11,IDO1,CXCL10,CCL5,SOX4,TLR2,NR4A3,FZD8,IL18R1,DGKI,VAV3,TNFSF13B,CD2AP,SLC7A11,BANK1,TCIM,CD276,IL33,RSAD2,TMEM106A,ETS1,FOXF1,HLA-DPA1,ITGA6,ITGA2,KDR,LIF,RET,CD274,NOD2,DENND6A,TNFRSF1B,CEACAM1,ID2,INHBA,THBD,BMP2,BMP6,IL1RN	52/-	Down
7_Member	GO Biological Processes	GO:0001775	cell activation	-11.3061	-8.30359	306,867,896,952,1437,2048,2280,2923,3280,3553,3566,3569,3576,3589,3620,3627,6352,6659,7097,8013,8325,8809,9162,10451,10673,23607,23657,55024,56892,80381,90865,91543,113277	ANXA3,CBL,CCND3,CD38,CSF2,EPHB2,FKBP1A,PDIA3,HES1,IL1B,IL4R,IL6,CXCL8,IL11,IDO1,CXCL10,CCL5,SOX4,TLR2,NR4A3,FZD8,IL18R1,DGKI,VAV3,TNFSF13B,CD2AP,SLC7A11,BANK1,TCIM,CD276,IL33,RSAD2,TMEM106A	33/726	Down
7_Member	GO Biological Processes	GO:0045321	leukocyte activation	-8.55295	-5.89824	306,867,896,952,1437,2048,2280,3280,3566,3569,3576,3589,3620,6352,6659,7097,8013,8325,8809,10673,23607,55024,80381,90865,91543,113277	ANXA3,CBL,CCND3,CD38,CSF2,EPHB2,FKBP1A,HES1,IL4R,IL6,CXCL8,IL11,IDO1,CCL5,SOX4,TLR2,NR4A3,FZD8,IL18R1,TNFSF13B,CD2AP,BANK1,CD276,IL33,RSAD2,TMEM106A	26/601	Down
7_Member	GO Biological Processes	GO:0045785	positive regulation of cell adhesion	-7.0167	-4.59088	2113,2294,3113,3280,3553,3566,3569,3655,3673,3791,3976,5979,6352,6659,8013,10451,10673,29126,64127,80381,201627	ETS1,FOXF1,HLA-DPA1,HES1,IL1B,IL4R,IL6,ITGA6,ITGA2,KDR,LIF,RET,CCL5,SOX4,NR4A3,VAV3,TNFSF13B,CD274,NOD2,CD276,DENND6A	21/485	Down
7_Member	GO Biological Processes	GO:0070665	positive regulation of leukocyte proliferation	-6.59072	-4.22354	952,1437,2048,3113,3280,3553,3569,6352,10451,10673,29126,80381	CD38,CSF2,EPHB2,HLA-DPA1,HES1,IL1B,IL6,CCL5,VAV3,TNFSF13B,CD274,CD276	12/164	Down
7_Member	GO Biological Processes	GO:0070663	regulation of leukocyte proliferation	-6.57749	-4.21992	952,1437,2048,3113,3280,3553,3569,3620,6352,7133,10451,10673,29126,80381,90865	CD38,CSF2,EPHB2,HLA-DPA1,HES1,IL1B,IL6,IDO1,CCL5,TNFRSF1B,VAV3,TNFSF13B,CD274,CD276,IL33	15/267	Down
7_Member	GO Biological Processes	GO:0050865	regulation of cell activation	-6.31436	-4.03392	634,952,2048,3113,3280,3398,3553,3566,3569,3620,3624,6352,6659,7056,7133,8013,10451,10673,29126,55024,64127,80381,90865	CEACAM1,CD38,EPHB2,HLA-DPA1,HES1,ID2,IL1B,IL4R,IL6,IDO1,INHBA,CCL5,SOX4,THBD,TNFRSF1B,NR4A3,VAV3,TNFSF13B,CD274,BANK1,NOD2,CD276,IL33	23/630	Down
7_Member	GO Biological Processes	GO:0050671	positive regulation of lymphocyte proliferation	-6.30699	-4.03027	952,2048,3113,3280,3553,3569,6352,10451,10673,29126,80381	CD38,EPHB2,HLA-DPA1,HES1,IL1B,IL6,CCL5,VAV3,TNFSF13B,CD274,CD276	11/143	Down
7_Member	GO Biological Processes	GO:0032946	positive regulation of mononuclear cell proliferation	-6.21669	-3.9765	952,2048,3113,3280,3553,3569,6352,10451,10673,29126,80381	CD38,EPHB2,HLA-DPA1,HES1,IL1B,IL6,CCL5,VAV3,TNFSF13B,CD274,CD276	11/146	Down
7_Member	GO Biological Processes	GO:0002694	regulation of leukocyte activation	-5.83932	-3.65877	952,2048,3113,3280,3398,3553,3566,3569,3620,3624,6352,6659,7133,8013,10451,10673,29126,55024,64127,80381,90865	CD38,EPHB2,HLA-DPA1,HES1,ID2,IL1B,IL4R,IL6,IDO1,INHBA,CCL5,SOX4,TNFRSF1B,NR4A3,VAV3,TNFSF13B,CD274,BANK1,NOD2,CD276,IL33	21/573	Down
7_Member	GO Biological Processes	GO:0050670	regulation of lymphocyte proliferation	-5.66329	-3.53587	952,2048,3113,3280,3553,3569,3620,6352,7133,10451,10673,29126,80381	CD38,EPHB2,HLA-DPA1,HES1,IL1B,IL6,IDO1,CCL5,TNFRSF1B,VAV3,TNFSF13B,CD274,CD276	13/237	Down
7_Member	GO Biological Processes	GO:0022407	regulation of cell-cell adhesion	-5.61311	-3.49609	634,650,654,2113,3113,3280,3553,3557,3566,3569,3620,6352,6659,8013,10673,29126,64127,80381,201627	CEACAM1,BMP2,BMP6,ETS1,HLA-DPA1,HES1,IL1B,IL1RN,IL4R,IL6,IDO1,CCL5,SOX4,NR4A3,TNFSF13B,CD274,NOD2,CD276,DENND6A	19/496	Down
7_Member	GO Biological Processes	GO:0002696	positive regulation of leukocyte activation	-5.59586	-3.4814	952,2048,3113,3280,3553,3566,3569,6352,6659,8013,10451,10673,29126,64127,80381,90865	CD38,EPHB2,HLA-DPA1,HES1,IL1B,IL4R,IL6,CCL5,SOX4,NR4A3,VAV3,TNFSF13B,CD274,NOD2,CD276,IL33	16/362	Down
7_Member	GO Biological Processes	GO:0032944	regulation of mononuclear cell proliferation	-5.5831	-3.47372	952,2048,3113,3280,3553,3569,3620,6352,7133,10451,10673,29126,80381	CD38,EPHB2,HLA-DPA1,HES1,IL1B,IL6,IDO1,CCL5,TNFRSF1B,VAV3,TNFSF13B,CD274,CD276	13/241	Down
7_Member	GO Biological Processes	GO:0051249	regulation of lymphocyte activation	-5.48769	-3.40047	952,2048,3113,3280,3398,3553,3566,3569,3620,3624,6352,6659,7133,10451,10673,29126,55024,64127,80381	CD38,EPHB2,HLA-DPA1,HES1,ID2,IL1B,IL4R,IL6,IDO1,INHBA,CCL5,SOX4,TNFRSF1B,VAV3,TNFSF13B,CD274,BANK1,NOD2,CD276	19/506	Down
7_Member	GO Biological Processes	GO:0050867	positive regulation of cell activation	-5.32756	-3.27046	952,2048,3113,3280,3553,3566,3569,6352,6659,8013,10451,10673,29126,64127,80381,90865	CD38,EPHB2,HLA-DPA1,HES1,IL1B,IL4R,IL6,CCL5,SOX4,NR4A3,VAV3,TNFSF13B,CD274,NOD2,CD276,IL33	16/380	Down
7_Member	GO Biological Processes	GO:1903039	positive regulation of leukocyte cell-cell adhesion	-4.92895	-2.9514	2113,3113,3280,3553,3566,3569,6352,6659,8013,10673,29126,64127,80381	ETS1,HLA-DPA1,HES1,IL1B,IL4R,IL6,CCL5,SOX4,NR4A3,TNFSF13B,CD274,NOD2,CD276	13/277	Down
7_Member	GO Biological Processes	GO:0050864	regulation of B cell activation	-4.8916	-2.93022	952,2048,3398,3569,3624,10451,10673,55024,64127	CD38,EPHB2,ID2,IL6,INHBA,VAV3,TNFSF13B,BANK1,NOD2	9/130	Down
7_Member	GO Biological Processes	GO:0022409	positive regulation of cell-cell adhesion	-4.8435	-2.89129	2113,3113,3280,3553,3566,3569,6352,6659,8013,10673,29126,64127,80381,201627	ETS1,HLA-DPA1,HES1,IL1B,IL4R,IL6,CCL5,SOX4,NR4A3,TNFSF13B,CD274,NOD2,CD276,DENND6A	14/325	Down
7_Member	GO Biological Processes	GO:0051251	positive regulation of lymphocyte activation	-4.79907	-2.85596	952,2048,3113,3280,3553,3566,3569,6352,6659,10451,10673,29126,64127,80381	CD38,EPHB2,HLA-DPA1,HES1,IL1B,IL4R,IL6,CCL5,SOX4,VAV3,TNFSF13B,CD274,NOD2,CD276	14/328	Down
7_Member	GO Biological Processes	GO:0042102	positive regulation of T cell proliferation	-4.74074	-2.81081	3113,3280,3553,3569,6352,10673,29126,80381	HLA-DPA1,HES1,IL1B,IL6,CCL5,TNFSF13B,CD274,CD276	8/104	Down
7_Member	GO Biological Processes	GO:0046649	lymphocyte activation	-4.6684	-2.75647	896,952,2048,2280,3280,3566,3569,3589,3620,6659,8325,8809,10673,23607,55024,80381,91543	CCND3,CD38,EPHB2,FKBP1A,HES1,IL4R,IL6,IL11,IDO1,SOX4,FZD8,IL18R1,TNFSF13B,CD2AP,BANK1,CD276,RSAD2	17/478	Down
7_Member	GO Biological Processes	GO:0042129	regulation of T cell proliferation	-4.51513	-2.63561	3113,3280,3553,3569,3620,6352,7133,10673,29126,80381	HLA-DPA1,HES1,IL1B,IL6,IDO1,CCL5,TNFRSF1B,TNFSF13B,CD274,CD276	10/181	Down
7_Member	GO Biological Processes	GO:1903037	regulation of leukocyte cell-cell adhesion	-4.08126	-2.28167	2113,3113,3280,3553,3566,3569,3620,6352,6659,8013,10673,29126,64127,80381	ETS1,HLA-DPA1,HES1,IL1B,IL4R,IL6,IDO1,CCL5,SOX4,NR4A3,TNFSF13B,CD274,NOD2,CD276	14/382	Down
7_Member	GO Biological Processes	GO:0050870	positive regulation of T cell activation	-3.96246	-2.19043	3113,3280,3553,3566,3569,6352,6659,10673,29126,64127,80381	HLA-DPA1,HES1,IL1B,IL4R,IL6,CCL5,SOX4,TNFSF13B,CD274,NOD2,CD276	11/253	Down
7_Member	GO Biological Processes	GO:0042110	T cell activation	-3.69388	-1.97532	896,2280,3280,3566,3569,3620,6659,8325,8809,10673,80381,91543	CCND3,FKBP1A,HES1,IL4R,IL6,IDO1,SOX4,FZD8,IL18R1,TNFSF13B,CD276,RSAD2	12/318	Down
7_Member	GO Biological Processes	GO:0050871	positive regulation of B cell activation	-3.53931	-1.85811	952,2048,3569,10451,10673,64127	CD38,EPHB2,IL6,VAV3,TNFSF13B,NOD2	6/83	Down
7_Member	GO Biological Processes	GO:0050863	regulation of T cell activation	-3.5182	-1.84355	3113,3280,3553,3566,3569,3620,6352,6659,7133,10673,29126,64127,80381	HLA-DPA1,HES1,IL1B,IL4R,IL6,IDO1,CCL5,SOX4,TNFRSF1B,TNFSF13B,CD274,NOD2,CD276	13/382	Down
7_Member	GO Biological Processes	GO:0030890	positive regulation of B cell proliferation	-2.88495	-1.35761	952,2048,10451,10673	CD38,EPHB2,VAV3,TNFSF13B	4/44	Down
7_Member	GO Biological Processes	GO:0030888	regulation of B cell proliferation	-2.28803	-0.92131	952,2048,10451,10673	CD38,EPHB2,VAV3,TNFSF13B	4/64	Down
8_Summary	GO Biological Processes	GO:0043068	positive regulation of programmed cell death	-11.0784	-8.09527	650,658,1848,2308,2643,2923,3162,3164,3433,3569,3620,3624,3655,4170,5335,5743,5979,6352,6498,6659,7133,10018,22822,25855,29126,50486,90427,115362,162989,1437,2070,3553,51530,85450,4929,8870,9241,9451,23542,90865,489,952	BMP2,BMPR1B,DUSP6,FOXO1,GCH1,PDIA3,HMOX1,NR4A1,IFIT2,IL6,IDO1,INHBA,ITGA6,MCL1,PLCG1,PTGS2,RET,CCL5,SKIL,SOX4,TNFRSF1B,BCL2L11,PHLDA1,BRMS1,CD274,G0S2,BMF,GBP5,DEDD2,CSF2,EYA4,IL1B,ZC3HC1,ITPRIP,NR4A2,IER3,NOG,EIF2AK3,MAPK8IP2,IL33,ATP2A3,CD38	42/-	Down
8_Member	GO Biological Processes	GO:0043068	positive regulation of programmed cell death	-11.0784	-8.09527	650,658,1848,2308,2643,2923,3162,3164,3433,3569,3620,3624,3655,4170,5335,5743,5979,6352,6498,6659,7133,10018,22822,25855,29126,50486,90427,115362,162989	BMP2,BMPR1B,DUSP6,FOXO1,GCH1,PDIA3,HMOX1,NR4A1,IFIT2,IL6,IDO1,INHBA,ITGA6,MCL1,PLCG1,PTGS2,RET,CCL5,SKIL,SOX4,TNFRSF1B,BCL2L11,PHLDA1,BRMS1,CD274,G0S2,BMF,GBP5,DEDD2	29/574	Down
8_Member	GO Biological Processes	GO:0043065	positive regulation of apoptotic process	-10.7522	-7.82228	650,658,1848,2308,2643,2923,3162,3164,3433,3569,3620,3624,3655,4170,5335,5743,5979,6352,6498,6659,7133,10018,22822,25855,29126,50486,90427,162989	BMP2,BMPR1B,DUSP6,FOXO1,GCH1,PDIA3,HMOX1,NR4A1,IFIT2,IL6,IDO1,INHBA,ITGA6,MCL1,PLCG1,PTGS2,RET,CCL5,SKIL,SOX4,TNFRSF1B,BCL2L11,PHLDA1,BRMS1,CD274,G0S2,BMF,DEDD2	28/552	Down
8_Member	GO Biological Processes	GO:2001236	regulation of extrinsic apoptotic signaling pathway	-9.69829	-6.81579	658,1437,2070,2923,3162,3553,3624,3655,4170,5979,6498,50486,51530,85450,162989	BMPR1B,CSF2,EYA4,PDIA3,HMOX1,IL1B,INHBA,ITGA6,MCL1,RET,SKIL,G0S2,ZC3HC1,ITPRIP,DEDD2	15/157	Down
8_Member	GO Biological Processes	GO:2001233	regulation of apoptotic signaling pathway	-9.28888	-6.54603	658,1437,2070,2923,3162,3553,3624,3655,4170,4929,5743,5979,6498,8870,9241,9451,10018,23542,50486,51530,85450,162989	BMPR1B,CSF2,EYA4,PDIA3,HMOX1,IL1B,INHBA,ITGA6,MCL1,NR4A2,PTGS2,RET,SKIL,IER3,NOG,EIF2AK3,BCL2L11,MAPK8IP2,G0S2,ZC3HC1,ITPRIP,DEDD2	22/396	Down
8_Member	GO Biological Processes	GO:0097191	extrinsic apoptotic signaling pathway	-7.39408	-4.89427	2923,3553,3624,4170,6498,7133,10018,50486,85450,90865,162989	PDIA3,IL1B,INHBA,MCL1,SKIL,TNFRSF1B,BCL2L11,G0S2,ITPRIP,IL33,DEDD2	11/112	Down
8_Member	GO Biological Processes	GO:2001238	positive regulation of extrinsic apoptotic signaling pathway	-5.89926	-3.71272	658,2923,3624,5979,6498,50486,162989	BMPR1B,PDIA3,INHBA,RET,SKIL,G0S2,DEDD2	7/51	Down
8_Member	GO Biological Processes	GO:0097190	apoptotic signaling pathway	-5.02669	-3.02814	489,952,2923,3553,3624,4170,6498,7133,8870,10018,50486,85450,90865,162989	ATP2A3,CD38,PDIA3,IL1B,INHBA,MCL1,SKIL,TNFRSF1B,IER3,BCL2L11,G0S2,ITPRIP,IL33,DEDD2	14/313	Down
8_Member	GO Biological Processes	GO:2001235	positive regulation of apoptotic signaling pathway	-4.56092	-2.67541	658,2923,3624,4170,5979,6498,10018,50486,162989	BMPR1B,PDIA3,INHBA,MCL1,RET,SKIL,BCL2L11,G0S2,DEDD2	9/143	Down
9_Summary	GO Biological Processes	GO:0032103	positive regulation of response to external stimulus	-9.87477	-6.97703	654,719,929,2113,3553,3569,3576,3620,3627,3656,3673,3791,4233,5743,6352,7056,7097,8638,10318,29126,54502,64127,90865,91543,115362,144811,145741,329,634,51191,200316,3162,1848,1910,2280,113277	BMP6,C3AR1,CD14,ETS1,IL1B,IL6,CXCL8,IDO1,CXCL10,IRAK2,ITGA2,KDR,MET,PTGS2,CCL5,THBD,TLR2,OASL,TNIP1,CD274,RBM47,NOD2,IL33,RSAD2,GBP5,LACC1,C2CD4A,BIRC2,CEACAM1,HERC5,APOBEC3F,HMOX1,DUSP6,EDNRB,FKBP1A,TMEM106A	36/-	Down
9_Member	GO Biological Processes	GO:0032103	positive regulation of response to external stimulus	-9.87477	-6.97703	654,719,929,2113,3553,3569,3576,3620,3627,3656,3673,3791,4233,5743,6352,7056,7097,8638,10318,29126,54502,64127,90865,91543,115362,144811,145741	BMP6,C3AR1,CD14,ETS1,IL1B,IL6,CXCL8,IDO1,CXCL10,IRAK2,ITGA2,KDR,MET,PTGS2,CCL5,THBD,TLR2,OASL,TNIP1,CD274,RBM47,NOD2,IL33,RSAD2,GBP5,LACC1,C2CD4A	27/561	Down
9_Member	GO Biological Processes	GO:0031349	positive regulation of defense response	-6.66001	-4.2789	929,2113,3553,3569,3620,3656,5743,6352,7097,8638,10318,29126,54502,64127,90865,91543,115362,144811,145741	CD14,ETS1,IL1B,IL6,IDO1,IRAK2,PTGS2,CCL5,TLR2,OASL,TNIP1,CD274,RBM47,NOD2,IL33,RSAD2,GBP5,LACC1,C2CD4A	19/422	Down
9_Member	GO Biological Processes	GO:0002831	regulation of response to biotic stimulus	-4.70927	-2.79087	329,634,654,929,3553,3656,6352,7097,8638,10318,29126,51191,54502,64127,91543,115362,144811,200316	BIRC2,CEACAM1,BMP6,CD14,IL1B,IRAK2,CCL5,TLR2,OASL,TNIP1,CD274,HERC5,RBM47,NOD2,RSAD2,GBP5,LACC1,APOBEC3F	18/524	Down
9_Member	GO Biological Processes	GO:0002833	positive regulation of response to biotic stimulus	-4.46154	-2.58939	654,929,3656,6352,7097,8638,10318,29126,54502,64127,91543,115362,144811	BMP6,CD14,IRAK2,CCL5,TLR2,OASL,TNIP1,CD274,RBM47,NOD2,RSAD2,GBP5,LACC1	13/307	Down
9_Member	GO Biological Processes	GO:0045089	positive regulation of innate immune response	-4.19694	-2.37055	929,3656,6352,7097,8638,10318,29126,54502,64127,91543,115362,144811	CD14,IRAK2,CCL5,TLR2,OASL,TNIP1,CD274,RBM47,NOD2,RSAD2,GBP5,LACC1	12/281	Down
9_Member	GO Biological Processes	GO:0045088	regulation of innate immune response	-3.45042	-1.79304	329,634,929,3656,6352,7097,8638,10318,29126,54502,64127,91543,115362,144811	BIRC2,CEACAM1,CD14,IRAK2,CCL5,TLR2,OASL,TNIP1,CD274,RBM47,NOD2,RSAD2,GBP5,LACC1	14/440	Down
9_Member	GO Biological Processes	GO:0002221	pattern recognition receptor signaling pathway	-3.44297	-1.78886	929,3656,7097,10318,29126,64127,144811	CD14,IRAK2,TLR2,TNIP1,CD274,NOD2,LACC1	7/121	Down
9_Member	GO Biological Processes	GO:0002218	activation of innate immune response	-3.30423	-1.68032	929,3656,7097,10318,29126,64127,115362,144811	CD14,IRAK2,TLR2,TNIP1,CD274,NOD2,GBP5,LACC1	8/167	Down
9_Member	GO Biological Processes	GO:0140895	cell surface toll-like receptor signaling pathway	-3.21804	-1.61037	929,3656,7097,64127	CD14,IRAK2,TLR2,NOD2	4/36	Down
9_Member	GO Biological Processes	GO:0002758	innate immune response-activating signaling pathway	-3.02847	-1.461	929,3656,7097,10318,29126,64127,144811	CD14,IRAK2,TLR2,TNIP1,CD274,NOD2,LACC1	7/142	Down
9_Member	WikiPathways	WP4136	Fibrin complement receptor 3 signaling pathway	-2.92266	-1.38326	929,3569,3627,3656	CD14,IL6,CXCL10,IRAK2	4/43	Down
9_Member	GO Biological Processes	GO:0002752	cell surface pattern recognition receptor signaling pathway	-2.88495	-1.35761	929,3656,7097,64127	CD14,IRAK2,TLR2,NOD2	4/44	Down
9_Member	GO Biological Processes	GO:0002224	toll-like receptor signaling pathway	-2.8482	-1.32808	3656,7097,10318,29126	IRAK2,TLR2,TNIP1,CD274	4/45	Down
9_Member	Canonical Pathways	M264	PID TOLL ENDOGENOUS PATHWAY	-2.66715	-1.19731	929,3656,7097	CD14,IRAK2,TLR2	3/24	Down
9_Member	Reactome Gene Sets	R-HSA-168643	Nucleotide-binding domain, leucine rich repeat containing receptor (NLR) signaling pathways	-2.46884	-1.05438	329,3162,3656,64127	BIRC2,HMOX1,IRAK2,NOD2	4/57	Down
9_Member	Reactome Gene Sets	R-HSA-166016	Toll Like Receptor 4 (TLR4) Cascade	-2.26389	-0.906649	329,929,1848,3656,7097,64127	BIRC2,CD14,DUSP6,IRAK2,TLR2,NOD2	6/147	Down
9_Member	GO Biological Processes	GO:0002220	innate immune response activating cell surface receptor signaling pathway	-2.2406	-0.886925	929,3656,7097,64127	CD14,IRAK2,TLR2,NOD2	4/66	Down
9_Member	GO Biological Processes	GO:0031663	lipopolysaccharide-mediated signaling pathway	-2.231	-0.885245	929,3656,7097	CD14,IRAK2,TLR2	3/34	Down
9_Member	Reactome Gene Sets	R-HSA-166166	MyD88-independent TLR4 cascade	-2.13794	-0.815049	329,929,1848,3656,64127	BIRC2,CD14,DUSP6,IRAK2,NOD2	5/111	Down
9_Member	Reactome Gene Sets	R-HSA-937061	TRIF (TICAM1)-mediated TLR4 signaling	-2.13794	-0.815049	329,929,1848,3656,64127	BIRC2,CD14,DUSP6,IRAK2,NOD2	5/111	Down
9_Member	Reactome Gene Sets	R-HSA-168638	NOD1/2 Signaling Pathway	-2.12792	-0.812398	329,3656,64127	BIRC2,IRAK2,NOD2	3/37	Down
9_Member	GO Biological Processes	GO:0043123	positive regulation of canonical NF-kappaB signal transduction	-2.1078	-0.799927	329,1910,2280,3162,3553,64127,113277	BIRC2,EDNRB,FKBP1A,HMOX1,IL1B,NOD2,TMEM106A	7/208	Down
9_Member	Reactome Gene Sets	R-HSA-166058	MyD88:MAL(TIRAP) cascade initiated on plasma membrane	-2.10599	-0.79931	929,1848,3656,7097,64127	CD14,DUSP6,IRAK2,TLR2,NOD2	5/113	Down
9_Member	Reactome Gene Sets	R-HSA-168188	Toll Like Receptor TLR6:TLR2 Cascade	-2.10599	-0.79931	929,1848,3656,7097,64127	CD14,DUSP6,IRAK2,TLR2,NOD2	5/113	Down
9_Member	Reactome Gene Sets	R-HSA-168179	Toll Like Receptor TLR1:TLR2 Cascade	-2.05938	-0.764855	929,1848,3656,7097,64127	CD14,DUSP6,IRAK2,TLR2,NOD2	5/116	Down
9_Member	Reactome Gene Sets	R-HSA-181438	Toll Like Receptor 2 (TLR2) Cascade	-2.05938	-0.764855	929,1848,3656,7097,64127	CD14,DUSP6,IRAK2,TLR2,NOD2	5/116	Down
10_Summary	GO Biological Processes	GO:0008283	cell population proliferation	-9.55271	-6.72632	634,650,780,896,952,1437,2252,2258,3162,3280,3398,3400,3569,3589,3620,3791,3976,6352,6659,6781,8013,8091,9241,9536,9788,10673,84133,85458,90865,282809,658,1843,2113,3489,3553,3576,3624,5743,5744,7097,9686,11009,29126	CEACAM1,BMP2,DDR1,CCND3,CD38,CSF2,FGF7,FGF13,HMOX1,HES1,ID2,ID4,IL6,IL11,IDO1,KDR,LIF,CCL5,SOX4,STC1,NR4A3,HMGA2,NOG,PTGES,MTSS1,TNFSF13B,ZNRF3,DIXDC1,IL33,POC1B,BMPR1B,DUSP1,ETS1,IGFBP6,IL1B,CXCL8,INHBA,PTGS2,PTHLH,TLR2,VGLL4,IL24,CD274	43/-	Down
10_Member	GO Biological Processes	GO:0008283	cell population proliferation	-9.55271	-6.72632	634,650,780,896,952,1437,2252,2258,3162,3280,3398,3400,3569,3589,3620,3791,3976,6352,6659,6781,8013,8091,9241,9536,9788,10673,84133,85458,90865,282809	CEACAM1,BMP2,DDR1,CCND3,CD38,CSF2,FGF7,FGF13,HMOX1,HES1,ID2,ID4,IL6,IL11,IDO1,KDR,LIF,CCL5,SOX4,STC1,NR4A3,HMGA2,NOG,PTGES,MTSS1,TNFSF13B,ZNRF3,DIXDC1,IL33,POC1B	30/710	Down
10_Member	GO Biological Processes	GO:0008285	negative regulation of cell population proliferation	-6.19784	-3.96688	634,650,658,780,1843,2113,3162,3280,3489,3553,3569,3576,3620,3624,3976,5743,5744,6659,7097,9241,9536,9686,9788,11009,29126,90865	CEACAM1,BMP2,BMPR1B,DDR1,DUSP1,ETS1,HMOX1,HES1,IGFBP6,IL1B,IL6,CXCL8,IDO1,INHBA,LIF,PTGS2,PTHLH,SOX4,TLR2,NOG,PTGES,VGLL4,MTSS1,IL24,CD274,IL33	26/791	Down
11_Summary	GO Biological Processes	GO:0014013	regulation of gliogenesis	-9.53911	-6.72569	650,1746,3280,3398,3400,3553,3569,3976,7097,7133,8140,9241,90865,1890,2048,2258,3984,5362,6498,9451,374946,634,1910,3566,3624,5744,7130,3059,5979,6659,2308,3627,5997,25805,85458,306,22903,23657,4929,5122,10971,64651,80853,388662,5787,10319,92737,654,3791,4170	BMP2,DLX2,HES1,ID2,ID4,IL1B,IL6,LIF,TLR2,TNFRSF1B,SLC7A5,NOG,IL33,TYMP,EPHB2,FGF13,LIMK1,PLXNA2,SKIL,EIF2AK3,DRAXIN,CEACAM1,EDNRB,IL4R,INHBA,PTHLH,TNFAIP6,HCLS1,RET,SOX4,FOXO1,CXCL10,RGS2,BAMBI,DIXDC1,ANXA3,BTBD3,SLC7A11,NR4A2,PCSK1,YWHAQ,CSRNP1,KDM7A,SLC6A17,PTPRB,LAMC3,DNER,BMP6,KDR,MCL1	50/-	Down
11_Member	GO Biological Processes	GO:0014013	regulation of gliogenesis	-9.53911	-6.72569	650,1746,3280,3398,3400,3553,3569,3976,7097,7133,8140,9241,90865	BMP2,DLX2,HES1,ID2,ID4,IL1B,IL6,LIF,TLR2,TNFRSF1B,SLC7A5,NOG,IL33	13/112	Down
11_Member	GO Biological Processes	GO:0045685	regulation of glial cell differentiation	-9.02029	-6.28817	650,1746,3280,3398,3400,3569,3976,7097,7133,9241,90865	BMP2,DLX2,HES1,ID2,ID4,IL6,LIF,TLR2,TNFRSF1B,NOG,IL33	11/79	Down
11_Member	GO Biological Processes	GO:0014015	positive regulation of gliogenesis	-8.12306	-5.52635	650,3280,3398,3553,3569,3976,7097,7133,8140,90865	BMP2,HES1,ID2,IL1B,IL6,LIF,TLR2,TNFRSF1B,SLC7A5,IL33	10/74	Down
11_Member	GO Biological Processes	GO:0048710	regulation of astrocyte differentiation	-7.35921	-4.87164	650,3280,3398,3400,3569,3976,9241	BMP2,HES1,ID2,ID4,IL6,LIF,NOG	7/32	Down
11_Member	GO Biological Processes	GO:0051960	regulation of nervous system development	-7.2771	-4.81301	650,1746,1890,2048,2258,3280,3398,3400,3553,3569,3976,3984,5362,6498,7097,7133,8140,9241,9451,90865,374946	BMP2,DLX2,TYMP,EPHB2,FGF13,HES1,ID2,ID4,IL1B,IL6,LIF,LIMK1,PLXNA2,SKIL,TLR2,TNFRSF1B,SLC7A5,NOG,EIF2AK3,IL33,DRAXIN	21/468	Down
11_Member	GO Biological Processes	GO:0050767	regulation of neurogenesis	-7.13806	-4.68526	650,1746,2048,2258,3280,3398,3400,3553,3569,3976,3984,5362,6498,7097,7133,8140,9241,90865,374946	BMP2,DLX2,EPHB2,FGF13,HES1,ID2,ID4,IL1B,IL6,LIF,LIMK1,PLXNA2,SKIL,TLR2,TNFRSF1B,SLC7A5,NOG,IL33,DRAXIN	19/393	Down
11_Member	GO Biological Processes	GO:0050769	positive regulation of neurogenesis	-7.03773	-4.60664	650,2048,3280,3398,3400,3553,3569,3976,3984,5362,6498,7097,7133,8140,90865	BMP2,EPHB2,HES1,ID2,ID4,IL1B,IL6,LIF,LIMK1,PLXNA2,SKIL,TLR2,TNFRSF1B,SLC7A5,IL33	15/246	Down
11_Member	GO Biological Processes	GO:0010721	negative regulation of cell development	-6.91078	-4.49529	634,1746,1910,2048,2258,3280,3398,3400,3553,3566,3569,3624,5744,7130,9241,374946	CEACAM1,DLX2,EDNRB,EPHB2,FGF13,HES1,ID2,ID4,IL1B,IL4R,IL6,INHBA,PTHLH,TNFAIP6,NOG,DRAXIN	16/288	Down
11_Member	GO Biological Processes	GO:0045687	positive regulation of glial cell differentiation	-6.21419	-3.9765	650,3280,3398,3976,7097,7133,90865	BMP2,HES1,ID2,LIF,TLR2,TNFRSF1B,IL33	7/46	Down
11_Member	GO Biological Processes	GO:0010720	positive regulation of cell development	-6.17962	-3.95199	650,2048,3059,3280,3398,3400,3553,3566,3569,3976,3984,5362,5979,6498,6659,7097,7133,8140,90865	BMP2,EPHB2,HCLS1,HES1,ID2,ID4,IL1B,IL4R,IL6,LIF,LIMK1,PLXNA2,RET,SKIL,SOX4,TLR2,TNFRSF1B,SLC7A5,IL33	19/454	Down
11_Member	GO Biological Processes	GO:0051962	positive regulation of nervous system development	-6.04749	-3.83931	650,2048,3280,3398,3400,3553,3569,3976,3984,5362,6498,7097,7133,8140,90865	BMP2,EPHB2,HES1,ID2,ID4,IL1B,IL6,LIF,LIMK1,PLXNA2,SKIL,TLR2,TNFRSF1B,SLC7A5,IL33	15/294	Down
11_Member	GO Biological Processes	GO:0045596	negative regulation of cell differentiation	-5.71184	-3.57224	634,650,1746,1910,2048,2258,2308,3280,3398,3400,3553,3566,3569,3624,3627,5744,5997,6498,6659,7130,9241,25805,85458,374946	CEACAM1,BMP2,DLX2,EDNRB,EPHB2,FGF13,FOXO1,HES1,ID2,ID4,IL1B,IL4R,IL6,INHBA,CXCL10,PTHLH,RGS2,SKIL,SOX4,TNFAIP6,NOG,BAMBI,DIXDC1,DRAXIN	24/735	Down
11_Member	GO Biological Processes	GO:0051961	negative regulation of nervous system development	-5.10012	-3.0836	1746,2048,2258,3280,3400,3553,3569,7097,9241,374946	DLX2,EPHB2,FGF13,HES1,ID4,IL1B,IL6,TLR2,NOG,DRAXIN	10/155	Down
11_Member	GO Biological Processes	GO:0048711	positive regulation of astrocyte differentiation	-5.04861	-3.04216	650,3280,3398,3976	BMP2,HES1,ID2,LIF	4/13	Down
11_Member	GO Biological Processes	GO:0021537	telencephalon development	-4.96241	-2.97356	306,650,1746,2048,2258,3280,3398,3400,3624,22903,23657,85458,374946	ANXA3,BMP2,DLX2,EPHB2,FGF13,HES1,ID2,ID4,INHBA,BTBD3,SLC7A11,DIXDC1,DRAXIN	13/275	Down
11_Member	GO Biological Processes	GO:0030900	forebrain development	-4.95506	-2.96999	306,650,1746,2048,2258,3280,3398,3400,3624,4929,5122,9241,22903,23657,85458,374946	ANXA3,BMP2,DLX2,EPHB2,FGF13,HES1,ID2,ID4,INHBA,NR4A2,PCSK1,NOG,BTBD3,SLC7A11,DIXDC1,DRAXIN	16/407	Down
11_Member	GO Biological Processes	GO:0050768	negative regulation of neurogenesis	-4.42025	-2.55822	1746,2048,2258,3280,3400,3553,3569,9241,374946	DLX2,EPHB2,FGF13,HES1,ID4,IL1B,IL6,NOG,DRAXIN	9/149	Down
11_Member	GO Biological Processes	GO:0060322	head development	-4.32768	-2.48521	306,650,1746,2048,2258,3280,3398,3400,3624,4929,5122,5362,6659,9241,10971,22903,23657,64651,80853,85458,374946,388662	ANXA3,BMP2,DLX2,EPHB2,FGF13,HES1,ID2,ID4,INHBA,NR4A2,PCSK1,PLXNA2,SOX4,NOG,YWHAQ,BTBD3,SLC7A11,CSRNP1,KDM7A,DIXDC1,DRAXIN,SLC6A17	22/778	Down
11_Member	GO Biological Processes	GO:0007420	brain development	-4.26932	-2.43227	306,650,1746,2048,2258,3280,3398,3400,3624,4929,5122,5362,6659,9241,10971,22903,23657,80853,85458,374946,388662	ANXA3,BMP2,DLX2,EPHB2,FGF13,HES1,ID2,ID4,INHBA,NR4A2,PCSK1,PLXNA2,SOX4,NOG,YWHAQ,BTBD3,SLC7A11,KDM7A,DIXDC1,DRAXIN,SLC6A17	21/729	Down
11_Member	GO Biological Processes	GO:0042063	gliogenesis	-3.68831	-1.97099	650,1746,3280,3400,3553,5787,6659,7097,10319,90865,92737	BMP2,DLX2,HES1,ID4,IL1B,PTPRB,SOX4,TLR2,LAMC3,IL33,DNER	11/272	Down
11_Member	GO Biological Processes	GO:0045686	negative regulation of glial cell differentiation	-3.64739	-1.9431	1746,3280,3400,9241	DLX2,HES1,ID4,NOG	4/28	Down
11_Member	GO Biological Processes	GO:0045664	regulation of neuron differentiation	-3.5145	-1.84077	650,654,1746,1910,3280,3398,3400,5979,85458	BMP2,BMP6,DLX2,EDNRB,HES1,ID2,ID4,RET,DIXDC1	9/196	Down
11_Member	GO Biological Processes	GO:0048715	negative regulation of oligodendrocyte differentiation	-3.37745	-1.73755	1746,3280,3400	DLX2,HES1,ID4	3/14	Down
11_Member	GO Biological Processes	GO:0010001	glial cell differentiation	-3.20852	-1.60319	650,1746,3280,3400,3553,6659,7097,10319,92737	BMP2,DLX2,HES1,ID4,IL1B,SOX4,TLR2,LAMC3,DNER	9/216	Down
11_Member	GO Biological Processes	GO:0014014	negative regulation of gliogenesis	-2.8482	-1.32808	1746,3280,3400,9241	DLX2,HES1,ID4,NOG	4/45	Down
11_Member	GO Biological Processes	GO:0021895	cerebral cortex neuron differentiation	-2.56533	-1.12243	1746,3280,3400	DLX2,HES1,ID4	3/26	Down
11_Member	GO Biological Processes	GO:0048708	astrocyte differentiation	-2.2406	-0.886925	650,3400,3553,10319	BMP2,ID4,IL1B,LAMC3	4/66	Down
11_Member	GO Biological Processes	GO:0045165	cell fate commitment	-2.14085	-0.81631	650,1746,2258,3280,3398,3569,3791,4170	BMP2,DLX2,FGF13,HES1,ID2,IL6,KDR,MCL1	8/257	Down
11_Member	GO Biological Processes	GO:0045665	negative regulation of neuron differentiation	-2.0871	-0.785555	1746,3280,3400,85458	DLX2,HES1,ID4,DIXDC1	4/73	Down
12_Summary	KEGG Pathway	hsa05200	Pathways in cancer	-8.98419	-6.26253	114,329,623,650,867,896,1910,2113,2252,2308,3162,3280,3566,3569,3576,3655,3673,4233,4312,5335,5743,5979,8325,10018,10319,1437,1440,2258,3553,3620,3627,3791,4170,6352,8140,9686,23012,29126,3164,7097,10971,10451,8638,57801,780,3113	ADCY8,BIRC2,BDKRB1,BMP2,CBL,CCND3,EDNRB,ETS1,FGF7,FOXO1,HMOX1,HES1,IL4R,IL6,CXCL8,ITGA6,ITGA2,MET,MMP1,PLCG1,PTGS2,RET,FZD8,BCL2L11,LAMC3,CSF2,CSF3,FGF13,IL1B,IDO1,CXCL10,KDR,MCL1,CCL5,SLC7A5,VGLL4,STK38L,CD274,NR4A1,TLR2,YWHAQ,VAV3,OASL,HES4,DDR1,HLA-DPA1	46/-	Down
12_Member	KEGG Pathway	hsa05200	Pathways in cancer	-8.98419	-6.26253	114,329,623,650,867,896,1910,2113,2252,2308,3162,3280,3566,3569,3576,3655,3673,4233,4312,5335,5743,5979,8325,10018,10319	ADCY8,BIRC2,BDKRB1,BMP2,CBL,CCND3,EDNRB,ETS1,FGF7,FOXO1,HMOX1,HES1,IL4R,IL6,CXCL8,ITGA6,ITGA2,MET,MMP1,PLCG1,PTGS2,RET,FZD8,BCL2L11,LAMC3	25/531	Down
12_Member	WikiPathways	WP5434	Pathways in cancer	-8.65814	-5.99448	114,329,623,650,867,896,1910,2113,2308,3162,3280,3566,3569,3576,3655,3673,4233,4312,5335,5743,5979,8325,10018,10319	ADCY8,BIRC2,BDKRB1,BMP2,CBL,CCND3,EDNRB,ETS1,FOXO1,HMOX1,HES1,IL4R,IL6,CXCL8,ITGA6,ITGA2,MET,MMP1,PLCG1,PTGS2,RET,FZD8,BCL2L11,LAMC3	24/509	Down
12_Member	WikiPathways	WP5087	Pleural mesothelioma	-8.46043	-5.8231	896,1437,1440,2252,2258,2308,3553,3569,3620,3627,3655,3673,3791,4170,4233,6352,8140,8325,9686,10319,23012,29126	CCND3,CSF2,CSF3,FGF7,FGF13,FOXO1,IL1B,IL6,IDO1,CXCL10,ITGA6,ITGA2,KDR,MCL1,MET,CCL5,SLC7A5,FZD8,VGLL4,LAMC3,STK38L,CD274	22/439	Down
12_Member	KEGG Pathway	hsa04151	PI3K-Akt signaling pathway	-5.64227	-3.52008	896,1440,2252,3164,3566,3569,3655,3673,3791,4170,4233,5979,7097,10018,10319,10971	CCND3,CSF3,FGF7,NR4A1,IL4R,IL6,ITGA6,ITGA2,KDR,MCL1,MET,RET,TLR2,BCL2L11,LAMC3,YWHAQ	16/359	Down
12_Member	WikiPathways	WP4172	PI3K Akt signaling pathway	-4.64063	-2.73821	896,1440,2252,2258,3566,3569,3655,3673,3791,4170,4233,7097,10018,10319	CCND3,CSF3,FGF7,FGF13,IL4R,IL6,ITGA6,ITGA2,KDR,MCL1,MET,TLR2,BCL2L11,LAMC3	14/339	Down
12_Member	Canonical Pathways	M239	PID A6B1 A6B4 INTEGRIN PATHWAY	-2.81238	-1.30574	3655,4233,10319,10971	ITGA6,MET,LAMC3,YWHAQ	4/46	Down
12_Member	WikiPathways	WP306	Focal adhesion	-2.81179	-1.30574	329,896,3655,3673,3791,4233,10319,10451	BIRC2,CCND3,ITGA6,ITGA2,KDR,MET,LAMC3,VAV3	8/199	Down
12_Member	KEGG Pathway	hsa04510	Focal adhesion	-2.77091	-1.27849	329,896,3655,3673,3791,4233,10319,10451	BIRC2,CCND3,ITGA6,ITGA2,KDR,MET,LAMC3,VAV3	8/202	Down
12_Member	WikiPathways	WP3932	Focal adhesion PI3K Akt mTOR signaling pathway	-2.74377	-1.25875	1440,2252,2258,2308,3566,3655,3673,3791,4233,10319	CSF3,FGF7,FGF13,FOXO1,IL4R,ITGA6,ITGA2,KDR,MET,LAMC3	10/302	Down
12_Member	WikiPathways	WP4541	Hippo Merlin signaling dysregulation	-2.67995	-1.20428	3627,3655,3673,3791,4233,9686	CXCL10,ITGA6,ITGA2,KDR,MET,VGLL4	6/121	Down
12_Member	KEGG Pathway	hsa05222	Small cell lung cancer	-2.48206	-1.06092	329,3655,3673,5743,10319	BIRC2,ITGA6,ITGA2,PTGS2,LAMC3	5/92	Down
12_Member	KEGG Pathway	hsa05165	Human papillomavirus infection	-2.45794	-1.04696	896,2308,3280,3655,3673,5743,8325,8638,10319,57801	CCND3,FOXO1,HES1,ITGA6,ITGA2,PTGS2,FZD8,OASL,LAMC3,HES4	10/331	Down
12_Member	Reactome Gene Sets	R-HSA-3000171	Non-integrin membrane-ECM interactions	-2.41464	-1.01471	780,3655,3673,10319	DDR1,ITGA6,ITGA2,LAMC3	4/59	Down
12_Member	WikiPathways	WP4658	Small cell lung cancer	-2.40278	-1.00531	329,3655,3673,5743,10319	BIRC2,ITGA6,ITGA2,PTGS2,LAMC3	5/96	Down
12_Member	Reactome Gene Sets	R-HSA-3000157	Laminin interactions	-2.38564	-0.99642	3655,3673,10319	ITGA6,ITGA2,LAMC3	3/30	Down
12_Member	Reactome Gene Sets	R-HSA-8874081	MET activates PTK2 signaling	-2.38564	-0.99642	3673,4233,10319	ITGA2,MET,LAMC3	3/30	Down
12_Member	KEGG Pathway	hsa05145	Toxoplasmosis	-2.13794	-0.815049	329,3113,3655,7097,10319	BIRC2,HLA-DPA1,ITGA6,TLR2,LAMC3	5/111	Down
12_Member	Reactome Gene Sets	R-HSA-8875878	MET promotes cell motility	-2.00435	-0.726149	3673,4233,10319	ITGA2,MET,LAMC3	3/41	Down
13_Summary	GO Biological Processes	GO:0043408	regulation of MAPK cascade	-8.85478	-6.14335	634,650,1843,1848,2048,2308,2861,3489,3553,3569,3589,3624,3791,3976,5979,5997,6352,6364,10114,10318,23542,25778,51339,55024,64127,81848,85407,113277	CEACAM1,BMP2,DUSP1,DUSP6,EPHB2,FOXO1,GPR37,IGFBP6,IL1B,IL6,IL11,INHBA,KDR,LIF,RET,RGS2,CCL5,CCL20,HIPK3,TNIP1,MAPK8IP2,DSTYK,DACT1,BANK1,NOD2,SPRY4,NKD1,TMEM106A	28/-	Down
13_Member	GO Biological Processes	GO:0043408	regulation of MAPK cascade	-8.85478	-6.14335	634,650,1843,1848,2048,2308,2861,3489,3553,3569,3589,3624,3791,3976,5979,5997,6352,6364,10114,10318,23542,25778,51339,55024,64127,81848,85407,113277	CEACAM1,BMP2,DUSP1,DUSP6,EPHB2,FOXO1,GPR37,IGFBP6,IL1B,IL6,IL11,INHBA,KDR,LIF,RET,RGS2,CCL5,CCL20,HIPK3,TNIP1,MAPK8IP2,DSTYK,DACT1,BANK1,NOD2,SPRY4,NKD1,TMEM106A	28/669	Down
13_Member	GO Biological Processes	GO:0043410	positive regulation of MAPK cascade	-5.28306	-3.23701	650,2861,3489,3553,3569,3589,3624,3791,3976,5979,6352,6364,23542,25778,55024,64127,85407,113277	BMP2,GPR37,IGFBP6,IL1B,IL6,IL11,INHBA,KDR,LIF,RET,CCL5,CCL20,MAPK8IP2,DSTYK,BANK1,NOD2,NKD1,TMEM106A	18/475	Down
13_Member	GO Biological Processes	GO:0070372	regulation of ERK1 and ERK2 cascade	-4.44699	-2.57965	634,650,1848,2048,3553,3624,3791,3976,6352,6364,10318,25778,64127	CEACAM1,BMP2,DUSP6,EPHB2,IL1B,INHBA,KDR,LIF,CCL5,CCL20,TNIP1,DSTYK,NOD2	13/308	Down
13_Member	GO Biological Processes	GO:0070374	positive regulation of ERK1 and ERK2 cascade	-2.03318	-0.744424	650,3624,3791,6352,6364,25778,64127	BMP2,INHBA,KDR,CCL5,CCL20,DSTYK,NOD2	7/215	Down
14_Summary	GO Biological Processes	GO:0003018	vascular process in circulatory system	-8.81447	-6.11302	489,490,634,654,952,1910,2643,2982,3363,5743,5997,6526,8140,81031,81539,114134,145741,388662,623,719,3398,3627,8870,3673,114,1827,140465,3162,3553,9456	ATP2A3,ATP2B1,CEACAM1,BMP6,CD38,EDNRB,GCH1,GUCY1A1,HTR7,PTGS2,RGS2,SLC5A3,SLC7A5,SLC2A10,SLC38A1,SLC2A13,C2CD4A,SLC6A17,BDKRB1,C3AR1,ID2,CXCL10,IER3,ITGA2,ADCY8,RCAN1,MYL6B,HMOX1,IL1B,HOMER1	30/-	Down
14_Member	GO Biological Processes	GO:0003018	vascular process in circulatory system	-8.81447	-6.11302	489,490,634,654,952,1910,2643,2982,3363,5743,5997,6526,8140,81031,81539,114134,145741,388662	ATP2A3,ATP2B1,CEACAM1,BMP6,CD38,EDNRB,GCH1,GUCY1A1,HTR7,PTGS2,RGS2,SLC5A3,SLC7A5,SLC2A10,SLC38A1,SLC2A13,C2CD4A,SLC6A17	18/275	Down
14_Member	GO Biological Processes	GO:0003013	circulatory system process	-7.99029	-5.40882	489,490,623,634,654,719,952,1910,2643,2982,3363,3398,3627,5743,5997,6526,8140,8870,81031,81539,114134,145741,388662	ATP2A3,ATP2B1,BDKRB1,CEACAM1,BMP6,C3AR1,CD38,EDNRB,GCH1,GUCY1A1,HTR7,ID2,CXCL10,PTGS2,RGS2,SLC5A3,SLC7A5,IER3,SLC2A10,SLC38A1,SLC2A13,C2CD4A,SLC6A17	23/508	Down
14_Member	GO Biological Processes	GO:0008015	blood circulation	-4.81264	-2.86568	490,623,634,654,719,952,1910,2643,2982,3363,3398,3627,5743,5997,8870,145741	ATP2B1,BDKRB1,CEACAM1,BMP6,C3AR1,CD38,EDNRB,GCH1,GUCY1A1,HTR7,ID2,CXCL10,PTGS2,RGS2,IER3,C2CD4A	16/418	Down
14_Member	GO Biological Processes	GO:0035296	regulation of tube diameter	-3.57813	-1.89219	490,952,1910,2643,2982,3363,5743,5997	ATP2B1,CD38,EDNRB,GCH1,GUCY1A1,HTR7,PTGS2,RGS2	8/152	Down
14_Member	GO Biological Processes	GO:0097746	blood vessel diameter maintenance	-3.57813	-1.89219	490,952,1910,2643,2982,3363,5743,5997	ATP2B1,CD38,EDNRB,GCH1,GUCY1A1,HTR7,PTGS2,RGS2	8/152	Down
14_Member	GO Biological Processes	GO:0035150	regulation of tube size	-3.55884	-1.87385	490,952,1910,2643,2982,3363,5743,5997	ATP2B1,CD38,EDNRB,GCH1,GUCY1A1,HTR7,PTGS2,RGS2	8/153	Down
14_Member	GO Biological Processes	GO:0045986	negative regulation of smooth muscle contraction	-3.47869	-1.81594	2982,5743,5997	GUCY1A1,PTGS2,RGS2	3/13	Down
14_Member	GO Biological Processes	GO:0006940	regulation of smooth muscle contraction	-3.31459	-1.68977	490,2982,3673,5743,5997	ATP2B1,GUCY1A1,ITGA2,PTGS2,RGS2	5/60	Down
14_Member	GO Biological Processes	GO:0008217	regulation of blood pressure	-2.98372	-1.4291	490,623,1910,2643,2982,3398,5743,8870	ATP2B1,BDKRB1,EDNRB,GCH1,GUCY1A1,ID2,PTGS2,IER3	8/187	Down
14_Member	KEGG Pathway	hsa04921	Oxytocin signaling pathway	-2.8243	-1.30995	114,952,1827,2982,5743,5997,140465	ADCY8,CD38,RCAN1,GUCY1A1,PTGS2,RGS2,MYL6B	7/154	Down
14_Member	GO Biological Processes	GO:0042311	vasodilation	-2.74331	-1.25875	1910,2643,2982,5997	EDNRB,GCH1,GUCY1A1,RGS2	4/48	Down
14_Member	GO Biological Processes	GO:0045932	negative regulation of muscle contraction	-2.72167	-1.24128	2982,5743,5997	GUCY1A1,PTGS2,RGS2	3/23	Down
14_Member	GO Biological Processes	GO:0003012	muscle system process	-2.2714	-0.908183	952,1910,2982,3162,3363,3553,5997,9456,140465	CD38,EDNRB,GUCY1A1,HMOX1,HTR7,IL1B,RGS2,HOMER1,MYL6B	9/297	Down
14_Member	GO Biological Processes	GO:0042310	vasoconstriction	-2.231	-0.885245	952,1910,3363	CD38,EDNRB,HTR7	3/34	Down
15_Summary	GO Biological Processes	GO:0040011	locomotion	-8.37257	-5.74471	719,1827,1890,1910,2252,2357,2861,2920,3164,3553,3569,3576,3627,4233,5142,6352,6364,6373,10451,58191,7133,8809,11009,623,885,114,5144,6004,26575,3363,5744,5997,9162,3655,5979,1437,3433,8325,329,929,2643,3280,5743,10673,55022,5335,1843,952,3656,5122,64127,374383,5452	C3AR1,RCAN1,TYMP,EDNRB,FGF7,FPR1,GPR37,CXCL2,NR4A1,IL1B,IL6,CXCL8,CXCL10,MET,PDE4B,CCL5,CCL20,CXCL11,VAV3,CXCL16,TNFRSF1B,IL18R1,IL24,BDKRB1,CCK,ADCY8,PDE4D,RGS16,RGS17,HTR7,PTHLH,RGS2,DGKI,ITGA6,RET,CSF2,IFIT2,FZD8,BIRC2,CD14,GCH1,HES1,PTGS2,TNFSF13B,PID1,PLCG1,DUSP1,CD38,IRAK2,PCSK1,NOD2,NCR3LG1,POU2F2	53/-	Down
15_Member	GO Biological Processes	GO:0040011	locomotion	-8.37257	-5.74471	719,1827,1890,1910,2252,2357,2861,2920,3164,3553,3569,3576,3627,4233,5142,6352,6364,6373,10451,58191	C3AR1,RCAN1,TYMP,EDNRB,FGF7,FPR1,GPR37,CXCL2,NR4A1,IL1B,IL6,CXCL8,CXCL10,MET,PDE4B,CCL5,CCL20,CXCL11,VAV3,CXCL16	20/366	Down
15_Member	GO Biological Processes	GO:0006935	chemotaxis	-7.30616	-4.83048	719,1890,1910,2252,2357,2920,3164,3553,3569,3576,3627,4233,5142,6352,6364,6373,10451,58191	C3AR1,TYMP,EDNRB,FGF7,FPR1,CXCL2,NR4A1,IL1B,IL6,CXCL8,CXCL10,MET,PDE4B,CCL5,CCL20,CXCL11,VAV3,CXCL16	18/344	Down
15_Member	GO Biological Processes	GO:0042330	taxis	-7.26815	-4.80974	719,1890,1910,2252,2357,2920,3164,3553,3569,3576,3627,4233,5142,6352,6364,6373,10451,58191	C3AR1,TYMP,EDNRB,FGF7,FPR1,CXCL2,NR4A1,IL1B,IL6,CXCL8,CXCL10,MET,PDE4B,CCL5,CCL20,CXCL11,VAV3,CXCL16	18/346	Down
15_Member	GO Biological Processes	GO:0030595	leukocyte chemotaxis	-7.07863	-4.64222	1910,2920,3553,3569,3576,3627,5142,6352,6364,6373,10451,58191	EDNRB,CXCL2,IL1B,IL6,CXCL8,CXCL10,PDE4B,CCL5,CCL20,CXCL11,VAV3,CXCL16	12/148	Down
15_Member	KEGG Pathway	hsa04061	Viral protein interaction with cytokine and cytokine receptor	-6.84901	-4.4386	2920,3569,3576,3627,6352,6364,6373,7133,8809,11009	CXCL2,IL6,CXCL8,CXCL10,CCL5,CCL20,CXCL11,TNFRSF1B,IL18R1,IL24	10/100	Down
15_Member	GO Biological Processes	GO:0030593	neutrophil chemotaxis	-6.6166	-4.24018	2920,3553,3576,3627,5142,6352,6364,6373,10451	CXCL2,IL1B,CXCL8,CXCL10,PDE4B,CCL5,CCL20,CXCL11,VAV3	9/81	Down
15_Member	Reactome Gene Sets	R-HSA-375276	Peptide ligand-binding receptors	-6.46912	-4.14541	623,719,885,1910,2357,2861,2920,3576,3627,6352,6364,6373,58191	BDKRB1,C3AR1,CCK,EDNRB,FPR1,GPR37,CXCL2,CXCL8,CXCL10,CCL5,CCL20,CXCL11,CXCL16	13/201	Down
15_Member	GO Biological Processes	GO:0097529	myeloid leukocyte migration	-6.43092	-4.1154	1910,2920,3553,3569,3576,3627,5142,6352,6364,6373,10451	EDNRB,CXCL2,IL1B,IL6,CXCL8,CXCL10,PDE4B,CCL5,CCL20,CXCL11,VAV3	11/139	Down
15_Member	GO Biological Processes	GO:0071621	granulocyte chemotaxis	-6.39101	-4.09143	2920,3553,3576,3627,5142,6352,6364,6373,10451	CXCL2,IL1B,CXCL8,CXCL10,PDE4B,CCL5,CCL20,CXCL11,VAV3	9/86	Down
15_Member	Reactome Gene Sets	R-HSA-418594	G alpha (i) signalling events	-6.33123	-4.04323	114,623,719,2357,2861,2920,3576,3627,5142,5144,6004,6352,6364,6373,26575,58191	ADCY8,BDKRB1,C3AR1,FPR1,GPR37,CXCL2,CXCL8,CXCL10,PDE4B,PDE4D,RGS16,CCL5,CCL20,CXCL11,RGS17,CXCL16	16/318	Down
15_Member	Reactome Gene Sets	R-HSA-388396	GPCR downstream signalling	-6.26697	-3.99715	114,623,719,885,1910,2357,2861,2920,3363,3576,3627,5142,5144,5744,5997,6004,6352,6364,6373,9162,10451,26575,58191	ADCY8,BDKRB1,C3AR1,CCK,EDNRB,FPR1,GPR37,CXCL2,HTR7,CXCL8,CXCL10,PDE4B,PDE4D,PTHLH,RGS2,RGS16,CCL5,CCL20,CXCL11,DGKI,VAV3,RGS17,CXCL16	23/634	Down
15_Member	GO Biological Processes	GO:0050900	leukocyte migration	-6.2665	-3.99715	1910,2920,3553,3569,3576,3627,3655,5142,5979,6352,6364,6373,10451,58191	EDNRB,CXCL2,IL1B,IL6,CXCL8,CXCL10,ITGA6,PDE4B,RET,CCL5,CCL20,CXCL11,VAV3,CXCL16	14/245	Down
15_Member	WikiPathways	WP5039	SARS CoV 2 innate immunity evasion and cell specific immune response	-6.23785	-3.98636	1437,2920,3433,3569,3576,3627,6352,6373	CSF2,CXCL2,IFIT2,IL6,CXCL8,CXCL10,CCL5,CXCL11	8/66	Down
15_Member	GO Biological Processes	GO:1990266	neutrophil migration	-6.13942	-3.91847	2920,3553,3576,3627,5142,6352,6364,6373,10451	CXCL2,IL1B,CXCL8,CXCL10,PDE4B,CCL5,CCL20,CXCL11,VAV3	9/92	Down
15_Member	GO Biological Processes	GO:0060326	cell chemotaxis	-6.13627	-3.91847	1910,2920,3164,3553,3569,3576,3627,5142,6352,6364,6373,10451,58191	EDNRB,CXCL2,NR4A1,IL1B,IL6,CXCL8,CXCL10,PDE4B,CCL5,CCL20,CXCL11,VAV3,CXCL16	13/215	Down
15_Member	Reactome Gene Sets	R-HSA-372790	Signaling by GPCR	-5.9831	-3.78782	114,623,719,885,1910,2357,2861,2920,3363,3576,3627,5142,5144,5744,5997,6004,6352,6364,6373,8325,9162,10451,26575,58191	ADCY8,BDKRB1,C3AR1,CCK,EDNRB,FPR1,GPR37,CXCL2,HTR7,CXCL8,CXCL10,PDE4B,PDE4D,PTHLH,RGS2,RGS16,CCL5,CCL20,CXCL11,FZD8,DGKI,VAV3,RGS17,CXCL16	24/709	Down
15_Member	GO Biological Processes	GO:0097530	granulocyte migration	-5.83194	-3.65698	2920,3553,3576,3627,5142,6352,6364,6373,10451	CXCL2,IL1B,CXCL8,CXCL10,PDE4B,CCL5,CCL20,CXCL11,VAV3	9/100	Down
15_Member	Reactome Gene Sets	R-HSA-380108	Chemokine receptors bind chemokines	-5.46212	-3.37729	2920,3576,3627,6352,6364,6373,58191	CXCL2,CXCL8,CXCL10,CCL5,CCL20,CXCL11,CXCL16	7/59	Down
15_Member	GO Biological Processes	GO:0034612	response to tumor necrosis factor	-5.4545	-3.37205	329,929,2643,3280,3576,5743,6352,6364,7133,10673,55022,58191	BIRC2,CD14,GCH1,HES1,CXCL8,PTGS2,CCL5,CCL20,TNFRSF1B,TNFSF13B,PID1,CXCL16	12/210	Down
15_Member	Reactome Gene Sets	R-HSA-373076	Class A/1 (Rhodopsin-like receptors)	-4.7118	-2.79087	623,719,885,1910,2357,2861,2920,3363,3576,3627,6352,6364,6373,58191	BDKRB1,C3AR1,CCK,EDNRB,FPR1,GPR37,CXCL2,HTR7,CXCL8,CXCL10,CCL5,CCL20,CXCL11,CXCL16	14/334	Down
15_Member	KEGG Pathway	hsa04062	Chemokine signaling pathway	-4.29783	-2.45808	114,2920,3576,3627,5335,6352,6364,6373,10451,58191	ADCY8,CXCL2,CXCL8,CXCL10,PLCG1,CCL5,CCL20,CXCL11,VAV3,CXCL16	10/192	Down
15_Member	Reactome Gene Sets	R-HSA-500792	GPCR ligand binding	-4.22442	-2.39274	623,719,885,1910,2357,2861,2920,3363,3576,3627,5744,6352,6364,6373,8325,58191	BDKRB1,C3AR1,CCK,EDNRB,FPR1,GPR37,CXCL2,HTR7,CXCL8,CXCL10,PTHLH,CCL5,CCL20,CXCL11,FZD8,CXCL16	16/468	Down
15_Member	GO Biological Processes	GO:1990868	response to chemokine	-4.18492	-2.36507	1843,2920,3576,3627,6352,6364,6373	DUSP1,CXCL2,CXCL8,CXCL10,CCL5,CCL20,CXCL11	7/92	Down
15_Member	GO Biological Processes	GO:1990869	cellular response to chemokine	-4.18492	-2.36507	1843,2920,3576,3627,6352,6364,6373	DUSP1,CXCL2,CXCL8,CXCL10,CCL5,CCL20,CXCL11	7/92	Down
15_Member	GO Biological Processes	GO:0070555	response to interleukin-1	-4.06996	-2.27528	952,3280,3553,3576,3656,5122,6352,6364	CD38,HES1,IL1B,CXCL8,IRAK2,PCSK1,CCL5,CCL20	8/129	Down
15_Member	GO Biological Processes	GO:0048247	lymphocyte chemotaxis	-3.68751	-1.97099	3627,6352,6364,6373,58191	CXCL10,CCL5,CCL20,CXCL11,CXCL16	5/50	Down
15_Member	GO Biological Processes	GO:0072676	lymphocyte migration	-3.65648	-1.94505	3627,5979,6352,6364,6373,58191	CXCL10,RET,CCL5,CCL20,CXCL11,CXCL16	6/79	Down
15_Member	GO Biological Processes	GO:0071674	mononuclear cell migration	-3.60103	-1.90449	3569,3627,5979,6352,6364,6373,58191	IL6,CXCL10,RET,CCL5,CCL20,CXCL11,CXCL16	7/114	Down
15_Member	GO Biological Processes	GO:0070098	chemokine-mediated signaling pathway	-3.51105	-1.83916	2920,3576,3627,6352,6364,6373	CXCL2,CXCL8,CXCL10,CCL5,CCL20,CXCL11	6/84	Down
15_Member	GO Biological Processes	GO:0010818	T cell chemotaxis	-3.37745	-1.73755	3627,6373,58191	CXCL10,CXCL11,CXCL16	3/14	Down
15_Member	GO Biological Processes	GO:0072678	T cell migration	-3.36518	-1.72954	3627,6364,6373,58191	CXCL10,CCL20,CXCL11,CXCL16	4/33	Down
15_Member	GO Biological Processes	GO:0071347	cellular response to interleukin-1	-3.08375	-1.50675	3280,3553,3576,3656,6352,6364	HES1,IL1B,CXCL8,IRAK2,CCL5,CCL20	6/101	Down
15_Member	GO Biological Processes	GO:0071356	cellular response to tumor necrosis factor	-3.02893	-1.461	329,3280,3576,6352,6364,7133,10673,55022	BIRC2,HES1,CXCL8,CCL5,CCL20,TNFRSF1B,TNFSF13B,PID1	8/184	Down
15_Member	GO Biological Processes	GO:0061844	antimicrobial humoral immune response mediated by antimicrobial peptide	-2.87216	-1.34811	2920,3576,3627,6373,64127	CXCL2,CXCL8,CXCL10,CXCL11,NOD2	5/75	Down
15_Member	WikiPathways	WP262	Ebstein Barr virus LMP1 signaling	-2.72167	-1.24128	3576,6352,6364	CXCL8,CCL5,CCL20	3/23	Down
15_Member	GO Biological Processes	GO:0019730	antimicrobial humoral response	-2.66194	-1.19383	2920,3576,3627,6373,64127,374383	CXCL2,CXCL8,CXCL10,CXCL11,NOD2,NCR3LG1	6/122	Down
15_Member	WikiPathways	WP3929	Chemokine signaling pathway	-2.63931	-1.17693	114,3627,6352,6364,6373,10451,58191	ADCY8,CXCL10,CCL5,CCL20,CXCL11,VAV3,CXCL16	7/166	Down
15_Member	GO Biological Processes	GO:0006959	humoral immune response	-2.41319	-1.01375	2920,3569,3576,3627,5452,6373,64127,374383	CXCL2,IL6,CXCL8,CXCL10,POU2F2,CXCL11,NOD2,NCR3LG1	8/231	Down
15_Member	GO Biological Processes	GO:2000406	positive regulation of T cell migration	-2.16119	-0.831229	3627,6352,6364	CXCL10,CCL5,CCL20	3/36	Down
16_Summary	GO Biological Processes	GO:0007565	female pregnancy	-8.31378	-5.70127	780,952,1364,3553,3620,3673,3976,5743,5744,5997,6781,7056,23633,81539,3627,54332,8942,114,650,2294,3624,3655,8013,10018,54464,56937,64127,329,1036,1437,3280	DDR1,CD38,CLDN4,IL1B,IDO1,ITGA2,LIF,PTGS2,PTHLH,RGS2,STC1,THBD,KPNA6,SLC38A1,CXCL10,GDAP1,KYNU,ADCY8,BMP2,FOXF1,INHBA,ITGA6,NR4A3,BCL2L11,XRN1,PMEPA1,NOD2,BIRC2,CDO1,CSF2,HES1	31/-	Down
16_Member	GO Biological Processes	GO:0007565	female pregnancy	-8.31378	-5.70127	780,952,1364,3553,3620,3673,3976,5743,5744,5997,6781,7056,23633,81539	DDR1,CD38,CLDN4,IL1B,IDO1,ITGA2,LIF,PTGS2,PTHLH,RGS2,STC1,THBD,KPNA6,SLC38A1	14/168	Down
16_Member	GO Biological Processes	GO:0044703	multi-organism reproductive process	-7.65857	-5.11301	780,952,1364,3553,3620,3673,3976,5743,5744,5997,6781,7056,23633,81539	DDR1,CD38,CLDN4,IL1B,IDO1,ITGA2,LIF,PTGS2,PTHLH,RGS2,STC1,THBD,KPNA6,SLC38A1	14/189	Down
16_Member	GO Biological Processes	GO:0044706	multi-multicellular organism process	-7.43129	-4.9189	780,952,1364,3553,3620,3673,3976,5743,5744,5997,6781,7056,23633,81539	DDR1,CD38,CLDN4,IL1B,IDO1,ITGA2,LIF,PTGS2,PTHLH,RGS2,STC1,THBD,KPNA6,SLC38A1	14/197	Down
16_Member	GO Biological Processes	GO:0007566	embryo implantation	-4.00326	-2.21827	780,3553,3976,5743,6781	DDR1,IL1B,LIF,PTGS2,STC1	5/43	Down
16_Member	GO Biological Processes	GO:0033280	response to vitamin D	-3.58663	-1.89687	3627,5743,6781,54332	CXCL10,PTGS2,STC1,GDAP1	4/29	Down
16_Member	GO Biological Processes	GO:0033273	response to vitamin	-3.53931	-1.85811	3627,3673,5743,6781,8942,54332	CXCL10,ITGA2,PTGS2,STC1,KYNU,GDAP1	6/83	Down
16_Member	GO Biological Processes	GO:0060135	maternal process involved in female pregnancy	-3.34855	-1.7163	3976,5743,5997,6781,23633	LIF,PTGS2,RGS2,STC1,KPNA6	5/59	Down
16_Member	GO Biological Processes	GO:0071407	cellular response to organic cyclic compound	-3.24124	-1.62469	114,650,2294,3624,3655,3673,5743,6781,8013,10018,54332,54464,56937,64127	ADCY8,BMP2,FOXF1,INHBA,ITGA6,ITGA2,PTGS2,STC1,NR4A3,BCL2L11,GDAP1,XRN1,PMEPA1,NOD2	14/462	Down
16_Member	GO Biological Processes	GO:0014074	response to purine-containing compound	-3.01065	-1.4475	329,1036,3553,5743,6781,7056,54464	BIRC2,CDO1,IL1B,PTGS2,STC1,THBD,XRN1	7/143	Down
16_Member	GO Biological Processes	GO:0007584	response to nutrient	-2.79222	-1.29034	3627,3673,5743,6781,8942,54332,64127	CXCL10,ITGA2,PTGS2,STC1,KYNU,GDAP1,NOD2	7/156	Down
16_Member	GO Biological Processes	GO:0046697	decidualization	-2.61511	-1.16066	3976,5743,6781	LIF,PTGS2,STC1	3/25	Down
16_Member	GO Biological Processes	GO:0046683	response to organophosphorus	-2.5576	-1.11633	329,1036,3553,5743,6781,7056	BIRC2,CDO1,IL1B,PTGS2,STC1,THBD	6/128	Down
16_Member	GO Biological Processes	GO:0001890	placenta development	-2.2358	-0.885245	329,1437,3280,3976,5743,6781	BIRC2,CSF2,HES1,LIF,PTGS2,STC1	6/149	Down
16_Member	GO Biological Processes	GO:0001893	maternal placenta development	-2.19553	-0.857258	3976,5743,6781	LIF,PTGS2,STC1	3/35	Down
17_Summary	GO Biological Processes	GO:0035239	tube morphogenesis	-8.04643	-5.4574	634,650,780,1890,2048,2294,3162,3164,3280,3398,3576,3791,4233,5743,5787,5979,6303,6659,8325,9241,9451,9788,10018,10451,10855,51339,56999,2308,3976,81031	CEACAM1,BMP2,DDR1,TYMP,EPHB2,FOXF1,HMOX1,NR4A1,HES1,ID2,CXCL8,KDR,MET,PTGS2,PTPRB,RET,SAT1,SOX4,FZD8,NOG,EIF2AK3,MTSS1,BCL2L11,VAV3,HPSE,DACT1,ADAMTS9,FOXO1,LIF,SLC2A10	30/-	Down
17_Member	GO Biological Processes	GO:0035239	tube morphogenesis	-8.04643	-5.4574	634,650,780,1890,2048,2294,3162,3164,3280,3398,3576,3791,4233,5743,5787,5979,6303,6659,8325,9241,9451,9788,10018,10451,10855,51339,56999	CEACAM1,BMP2,DDR1,TYMP,EPHB2,FOXF1,HMOX1,NR4A1,HES1,ID2,CXCL8,KDR,MET,PTGS2,PTPRB,RET,SAT1,SOX4,FZD8,NOG,EIF2AK3,MTSS1,BCL2L11,VAV3,HPSE,DACT1,ADAMTS9	27/682	Down
17_Member	GO Biological Processes	GO:0001944	vasculature development	-7.40084	-4.89478	634,650,1890,2048,2294,2308,3162,3164,3280,3576,3791,3976,5743,5787,6303,6659,8325,9241,9451,10451,10855,56999,81031	CEACAM1,BMP2,TYMP,EPHB2,FOXF1,FOXO1,HMOX1,NR4A1,HES1,CXCL8,KDR,LIF,PTGS2,PTPRB,SAT1,SOX4,FZD8,NOG,EIF2AK3,VAV3,HPSE,ADAMTS9,SLC2A10	23/547	Down
17_Member	GO Biological Processes	GO:0048514	blood vessel morphogenesis	-6.52021	-4.18023	634,1890,2048,2294,3162,3164,3280,3576,3791,5743,5787,6303,6659,8325,9241,9451,10451,10855,56999	CEACAM1,TYMP,EPHB2,FOXF1,HMOX1,NR4A1,HES1,CXCL8,KDR,PTGS2,PTPRB,SAT1,SOX4,FZD8,NOG,EIF2AK3,VAV3,HPSE,ADAMTS9	19/431	Down
17_Member	GO Biological Processes	GO:0001568	blood vessel development	-6.42185	-4.11437	634,1890,2048,2294,2308,3162,3164,3280,3576,3791,5743,5787,6303,6659,8325,9241,9451,10451,10855,56999,81031	CEACAM1,TYMP,EPHB2,FOXF1,FOXO1,HMOX1,NR4A1,HES1,CXCL8,KDR,PTGS2,PTPRB,SAT1,SOX4,FZD8,NOG,EIF2AK3,VAV3,HPSE,ADAMTS9,SLC2A10	21/527	Down
17_Member	GO Biological Processes	GO:0001525	angiogenesis	-4.65475	-2.74685	634,1890,2048,3162,3164,3576,3791,5743,5787,6303,8325,9451,10451,10855	CEACAM1,TYMP,EPHB2,HMOX1,NR4A1,CXCL8,KDR,PTGS2,PTPRB,SAT1,FZD8,EIF2AK3,VAV3,HPSE	14/338	Down
18_Summary	GO Biological Processes	GO:1903530	regulation of secretion by cell	-7.76876	-5.20963	114,634,650,654,952,2294,2308,3553,3566,3569,3589,3624,3976,5122,5874,6352,6659,7097,7133,9536,9699,23122,23607,91543,6781,3059,5743,23657,56681,79899,127933,2048,6526,7130,9451,58489,1910,3557,8140,51301	ADCY8,CEACAM1,BMP2,BMP6,CD38,FOXF1,FOXO1,IL1B,IL4R,IL6,IL11,INHBA,LIF,PCSK1,RAB27B,CCL5,SOX4,TLR2,TNFRSF1B,PTGES,RIMS2,CLASP2,CD2AP,RSAD2,STC1,HCLS1,PTGS2,SLC7A11,SAR1A,PRR5L,UHMK1,EPHB2,SLC5A3,TNFAIP6,EIF2AK3,ABHD17C,EDNRB,IL1RN,SLC7A5,GCNT4	40/-	Down
18_Member	GO Biological Processes	GO:1903530	regulation of secretion by cell	-7.76876	-5.20963	114,634,650,654,952,2294,2308,3553,3566,3569,3589,3624,3976,5122,5874,6352,6659,7097,7133,9536,9699,23122,23607,91543	ADCY8,CEACAM1,BMP2,BMP6,CD38,FOXF1,FOXO1,IL1B,IL4R,IL6,IL11,INHBA,LIF,PCSK1,RAB27B,CCL5,SOX4,TLR2,TNFRSF1B,PTGES,RIMS2,CLASP2,CD2AP,RSAD2	24/566	Down
18_Member	GO Biological Processes	GO:0051046	regulation of secretion	-7.62868	-5.08996	114,634,650,654,952,2294,2308,3553,3566,3569,3589,3624,3976,5122,5874,6352,6659,6781,7097,7133,9536,9699,23122,23607,91543	ADCY8,CEACAM1,BMP2,BMP6,CD38,FOXF1,FOXO1,IL1B,IL4R,IL6,IL11,INHBA,LIF,PCSK1,RAB27B,CCL5,SOX4,STC1,TLR2,TNFRSF1B,PTGES,RIMS2,CLASP2,CD2AP,RSAD2	25/621	Down
18_Member	GO Biological Processes	GO:0051223	regulation of protein transport	-5.74481	-3.59581	114,654,952,2308,3059,3553,3569,5122,5743,6352,6659,7097,23607,23657,56681,79899,91543,127933	ADCY8,BMP6,CD38,FOXO1,HCLS1,IL1B,IL6,PCSK1,PTGS2,CCL5,SOX4,TLR2,CD2AP,SLC7A11,SAR1A,PRR5L,RSAD2,UHMK1	18/440	Down
18_Member	GO Biological Processes	GO:1903532	positive regulation of secretion by cell	-5.43914	-3.35905	114,650,654,952,3553,3566,3624,5122,5874,6659,7097,9536,23122,23607	ADCY8,BMP2,BMP6,CD38,IL1B,IL4R,INHBA,PCSK1,RAB27B,SOX4,TLR2,PTGES,CLASP2,CD2AP	14/288	Down
18_Member	GO Biological Processes	GO:0051047	positive regulation of secretion	-5.04236	-3.03988	114,650,654,952,3553,3566,3624,5122,5874,6659,7097,9536,23122,23607	ADCY8,BMP2,BMP6,CD38,IL1B,IL4R,INHBA,PCSK1,RAB27B,SOX4,TLR2,PTGES,CLASP2,CD2AP	14/312	Down
18_Member	GO Biological Processes	GO:0051222	positive regulation of protein transport	-4.67299	-2.75945	114,654,952,3059,3553,5122,5743,6659,7097,23607,56681,79899	ADCY8,BMP6,CD38,HCLS1,IL1B,PCSK1,PTGS2,SOX4,TLR2,CD2AP,SAR1A,PRR5L	12/251	Down
18_Member	GO Biological Processes	GO:1903829	positive regulation of protein localization	-4.61136	-2.71516	114,654,952,2048,3059,3553,5122,5743,6526,6659,7097,7130,9451,23607,56681,58489,79899	ADCY8,BMP6,CD38,EPHB2,HCLS1,IL1B,PCSK1,PTGS2,SLC5A3,SOX4,TLR2,TNFAIP6,EIF2AK3,CD2AP,SAR1A,ABHD17C,PRR5L	17/483	Down
18_Member	GO Biological Processes	GO:0070201	regulation of establishment of protein localization	-4.56947	-2.68245	114,654,952,2308,3059,3553,3569,5122,5743,6352,6659,7097,23607,23657,56681,79899,91543,127933	ADCY8,BMP6,CD38,FOXO1,HCLS1,IL1B,IL6,PCSK1,PTGS2,CCL5,SOX4,TLR2,CD2AP,SLC7A11,SAR1A,PRR5L,RSAD2,UHMK1	18/537	Down
18_Member	GO Biological Processes	GO:0010817	regulation of hormone levels	-4.54838	-2.66438	114,650,654,952,1910,2308,3553,3557,3569,3589,3624,3976,5122,6352,6659,8140,9699,51301	ADCY8,BMP2,BMP6,CD38,EDNRB,FOXO1,IL1B,IL1RN,IL6,IL11,INHBA,LIF,PCSK1,CCL5,SOX4,SLC7A5,RIMS2,GCNT4	18/539	Down
18_Member	GO Biological Processes	GO:0050708	regulation of protein secretion	-4.37913	-2.52137	114,654,952,2308,3553,3569,5122,6352,6659,7097,23607,91543	ADCY8,BMP6,CD38,FOXO1,IL1B,IL6,PCSK1,CCL5,SOX4,TLR2,CD2AP,RSAD2	12/269	Down
18_Member	GO Biological Processes	GO:0046883	regulation of hormone secretion	-3.94737	-2.17996	114,654,952,2308,3553,3569,3589,3624,3976,6352,6659	ADCY8,BMP6,CD38,FOXO1,IL1B,IL6,IL11,INHBA,LIF,CCL5,SOX4	11/254	Down
18_Member	GO Biological Processes	GO:1904951	positive regulation of establishment of protein localization	-3.59534	-1.90056	114,654,952,3059,3553,5122,5743,6659,7097,23607,56681,79899	ADCY8,BMP6,CD38,HCLS1,IL1B,PCSK1,PTGS2,SOX4,TLR2,CD2AP,SAR1A,PRR5L	12/326	Down
18_Member	GO Biological Processes	GO:0050714	positive regulation of protein secretion	-2.94087	-1.3963	114,654,952,5122,6659,7097,23607	ADCY8,BMP6,CD38,PCSK1,SOX4,TLR2,CD2AP	7/147	Down
18_Member	GO Biological Processes	GO:0050796	regulation of insulin secretion	-2.62467	-1.16569	114,952,2308,3553,3569,6352,6659	ADCY8,CD38,FOXO1,IL1B,IL6,CCL5,SOX4	7/167	Down
18_Member	GO Biological Processes	GO:0090276	regulation of peptide hormone secretion	-2.23225	-0.885245	114,952,2308,3553,3569,6352,6659	ADCY8,CD38,FOXO1,IL1B,IL6,CCL5,SOX4	7/197	Down
18_Member	GO Biological Processes	GO:0002791	regulation of peptide secretion	-2.19739	-0.857258	114,952,2308,3553,3569,6352,6659	ADCY8,CD38,FOXO1,IL1B,IL6,CCL5,SOX4	7/200	Down
18_Member	GO Biological Processes	GO:0090087	regulation of peptide transport	-2.17454	-0.838242	114,952,2308,3553,3569,6352,6659	ADCY8,CD38,FOXO1,IL1B,IL6,CCL5,SOX4	7/202	Down
19_Summary	WikiPathways	WP289	Myometrial relaxation and contraction pathways	-7.76214	-5.20963	114,489,2982,3489,3553,3569,5142,5144,5335,5997,6004,10971,26575,490,2280,885,952,5874,1910	ADCY8,ATP2A3,GUCY1A1,IGFBP6,IL1B,IL6,PDE4B,PDE4D,PLCG1,RGS2,RGS16,YWHAQ,RGS17,ATP2B1,FKBP1A,CCK,CD38,RAB27B,EDNRB	19/-	Down
19_Member	WikiPathways	WP289	Myometrial relaxation and contraction pathways	-7.76214	-5.20963	114,489,2982,3489,3553,3569,5142,5144,5335,5997,6004,10971,26575	ADCY8,ATP2A3,GUCY1A1,IGFBP6,IL1B,IL6,PDE4B,PDE4D,PLCG1,RGS2,RGS16,YWHAQ,RGS17	13/156	Down
19_Member	WikiPathways	WP536	Calcium regulation in cardiac cells	-3.57813	-1.89219	114,489,490,2280,5997,6004,10971,26575	ADCY8,ATP2A3,ATP2B1,FKBP1A,RGS2,RGS16,YWHAQ,RGS17	8/152	Down
19_Member	KEGG Pathway	hsa04972	Pancreatic secretion	-3.06133	-1.48728	114,489,490,885,952,5874	ADCY8,ATP2A3,ATP2B1,CCK,CD38,RAB27B	6/102	Down
19_Member	KEGG Pathway	hsa04022	cGMP-PKG signaling pathway	-2.01532	-0.73074	114,489,490,1910,2982,5997	ADCY8,ATP2A3,ATP2B1,EDNRB,GUCY1A1,RGS2	6/166	Down
20_Summary	GO Biological Processes	GO:0002830	positive regulation of type 2 immune response	-7.59097	-5.05898	3566,3569,3620,64127,90865,91543,634,1831,1843,2294,3162,3398,3624,5335,7130,29126,55024,490,2048,23607,81031	IL4R,IL6,IDO1,NOD2,IL33,RSAD2,CEACAM1,TSC22D3,DUSP1,FOXF1,HMOX1,ID2,INHBA,PLCG1,TNFAIP6,CD274,BANK1,ATP2B1,EPHB2,CD2AP,SLC2A10	21/-	Down
20_Member	GO Biological Processes	GO:0002830	positive regulation of type 2 immune response	-7.59097	-5.05898	3566,3569,3620,64127,90865,91543	IL4R,IL6,IDO1,NOD2,IL33,RSAD2	6/18	Down
20_Member	GO Biological Processes	GO:0002828	regulation of type 2 immune response	-5.79437	-3.63468	3566,3569,3620,64127,90865,91543	IL4R,IL6,IDO1,NOD2,IL33,RSAD2	6/34	Down
20_Member	GO Biological Processes	GO:0002683	negative regulation of immune system process	-3.16201	-1.56607	634,1831,1843,2294,3162,3398,3566,3620,3624,5335,7130,29126,55024,64127,90865	CEACAM1,TSC22D3,DUSP1,FOXF1,HMOX1,ID2,IL4R,IDO1,INHBA,PLCG1,TNFAIP6,CD274,BANK1,NOD2,IL33	15/526	Down
20_Member	GO Biological Processes	GO:0001818	negative regulation of cytokine production	-2.99771	-1.43742	490,634,2048,3569,3620,3624,23607,29126,55024,64127,81031,90865	ATP2B1,CEACAM1,EPHB2,IL6,IDO1,INHBA,CD2AP,CD274,BANK1,NOD2,SLC2A10,IL33	12/381	Down
20_Member	GO Biological Processes	GO:0032689	negative regulation of type II interferon production	-2.88495	-1.35761	3624,29126,64127,90865	INHBA,CD274,NOD2,IL33	4/44	Down
20_Member	GO Biological Processes	GO:0002639	positive regulation of immunoglobulin production	-2.58417	-1.13524	2048,3566,3569,90865	EPHB2,IL4R,IL6,IL33	4/53	Down
20_Member	GO Biological Processes	GO:0002823	negative regulation of adaptive immune response based on somatic recombination of immune receptors built from immunoglobulin superfamily domains	-2.49677	-1.0699	634,3566,64127,90865	CEACAM1,IL4R,NOD2,IL33	4/56	Down
20_Member	GO Biological Processes	GO:0002820	negative regulation of adaptive immune response	-2.36254	-0.979061	634,3566,64127,90865	CEACAM1,IL4R,NOD2,IL33	4/61	Down
20_Member	GO Biological Processes	GO:0002637	regulation of immunoglobulin production	-2.04644	-0.753845	2048,3566,3569,90865	EPHB2,IL4R,IL6,IL33	4/75	Down
