# Supplementary material for: Stress‐Induced Activation of Prolactin‐NR4A1‐Midkine Axis Exacerbates Skin Inflammation
Source: Adv Sci (Weinh). 2025 Nov 5;13(5):e09679. doi: 10.1002/advs.202509679 (PMC12850390; doi:10.1002/advs.202509679)
Supplement: Supplementary file 2 — Supporting Information [file ADVS-13-e09679-s002.zip › advs72654-sup-0014-Table14.xlsx]

## Sheet: Sheet1
GroupID	Category	Term	Description	LogP	Log(q-value)	Genes	Symbols	InTerm_InList	Group
1_Summary	GO Biological Processes	GO:0098609	cell-cell adhesion	-3.54877	0	1545,5670,23245,23767,57717	CYP1B1,PSG2,ASTN2,FLRT3,PCDHB16	5/-	Up
1_Member	GO Biological Processes	GO:0098609	cell-cell adhesion	-3.54877	0	1545,5670,23245,23767,57717	CYP1B1,PSG2,ASTN2,FLRT3,PCDHB16	5/542	Up
1_Member	GO Biological Processes	GO:0098742	cell-cell adhesion via plasma-membrane adhesion molecules	-2.54492	0	5670,23767,57717	PSG2,FLRT3,PCDHB16	3/261	Up
2_Summary	GO Biological Processes	GO:0007565	female pregnancy	-3.09183	0	4693,5670,5675	NDP,PSG2,PSG6	3/-	Up
2_Member	GO Biological Processes	GO:0007565	female pregnancy	-3.09183	0	4693,5670,5675	NDP,PSG2,PSG6	3/168	Up
2_Member	GO Biological Processes	GO:0044703	multi-organism reproductive process	-2.94425	0	4693,5670,5675	NDP,PSG2,PSG6	3/189	Up
2_Member	GO Biological Processes	GO:0044706	multi-multicellular organism process	-2.89253	0	4693,5670,5675	NDP,PSG2,PSG6	3/197	Up
3_Summary	GO Biological Processes	GO:0006886	intracellular protein transport	-2.50407	0	4693,11020,23673,133022	NDP,IFT27,STX12,TRAM1L1	4/-	Up
3_Member	GO Biological Processes	GO:0006886	intracellular protein transport	-2.50407	0	4693,11020,23673,133022	NDP,IFT27,STX12,TRAM1L1	4/562	Up
4_Summary	GO Biological Processes	GO:0030198	extracellular matrix organization	-2.48552	0	1545,2006,3936	CYP1B1,ELN,LCP1	3/-	Up
4_Member	GO Biological Processes	GO:0030198	extracellular matrix organization	-2.48552	0	1545,2006,3936	CYP1B1,ELN,LCP1	3/274	Up
4_Member	GO Biological Processes	GO:0043062	extracellular structure organization	-2.48107	0	1545,2006,3936	CYP1B1,ELN,LCP1	3/275	Up
4_Member	GO Biological Processes	GO:0045229	external encapsulating structure organization	-2.47665	0	1545,2006,3936	CYP1B1,ELN,LCP1	3/276	Up
5_Summary	GO Biological Processes	GO:0001525	angiogenesis	-2.23161	0	1545,4693,161198	CYP1B1,NDP,CLEC14A	3/-	Up
5_Member	GO Biological Processes	GO:0001525	angiogenesis	-2.23161	0	1545,4693,161198	CYP1B1,NDP,CLEC14A	3/338	Up
1_Summary	GO Biological Processes	GO:0009615	response to virus	-17.0264	-12.6825	3433,3569,3627,3669,3965,4599,4940,5452,6355,7097,7098,11274,51191,60489,64108,64135,81786,91351,91543,115362,140564,256987,929,3113,6347,6354,6364,51296,58191,64127,115361,6780,10318,23633	IFIT2,IL6,CXCL10,ISG20,LGALS9,MX1,OAS3,POU2F2,CCL8,TLR2,TLR3,USP18,HERC5,APOBEC3G,RTP4,IFIH1,TRIM7,DDX60L,RSAD2,GBP5,APOBEC3D,SERINC5,CD14,HLA-DPA1,CCL2,CCL7,CCL20,SLC15A3,CXCL16,NOD2,GBP4,STAU1,TNIP1,KPNA6	34/-	Down
1_Member	GO Biological Processes	GO:0009615	response to virus	-17.0264	-12.6825	3433,3569,3627,3669,3965,4599,4940,5452,6355,7097,7098,11274,51191,60489,64108,64135,81786,91351,91543,115362,140564,256987	IFIT2,IL6,CXCL10,ISG20,LGALS9,MX1,OAS3,POU2F2,CCL8,TLR2,TLR3,USP18,HERC5,APOBEC3G,RTP4,IFIH1,TRIM7,DDX60L,RSAD2,GBP5,APOBEC3D,SERINC5	22/379	Down
1_Member	GO Biological Processes	GO:0051607	defense response to virus	-16.2124	-12.1696	3433,3569,3627,3669,4599,4940,7097,7098,11274,51191,60489,64108,64135,81786,91351,91543,115362,140564,256987	IFIT2,IL6,CXCL10,ISG20,MX1,OAS3,TLR2,TLR3,USP18,HERC5,APOBEC3G,RTP4,IFIH1,TRIM7,DDX60L,RSAD2,GBP5,APOBEC3D,SERINC5	19/272	Down
1_Member	GO Biological Processes	GO:0045087	innate immune response	-15.2936	-11.4268	929,3113,3433,3627,3669,3965,4599,4940,6347,6354,6355,6364,7097,7098,11274,51191,51296,58191,60489,64127,64135,81786,91543,115361,115362,140564,256987	CD14,HLA-DPA1,IFIT2,CXCL10,ISG20,LGALS9,MX1,OAS3,CCL2,CCL7,CCL8,CCL20,TLR2,TLR3,USP18,HERC5,SLC15A3,CXCL16,APOBEC3G,NOD2,IFIH1,TRIM7,RSAD2,GBP4,GBP5,APOBEC3D,SERINC5	27/775	Down
1_Member	GO Biological Processes	GO:1903900	regulation of viral life cycle	-10.016	-6.79328	3669,3965,4599,4940,6780,10318,23633,60489,64135,91543,140564	ISG20,LGALS9,MX1,OAS3,STAU1,TNIP1,KPNA6,APOBEC3G,IFIH1,RSAD2,APOBEC3D	11/143	Down
1_Member	GO Biological Processes	GO:0045071	negative regulation of viral genome replication	-9.66471	-6.52499	3669,4599,4940,10318,60489,64135,91543,140564	ISG20,MX1,OAS3,TNIP1,APOBEC3G,IFIH1,RSAD2,APOBEC3D	8/55	Down
1_Member	GO Biological Processes	GO:0045069	regulation of viral genome replication	-9.53422	-6.42083	3669,4599,4940,6780,10318,60489,64135,91543,140564	ISG20,MX1,OAS3,STAU1,TNIP1,APOBEC3G,IFIH1,RSAD2,APOBEC3D	9/85	Down
1_Member	GO Biological Processes	GO:0050792	regulation of viral process	-9.2641	-6.19901	3669,3965,4599,4940,6780,10318,23633,60489,64135,91543,140564	ISG20,LGALS9,MX1,OAS3,STAU1,TNIP1,KPNA6,APOBEC3G,IFIH1,RSAD2,APOBEC3D	11/168	Down
1_Member	GO Biological Processes	GO:0048525	negative regulation of viral process	-7.80821	-4.98288	3669,4599,4940,10318,60489,64135,91543,140564	ISG20,MX1,OAS3,TNIP1,APOBEC3G,IFIH1,RSAD2,APOBEC3D	8/93	Down
2_Summary	GO Biological Processes	GO:0050778	positive regulation of immune response	-12.1658	-8.42404	929,3113,3134,3569,3620,3965,3984,4436,4940,5335,7097,7098,8809,10318,10673,51296,64127,64135,80381,91543,115362,374383,2048,5452,23633,11274,26058,51191,60489,259307,3627,6354,256987,6364,58985,115361,3164,6347,8743,56681,81031,5979,23542,25780,10971,10398,55860,2280,9699,23122,10114	CD14,HLA-DPA1,HLA-F,IL6,IDO1,LGALS9,LIMK1,MSH2,OAS3,PLCG1,TLR2,TLR3,IL18R1,TNIP1,TNFSF13B,SLC15A3,NOD2,IFIH1,CD276,RSAD2,GBP5,NCR3LG1,EPHB2,POU2F2,KPNA6,USP18,GIGYF2,HERC5,APOBEC3G,IL4I1,CXCL10,CCL7,SERINC5,CCL20,IL22RA1,GBP4,NR4A1,CCL2,TNFSF10,SAR1A,SLC2A10,RET,MAPK8IP2,RASGRP3,YWHAQ,MYL9,ACTR10,FKBP1A,RIMS2,CLASP2,HIPK3	51/-	Down
2_Member	GO Biological Processes	GO:0050778	positive regulation of immune response	-12.1658	-8.42404	929,3113,3134,3569,3620,3965,3984,4436,4940,5335,7097,7098,8809,10318,10673,51296,64127,64135,80381,91543,115362,374383	CD14,HLA-DPA1,HLA-F,IL6,IDO1,LGALS9,LIMK1,MSH2,OAS3,PLCG1,TLR2,TLR3,IL18R1,TNIP1,TNFSF13B,SLC15A3,NOD2,IFIH1,CD276,RSAD2,GBP5,NCR3LG1	22/654	Down
2_Member	GO Biological Processes	GO:0001819	positive regulation of cytokine production	-10.4814	-7.1376	929,2048,3113,3134,3569,3620,3965,4940,5452,7097,7098,8809,23633,64127,64135,80381,91543,115362	CD14,EPHB2,HLA-DPA1,HLA-F,IL6,IDO1,LGALS9,OAS3,POU2F2,TLR2,TLR3,IL18R1,KPNA6,NOD2,IFIH1,CD276,RSAD2,GBP5	18/500	Down
2_Member	GO Biological Processes	GO:0002831	regulation of response to biotic stimulus	-9.22841	-6.1856	929,3134,3965,4940,7097,7098,10318,11274,26058,51191,51296,60489,64127,64135,91543,115362,259307	CD14,HLA-F,LGALS9,OAS3,TLR2,TLR3,TNIP1,USP18,GIGYF2,HERC5,SLC15A3,APOBEC3G,NOD2,IFIH1,RSAD2,GBP5,IL4I1	17/524	Down
2_Member	GO Biological Processes	GO:0032760	positive regulation of tumor necrosis factor production	-8.56095	-5.59731	929,2048,3569,3965,4940,7097,7098,64127,64135	CD14,EPHB2,IL6,LGALS9,OAS3,TLR2,TLR3,NOD2,IFIH1	9/109	Down
2_Member	GO Biological Processes	GO:1903557	positive regulation of tumor necrosis factor superfamily cytokine production	-8.4217	-5.47871	929,2048,3569,3965,4940,7097,7098,64127,64135	CD14,EPHB2,IL6,LGALS9,OAS3,TLR2,TLR3,NOD2,IFIH1	9/113	Down
2_Member	GO Biological Processes	GO:0032103	positive regulation of response to external stimulus	-7.91899	-5.0803	929,3134,3569,3620,3627,3965,4940,6354,7097,7098,10318,51296,64127,64135,91543,115362	CD14,HLA-F,IL6,IDO1,CXCL10,LGALS9,OAS3,CCL7,TLR2,TLR3,TNIP1,SLC15A3,NOD2,IFIH1,RSAD2,GBP5	16/561	Down
2_Member	GO Biological Processes	GO:0045088	regulation of innate immune response	-7.57014	-4.75778	929,3134,3965,4940,7097,7098,10318,11274,26058,51296,64127,64135,91543,115362	CD14,HLA-F,LGALS9,OAS3,TLR2,TLR3,TNIP1,USP18,GIGYF2,SLC15A3,NOD2,IFIH1,RSAD2,GBP5	14/440	Down
2_Member	GO Biological Processes	GO:0045089	positive regulation of innate immune response	-6.9456	-4.20382	929,3134,4940,7097,7098,10318,51296,64127,64135,91543,115362	CD14,HLA-F,OAS3,TLR2,TLR3,TNIP1,SLC15A3,NOD2,IFIH1,RSAD2,GBP5	11/281	Down
2_Member	GO Biological Processes	GO:0031349	positive regulation of defense response	-6.90138	-4.17032	929,3134,3569,3620,4940,7097,7098,10318,51296,64127,64135,91543,115362	CD14,HLA-F,IL6,IDO1,OAS3,TLR2,TLR3,TNIP1,SLC15A3,NOD2,IFIH1,RSAD2,GBP5	13/422	Down
2_Member	GO Biological Processes	GO:0002833	positive regulation of response to biotic stimulus	-6.56103	-3.8704	929,3134,4940,7097,7098,10318,51296,64127,64135,91543,115362	CD14,HLA-F,OAS3,TLR2,TLR3,TNIP1,SLC15A3,NOD2,IFIH1,RSAD2,GBP5	11/307	Down
2_Member	GO Biological Processes	GO:1900017	positive regulation of cytokine production involved in inflammatory response	-6.53247	-3.85139	3569,7098,23633,64127,115362	IL6,TLR3,KPNA6,NOD2,GBP5	5/30	Down
2_Member	GO Biological Processes	GO:0032680	regulation of tumor necrosis factor production	-6.48576	-3.81401	929,2048,3569,3965,4940,7097,7098,64127,64135	CD14,EPHB2,IL6,LGALS9,OAS3,TLR2,TLR3,NOD2,IFIH1	9/189	Down
2_Member	GO Biological Processes	GO:0002253	activation of immune response	-6.46206	-3.79946	929,3984,4940,5335,7097,7098,10318,64127,64135,80381,115362,374383	CD14,LIMK1,OAS3,PLCG1,TLR2,TLR3,TNIP1,NOD2,IFIH1,CD276,GBP5,NCR3LG1	12/385	Down
2_Member	GO Biological Processes	GO:1903555	regulation of tumor necrosis factor superfamily cytokine production	-6.39021	-3.76237	929,2048,3569,3965,4940,7097,7098,64127,64135	CD14,EPHB2,IL6,LGALS9,OAS3,TLR2,TLR3,NOD2,IFIH1	9/194	Down
2_Member	GO Biological Processes	GO:0032755	positive regulation of interleukin-6 production	-6.25032	-3.65805	3569,3965,5452,7097,7098,64127,64135	IL6,LGALS9,POU2F2,TLR2,TLR3,NOD2,IFIH1	7/101	Down
2_Member	GO Biological Processes	GO:0032757	positive regulation of interleukin-8 production	-6.24747	-3.65805	929,3569,3965,7097,7098,64127	CD14,IL6,LGALS9,TLR2,TLR3,NOD2	6/63	Down
2_Member	GO Biological Processes	GO:0032722	positive regulation of chemokine production	-5.90109	-3.38976	3569,3965,4940,7097,7098,64127	IL6,LGALS9,OAS3,TLR2,TLR3,NOD2	6/72	Down
2_Member	GO Biological Processes	GO:0002218	activation of innate immune response	-5.84207	-3.34948	929,4940,7097,7098,10318,64127,64135,115362	CD14,OAS3,TLR2,TLR3,TNIP1,NOD2,IFIH1,GBP5	8/167	Down
2_Member	GO Biological Processes	GO:0032735	positive regulation of interleukin-12 production	-5.77647	-3.29595	3620,3965,7097,7098,64127	IDO1,LGALS9,TLR2,TLR3,NOD2	5/42	Down
2_Member	GO Biological Processes	GO:0002221	pattern recognition receptor signaling pathway	-5.71986	-3.27364	929,4940,7097,7098,10318,64127,64135	CD14,OAS3,TLR2,TLR3,TNIP1,NOD2,IFIH1	7/121	Down
2_Member	GO Biological Processes	GO:0009597	detection of virus	-5.68122	-3.24047	7098,64135,256987	TLR3,IFIH1,SERINC5	3/6	Down
2_Member	GO Biological Processes	GO:1900015	regulation of cytokine production involved in inflammatory response	-5.63058	-3.2098	2048,3569,7098,23633,64127,115362	EPHB2,IL6,TLR3,KPNA6,NOD2,GBP5	6/80	Down
2_Member	GO Biological Processes	GO:0042742	defense response to bacterium	-5.57678	-3.18232	3569,4940,6364,7097,7098,58985,64127,115361,115362,374383	IL6,OAS3,CCL20,TLR2,TLR3,IL22RA1,NOD2,GBP4,GBP5,NCR3LG1	10/312	Down
2_Member	GO Biological Processes	GO:0002757	immune response-activating signaling pathway	-5.49124	-3.12353	929,3984,4940,5335,7097,7098,10318,64127,64135,80381	CD14,LIMK1,OAS3,PLCG1,TLR2,TLR3,TNIP1,NOD2,IFIH1,CD276	10/319	Down
2_Member	GO Biological Processes	GO:0098586	cellular response to virus	-5.417	-3.06438	3569,3627,3965,5452,7098,64135	IL6,CXCL10,LGALS9,POU2F2,TLR3,IFIH1	6/87	Down
2_Member	GO Biological Processes	GO:0002758	innate immune response-activating signaling pathway	-5.25782	-2.94336	929,4940,7097,7098,10318,64127,64135	CD14,OAS3,TLR2,TLR3,TNIP1,NOD2,IFIH1	7/142	Down
2_Member	GO Biological Processes	GO:0002764	immune response-regulating signaling pathway	-5.11551	-2.81306	929,3984,4940,5335,7097,7098,10318,64127,64135,80381	CD14,LIMK1,OAS3,PLCG1,TLR2,TLR3,TNIP1,NOD2,IFIH1,CD276	10/352	Down
2_Member	GO Biological Processes	GO:0032677	regulation of interleukin-8 production	-5.01642	-2.72949	929,3569,3965,7097,7098,64127	CD14,IL6,LGALS9,TLR2,TLR3,NOD2	6/102	Down
2_Member	GO Biological Processes	GO:0032642	regulation of chemokine production	-4.96793	-2.69597	3569,3965,4940,7097,7098,64127	IL6,LGALS9,OAS3,TLR2,TLR3,NOD2	6/104	Down
2_Member	GO Biological Processes	GO:0032655	regulation of interleukin-12 production	-4.89416	-2.6295	3620,3965,7097,7098,64127	IDO1,LGALS9,TLR2,TLR3,NOD2	5/63	Down
2_Member	WikiPathways	WP4868	Type I interferon induction and signaling during SARS CoV 2 infection	-4.85522	-2.59774	4940,7097,7098,64135	OAS3,TLR2,TLR3,IFIH1	4/31	Down
2_Member	GO Biological Processes	GO:0032653	regulation of interleukin-10 production	-4.82738	-2.58377	3569,3620,3965,7097,64127	IL6,IDO1,LGALS9,TLR2,NOD2	5/65	Down
2_Member	KEGG Pathway	hsa05321	Inflammatory bowel disease	-4.82738	-2.58377	3113,3569,7097,8809,64127	HLA-DPA1,IL6,TLR2,IL18R1,NOD2	5/65	Down
2_Member	GO Biological Processes	GO:1901224	positive regulation of non-canonical NF-kappaB signal transduction	-4.79482	-2.56157	3965,7097,7098,8809,64127	LGALS9,TLR2,TLR3,IL18R1,NOD2	5/66	Down
2_Member	GO Biological Processes	GO:0032675	regulation of interleukin-6 production	-4.65073	-2.44361	3569,3965,5452,7097,7098,64127,64135	IL6,LGALS9,POU2F2,TLR2,TLR3,NOD2,IFIH1	7/176	Down
2_Member	GO Biological Processes	GO:0032481	positive regulation of type I interferon production	-4.58092	-2.38937	929,4940,7097,7098,64135	CD14,OAS3,TLR2,TLR3,IFIH1	5/73	Down
2_Member	GO Biological Processes	GO:0032490	detection of molecule of bacterial origin	-4.53651	-2.35998	3164,7097,64127	NR4A1,TLR2,NOD2	3/13	Down
2_Member	WikiPathways	WP4341	Non genomic actions of 1 25 dihydroxyvitamin D3	-4.52388	-2.35148	3569,6347,7097,64127,91543	IL6,CCL2,TLR2,NOD2,RSAD2	5/75	Down
2_Member	GO Biological Processes	GO:0032661	regulation of interleukin-18 production	-4.43329	-2.28535	7097,64127,115362	TLR2,NOD2,GBP5	3/14	Down
2_Member	GO Biological Processes	GO:0032728	positive regulation of interferon-beta production	-4.40658	-2.26413	4940,7097,7098,64135	OAS3,TLR2,TLR3,IFIH1	4/40	Down
2_Member	GO Biological Processes	GO:0071639	positive regulation of monocyte chemotactic protein-1 production	-4.33789	-2.20357	3965,4940,64127	LGALS9,OAS3,NOD2	3/15	Down
2_Member	GO Biological Processes	GO:0032733	positive regulation of interleukin-10 production	-4.32173	-2.19008	3569,3965,7097,64127	IL6,LGALS9,TLR2,NOD2	4/42	Down
2_Member	GO Biological Processes	GO:0051770	positive regulation of nitric-oxide synthase biosynthetic process	-4.24923	-2.13328	6347,7097,64127	CCL2,TLR2,NOD2	3/16	Down
2_Member	KEGG Pathway	hsa05417	Lipid and atherosclerosis	-4.09933	-2.01317	929,3569,5335,5452,6347,7097,8743	CD14,IL6,PLCG1,POU2F2,CCL2,TLR2,TNFSF10	7/215	Down
2_Member	WikiPathways	WP4478	LTF danger signal response pathway	-4.01564	-1.94826	929,3569,7097	CD14,IL6,TLR2	3/19	Down
2_Member	Reactome Gene Sets	R-HSA-9833110	RSV-host interactions	-3.96699	-1.9087	929,7097,7098,51191,64135	CD14,TLR2,TLR3,HERC5,IFIH1	5/98	Down
2_Member	GO Biological Processes	GO:0051769	regulation of nitric-oxide synthase biosynthetic process	-3.94657	-1.89277	6347,7097,64127	CCL2,TLR2,NOD2	3/20	Down
2_Member	GO Biological Processes	GO:0071637	regulation of monocyte chemotactic protein-1 production	-3.88114	-1.83397	3965,4940,64127	LGALS9,OAS3,NOD2	3/21	Down
2_Member	KEGG Pathway	hsa05134	Legionellosis	-3.82807	-1.78742	929,3569,7097,56681	CD14,IL6,TLR2,SAR1A	4/56	Down
2_Member	GO Biological Processes	GO:1901222	regulation of non-canonical NF-kappaB signal transduction	-3.82568	-1.78719	3965,7097,7098,8809,64127	LGALS9,TLR2,TLR3,IL18R1,NOD2	5/105	Down
2_Member	GO Biological Processes	GO:0032648	regulation of interferon-beta production	-3.73974	-1.71187	4940,7097,7098,64135	OAS3,TLR2,TLR3,IFIH1	4/59	Down
2_Member	Canonical Pathways	M264	PID TOLL ENDOGENOUS PATHWAY	-3.70332	-1.6817	929,7097,7098	CD14,TLR2,TLR3	3/24	Down
2_Member	GO Biological Processes	GO:0050727	regulation of inflammatory response	-3.68165	-1.66415	3569,3620,5335,7097,7098,10318,11274,58985,64127	IL6,IDO1,PLCG1,TLR2,TLR3,TNIP1,USP18,IL22RA1,NOD2	9/425	Down
2_Member	GO Biological Processes	GO:0032731	positive regulation of interleukin-1 beta production	-3.65615	-1.64069	3569,3965,64127,115362	IL6,LGALS9,NOD2,GBP5	4/62	Down
2_Member	GO Biological Processes	GO:0098581	detection of external biotic stimulus	-3.59758	-1.59617	3164,7097,64127	NR4A1,TLR2,NOD2	3/26	Down
2_Member	KEGG Pathway	hsa04621	NOD-like receptor signaling pathway	-3.56292	-1.56347	3569,4940,6347,64127,115361,115362	IL6,OAS3,CCL2,NOD2,GBP4,GBP5	6/186	Down
2_Member	Reactome Gene Sets	R-HSA-9820952	Respiratory Syncytial Virus Infection Pathway	-3.55514	-1.55961	929,7097,7098,51191,64135	CD14,TLR2,TLR3,HERC5,IFIH1	5/120	Down
2_Member	GO Biological Processes	GO:0002753	cytoplasmic pattern recognition receptor signaling pathway	-3.50141	-1.51551	4940,7098,64127,64135	OAS3,TLR3,NOD2,IFIH1	4/68	Down
2_Member	GO Biological Processes	GO:0032479	regulation of type I interferon production	-3.48933	-1.50722	929,4940,7097,7098,64135	CD14,OAS3,TLR2,TLR3,IFIH1	5/124	Down
2_Member	GO Biological Processes	GO:0032732	positive regulation of interleukin-1 production	-3.38342	-1.41974	3569,3965,64127,115362	IL6,LGALS9,NOD2,GBP5	4/73	Down
2_Member	GO Biological Processes	GO:0032682	negative regulation of chemokine production	-3.36738	-1.40556	3569,3965,4940	IL6,LGALS9,OAS3	3/31	Down
2_Member	Reactome Gene Sets	R-HSA-5260271	Diseases of Immune System	-3.32614	-1.36791	929,7097,7098	CD14,TLR2,TLR3	3/32	Down
2_Member	Reactome Gene Sets	R-HSA-5602358	Diseases associated with the TLR signaling cascade	-3.32614	-1.36791	929,7097,7098	CD14,TLR2,TLR3	3/32	Down
2_Member	GO Biological Processes	GO:0001818	negative regulation of cytokine production	-3.30382	-1.34914	2048,3134,3569,3620,3965,4940,64127,81031	EPHB2,HLA-F,IL6,IDO1,LGALS9,OAS3,NOD2,SLC2A10	8/381	Down
2_Member	GO Biological Processes	GO:0000165	MAPK cascade	-3.29384	-1.34094	3965,5979,7098,23542,25780,64127	LGALS9,RET,TLR3,MAPK8IP2,RASGRP3,NOD2	6/209	Down
2_Member	GO Biological Processes	GO:0140895	cell surface toll-like receptor signaling pathway	-3.17396	-1.23496	929,7097,64127	CD14,TLR2,NOD2	3/36	Down
2_Member	WikiPathways	WP4666	Hepatitis B infection	-3.09957	-1.17403	3569,7097,7098,10971,64135	IL6,TLR2,TLR3,YWHAQ,IFIH1	5/151	Down
2_Member	GO Biological Processes	GO:0050729	positive regulation of inflammatory response	-3.0739	-1.15166	3569,3620,7097,7098,10318	IL6,IDO1,TLR2,TLR3,TNIP1	5/153	Down
2_Member	Reactome Gene Sets	R-HSA-5689896	Ovarian tumor domain proteases	-3.07129	-1.15069	10318,64127,64135	TNIP1,NOD2,IFIH1	3/39	Down
2_Member	GO Biological Processes	GO:0009595	detection of biotic stimulus	-3.03894	-1.12646	3164,7097,64127	NR4A1,TLR2,NOD2	3/40	Down
2_Member	KEGG Pathway	hsa05161	Hepatitis B	-2.96295	-1.06471	3569,7097,7098,10971,64135	IL6,TLR2,TLR3,YWHAQ,IFIH1	5/162	Down
2_Member	WikiPathways	WP5198	Inflammatory bowel disease signaling	-2.94687	-1.05173	3569,7097,64127	IL6,TLR2,NOD2	3/43	Down
2_Member	GO Biological Processes	GO:0002752	cell surface pattern recognition receptor signaling pathway	-2.9177	-1.03594	929,7097,64127	CD14,TLR2,NOD2	3/44	Down
2_Member	KEGG Pathway	hsa05132	Salmonella infection	-2.91738	-1.03594	929,3569,7097,8743,10398,55860	CD14,IL6,TLR2,TNFSF10,MYL9,ACTR10	6/247	Down
2_Member	GO Biological Processes	GO:0002429	immune response-activating cell surface receptor signaling pathway	-2.90842	-1.02996	929,3984,5335,7097,64127,80381	CD14,LIMK1,PLCG1,TLR2,NOD2,CD276	6/248	Down
2_Member	GO Biological Processes	GO:0002224	toll-like receptor signaling pathway	-2.88925	-1.01375	7097,7098,10318	TLR2,TLR3,TNIP1	3/45	Down
2_Member	Reactome Gene Sets	R-HSA-168898	Toll-like Receptor Cascades	-2.88145	-1.01036	929,7097,7098,11274,64127	CD14,TLR2,TLR3,USP18,NOD2	5/169	Down
2_Member	KEGG Pathway	hsa05152	Tuberculosis	-2.76095	-0.904246	929,3113,3569,7097,64127	CD14,HLA-DPA1,IL6,TLR2,NOD2	5/180	Down
2_Member	GO Biological Processes	GO:0043330	response to exogenous dsRNA	-2.7565	-0.902615	7098,64127,64135	TLR3,NOD2,IFIH1	3/50	Down
2_Member	KEGG Pathway	hsa05144	Malaria	-2.7565	-0.902615	3569,6347,7097	IL6,CCL2,TLR2	3/50	Down
2_Member	GO Biological Processes	GO:0032651	regulation of interleukin-1 beta production	-2.71765	-0.870742	3569,3965,64127,115362	IL6,LGALS9,NOD2,GBP5	4/110	Down
2_Member	GO Biological Processes	GO:0030522	intracellular receptor signaling pathway	-2.67858	-0.83904	3164,4940,7098,64127,64135	NR4A1,OAS3,TLR3,NOD2,IFIH1	5/188	Down
2_Member	Reactome Gene Sets	R-HSA-166058	MyD88:MAL(TIRAP) cascade initiated on plasma membrane	-2.67503	-0.83904	929,7097,11274,64127	CD14,TLR2,USP18,NOD2	4/113	Down
2_Member	Reactome Gene Sets	R-HSA-168188	Toll Like Receptor TLR6:TLR2 Cascade	-2.67503	-0.83904	929,7097,11274,64127	CD14,TLR2,USP18,NOD2	4/113	Down
2_Member	GO Biological Processes	GO:0002768	immune response-regulating cell surface receptor signaling pathway	-2.65039	-0.817096	929,3984,5335,7097,64127,80381	CD14,LIMK1,PLCG1,TLR2,NOD2,CD276	6/279	Down
2_Member	Reactome Gene Sets	R-HSA-168179	Toll Like Receptor TLR1:TLR2 Cascade	-2.63366	-0.805687	929,7097,11274,64127	CD14,TLR2,USP18,NOD2	4/116	Down
2_Member	Reactome Gene Sets	R-HSA-181438	Toll Like Receptor 2 (TLR2) Cascade	-2.63366	-0.805687	929,7097,11274,64127	CD14,TLR2,USP18,NOD2	4/116	Down
2_Member	GO Biological Processes	GO:0050830	defense response to Gram-positive bacterium	-2.60674	-0.789237	3569,7097,64127,115361	IL6,TLR2,NOD2,GBP4	4/118	Down
2_Member	GO Biological Processes	GO:0043122	regulation of canonical NF-kappaB signal transduction	-2.59693	-0.780722	2280,3965,7098,8743,10318,64127	FKBP1A,LGALS9,TLR3,TNFSF10,TNIP1,NOD2	6/286	Down
2_Member	GO Biological Processes	GO:0007254	JNK cascade	-2.57144	-0.757795	7098,23542,64127	TLR3,MAPK8IP2,NOD2	3/58	Down
2_Member	GO Biological Processes	GO:0043331	response to dsRNA	-2.57144	-0.757795	7098,64127,64135	TLR3,NOD2,IFIH1	3/58	Down
2_Member	GO Biological Processes	GO:0043123	positive regulation of canonical NF-kappaB signal transduction	-2.4895	-0.694661	2280,3965,7098,8743,64127	FKBP1A,LGALS9,TLR3,TNFSF10,NOD2	5/208	Down
2_Member	GO Biological Processes	GO:0032652	regulation of interleukin-1 production	-2.4674	-0.675013	3569,3965,64127,115362	IL6,LGALS9,NOD2,GBP5	4/129	Down
2_Member	GO Biological Processes	GO:0060627	regulation of vesicle-mediated transport	-2.41311	-0.631932	929,3134,3965,6347,7097,9699,23122,64127	CD14,HLA-F,LGALS9,CCL2,TLR2,RIMS2,CLASP2,NOD2	8/528	Down
2_Member	GO Biological Processes	GO:0002220	innate immune response activating cell surface receptor signaling pathway	-2.41229	-0.631932	929,7097,64127	CD14,TLR2,NOD2	3/66	Down
2_Member	GO Biological Processes	GO:0046328	regulation of JNK cascade	-2.36313	-0.591001	7098,10114,23542,64127	TLR3,HIPK3,MAPK8IP2,NOD2	4/138	Down
2_Member	GO Biological Processes	GO:0051092	positive regulation of NF-kappaB transcription factor activity	-2.3301	-0.563753	3965,7097,8809,64127	LGALS9,TLR2,IL18R1,NOD2	4/141	Down
2_Member	GO Biological Processes	GO:0051091	positive regulation of DNA-binding transcription factor activity	-2.30505	-0.551153	3569,3965,7097,8809,64127	IL6,LGALS9,TLR2,IL18R1,NOD2	5/230	Down
2_Member	Reactome Gene Sets	R-HSA-166016	Toll Like Receptor 4 (TLR4) Cascade	-2.26641	-0.520267	929,7097,11274,64127	CD14,TLR2,USP18,NOD2	4/147	Down
2_Member	WikiPathways	WP4298	Acute viral myocarditis	-2.10657	-0.394174	3569,7098,64127	IL6,TLR3,NOD2	3/85	Down
2_Member	GO Biological Processes	GO:2000106	regulation of leukocyte apoptotic process	-2.05192	-0.354486	3620,3965,64127	IDO1,LGALS9,NOD2	3/89	Down
3_Summary	GO Biological Processes	GO:0006954	inflammatory response	-11.5074	-7.90614	929,1036,3164,3557,3569,3620,3627,3965,4065,6347,6354,6355,6364,6373,7097,7098,8809,10318,115362,375387,2048,4940,11274,58985,64127,115361,129607,374383,64135,3433,4599,5979,58191,5452,2280,5335,6536,10971,23542	CD14,CDO1,NR4A1,IL1RN,IL6,IDO1,CXCL10,LGALS9,LY75,CCL2,CCL7,CCL8,CCL20,CXCL11,TLR2,TLR3,IL18R1,TNIP1,GBP5,NRROS,EPHB2,OAS3,USP18,IL22RA1,NOD2,GBP4,CMPK2,NCR3LG1,IFIH1,IFIT2,MX1,RET,CXCL16,POU2F2,FKBP1A,PLCG1,SLC6A9,YWHAQ,MAPK8IP2	39/-	Down
3_Member	GO Biological Processes	GO:0006954	inflammatory response	-11.5074	-7.90614	929,1036,3164,3557,3569,3620,3627,3965,4065,6347,6354,6355,6364,6373,7097,7098,8809,10318,115362,375387	CD14,CDO1,NR4A1,IL1RN,IL6,IDO1,CXCL10,LGALS9,LY75,CCL2,CCL7,CCL8,CCL20,CXCL11,TLR2,TLR3,IL18R1,TNIP1,GBP5,NRROS	20/563	Down
3_Member	GO Biological Processes	GO:0009617	response to bacterium	-10.5771	-7.1376	929,2048,3164,3569,3620,3627,3965,4940,6347,6364,6373,7097,7098,10318,11274,58985,64127,115361,115362,129607,374383	CD14,EPHB2,NR4A1,IL6,IDO1,CXCL10,LGALS9,OAS3,CCL2,CCL20,CXCL11,TLR2,TLR3,TNIP1,USP18,IL22RA1,NOD2,GBP4,GBP5,CMPK2,NCR3LG1	21/710	Down
3_Member	WikiPathways	WP5146	Lung pathology of COVID 19	-9.41829	-6.32972	3569,3627,6347,6373,7098,64135	IL6,CXCL10,CCL2,CXCL11,TLR3,IFIH1	6/20	Down
3_Member	GO Biological Processes	GO:0032496	response to lipopolysaccharide	-9.10643	-6.0848	929,2048,3164,3569,3620,3627,3965,6347,6373,7097,10318,64127,115362,129607	CD14,EPHB2,NR4A1,IL6,IDO1,CXCL10,LGALS9,CCL2,CXCL11,TLR2,TNIP1,NOD2,GBP5,CMPK2	14/333	Down
3_Member	GO Biological Processes	GO:0002237	response to molecule of bacterial origin	-8.76413	-5.76271	929,2048,3164,3569,3620,3627,3965,6347,6373,7097,10318,64127,115362,129607	CD14,EPHB2,NR4A1,IL6,IDO1,CXCL10,LGALS9,CCL2,CXCL11,TLR2,TNIP1,NOD2,GBP5,CMPK2	14/354	Down
3_Member	GO Biological Processes	GO:0071222	cellular response to lipopolysaccharide	-8.28549	-5.40404	929,2048,3569,3627,6347,6373,7097,10318,64127,115362,129607	CD14,EPHB2,IL6,CXCL10,CCL2,CXCL11,TLR2,TNIP1,NOD2,GBP5,CMPK2	11/208	Down
3_Member	GO Biological Processes	GO:0071219	cellular response to molecule of bacterial origin	-8.01167	-5.15919	929,2048,3569,3627,6347,6373,7097,10318,64127,115362,129607	CD14,EPHB2,IL6,CXCL10,CCL2,CXCL11,TLR2,TNIP1,NOD2,GBP5,CMPK2	11/221	Down
3_Member	GO Biological Processes	GO:0071216	cellular response to biotic stimulus	-7.51415	-4.71438	929,2048,3569,3627,6347,6373,7097,10318,64127,115362,129607	CD14,EPHB2,IL6,CXCL10,CCL2,CXCL11,TLR2,TNIP1,NOD2,GBP5,CMPK2	11/247	Down
3_Member	WikiPathways	WP5039	SARS CoV 2 innate immunity evasion and cell specific immune response	-6.12635	-3.56784	3433,3569,3627,4599,6347,6373	IFIT2,IL6,CXCL10,MX1,CCL2,CXCL11	6/66	Down
3_Member	WikiPathways	WP75	Toll like receptor signaling pathway	-4.99205	-2.71266	929,3569,3627,6373,7097,7098	CD14,IL6,CXCL10,CXCL11,TLR2,TLR3	6/103	Down
3_Member	GO Biological Processes	GO:0071396	cellular response to lipid	-4.9811	-2.70544	929,2048,3569,3627,5979,6347,6373,7097,10318,64127,115362,129607	CD14,EPHB2,IL6,CXCL10,RET,CCL2,CXCL11,TLR2,TNIP1,NOD2,GBP5,CMPK2	12/536	Down
3_Member	KEGG Pathway	hsa04620	Toll-like receptor signaling pathway	-4.87395	-2.61289	929,3569,3627,6373,7097,7098	CD14,IL6,CXCL10,CXCL11,TLR2,TLR3	6/108	Down
3_Member	GO Biological Processes	GO:0010818	T cell chemotaxis	-4.43329	-2.28535	3627,6373,58191	CXCL10,CXCL11,CXCL16	3/14	Down
3_Member	GO Biological Processes	GO:0006959	humoral immune response	-3.90545	-1.85573	3569,3627,5452,6347,6373,64127,374383	IL6,CXCL10,POU2F2,CCL2,CXCL11,NOD2,NCR3LG1	7/231	Down
3_Member	GO Biological Processes	GO:0034765	regulation of monoatomic ion transmembrane transport	-3.55654	-1.55961	2048,2280,3627,5335,6347,6373,6536,10971	EPHB2,FKBP1A,CXCL10,PLCG1,CCL2,CXCL11,SLC6A9,YWHAQ	8/349	Down
3_Member	GO Biological Processes	GO:0034762	regulation of transmembrane transport	-3.23935	-1.29171	2048,2280,3627,5335,6347,6373,6536,10971,23542	EPHB2,FKBP1A,CXCL10,PLCG1,CCL2,CXCL11,SLC6A9,YWHAQ,MAPK8IP2	9/489	Down
3_Member	GO Biological Processes	GO:0051279	regulation of release of sequestered calcium ion into cytosol	-3.1719	-1.2346	2280,3627,5335,6373	FKBP1A,CXCL10,PLCG1,CXCL11	4/83	Down
3_Member	GO Biological Processes	GO:0034767	positive regulation of monoatomic ion transmembrane transport	-3.06121	-1.14225	2048,3627,5335,6347,6373	EPHB2,CXCL10,PLCG1,CCL2,CXCL11	5/154	Down
3_Member	GO Biological Processes	GO:0051281	positive regulation of release of sequestered calcium ion into cytosol	-3.00745	-1.09817	3627,5335,6373	CXCL10,PLCG1,CXCL11	3/41	Down
3_Member	GO Biological Processes	GO:0043269	regulation of monoatomic ion transport	-2.72105	-0.871362	2048,2280,3627,5335,6347,6373,6536,10971	EPHB2,FKBP1A,CXCL10,PLCG1,CCL2,CXCL11,SLC6A9,YWHAQ	8/470	Down
3_Member	GO Biological Processes	GO:0051928	positive regulation of calcium ion transport	-2.62013	-0.797429	3627,5335,6347,6373	CXCL10,PLCG1,CCL2,CXCL11	4/117	Down
3_Member	GO Biological Processes	GO:0019730	antimicrobial humoral response	-2.55443	-0.744611	3627,6373,64127,374383	CXCL10,CXCL11,NOD2,NCR3LG1	4/122	Down
3_Member	GO Biological Processes	GO:0043270	positive regulation of monoatomic ion transport	-2.463	-0.671828	2048,3627,5335,6347,6373	EPHB2,CXCL10,PLCG1,CCL2,CXCL11	5/211	Down
3_Member	GO Biological Processes	GO:0034764	positive regulation of transmembrane transport	-2.44559	-0.659251	2048,3627,5335,6347,6373	EPHB2,CXCL10,PLCG1,CCL2,CXCL11	5/213	Down
3_Member	GO Biological Processes	GO:0051282	regulation of sequestering of calcium ion	-2.43174	-0.64781	2280,3627,5335,6373	FKBP1A,CXCL10,PLCG1,CXCL11	4/132	Down
3_Member	GO Biological Processes	GO:0061844	antimicrobial humoral immune response mediated by antimicrobial peptide	-2.25679	-0.513922	3627,6373,64127	CXCL10,CXCL11,NOD2	3/75	Down
3_Member	GO Biological Processes	GO:0051924	regulation of calcium ion transport	-2.17656	-0.451587	2280,3627,5335,6347,6373	FKBP1A,CXCL10,PLCG1,CCL2,CXCL11	5/247	Down
3_Member	GO Biological Processes	GO:1904427	positive regulation of calcium ion transmembrane transport	-2.14948	-0.431979	3627,5335,6373	CXCL10,PLCG1,CXCL11	3/82	Down
3_Member	GO Biological Processes	GO:1903169	regulation of calcium ion transmembrane transport	-2.06527	-0.364885	2280,3627,5335,6373	FKBP1A,CXCL10,PLCG1,CXCL11	4/168	Down
4_Summary	Reactome Gene Sets	R-HSA-1280215	Cytokine Signaling in Immune system	-11.4718	-7.90614	3113,3134,3433,3557,3569,3627,3669,3965,3976,4599,4940,5335,6347,6364,8809,10673,11274,51191,58985,64127,91543,115361,115362,64135,81786	HLA-DPA1,HLA-F,IFIT2,IL1RN,IL6,CXCL10,ISG20,LGALS9,LIF,MX1,OAS3,PLCG1,CCL2,CCL20,IL18R1,TNFSF13B,USP18,HERC5,IL22RA1,NOD2,RSAD2,GBP4,GBP5,IFIH1,TRIM7	25/-	Down
4_Member	Reactome Gene Sets	R-HSA-1280215	Cytokine Signaling in Immune system	-11.4718	-7.90614	3113,3134,3433,3557,3569,3627,3669,3965,3976,4599,4940,5335,6347,6364,8809,10673,11274,51191,58985,64127,91543,115361,115362	HLA-DPA1,HLA-F,IFIT2,IL1RN,IL6,CXCL10,ISG20,LGALS9,LIF,MX1,OAS3,PLCG1,CCL2,CCL20,IL18R1,TNFSF13B,USP18,HERC5,IL22RA1,NOD2,RSAD2,GBP4,GBP5	23/786	Down
4_Member	Reactome Gene Sets	R-HSA-913531	Interferon Signaling	-8.16003	-5.29331	3113,3134,3433,3669,4599,4940,5335,11274,51191,91543,115361,115362	HLA-DPA1,HLA-F,IFIT2,ISG20,MX1,OAS3,PLCG1,USP18,HERC5,RSAD2,GBP4,GBP5	12/269	Down
4_Member	Reactome Gene Sets	R-HSA-909733	Interferon alpha/beta signaling	-7.06353	-4.28789	3134,3433,3669,4599,4940,11274,91543	HLA-F,IFIT2,ISG20,MX1,OAS3,USP18,RSAD2	7/77	Down
4_Member	GO Biological Processes	GO:0140374	antiviral innate immune response	-6.85645	-4.14608	3433,3627,4599,11274,64135,81786	IFIT2,CXCL10,MX1,USP18,IFIH1,TRIM7	6/50	Down
4_Member	Reactome Gene Sets	R-HSA-1169408	ISG15 antiviral mechanism	-3.38342	-1.41974	4599,5335,11274,51191	MX1,PLCG1,USP18,HERC5	4/73	Down
4_Member	Reactome Gene Sets	R-HSA-1169410	Antiviral mechanism by IFN-stimulated genes	-3.12563	-1.19843	4599,4940,5335,11274,51191	MX1,OAS3,PLCG1,USP18,HERC5	5/149	Down
5_Summary	GO Biological Processes	GO:0034341	response to type II interferon	-10.5028	-7.1376	3113,3965,6347,6354,6355,6364,7097,7098,58191,115361,115362,3557,3569,3627,3976,6373,10673,8743,8809,58985,2923,4599,64135,5979,929,1464,2048,10114,10318,23542,25778,64127,1890,3164,2280,5335,9507,23102,25780,85360,201176,11274,23122,4940,3984,2352	HLA-DPA1,LGALS9,CCL2,CCL7,CCL8,CCL20,TLR2,TLR3,CXCL16,GBP4,GBP5,IL1RN,IL6,CXCL10,LIF,CXCL11,TNFSF13B,TNFSF10,IL18R1,IL22RA1,PDIA3,MX1,IFIH1,RET,CD14,CSPG4,EPHB2,HIPK3,TNIP1,MAPK8IP2,DSTYK,NOD2,TYMP,NR4A1,FKBP1A,PLCG1,ADAMTS4,TBC1D2B,RASGRP3,SYDE1,ARHGAP27,USP18,CLASP2,OAS3,LIMK1,FOLR3	46/-	Down
5_Member	GO Biological Processes	GO:0034341	response to type II interferon	-10.5028	-7.1376	3113,3965,6347,6354,6355,6364,7097,7098,58191,115361,115362	HLA-DPA1,LGALS9,CCL2,CCL7,CCL8,CCL20,TLR2,TLR3,CXCL16,GBP4,GBP5	11/129	Down
5_Member	WikiPathways	WP5095	Overview of proinflammatory and profibrotic mediators	-10.5028	-7.1376	3557,3569,3627,3976,6347,6354,6355,6364,6373,10673,58191	IL1RN,IL6,CXCL10,LIF,CCL2,CCL7,CCL8,CCL20,CXCL11,TNFSF13B,CXCL16	11/129	Down
5_Member	KEGG Pathway	hsa04061	Viral protein interaction with cytokine and cytokine receptor	-10.2862	-7.02154	3569,3627,6347,6354,6355,6364,6373,8743,8809,58985	IL6,CXCL10,CCL2,CCL7,CCL8,CCL20,CXCL11,TNFSF10,IL18R1,IL22RA1	10/100	Down
5_Member	GO Biological Processes	GO:0071346	cellular response to type II interferon	-9.99099	-6.79328	3113,3965,6347,6354,6355,6364,7097,7098,115361,115362	HLA-DPA1,LGALS9,CCL2,CCL7,CCL8,CCL20,TLR2,TLR3,GBP4,GBP5	10/107	Down
5_Member	KEGG Pathway	hsa04060	Cytokine-cytokine receptor interaction	-9.75386	-6.58611	3557,3569,3627,3976,6347,6354,6355,6364,6373,8743,8809,10673,58191,58985	IL1RN,IL6,CXCL10,LIF,CCL2,CCL7,CCL8,CCL20,CXCL11,TNFSF10,IL18R1,TNFSF13B,CXCL16,IL22RA1	14/297	Down
5_Member	GO Biological Processes	GO:0071345	cellular response to cytokine stimulus	-8.60178	-5.61966	2923,3113,3569,3627,3965,4599,6347,6354,6355,6364,6373,7097,7098,8809,10673,58985,64135,115361,115362	PDIA3,HLA-DPA1,IL6,CXCL10,LGALS9,MX1,CCL2,CCL7,CCL8,CCL20,CXCL11,TLR2,TLR3,IL18R1,TNFSF13B,IL22RA1,IFIH1,GBP4,GBP5	19/738	Down
5_Member	GO Biological Processes	GO:0048247	lymphocyte chemotaxis	-8.39869	-5.47871	3627,6347,6354,6355,6364,6373,58191	CXCL10,CCL2,CCL7,CCL8,CCL20,CXCL11,CXCL16	7/50	Down
5_Member	GO Biological Processes	GO:0071674	mononuclear cell migration	-8.38773	-5.47871	3569,3627,5979,6347,6354,6355,6364,6373,58191	IL6,CXCL10,RET,CCL2,CCL7,CCL8,CCL20,CXCL11,CXCL16	9/114	Down
5_Member	GO Biological Processes	GO:0072676	lymphocyte migration	-8.3754	-5.47871	3627,5979,6347,6354,6355,6364,6373,58191	CXCL10,RET,CCL2,CCL7,CCL8,CCL20,CXCL11,CXCL16	8/79	Down
5_Member	Reactome Gene Sets	R-HSA-6783783	Interleukin-10 signaling	-7.0216	-4.25754	3557,3569,3627,3976,6347,6364	IL1RN,IL6,CXCL10,LIF,CCL2,CCL20	6/47	Down
5_Member	WikiPathways	WP5115	Network map of SARS CoV 2 signaling pathway	-6.99714	-4.24436	929,3569,3627,4599,6347,6355,6364,8743,58191,64135	CD14,IL6,CXCL10,MX1,CCL2,CCL8,CCL20,TNFSF10,CXCL16,IFIH1	10/218	Down
5_Member	GO Biological Processes	GO:0043408	regulation of MAPK cascade	-6.86907	-4.14848	1464,2048,3569,3965,3976,5979,6347,6354,6355,6364,7098,10114,10318,23542,25778,64127	CSPG4,EPHB2,IL6,LGALS9,LIF,RET,CCL2,CCL7,CCL8,CCL20,TLR3,HIPK3,TNIP1,MAPK8IP2,DSTYK,NOD2	16/669	Down
5_Member	GO Biological Processes	GO:0019221	cytokine-mediated signaling pathway	-6.4501	-3.79645	3569,3627,4599,6347,6354,6355,6364,6373,8809,10673,58985,64135	IL6,CXCL10,MX1,CCL2,CCL7,CCL8,CCL20,CXCL11,IL18R1,TNFSF13B,IL22RA1,IFIH1	12/386	Down
5_Member	Reactome Gene Sets	R-HSA-380108	Chemokine receptors bind chemokines	-6.41909	-3.78281	3627,6347,6354,6364,6373,58191	CXCL10,CCL2,CCL7,CCL20,CXCL11,CXCL16	6/59	Down
5_Member	GO Biological Processes	GO:0043410	positive regulation of MAPK cascade	-6.31727	-3.70447	1464,3569,3965,3976,5979,6347,6354,6355,6364,7098,23542,25778,64127	CSPG4,IL6,LGALS9,LIF,RET,CCL2,CCL7,CCL8,CCL20,TLR3,MAPK8IP2,DSTYK,NOD2	13/475	Down
5_Member	GO Biological Processes	GO:0072678	T cell migration	-6.31592	-3.70447	3627,6347,6364,6373,58191	CXCL10,CCL2,CCL20,CXCL11,CXCL16	5/33	Down
5_Member	GO Biological Processes	GO:0030595	leukocyte chemotaxis	-6.23847	-3.65805	3569,3627,6347,6354,6355,6364,6373,58191	IL6,CXCL10,CCL2,CCL7,CCL8,CCL20,CXCL11,CXCL16	8/148	Down
5_Member	Canonical Pathways	M5883	NABA SECRETED FACTORS	-6.08604	-3.53459	3557,3569,3627,3976,6347,6354,6355,6364,6373,8743,10673	IL1RN,IL6,CXCL10,LIF,CCL2,CCL7,CCL8,CCL20,CXCL11,TNFSF10,TNFSF13B	11/343	Down
5_Member	GO Biological Processes	GO:0006935	chemotaxis	-6.07368	-3.52918	1890,3164,3569,3627,3965,6347,6354,6355,6364,6373,58191	TYMP,NR4A1,IL6,CXCL10,LGALS9,CCL2,CCL7,CCL8,CCL20,CXCL11,CXCL16	11/344	Down
5_Member	GO Biological Processes	GO:0042330	taxis	-6.04908	-3.51142	1890,3164,3569,3627,3965,6347,6354,6355,6364,6373,58191	TYMP,NR4A1,IL6,CXCL10,LGALS9,CCL2,CCL7,CCL8,CCL20,CXCL11,CXCL16	11/346	Down
5_Member	GO Biological Processes	GO:0060326	cell chemotaxis	-6.01696	-3.48603	3164,3569,3627,6347,6354,6355,6364,6373,58191	NR4A1,IL6,CXCL10,CCL2,CCL7,CCL8,CCL20,CXCL11,CXCL16	9/215	Down
5_Member	KEGG Pathway	hsa04668	TNF signaling pathway	-5.89382	-3.38883	3569,3627,3976,6347,6364,8809,64127	IL6,CXCL10,LIF,CCL2,CCL20,IL18R1,NOD2	7/114	Down
5_Member	GO Biological Processes	GO:0040011	locomotion	-5.81181	-3.3253	1890,3164,3569,3627,3965,6347,6354,6355,6364,6373,58191	TYMP,NR4A1,IL6,CXCL10,LGALS9,CCL2,CCL7,CCL8,CCL20,CXCL11,CXCL16	11/366	Down
5_Member	WikiPathways	WP2431	Spinal cord injury	-5.74402	-3.27524	1464,2280,3164,3569,3627,6347,10673	CSPG4,FKBP1A,NR4A1,IL6,CXCL10,CCL2,TNFSF13B	7/120	Down
5_Member	WikiPathways	WP4136	Fibrin complement receptor 3 signaling pathway	-5.72444	-3.27364	929,3569,3627,6347,7098	CD14,IL6,CXCL10,CCL2,TLR3	5/43	Down
5_Member	GO Biological Processes	GO:0070372	regulation of ERK1 and ERK2 cascade	-5.62666	-3.2098	2048,3965,3976,6347,6354,6355,6364,10318,25778,64127	EPHB2,LGALS9,LIF,CCL2,CCL7,CCL8,CCL20,TNIP1,DSTYK,NOD2	10/308	Down
5_Member	GO Biological Processes	GO:0002548	monocyte chemotaxis	-5.62422	-3.2098	3569,6347,6354,6355,6364	IL6,CCL2,CCL7,CCL8,CCL20	5/45	Down
5_Member	GO Biological Processes	GO:0030593	neutrophil chemotaxis	-5.59885	-3.19949	3627,6347,6354,6355,6364,6373	CXCL10,CCL2,CCL7,CCL8,CCL20,CXCL11	6/81	Down
5_Member	GO Biological Processes	GO:0050900	leukocyte migration	-5.5495	-3.1599	3569,3627,5979,6347,6354,6355,6364,6373,58191	IL6,CXCL10,RET,CCL2,CCL7,CCL8,CCL20,CXCL11,CXCL16	9/245	Down
5_Member	GO Biological Processes	GO:0070098	chemokine-mediated signaling pathway	-5.50616	-3.1261	3627,6347,6354,6355,6364,6373	CXCL10,CCL2,CCL7,CCL8,CCL20,CXCL11	6/84	Down
5_Member	GO Biological Processes	GO:0071621	granulocyte chemotaxis	-5.44634	-3.08927	3627,6347,6354,6355,6364,6373	CXCL10,CCL2,CCL7,CCL8,CCL20,CXCL11	6/86	Down
5_Member	KEGG Pathway	hsa04062	Chemokine signaling pathway	-5.39089	-3.04269	3627,5335,6347,6354,6355,6364,6373,58191	CXCL10,PLCG1,CCL2,CCL7,CCL8,CCL20,CXCL11,CXCL16	8/192	Down
5_Member	GO Biological Processes	GO:0097529	myeloid leukocyte migration	-5.31902	-2.98802	3569,3627,6347,6354,6355,6364,6373	IL6,CXCL10,CCL2,CCL7,CCL8,CCL20,CXCL11	7/139	Down
5_Member	GO Biological Processes	GO:1990266	neutrophil migration	-5.2756	-2.95707	3627,6347,6354,6355,6364,6373	CXCL10,CCL2,CCL7,CCL8,CCL20,CXCL11	6/92	Down
5_Member	GO Biological Processes	GO:1990868	response to chemokine	-5.2756	-2.95707	3627,6347,6354,6355,6364,6373	CXCL10,CCL2,CCL7,CCL8,CCL20,CXCL11	6/92	Down
5_Member	GO Biological Processes	GO:1990869	cellular response to chemokine	-5.2756	-2.95707	3627,6347,6354,6355,6364,6373	CXCL10,CCL2,CCL7,CCL8,CCL20,CXCL11	6/92	Down
5_Member	KEGG Pathway	hsa05323	Rheumatoid arthritis	-5.24833	-2.93791	3113,3569,6347,6364,7097,10673	HLA-DPA1,IL6,CCL2,CCL20,TLR2,TNFSF13B	6/93	Down
5_Member	GO Biological Processes	GO:0097530	granulocyte migration	-5.06597	-2.77198	3627,6347,6354,6355,6364,6373	CXCL10,CCL2,CCL7,CCL8,CCL20,CXCL11	6/100	Down
5_Member	Canonical Pathways	M5885	NABA MATRISOME ASSOCIATED	-4.82724	-2.58377	1464,3557,3569,3627,3965,3976,6347,6354,6355,6364,6373,8743,9507,10673	CSPG4,IL1RN,IL6,CXCL10,LGALS9,LIF,CCL2,CCL7,CCL8,CCL20,CXCL11,TNFSF10,ADAMTS4,TNFSF13B	14/751	Down
5_Member	GO Biological Processes	GO:0002685	regulation of leukocyte migration	-4.81845	-2.58182	3569,3627,3965,6347,6354,6355,6364,64127	IL6,CXCL10,LGALS9,CCL2,CCL7,CCL8,CCL20,NOD2	8/230	Down
5_Member	GO Biological Processes	GO:0043547	positive regulation of GTPase activity	-4.81845	-2.58182	6347,6354,6355,6364,23102,25780,85360,201176	CCL2,CCL7,CCL8,CCL20,TBC1D2B,RASGRP3,SYDE1,ARHGAP27	8/230	Down
5_Member	Reactome Gene Sets	R-HSA-449147	Signaling by Interleukins	-4.75898	-2.53241	3557,3569,3627,3965,3976,6347,6364,8809,11274,58985,64127	IL1RN,IL6,CXCL10,LGALS9,LIF,CCL2,CCL20,IL18R1,USP18,IL22RA1,NOD2	11/473	Down
5_Member	GO Biological Processes	GO:0030335	positive regulation of cell migration	-4.64298	-2.44133	2048,3569,3627,3965,5335,5979,6354,6355,6364,23122,58191,85360	EPHB2,IL6,CXCL10,LGALS9,PLCG1,RET,CCL7,CCL8,CCL20,CLASP2,CXCL16,SYDE1	12/580	Down
5_Member	GO Biological Processes	GO:0002688	regulation of leukocyte chemotaxis	-4.5528	-2.37331	3569,3627,3965,6347,6354,64127	IL6,CXCL10,LGALS9,CCL2,CCL7,NOD2	6/123	Down
5_Member	GO Biological Processes	GO:2000147	positive regulation of cell motility	-4.45096	-2.29441	2048,3569,3627,3965,5335,5979,6354,6355,6364,23122,58191,85360	EPHB2,IL6,CXCL10,LGALS9,PLCG1,RET,CCL7,CCL8,CCL20,CLASP2,CXCL16,SYDE1	12/607	Down
5_Member	WikiPathways	WP5285	Immune infiltration in pancreatic cancer	-4.45073	-2.29441	3569,3965,6347,6364	IL6,LGALS9,CCL2,CCL20	4/39	Down
5_Member	GO Biological Processes	GO:0040017	positive regulation of locomotion	-4.35559	-2.21587	2048,3569,3627,3965,5335,5979,6354,6355,6364,23122,58191,85360	EPHB2,IL6,CXCL10,LGALS9,PLCG1,RET,CCL7,CCL8,CCL20,CLASP2,CXCL16,SYDE1	12/621	Down
5_Member	WikiPathways	WP4891	COVID 19 adverse outcome pathway	-4.33789	-2.20357	3569,3627,6347	IL6,CXCL10,CCL2	3/15	Down
5_Member	GO Biological Processes	GO:0034612	response to tumor necrosis factor	-4.16335	-2.06502	929,6347,6354,6355,6364,10673,58191	CD14,CCL2,CCL7,CCL8,CCL20,TNFSF13B,CXCL16	7/210	Down
5_Member	GO Biological Processes	GO:0070374	positive regulation of ERK1 and ERK2 cascade	-4.09933	-2.01317	3965,6347,6354,6355,6364,25778,64127	LGALS9,CCL2,CCL7,CCL8,CCL20,DSTYK,NOD2	7/215	Down
5_Member	GO Biological Processes	GO:0002687	positive regulation of leukocyte migration	-4.08748	-2.00609	3569,3627,3965,6354,6355,6364	IL6,CXCL10,LGALS9,CCL7,CCL8,CCL20	6/149	Down
5_Member	KEGG Pathway	hsa04657	IL-17 signaling pathway	-4.05282	-1.97615	3569,3627,6347,6354,6364	IL6,CXCL10,CCL2,CCL7,CCL20	5/94	Down
5_Member	GO Biological Processes	GO:0043087	regulation of GTPase activity	-4.02361	-1.95393	6347,6354,6355,6364,23102,25780,85360,201176	CCL2,CCL7,CCL8,CCL20,TBC1D2B,RASGRP3,SYDE1,ARHGAP27	8/298	Down
5_Member	GO Biological Processes	GO:0051345	positive regulation of hydrolase activity	-3.96208	-1.90604	3965,6347,6354,6355,6364,8743,23102,25780,85360,201176	LGALS9,CCL2,CCL7,CCL8,CCL20,TNFSF10,TBC1D2B,RASGRP3,SYDE1,ARHGAP27	10/482	Down
5_Member	WikiPathways	WP5272	LDL influence on CD14 and TLR4	-3.7598	-1.72771	929,3569,6347	CD14,IL6,CCL2	3/23	Down
5_Member	GO Biological Processes	GO:0051336	regulation of hydrolase activity	-3.61106	-1.59966	2280,3965,4940,6347,6354,6355,6364,8743,23102,25780,85360,201176	FKBP1A,LGALS9,OAS3,CCL2,CCL7,CCL8,CCL20,TNFSF10,TBC1D2B,RASGRP3,SYDE1,ARHGAP27	12/746	Down
5_Member	GO Biological Processes	GO:0048245	eosinophil chemotaxis	-3.59758	-1.59617	6347,6354,6355	CCL2,CCL7,CCL8	3/26	Down
5_Member	GO Biological Processes	GO:1901623	regulation of lymphocyte chemotaxis	-3.59758	-1.59617	3627,6347,6354	CXCL10,CCL2,CCL7	3/26	Down
5_Member	GO Biological Processes	GO:0072677	eosinophil migration	-3.54794	-1.55435	6347,6354,6355	CCL2,CCL7,CCL8	3/27	Down
5_Member	GO Biological Processes	GO:0071675	regulation of mononuclear cell migration	-3.50556	-1.51583	3627,3965,6347,6354,6364	CXCL10,LGALS9,CCL2,CCL7,CCL20	5/123	Down
5_Member	GO Biological Processes	GO:2000401	regulation of lymphocyte migration	-3.45312	-1.48034	3627,6347,6354,6364	CXCL10,CCL2,CCL7,CCL20	4/70	Down
5_Member	GO Biological Processes	GO:0071677	positive regulation of mononuclear cell migration	-3.42953	-1.4586	3627,3965,6354,6364	CXCL10,LGALS9,CCL7,CCL20	4/71	Down
5_Member	GO Biological Processes	GO:0070555	response to interleukin-1	-3.41034	-1.44124	3965,6347,6354,6355,6364	LGALS9,CCL2,CCL7,CCL8,CCL20	5/129	Down
5_Member	Reactome Gene Sets	R-HSA-375276	Peptide ligand-binding receptors	-3.38337	-1.41974	3627,6347,6354,6364,6373,58191	CXCL10,CCL2,CCL7,CCL20,CXCL11,CXCL16	6/201	Down
5_Member	WikiPathways	WP5088	Prostaglandin signaling	-3.28626	-1.33512	3569,3627,6347	IL6,CXCL10,CCL2	3/33	Down
5_Member	Canonical Pathways	M196	PID IL23 PATHWAY	-3.13875	-1.20821	3569,6347,8809	IL6,CCL2,IL18R1	3/37	Down
5_Member	Canonical Pathways	M65	PID FRA PATHWAY	-3.13875	-1.20821	3569,3976,6347	IL6,LIF,CCL2	3/37	Down
5_Member	GO Biological Processes	GO:0050920	regulation of chemotaxis	-3.0865	-1.16261	3569,3627,3965,6347,6354,64127	IL6,CXCL10,LGALS9,CCL2,CCL7,NOD2	6/229	Down
5_Member	GO Biological Processes	GO:0002690	positive regulation of leukocyte chemotaxis	-2.98673	-1.08222	3569,3627,3965,6354	IL6,CXCL10,LGALS9,CCL7	4/93	Down
5_Member	GO Biological Processes	GO:2000403	positive regulation of lymphocyte migration	-2.94687	-1.05173	3627,6354,6364	CXCL10,CCL7,CCL20	3/43	Down
5_Member	GO Biological Processes	GO:1904037	positive regulation of epithelial cell apoptotic process	-2.9177	-1.03594	3569,5335,6347	IL6,PLCG1,CCL2	3/44	Down
5_Member	WikiPathways	WP3929	Chemokine signaling pathway	-2.91589	-1.03594	3627,6354,6364,6373,58191	CXCL10,CCL7,CCL20,CXCL11,CXCL16	5/166	Down
5_Member	GO Biological Processes	GO:0071347	cellular response to interleukin-1	-2.85381	-0.985641	6347,6354,6355,6364	CCL2,CCL7,CCL8,CCL20	4/101	Down
5_Member	GO Biological Processes	GO:0071356	cellular response to tumor necrosis factor	-2.71924	-0.870944	6347,6354,6355,6364,10673	CCL2,CCL7,CCL8,CCL20,TNFSF13B	5/184	Down
5_Member	KEGG Pathway	hsa05135	Yersinia infection	-2.37433	-0.601029	3569,3984,5335,6347	IL6,LIMK1,PLCG1,CCL2	4/137	Down
5_Member	WikiPathways	WP176	Folate metabolism	-2.35799	-0.588182	2352,3569,6347	FOLR3,IL6,CCL2	3/69	Down
5_Member	GO Biological Processes	GO:0050921	positive regulation of chemotaxis	-2.31927	-0.55863	3569,3627,3965,6354	IL6,CXCL10,LGALS9,CCL7	4/142	Down
5_Member	Reactome Gene Sets	R-HSA-373076	Class A/1 (Rhodopsin-like receptors)	-2.26933	-0.522088	3627,6347,6354,6364,6373,58191	CXCL10,CCL2,CCL7,CCL20,CXCL11,CXCL16	6/334	Down
6_Summary	KEGG Pathway	hsa05164	Influenza A	-10.4127	-7.11024	896,3113,3569,3627,4599,4940,6347,7098,8743,23633,64135,91543,2923,3134,7097,9612,5335,10971,137075,5452,7576	CCND3,HLA-DPA1,IL6,CXCL10,MX1,OAS3,CCL2,TLR3,TNFSF10,KPNA6,IFIH1,RSAD2,PDIA3,HLA-F,TLR2,NCOR2,PLCG1,YWHAQ,CLDN23,POU2F2,ZNF28	21/-	Down
6_Member	KEGG Pathway	hsa05164	Influenza A	-10.4127	-7.11024	896,3113,3569,3627,4599,4940,6347,7098,8743,23633,64135,91543	CCND3,HLA-DPA1,IL6,CXCL10,MX1,OAS3,CCL2,TLR3,TNFSF10,KPNA6,IFIH1,RSAD2	12/171	Down
6_Member	KEGG Pathway	hsa05169	Epstein-Barr virus infection	-6.24291	-3.65805	896,2923,3113,3134,3569,3627,4940,7097,9612	CCND3,PDIA3,HLA-DPA1,HLA-F,IL6,CXCL10,OAS3,TLR2,NCOR2	9/202	Down
6_Member	KEGG Pathway	hsa05171	Coronavirus disease - COVID-19	-5.72827	-3.27364	3569,3627,4599,4940,5335,6347,7097,7098,64135	IL6,CXCL10,MX1,OAS3,PLCG1,CCL2,TLR2,TLR3,IFIH1	9/233	Down
6_Member	KEGG Pathway	hsa05160	Hepatitis C	-4.95396	-2.68566	3627,4599,4940,7098,10971,91543,137075	CXCL10,MX1,OAS3,TLR3,YWHAQ,RSAD2,CLDN23	7/158	Down
6_Member	KEGG Pathway	hsa05168	Herpes simplex virus 1 infection	-4.44483	-2.29132	2923,3113,3134,3569,4940,5452,6347,7097,7098,7576,64135	PDIA3,HLA-DPA1,HLA-F,IL6,OAS3,POU2F2,CCL2,TLR2,TLR3,ZNF28,IFIH1	11/512	Down
6_Member	WikiPathways	WP4630	Measles virus infection	-4.30773	-2.18137	896,3569,4599,4940,7097,64135	CCND3,IL6,MX1,OAS3,TLR2,IFIH1	6/136	Down
6_Member	KEGG Pathway	hsa05162	Measles	-4.27235	-2.15122	896,3569,4599,4940,7097,64135	CCND3,IL6,MX1,OAS3,TLR2,IFIH1	6/138	Down
7_Summary	GO Biological Processes	GO:0001775	cell activation	-7.14114	-4.35361	896,924,2048,2280,2923,3569,3620,3627,4436,7097,7098,8809,10398,10673,80381,91543,116071,3134,64127,259307,3965,3976,375387,374383	CCND3,CD7,EPHB2,FKBP1A,PDIA3,IL6,IDO1,CXCL10,MSH2,TLR2,TLR3,IL18R1,MYL9,TNFSF13B,CD276,RSAD2,BATF2,HLA-F,NOD2,IL4I1,LGALS9,LIF,NRROS,NCR3LG1	24/-	Down
7_Member	GO Biological Processes	GO:0001775	cell activation	-7.14114	-4.35361	896,924,2048,2280,2923,3569,3620,3627,4436,7097,7098,8809,10398,10673,80381,91543,116071	CCND3,CD7,EPHB2,FKBP1A,PDIA3,IL6,IDO1,CXCL10,MSH2,TLR2,TLR3,IL18R1,MYL9,TNFSF13B,CD276,RSAD2,BATF2	17/726	Down
7_Member	GO Biological Processes	GO:0002702	positive regulation of production of molecular mediator of immune response	-6.56837	-3.8704	2048,3134,3569,4436,7098,8809,64127,91543	EPHB2,HLA-F,IL6,MSH2,TLR3,IL18R1,NOD2,RSAD2	8/134	Down
7_Member	GO Biological Processes	GO:0002822	regulation of adaptive immune response based on somatic recombination of immune receptors built from immunoglobulin superfamily domains	-6.42809	-3.78322	2048,3134,3569,4436,8809,10673,64127,91543,259307	EPHB2,HLA-F,IL6,MSH2,IL18R1,TNFSF13B,NOD2,RSAD2,IL4I1	9/192	Down
7_Member	GO Biological Processes	GO:0002819	regulation of adaptive immune response	-6.15412	-3.58843	2048,3134,3569,4436,8809,10673,64127,91543,259307	EPHB2,HLA-F,IL6,MSH2,IL18R1,TNFSF13B,NOD2,RSAD2,IL4I1	9/207	Down
7_Member	GO Biological Processes	GO:0045321	leukocyte activation	-5.93203	-3.41426	896,924,2048,2280,3569,3620,4436,7097,7098,8809,10673,80381,91543,116071	CCND3,CD7,EPHB2,FKBP1A,IL6,IDO1,MSH2,TLR2,TLR3,IL18R1,TNFSF13B,CD276,RSAD2,BATF2	14/601	Down
7_Member	GO Biological Processes	GO:0002830	positive regulation of type 2 immune response	-5.84646	-3.34948	3569,3620,64127,91543	IL6,IDO1,NOD2,RSAD2	4/18	Down
7_Member	GO Biological Processes	GO:0002824	positive regulation of adaptive immune response based on somatic recombination of immune receptors built from immunoglobulin superfamily domains	-5.62535	-3.2098	3134,3569,4436,8809,10673,64127,91543	HLA-F,IL6,MSH2,IL18R1,TNFSF13B,NOD2,RSAD2	7/125	Down
7_Member	GO Biological Processes	GO:0002720	positive regulation of cytokine production involved in immune response	-5.59885	-3.19949	3134,3569,7098,8809,64127,91543	HLA-F,IL6,TLR3,IL18R1,NOD2,RSAD2	6/81	Down
7_Member	GO Biological Processes	GO:0002703	regulation of leukocyte mediated immunity	-5.53505	-3.15025	3134,3569,3965,4436,7098,8809,64127,91543,259307	HLA-F,IL6,LGALS9,MSH2,TLR3,IL18R1,NOD2,RSAD2,IL4I1	9/246	Down
7_Member	GO Biological Processes	GO:0002706	regulation of lymphocyte mediated immunity	-5.49292	-3.12353	3134,3569,3965,4436,8809,64127,91543,259307	HLA-F,IL6,LGALS9,MSH2,IL18R1,NOD2,RSAD2,IL4I1	8/186	Down
7_Member	GO Biological Processes	GO:0002821	positive regulation of adaptive immune response	-5.48965	-3.12353	3134,3569,4436,8809,10673,64127,91543	HLA-F,IL6,MSH2,IL18R1,TNFSF13B,NOD2,RSAD2	7/131	Down
7_Member	GO Biological Processes	GO:0002700	regulation of production of molecular mediator of immune response	-5.47566	-3.11409	2048,3134,3569,4436,7098,8809,64127,91543	EPHB2,HLA-F,IL6,MSH2,TLR3,IL18R1,NOD2,RSAD2	8/187	Down
7_Member	GO Biological Processes	GO:0002699	positive regulation of immune effector process	-5.38043	-3.04091	2048,3134,3569,3965,4436,7098,8809,64127,91543	EPHB2,HLA-F,IL6,LGALS9,MSH2,TLR3,IL18R1,NOD2,RSAD2	9/257	Down
7_Member	GO Biological Processes	GO:0002709	regulation of T cell mediated immunity	-5.09115	-2.79263	3134,3569,8809,64127,91543,259307	HLA-F,IL6,IL18R1,NOD2,RSAD2,IL4I1	6/99	Down
7_Member	GO Biological Processes	GO:0002697	regulation of immune effector process	-4.7791	-2.54921	2048,3134,3569,3965,4436,7098,8809,64127,91543,259307	EPHB2,HLA-F,IL6,LGALS9,MSH2,TLR3,IL18R1,NOD2,RSAD2,IL4I1	10/385	Down
7_Member	GO Biological Processes	GO:0046649	lymphocyte activation	-4.71696	-2.49369	896,924,2048,2280,3569,3620,4436,8809,10673,80381,91543	CCND3,CD7,EPHB2,FKBP1A,IL6,IDO1,MSH2,IL18R1,TNFSF13B,CD276,RSAD2	11/478	Down
7_Member	GO Biological Processes	GO:0002828	regulation of type 2 immune response	-4.69157	-2.47483	3569,3620,64127,91543	IL6,IDO1,NOD2,RSAD2	4/34	Down
7_Member	GO Biological Processes	GO:0042110	T cell activation	-4.64216	-2.44133	896,924,2280,3569,3620,8809,10673,80381,91543	CCND3,CD7,FKBP1A,IL6,IDO1,IL18R1,TNFSF13B,CD276,RSAD2	9/318	Down
7_Member	GO Biological Processes	GO:0002718	regulation of cytokine production involved in immune response	-4.61344	-2.41882	3134,3569,7098,8809,64127,91543	HLA-F,IL6,TLR3,IL18R1,NOD2,RSAD2	6/120	Down
7_Member	GO Biological Processes	GO:0002724	regulation of T cell cytokine production	-4.49613	-2.32838	3134,3569,8809,91543	HLA-F,IL6,IL18R1,RSAD2	4/38	Down
7_Member	GO Biological Processes	GO:0002708	positive regulation of lymphocyte mediated immunity	-4.45528	-2.29441	3134,3569,4436,8809,64127,91543	HLA-F,IL6,MSH2,IL18R1,NOD2,RSAD2	6/128	Down
7_Member	GO Biological Processes	GO:0050864	regulation of B cell activation	-4.41745	-2.27227	2048,3569,4436,10673,64127,259307	EPHB2,IL6,MSH2,TNFSF13B,NOD2,IL4I1	6/130	Down
7_Member	GO Biological Processes	GO:0050871	positive regulation of B cell activation	-4.31123	-2.18223	2048,3569,4436,10673,64127	EPHB2,IL6,MSH2,TNFSF13B,NOD2	5/83	Down
7_Member	GO Biological Processes	GO:0002705	positive regulation of leukocyte mediated immunity	-4.07143	-1.99241	3134,3569,4436,8809,64127,91543	HLA-F,IL6,MSH2,IL18R1,NOD2,RSAD2	6/150	Down
7_Member	GO Biological Processes	GO:0002521	leukocyte differentiation	-3.6968	-1.67724	3569,3976,4436,7097,8809,10673,91543,116071,375387	IL6,LIF,MSH2,TLR2,IL18R1,TNFSF13B,RSAD2,BATF2,NRROS	9/423	Down
7_Member	GO Biological Processes	GO:0002726	positive regulation of T cell cytokine production	-3.59758	-1.59617	3569,8809,91543	IL6,IL18R1,RSAD2	3/26	Down
7_Member	GO Biological Processes	GO:0002711	positive regulation of T cell mediated immunity	-3.47707	-1.49684	3134,3569,8809,91543	HLA-F,IL6,IL18R1,RSAD2	4/69	Down
7_Member	GO Biological Processes	GO:0002639	positive regulation of immunoglobulin production	-2.68357	-0.840784	2048,3569,4436	EPHB2,IL6,MSH2	3/53	Down
7_Member	GO Biological Processes	GO:0043367	CD4-positive, alpha-beta T cell differentiation	-2.63739	-0.806766	3569,8809,91543	IL6,IL18R1,RSAD2	3/55	Down
7_Member	GO Biological Processes	GO:0035710	CD4-positive, alpha-beta T cell activation	-2.3758	-0.601332	3569,8809,91543	IL6,IL18R1,RSAD2	3/68	Down
7_Member	GO Biological Processes	GO:1903131	mononuclear cell differentiation	-2.28803	-0.536367	3569,4436,8809,10673,91543,116071	IL6,MSH2,IL18R1,TNFSF13B,RSAD2,BATF2	6/331	Down
7_Member	GO Biological Processes	GO:0030097	hemopoiesis	-2.25889	-0.513922	3569,3976,4436,7097,8809,10673,91543,116071,375387	IL6,LIF,MSH2,TLR2,IL18R1,TNFSF13B,RSAD2,BATF2,NRROS	9/683	Down
7_Member	GO Biological Processes	GO:0002637	regulation of immunoglobulin production	-2.25679	-0.513922	2048,3569,4436	EPHB2,IL6,MSH2	3/75	Down
7_Member	GO Biological Processes	GO:0046632	alpha-beta T cell differentiation	-2.2408	-0.50118	3569,8809,91543	IL6,IL18R1,RSAD2	3/76	Down
7_Member	GO Biological Processes	GO:0002460	adaptive immune response based on somatic recombination of immune receptors built from immunoglobulin superfamily domains	-2.17656	-0.451587	3569,4436,8809,10673,374383	IL6,MSH2,IL18R1,TNFSF13B,NCR3LG1	5/247	Down
8_Summary	GO Biological Processes	GO:0070663	regulation of leukocyte proliferation	-6.18536	-3.61237	2048,3113,3569,3620,3965,6355,6664,10673,80381,259307,929,7098,8809,64127,4436,6347,3976,5979,201627,3557,924,2923,6494,374383,3134,3433	EPHB2,HLA-DPA1,IL6,IDO1,LGALS9,CCL8,SOX11,TNFSF13B,CD276,IL4I1,CD14,TLR3,IL18R1,NOD2,MSH2,CCL2,LIF,RET,DENND6A,IL1RN,CD7,PDIA3,SIPA1,NCR3LG1,HLA-F,IFIT2	26/-	Down
8_Member	GO Biological Processes	GO:0070663	regulation of leukocyte proliferation	-6.18536	-3.61237	2048,3113,3569,3620,3965,6355,6664,10673,80381,259307	EPHB2,HLA-DPA1,IL6,IDO1,LGALS9,CCL8,SOX11,TNFSF13B,CD276,IL4I1	10/267	Down
8_Member	GO Biological Processes	GO:0032649	regulation of type II interferon production	-5.76841	-3.2938	929,3113,3965,7098,8809,64127,80381	CD14,HLA-DPA1,LGALS9,TLR3,IL18R1,NOD2,CD276	7/119	Down
8_Member	GO Biological Processes	GO:0032729	positive regulation of type II interferon production	-5.72843	-3.27364	929,3113,3965,7098,8809,80381	CD14,HLA-DPA1,LGALS9,TLR3,IL18R1,CD276	6/77	Down
8_Member	GO Biological Processes	GO:0050670	regulation of lymphocyte proliferation	-5.66754	-3.23219	2048,3113,3569,3620,3965,6664,10673,80381,259307	EPHB2,HLA-DPA1,IL6,IDO1,LGALS9,SOX11,TNFSF13B,CD276,IL4I1	9/237	Down
8_Member	GO Biological Processes	GO:0032944	regulation of mononuclear cell proliferation	-5.60797	-3.19949	2048,3113,3569,3620,3965,6664,10673,80381,259307	EPHB2,HLA-DPA1,IL6,IDO1,LGALS9,SOX11,TNFSF13B,CD276,IL4I1	9/241	Down
8_Member	GO Biological Processes	GO:0051251	positive regulation of lymphocyte activation	-5.38442	-3.04091	2048,3113,3569,3965,4436,6347,10673,64127,80381,259307	EPHB2,HLA-DPA1,IL6,LGALS9,MSH2,CCL2,TNFSF13B,NOD2,CD276,IL4I1	10/328	Down
8_Member	GO Biological Processes	GO:0051249	regulation of lymphocyte activation	-5.23188	-2.92546	2048,3113,3569,3620,3965,4436,6347,6664,10673,64127,80381,259307	EPHB2,HLA-DPA1,IL6,IDO1,LGALS9,MSH2,CCL2,SOX11,TNFSF13B,NOD2,CD276,IL4I1	12/506	Down
8_Member	GO Biological Processes	GO:0002696	positive regulation of leukocyte activation	-5.00975	-2.72661	2048,3113,3569,3965,4436,6347,10673,64127,80381,259307	EPHB2,HLA-DPA1,IL6,LGALS9,MSH2,CCL2,TNFSF13B,NOD2,CD276,IL4I1	10/362	Down
8_Member	GO Biological Processes	GO:0050867	positive regulation of cell activation	-4.82783	-2.58377	2048,3113,3569,3965,4436,6347,10673,64127,80381,259307	EPHB2,HLA-DPA1,IL6,LGALS9,MSH2,CCL2,TNFSF13B,NOD2,CD276,IL4I1	10/380	Down
8_Member	GO Biological Processes	GO:0002694	regulation of leukocyte activation	-4.6946	-2.47483	2048,3113,3569,3620,3965,4436,6347,6664,10673,64127,80381,259307	EPHB2,HLA-DPA1,IL6,IDO1,LGALS9,MSH2,CCL2,SOX11,TNFSF13B,NOD2,CD276,IL4I1	12/573	Down
8_Member	GO Biological Processes	GO:0045785	positive regulation of cell adhesion	-4.65903	-2.44872	3113,3569,3965,3976,5979,6347,10673,64127,80381,201627,259307	HLA-DPA1,IL6,LGALS9,LIF,RET,CCL2,TNFSF13B,NOD2,CD276,DENND6A,IL4I1	11/485	Down
8_Member	GO Biological Processes	GO:0042129	regulation of T cell proliferation	-4.57266	-2.38566	3113,3569,3620,3965,10673,80381,259307	HLA-DPA1,IL6,IDO1,LGALS9,TNFSF13B,CD276,IL4I1	7/181	Down
8_Member	GO Biological Processes	GO:0022407	regulation of cell-cell adhesion	-4.57003	-2.38566	3113,3557,3569,3620,3965,6347,10673,64127,80381,201627,259307	HLA-DPA1,IL1RN,IL6,IDO1,LGALS9,CCL2,TNFSF13B,NOD2,CD276,DENND6A,IL4I1	11/496	Down
8_Member	GO Biological Processes	GO:0022409	positive regulation of cell-cell adhesion	-4.56814	-2.38566	3113,3569,3965,6347,10673,64127,80381,201627,259307	HLA-DPA1,IL6,LGALS9,CCL2,TNFSF13B,NOD2,CD276,DENND6A,IL4I1	9/325	Down
8_Member	GO Biological Processes	GO:0050870	positive regulation of T cell activation	-4.52213	-2.35148	3113,3569,3965,6347,10673,64127,80381,259307	HLA-DPA1,IL6,LGALS9,CCL2,TNFSF13B,NOD2,CD276,IL4I1	8/253	Down
8_Member	GO Biological Processes	GO:0050865	regulation of cell activation	-4.29572	-2.17198	2048,3113,3569,3620,3965,4436,6347,6664,10673,64127,80381,259307	EPHB2,HLA-DPA1,IL6,IDO1,LGALS9,MSH2,CCL2,SOX11,TNFSF13B,NOD2,CD276,IL4I1	12/630	Down
8_Member	GO Biological Processes	GO:1903039	positive regulation of leukocyte cell-cell adhesion	-4.24444	-2.13104	3113,3569,3965,6347,10673,64127,80381,259307	HLA-DPA1,IL6,LGALS9,CCL2,TNFSF13B,NOD2,CD276,IL4I1	8/277	Down
8_Member	GO Biological Processes	GO:0050671	positive regulation of lymphocyte proliferation	-4.18634	-2.07803	2048,3113,3569,3965,10673,80381	EPHB2,HLA-DPA1,IL6,LGALS9,TNFSF13B,CD276	6/143	Down
8_Member	WikiPathways	WP5078	T cell modulation in pancreatic cancer	-4.1644	-2.06502	3569,3620,3965,80381	IL6,IDO1,LGALS9,CD276	4/46	Down
8_Member	GO Biological Processes	GO:0032946	positive regulation of mononuclear cell proliferation	-4.13634	-2.04535	2048,3113,3569,3965,10673,80381	EPHB2,HLA-DPA1,IL6,LGALS9,TNFSF13B,CD276	6/146	Down
8_Member	GO Biological Processes	GO:0050863	regulation of T cell activation	-4.0282	-1.9562	3113,3569,3620,3965,6347,10673,64127,80381,259307	HLA-DPA1,IL6,IDO1,LGALS9,CCL2,TNFSF13B,NOD2,CD276,IL4I1	9/382	Down
8_Member	GO Biological Processes	GO:1903037	regulation of leukocyte cell-cell adhesion	-4.0282	-1.9562	3113,3569,3620,3965,6347,10673,64127,80381,259307	HLA-DPA1,IL6,IDO1,LGALS9,CCL2,TNFSF13B,NOD2,CD276,IL4I1	9/382	Down
8_Member	GO Biological Processes	GO:0070665	positive regulation of leukocyte proliferation	-3.85871	-1.81372	2048,3113,3569,3965,10673,80381	EPHB2,HLA-DPA1,IL6,LGALS9,TNFSF13B,CD276	6/164	Down
8_Member	GO Biological Processes	GO:0042102	positive regulation of T cell proliferation	-3.84522	-1.80241	3113,3569,3965,10673,80381	HLA-DPA1,IL6,LGALS9,TNFSF13B,CD276	5/104	Down
8_Member	GO Biological Processes	GO:0002250	adaptive immune response	-3.51911	-1.52745	924,2923,3113,3569,4436,6494,8809,10673,64127,259307,374383	CD7,PDIA3,HLA-DPA1,IL6,MSH2,SIPA1,IL18R1,TNFSF13B,NOD2,IL4I1,NCR3LG1	11/653	Down
8_Member	KEGG Pathway	hsa05332	Graft-versus-host disease	-2.97677	-1.07697	3113,3134,3569	HLA-DPA1,HLA-F,IL6	3/42	Down
8_Member	KEGG Pathway	hsa04640	Hematopoietic cell lineage	-2.88591	-1.01336	924,929,3113,3569	CD7,CD14,HLA-DPA1,IL6	4/99	Down
8_Member	KEGG Pathway	hsa04672	Intestinal immune network for IgA production	-2.78187	-0.920897	3113,3569,10673	HLA-DPA1,IL6,TNFSF13B	3/49	Down
8_Member	WikiPathways	WP5218	Extrafollicular and follicular B cell activation by SARS CoV 2	-2.2408	-0.50118	3433,3569,10673	IFIT2,IL6,TNFSF13B	3/76	Down
9_Summary	GO Biological Processes	GO:2000310	regulation of NMDA receptor activity	-5.954	-3.42971	2048,6347,6536,23542,320,5335,6780,9699,84628,2280,3164,10723,6354	EPHB2,CCL2,SLC6A9,MAPK8IP2,APBA1,PLCG1,STAU1,RIMS2,NTNG2,FKBP1A,NR4A1,SLC12A7,CCL7	13/-	Down
9_Member	GO Biological Processes	GO:2000310	regulation of NMDA receptor activity	-5.954	-3.42971	2048,6347,6536,23542	EPHB2,CCL2,SLC6A9,MAPK8IP2	4/17	Down
9_Member	GO Biological Processes	GO:0099601	regulation of neurotransmitter receptor activity	-4.1644	-2.06502	2048,6347,6536,23542	EPHB2,CCL2,SLC6A9,MAPK8IP2	4/46	Down
9_Member	GO Biological Processes	GO:0050804	modulation of chemical synaptic transmission	-3.21417	-1.27173	320,2048,5335,6347,6536,6780,9699,23542,84628	APBA1,EPHB2,PLCG1,CCL2,SLC6A9,STAU1,RIMS2,MAPK8IP2,NTNG2	9/493	Down
9_Member	GO Biological Processes	GO:0099177	regulation of trans-synaptic signaling	-3.20792	-1.2672	320,2048,5335,6347,6536,6780,9699,23542,84628	APBA1,EPHB2,PLCG1,CCL2,SLC6A9,STAU1,RIMS2,MAPK8IP2,NTNG2	9/494	Down
9_Member	GO Biological Processes	GO:0010469	regulation of signaling receptor activity	-2.80697	-0.940246	2048,6347,6536,23542	EPHB2,CCL2,SLC6A9,MAPK8IP2	4/104	Down
9_Member	GO Biological Processes	GO:0032412	regulation of monoatomic ion transmembrane transporter activity	-2.37783	-0.602189	2048,2280,6347,6536,23542	EPHB2,FKBP1A,CCL2,SLC6A9,MAPK8IP2	5/221	Down
9_Member	GO Biological Processes	GO:0099537	trans-synaptic signaling	-2.32513	-0.559928	320,2048,3164,6536,9699,10723,23542	APBA1,EPHB2,NR4A1,SLC6A9,RIMS2,SLC12A7,MAPK8IP2	7/432	Down
9_Member	GO Biological Processes	GO:0022898	regulation of transmembrane transporter activity	-2.31296	-0.553451	2048,2280,6347,6536,23542	EPHB2,FKBP1A,CCL2,SLC6A9,MAPK8IP2	5/229	Down
9_Member	GO Biological Processes	GO:0022604	regulation of cell morphogenesis	-2.18382	-0.452759	2048,6347,6354,9699,84628	EPHB2,CCL2,CCL7,RIMS2,NTNG2	5/246	Down
9_Member	GO Biological Processes	GO:0050806	positive regulation of synaptic transmission	-2.17633	-0.451587	2048,6347,6780,9699	EPHB2,CCL2,STAU1,RIMS2	4/156	Down
9_Member	GO Biological Processes	GO:0099536	synaptic signaling	-2.17521	-0.451503	320,2048,3164,6536,9699,10723,23542	APBA1,EPHB2,NR4A1,SLC6A9,RIMS2,SLC12A7,MAPK8IP2	7/461	Down
9_Member	GO Biological Processes	GO:0032409	regulation of transporter activity	-2.08542	-0.377062	2048,2280,6347,6536,23542	EPHB2,FKBP1A,CCL2,SLC6A9,MAPK8IP2	5/260	Down
10_Summary	GO Biological Processes	GO:0050777	negative regulation of immune response	-5.35768	-3.02244	3134,3965,4940,5335,11274,26058,64127,259307,3620,6347,6664,7098,3557,3569,7097,64135,23122,58985	HLA-F,LGALS9,OAS3,PLCG1,USP18,GIGYF2,NOD2,IL4I1,IDO1,CCL2,SOX11,TLR3,IL1RN,IL6,TLR2,IFIH1,CLASP2,IL22RA1	18/-	Down
10_Member	GO Biological Processes	GO:0050777	negative regulation of immune response	-5.35768	-3.02244	3134,3965,4940,5335,11274,26058,64127,259307	HLA-F,LGALS9,OAS3,PLCG1,USP18,GIGYF2,NOD2,IL4I1	8/194	Down
10_Member	GO Biological Processes	GO:0002683	negative regulation of immune system process	-5.06274	-2.77198	3134,3620,3965,4940,5335,6347,6664,7098,11274,26058,64127,259307	HLA-F,IDO1,LGALS9,OAS3,PLCG1,CCL2,SOX11,TLR3,USP18,GIGYF2,NOD2,IL4I1	12/526	Down
10_Member	GO Biological Processes	GO:0002832	negative regulation of response to biotic stimulus	-4.63403	-2.43632	3134,3965,4940,11274,26058,259307	HLA-F,LGALS9,OAS3,USP18,GIGYF2,IL4I1	6/119	Down
10_Member	GO Biological Processes	GO:0060759	regulation of response to cytokine stimulus	-4.45268	-2.29441	3557,3569,4940,7097,11274,26058,64135	IL1RN,IL6,OAS3,TLR2,USP18,GIGYF2,IFIH1	7/189	Down
10_Member	GO Biological Processes	GO:0045824	negative regulation of innate immune response	-4.18939	-2.07854	3134,3965,4940,11274,26058	HLA-F,LGALS9,OAS3,USP18,GIGYF2	5/88	Down
10_Member	GO Biological Processes	GO:0032102	negative regulation of response to external stimulus	-4.18364	-2.07784	3134,3965,4940,5335,6347,11274,23122,26058,58985,64127	HLA-F,LGALS9,OAS3,PLCG1,CCL2,USP18,CLASP2,GIGYF2,IL22RA1,NOD2	10/453	Down
10_Member	GO Biological Processes	GO:0031348	negative regulation of defense response	-4.09513	-2.01136	3134,3965,4940,5335,11274,26058,58985,64127	HLA-F,LGALS9,OAS3,PLCG1,USP18,GIGYF2,IL22RA1,NOD2	8/291	Down
10_Member	GO Biological Processes	GO:0001960	negative regulation of cytokine-mediated signaling pathway	-4.00941	-1.9466	3557,3569,4940,11274,26058	IL1RN,IL6,OAS3,USP18,GIGYF2	5/96	Down
10_Member	GO Biological Processes	GO:0060761	negative regulation of response to cytokine stimulus	-3.90511	-1.85573	3557,3569,4940,11274,26058	IL1RN,IL6,OAS3,USP18,GIGYF2	5/101	Down
10_Member	GO Biological Processes	GO:0060339	negative regulation of type I interferon-mediated signaling pathway	-3.70332	-1.6817	4940,11274,26058	OAS3,USP18,GIGYF2	3/24	Down
10_Member	GO Biological Processes	GO:0060338	regulation of type I interferon-mediated signaling pathway	-2.88925	-1.01375	4940,11274,26058	OAS3,USP18,GIGYF2	3/45	Down
10_Member	GO Biological Processes	GO:0001959	regulation of cytokine-mediated signaling pathway	-2.79295	-0.929287	3557,3569,4940,11274,26058	IL1RN,IL6,OAS3,USP18,GIGYF2	5/177	Down
11_Summary	GO Biological Processes	GO:0043068	positive regulation of programmed cell death	-4.68718	-2.47367	2923,3164,3433,3569,3620,3965,5335,5979,6347,7098,8743,115362,51530	PDIA3,NR4A1,IFIT2,IL6,IDO1,LGALS9,PLCG1,RET,CCL2,TLR3,TNFSF10,GBP5,ZC3HC1	13/-	Down
11_Member	GO Biological Processes	GO:0043068	positive regulation of programmed cell death	-4.68718	-2.47367	2923,3164,3433,3569,3620,3965,5335,5979,6347,7098,8743,115362	PDIA3,NR4A1,IFIT2,IL6,IDO1,LGALS9,PLCG1,RET,CCL2,TLR3,TNFSF10,GBP5	12/574	Down
11_Member	GO Biological Processes	GO:0043065	positive regulation of apoptotic process	-4.15203	-2.05616	2923,3164,3433,3569,3620,3965,5335,5979,6347,7098,8743	PDIA3,NR4A1,IFIT2,IL6,IDO1,LGALS9,PLCG1,RET,CCL2,TLR3,TNFSF10	11/552	Down
11_Member	GO Biological Processes	GO:2001238	positive regulation of extrinsic apoptotic signaling pathway	-2.73167	-0.880592	2923,5979,8743	PDIA3,RET,TNFSF10	3/51	Down
11_Member	GO Biological Processes	GO:2001236	regulation of extrinsic apoptotic signaling pathway	-2.1667	-0.444037	2923,5979,8743,51530	PDIA3,RET,TNFSF10,ZC3HC1	4/157	Down
12_Summary	KEGG Pathway	hsa01232	Nucleotide metabolism	-4.26155	-2.14302	205,272,1890,2766,129607,3620,4706,60489,140564,3422,6652,256987,10318,11282,55454	AK4,AMPD3,TYMP,GMPR,CMPK2,IDO1,NDUFAB1,APOBEC3G,APOBEC3D,IDI1,SORD,SERINC5,TNIP1,MGAT4B,CSGALNACT2	15/-	Down
12_Member	KEGG Pathway	hsa01232	Nucleotide metabolism	-4.26155	-2.14302	205,272,1890,2766,129607	AK4,AMPD3,TYMP,GMPR,CMPK2	5/85	Down
12_Member	Reactome Gene Sets	R-HSA-8956321	Nucleotide salvage	-3.7598	-1.72771	272,1890,2766	AMPD3,TYMP,GMPR	3/23	Down
12_Member	GO Biological Processes	GO:0009123	nucleoside monophosphate metabolic process	-3.31679	-1.36033	205,272,1890,129607	AK4,AMPD3,TYMP,CMPK2	4/76	Down
12_Member	Reactome Gene Sets	R-HSA-15869	Metabolism of nucleotides	-2.88591	-1.01336	205,272,1890,2766	AK4,AMPD3,TYMP,GMPR	4/99	Down
12_Member	GO Biological Processes	GO:0055086	nucleobase-containing small molecule metabolic process	-2.63041	-0.805142	205,272,1890,2766,3620,4706,60489,129607,140564	AK4,AMPD3,TYMP,GMPR,IDO1,NDUFAB1,APOBEC3G,CMPK2,APOBEC3D	9/599	Down
12_Member	GO Biological Processes	GO:0090407	organophosphate biosynthetic process	-2.33604	-0.568537	205,272,3422,3620,4706,6652,129607,256987	AK4,AMPD3,IDI1,IDO1,NDUFAB1,SORD,CMPK2,SERINC5	8/544	Down
12_Member	GO Biological Processes	GO:1901137	carbohydrate derivative biosynthetic process	-2.09312	-0.382778	205,272,4706,6652,10318,11282,55454,129607	AK4,AMPD3,NDUFAB1,SORD,TNIP1,MGAT4B,CSGALNACT2,CMPK2	8/599	Down
12_Member	GO Biological Processes	GO:0009165	nucleotide biosynthetic process	-2.05851	-0.359104	205,272,3620,4706,129607	AK4,AMPD3,IDO1,NDUFAB1,CMPK2	5/264	Down
12_Member	GO Biological Processes	GO:1901293	nucleoside phosphate biosynthetic process	-2.04524	-0.349758	205,272,3620,4706,129607	AK4,AMPD3,IDO1,NDUFAB1,CMPK2	5/266	Down
13_Summary	KEGG Pathway	hsa05170	Human immunodeficiency virus 1 infection	-4.13753	-2.04535	2923,3134,3984,5335,7097,60489,140564,3113,4940,115361,115362,929,2280,6494,25780,51191,55860,374383,80381,84628,137075,6373	PDIA3,HLA-F,LIMK1,PLCG1,TLR2,APOBEC3G,APOBEC3D,HLA-DPA1,OAS3,GBP4,GBP5,CD14,FKBP1A,SIPA1,RASGRP3,HERC5,ACTR10,NCR3LG1,CD276,NTNG2,CLDN23,CXCL11	22/-	Down
13_Member	KEGG Pathway	hsa05170	Human immunodeficiency virus 1 infection	-4.13753	-2.04535	2923,3134,3984,5335,7097,60489,140564	PDIA3,HLA-F,LIMK1,PLCG1,TLR2,APOBEC3G,APOBEC3D	7/212	Down
13_Member	Reactome Gene Sets	R-HSA-877300	Interferon gamma signaling	-4.00941	-1.9466	3113,3134,4940,115361,115362	HLA-DPA1,HLA-F,OAS3,GBP4,GBP5	5/96	Down
13_Member	Reactome Gene Sets	R-HSA-1280218	Adaptive Immune System	-3.49702	-1.51301	929,2280,2923,3113,3134,5335,6494,7097,25780,51191,55860,374383	CD14,FKBP1A,PDIA3,HLA-DPA1,HLA-F,PLCG1,SIPA1,TLR2,RASGRP3,HERC5,ACTR10,NCR3LG1	12/768	Down
13_Member	Reactome Gene Sets	R-HSA-1236974	ER-Phagosome pathway	-3.03987	-1.12646	929,2923,3134,7097	CD14,PDIA3,HLA-F,TLR2	4/90	Down
13_Member	KEGG Pathway	hsa04514	Cell adhesion molecules	-3.02369	-1.11282	3113,3134,80381,84628,137075	HLA-DPA1,HLA-F,CD276,NTNG2,CLDN23	5/157	Down
13_Member	Reactome Gene Sets	R-HSA-1236975	Antigen processing-Cross presentation	-2.79169	-0.929287	929,2923,3134,7097	CD14,PDIA3,HLA-F,TLR2	4/105	Down
13_Member	GO Biological Processes	GO:0048002	antigen processing and presentation of peptide antigen	-2.34047	-0.571813	2923,3113,3134	PDIA3,HLA-DPA1,HLA-F	3/70	Down
13_Member	KEGG Pathway	hsa04145	Phagosome	-2.2156	-0.479215	929,3113,3134,7097	CD14,HLA-DPA1,HLA-F,TLR2	4/152	Down
13_Member	KEGG Pathway	hsa04612	Antigen processing and presentation	-2.20949	-0.474178	2923,3113,3134	PDIA3,HLA-DPA1,HLA-F	3/78	Down
13_Member	WikiPathways	WP2328	Allograft rejection	-2.03869	-0.344185	3113,3134,6373	HLA-DPA1,HLA-F,CXCL11	3/90	Down
14_Summary	GO Biological Processes	GO:0070664	negative regulation of leukocyte proliferation	-3.96699	-1.9087	3620,3965,6355,6664,259307,2048,3557,6494,23122,1036,6303,10166,256987	IDO1,LGALS9,CCL8,SOX11,IL4I1,EPHB2,IL1RN,SIPA1,CLASP2,CDO1,SAT1,SLC25A15,SERINC5	13/-	Down
14_Member	GO Biological Processes	GO:0070664	negative regulation of leukocyte proliferation	-3.96699	-1.9087	3620,3965,6355,6664,259307	IDO1,LGALS9,CCL8,SOX11,IL4I1	5/98	Down
14_Member	GO Biological Processes	GO:0007162	negative regulation of cell adhesion	-3.1356	-1.20673	2048,3557,3620,3965,6494,23122,259307	EPHB2,IL1RN,IDO1,LGALS9,SIPA1,CLASP2,IL4I1	7/310	Down
14_Member	GO Biological Processes	GO:0050672	negative regulation of lymphocyte proliferation	-3.05803	-1.1407	3620,3965,6664,259307	IDO1,LGALS9,SOX11,IL4I1	4/89	Down
14_Member	GO Biological Processes	GO:0032945	negative regulation of mononuclear cell proliferation	-3.03987	-1.12646	3620,3965,6664,259307	IDO1,LGALS9,SOX11,IL4I1	4/90	Down
14_Member	GO Biological Processes	GO:0042130	negative regulation of T cell proliferation	-2.2895	-0.536724	3620,3965,259307	IDO1,LGALS9,IL4I1	3/73	Down
14_Member	GO Biological Processes	GO:0051250	negative regulation of lymphocyte activation	-2.09214	-0.382778	3620,3965,6664,259307	IDO1,LGALS9,SOX11,IL4I1	4/165	Down
14_Member	Reactome Gene Sets	R-HSA-71291	Metabolism of amino acids and derivatives	-2.07686	-0.372505	1036,3620,6303,10166,256987,259307	CDO1,IDO1,SAT1,SLC25A15,SERINC5,IL4I1	6/367	Down
14_Member	GO Biological Processes	GO:0006576	biogenic amine metabolic process	-2.06532	-0.364885	3620,6303,259307	IDO1,SAT1,IL4I1	3/88	Down
14_Member	GO Biological Processes	GO:1901606	alpha-amino acid catabolic process	-2.06532	-0.364885	1036,3620,259307	CDO1,IDO1,IL4I1	3/88	Down
15_Summary	GO Biological Processes	GO:0002707	negative regulation of lymphocyte mediated immunity	-3.79807	-1.76172	3134,3965,64127,259307,7097,10971,64135,11282,2280	HLA-F,LGALS9,NOD2,IL4I1,TLR2,YWHAQ,IFIH1,MGAT4B,FKBP1A	9/-	Down
15_Member	GO Biological Processes	GO:0002707	negative regulation of lymphocyte mediated immunity	-3.79807	-1.76172	3134,3965,64127,259307	HLA-F,LGALS9,NOD2,IL4I1	4/57	Down
15_Member	GO Biological Processes	GO:0002704	negative regulation of leukocyte mediated immunity	-3.50141	-1.51551	3134,3965,64127,259307	HLA-F,LGALS9,NOD2,IL4I1	4/68	Down
15_Member	GO Biological Processes	GO:0002710	negative regulation of T cell mediated immunity	-3.45432	-1.48034	3134,64127,259307	HLA-F,NOD2,IL4I1	3/29	Down
15_Member	GO Biological Processes	GO:0002823	negative regulation of adaptive immune response based on somatic recombination of immune receptors built from immunoglobulin superfamily domains	-2.61498	-0.794885	3134,64127,259307	HLA-F,NOD2,IL4I1	3/56	Down
15_Member	GO Biological Processes	GO:0002698	negative regulation of immune effector process	-2.56732	-0.754958	3134,3965,64127,259307	HLA-F,LGALS9,NOD2,IL4I1	4/121	Down
15_Member	Reactome Gene Sets	R-HSA-9705683	SARS-CoV-2-host interactions	-2.53469	-0.729922	3134,7097,10971,64127,64135	HLA-F,TLR2,YWHAQ,NOD2,IFIH1	5/203	Down
15_Member	GO Biological Processes	GO:0002820	negative regulation of adaptive immune response	-2.5091	-0.709325	3134,64127,259307	HLA-F,NOD2,IL4I1	3/61	Down
15_Member	Reactome Gene Sets	R-HSA-9705671	SARS-CoV-2 activates/modulates innate and adaptive immune responses	-2.50402	-0.706725	3134,7097,64127,64135	HLA-F,TLR2,NOD2,IFIH1	4/126	Down
15_Member	Reactome Gene Sets	R-HSA-9694516	SARS-CoV-2 Infection	-2.50179	-0.705728	3134,7097,10971,11282,64127,64135	HLA-F,TLR2,YWHAQ,MGAT4B,NOD2,IFIH1	6/299	Down
15_Member	Reactome Gene Sets	R-HSA-9679506	SARS-CoV Infections	-2.42502	-0.642282	2280,3134,7097,10971,11282,64127,64135	FKBP1A,HLA-F,TLR2,YWHAQ,MGAT4B,NOD2,IFIH1	7/414	Down
16_Summary	GO Biological Processes	GO:0016310	phosphorylation	-3.74625	-1.71628	205,2048,3984,5979,6347,7097,7098,10114,22858,25778,127933,129607,896,51191,79075,256987	AK4,EPHB2,LIMK1,RET,CCL2,TLR2,TLR3,HIPK3,CILK1,DSTYK,UHMK1,CMPK2,CCND3,HERC5,DSCC1,SERINC5	16/-	Down
16_Member	GO Biological Processes	GO:0016310	phosphorylation	-3.74625	-1.71628	205,2048,3984,5979,6347,7097,7098,10114,22858,25778,127933,129607	AK4,EPHB2,LIMK1,RET,CCL2,TLR2,TLR3,HIPK3,CILK1,DSTYK,UHMK1,CMPK2	12/721	Down
16_Member	GO Biological Processes	GO:0006468	protein phosphorylation	-3.22673	-1.28083	2048,3984,5979,6347,7097,7098,10114,22858,127933	EPHB2,LIMK1,RET,CCL2,TLR2,TLR3,HIPK3,CILK1,UHMK1	9/491	Down
16_Member	GO Biological Processes	GO:0051338	regulation of transferase activity	-3.00073	-1.09305	896,2048,3984,5979,7098,10114,25778,51191,79075,256987	CCND3,EPHB2,LIMK1,RET,TLR3,HIPK3,DSTYK,HERC5,DSCC1,SERINC5	10/639	Down
16_Member	GO Biological Processes	GO:0051347	positive regulation of transferase activity	-2.03355	-0.340018	896,5979,7098,25778,79075,256987	CCND3,RET,TLR3,DSTYK,DSCC1,SERINC5	6/375	Down
17_Summary	GO Biological Processes	GO:0006213	pyrimidine nucleoside metabolic process	-3.70332	-1.6817	1890,60489,140564,4599,256987,129607,272,3620,3669,259307,1036,6652	TYMP,APOBEC3G,APOBEC3D,MX1,SERINC5,CMPK2,AMPD3,IDO1,ISG20,IL4I1,CDO1,SORD	12/-	Down
17_Member	GO Biological Processes	GO:0006213	pyrimidine nucleoside metabolic process	-3.70332	-1.6817	1890,60489,140564	TYMP,APOBEC3G,APOBEC3D	3/24	Down
17_Member	KEGG Pathway	hsa03250	Viral life cycle - HIV-1	-3.62926	-1.61583	4599,60489,140564,256987	MX1,APOBEC3G,APOBEC3D,SERINC5	4/63	Down
17_Member	GO Biological Processes	GO:0072527	pyrimidine-containing compound metabolic process	-3.1523	-1.2167	1890,60489,129607,140564	TYMP,APOBEC3G,CMPK2,APOBEC3D	4/84	Down
17_Member	GO Biological Processes	GO:0072529	pyrimidine-containing compound catabolic process	-3.13875	-1.20821	1890,60489,140564	TYMP,APOBEC3G,APOBEC3D	3/37	Down
17_Member	GO Biological Processes	GO:0044270	cellular nitrogen compound catabolic process	-2.6751	-0.83904	272,1890,3620,3669,60489,140564,259307	AMPD3,TYMP,IDO1,ISG20,APOBEC3G,APOBEC3D,IL4I1	7/373	Down
17_Member	GO Biological Processes	GO:0046700	heterocycle catabolic process	-2.66859	-0.833951	272,1890,3620,3669,60489,140564,259307	AMPD3,TYMP,IDO1,ISG20,APOBEC3G,APOBEC3D,IL4I1	7/374	Down
17_Member	GO Biological Processes	GO:0009116	nucleoside metabolic process	-2.61498	-0.794885	1890,60489,140564	TYMP,APOBEC3G,APOBEC3D	3/56	Down
17_Member	GO Biological Processes	GO:0019439	aromatic compound catabolic process	-2.54284	-0.73556	272,1890,3620,3669,60489,140564,259307	AMPD3,TYMP,IDO1,ISG20,APOBEC3G,APOBEC3D,IL4I1	7/394	Down
17_Member	GO Biological Processes	GO:1901361	organic cyclic compound catabolic process	-2.37994	-0.603124	272,1890,3620,3669,60489,140564,259307	AMPD3,TYMP,IDO1,ISG20,APOBEC3G,APOBEC3D,IL4I1	7/422	Down
17_Member	GO Biological Processes	GO:0044282	small molecule catabolic process	-2.16147	-0.439839	1036,3620,6652,60489,140564,259307	CDO1,IDO1,SORD,APOBEC3G,APOBEC3D,IL4I1	6/352	Down
17_Member	GO Biological Processes	GO:1901657	glycosyl compound metabolic process	-2.13499	-0.419533	1890,60489,140564	TYMP,APOBEC3G,APOBEC3D	3/83	Down
18_Summary	GO Biological Processes	GO:0062208	positive regulation of pattern recognition receptor signaling pathway	-3.60283	-1.59617	929,51296,91543,115362,64127	CD14,SLC15A3,RSAD2,GBP5,NOD2	5/-	Down
18_Member	GO Biological Processes	GO:0062208	positive regulation of pattern recognition receptor signaling pathway	-3.60283	-1.59617	929,51296,91543,115362	CD14,SLC15A3,RSAD2,GBP5	4/64	Down
18_Member	GO Biological Processes	GO:0062207	regulation of pattern recognition receptor signaling pathway	-2.91589	-1.03594	929,51296,64127,91543,115362	CD14,SLC15A3,NOD2,RSAD2,GBP5	5/166	Down
19_Summary	GO Biological Processes	GO:0010720	positive regulation of cell development	-3.47153	-1.49317	2048,3569,3965,3976,3984,5979,6664,7097,259307,6319,9612,1890,1464,64127,896,58985	EPHB2,IL6,LGALS9,LIF,LIMK1,RET,SOX11,TLR2,IL4I1,SCD,NCOR2,TYMP,CSPG4,NOD2,CCND3,IL22RA1	16/-	Down
19_Member	GO Biological Processes	GO:0010720	positive regulation of cell development	-3.47153	-1.49317	2048,3569,3965,3976,3984,5979,6664,7097,259307	EPHB2,IL6,LGALS9,LIF,LIMK1,RET,SOX11,TLR2,IL4I1	9/454	Down
19_Member	GO Biological Processes	GO:0050769	positive regulation of neurogenesis	-2.92639	-1.03594	2048,3569,3976,3984,6664,7097	EPHB2,IL6,LIF,LIMK1,SOX11,TLR2	6/246	Down
19_Member	GO Biological Processes	GO:0014013	regulation of gliogenesis	-2.68909	-0.843561	3569,3976,6664,7097	IL6,LIF,SOX11,TLR2	4/112	Down
19_Member	GO Biological Processes	GO:0051962	positive regulation of nervous system development	-2.53777	-0.731749	2048,3569,3976,3984,6664,7097	EPHB2,IL6,LIF,LIMK1,SOX11,TLR2	6/294	Down
19_Member	WikiPathways	WP236	Adipogenesis	-2.44353	-0.658394	3569,3976,6319,9612	IL6,LIF,SCD,NCOR2	4/131	Down
19_Member	GO Biological Processes	GO:0014015	positive regulation of gliogenesis	-2.27302	-0.524678	3569,3976,7097	IL6,LIF,TLR2	3/74	Down
19_Member	GO Biological Processes	GO:0045685	regulation of glial cell differentiation	-2.19418	-0.460994	3569,3976,7097	IL6,LIF,TLR2	3/79	Down
19_Member	GO Biological Processes	GO:0051961	negative regulation of nervous system development	-2.18604	-0.453922	2048,3569,6664,7097	EPHB2,IL6,SOX11,TLR2	4/155	Down
19_Member	GO Biological Processes	GO:0051960	regulation of nervous system development	-2.14089	-0.424419	1890,2048,3569,3976,3984,6664,7097	TYMP,EPHB2,IL6,LIF,LIMK1,SOX11,TLR2	7/468	Down
19_Member	GO Biological Processes	GO:0050731	positive regulation of peptidyl-tyrosine phosphorylation	-2.10123	-0.389843	1464,3569,3976,64127	CSPG4,IL6,LIF,NOD2	4/164	Down
19_Member	KEGG Pathway	hsa04630	JAK-STAT signaling pathway	-2.08312	-0.375769	896,3569,3976,58985	CCND3,IL6,LIF,IL22RA1	4/166	Down
20_Summary	GO Biological Processes	GO:0001816	cytokine production	-3.45432	-1.48034	3569,7098,375387,23122,81031	IL6,TLR3,NRROS,CLASP2,SLC2A10	5/-	Down
20_Member	GO Biological Processes	GO:0001816	cytokine production	-3.45432	-1.48034	3569,7098,375387	IL6,TLR3,NRROS	3/29	Down
20_Member	GO Biological Processes	GO:1903053	regulation of extracellular matrix organization	-2.30623	-0.551219	3569,23122,81031	IL6,CLASP2,SLC2A10	3/72	Down
