# Supplementary material for: Stress‐Induced Activation of Prolactin‐NR4A1‐Midkine Axis Exacerbates Skin Inflammation
Source: Adv Sci (Weinh). 2025 Nov 5;13(5):e09679. doi: 10.1002/advs.202509679 (PMC12850390; doi:10.1002/advs.202509679)
Supplement: Supplementary file 2 — Supporting Information [file ADVS-13-e09679-s002.zip › advs72654-sup-0015-Table15.xlsx]

## Sheet: Table_S15
	gene	baseMean	log2FoldChange	lfcSE	stat	pvalue	padj
1	SYTL5	93.9311	9.12986	1.18949	7.67543	1.65e-14	2.55e-13
2	A2M	1326.93	7.55455	0.219777	34.3737	6.23e-259	3.06e-256
3	PI15	51.9297	7.40428	1.04333	7.09678	1.28e-12	1.72e-11
4	NMU	47.4734	7.27529	1.04523	6.96045	3.39e-12	4.41e-11
5	DKK2	141.494	7.26494	0.604084	12.0264	2.58e-33	9.11e-32
6	HHLA2	9.72603	6.82645	1.27629	5.34866	8.86e-08	7.46e-07
7	SPTA1	9.07561	6.72419	1.28253	5.24291	1.58e-07	1.28e-06
8	TLL1	7.79257	6.49807	1.31669	4.93517	8.01e-07	5.8e-06
9	F13A1	14.1422	6.38637	1.25117	5.1043	3.32e-07	2.55e-06
10	NR4A1	5649.54	5.68321	0.0664581	85.5157	0	0
11	MUC13	10.0693	5.03953	1.14642	4.39587	1.1e-05	6.67e-05
12	SFRP4	539.042	4.87662	0.15504	31.454	3.7e-217	1.43e-214
13	HEYL	321.844	4.85961	0.197506	24.6049	1.12e-133	2.01e-131
14	FGL2	39.9422	4.82214	0.542186	8.8939	5.9e-19	1.19e-17
15	PLEKHG6	8.74685	4.78533	1.15206	4.15372	3.27e-05	0.000180751
16	TMEM125	11.6057	4.65595	0.96031	4.84838	1.24e-06	8.76e-06
17	MEGF10	31.0226	4.59257	0.585476	7.84417	4.36e-15	6.99e-14
18	CPE	1649.85	4.59131	0.0853412	53.7995	0	0
19	ISM1	376.427	4.57861	0.174406	26.2526	6.67e-152	1.44e-149
20	SSTR2	14.2588	4.52297	0.838158	5.39633	6.8e-08	5.8e-07
21	SLC35F1	16.721	4.08565	0.715202	5.71258	1.11e-08	1.03e-07
22	VTN	41.1134	4.08028	0.446371	9.14099	6.19e-20	1.31e-18
23	CCDC68	7.97252	4.03869	0.996861	4.0514	5.09e-05	0.000272467
24	MYO5C	19.1045	3.86498	0.647175	5.97208	2.34e-09	2.35e-08
25	PCDHA12	8.54448	3.7558	0.905827	4.14627	3.38e-05	0.000186324
26	FRMD3	327.507	3.72249	0.152674	24.382	2.66e-131	4.58e-129
27	IL13RA2	161.361	3.69155	0.207306	17.8072	6.21e-71	5.02e-69
28	SLC38A11	927.566	3.57962	0.0891473	40.154	0	0
29	LRRC4	14.143	3.55587	0.692802	5.13259	2.86e-07	2.22e-06
30	SAA1	429.687	3.48558	0.127182	27.4062	2.31e-165	5.79e-163
31	DNER	16.7056	3.48434	0.611004	5.70264	1.18e-08	1.09e-07
32	ROS1	46.8085	3.43802	0.36157	9.5086	1.93e-21	4.44e-20
33	NKD1	27.4694	3.42373	0.749153	4.57013	4.87e-06	3.13e-05
34	UNC5D	41.9154	3.33213	0.377204	8.83374	1.01e-18	2.01e-17
35	STAMBPL1	1170.9	3.31237	0.0786745	42.1022	0	0
36	CEACAM1	23.5234	3.29831	0.511296	6.45088	1.11e-10	1.28e-09
37	CMPK2	80.0813	3.28395	0.275129	11.936	7.68e-33	2.63e-31
38	GNA14	257.722	3.27603	0.159566	20.531	1.14e-93	1.2e-91
39	PROK1	119.095	3.25129	0.22394	14.5186	9.24e-48	4.45e-46
40	PTGS2	717.743	3.1599	0.0966024	32.7103	1.11e-234	5.08e-232
41	PPP2R2C	13.7725	3.15963	0.63097	5.00757	5.51e-07	4.08e-06
42	FRMPD4	102.693	3.14383	0.236447	13.2961	2.44e-40	1.01e-38
43	FAT3	16.4861	3.03988	0.577389	5.26488	1.4e-07	1.14e-06
44	SAA2	49.1974	3.02984	0.332458	9.11346	7.98e-20	1.68e-18
45	KLHL13	78.9456	3.0286	0.262042	11.5577	6.75e-31	2.18e-29
46	TFPI2	86.7977	3.00531	0.251104	11.9684	5.21e-33	1.8e-31
47	DYSF	46.8828	2.97485	0.344262	8.64125	5.56e-18	1.06e-16
48	NOG	25.3351	2.94387	0.448068	6.57015	5.03e-11	5.93e-10
49	HHIP	7.81569	2.91038	0.802117	3.62837	0.000285214	0.00131472
50	IQGAP2	42.8391	2.90757	0.360557	8.06413	7.38e-16	1.25e-14
51	MATN3	375.081	2.87551	0.119576	24.0475	8.87e-128	1.47e-125
52	ANO3	739.023	2.8528	0.0880892	32.3854	4.41e-230	1.88e-227
53	GFRA2	49.6458	2.82599	0.323594	8.73314	2.48e-18	4.81e-17
54	SYT9	72.1422	2.7906	0.263381	10.5953	3.13e-26	8.55e-25
55	CYP11A1	10.5158	2.74002	0.675306	4.05744	4.96e-05	0.000266076
56	SPON1	242.211	2.68288	0.142697	18.8012	7.38e-79	6.54e-77
57	GPR150	15.1457	2.6614	0.567486	4.68981	2.73e-06	1.82e-05
58	OAS1	233.253	2.65676	0.144309	18.4102	1.09e-75	9.44e-74
59	KANK4	15.2355	2.6517	0.558228	4.75021	2.03e-06	1.38e-05
60	CADM2	14.9189	2.63813	0.572669	4.60673	4.09e-06	2.67e-05
61	TSPAN11	155.05	2.61956	0.182488	14.3547	9.95e-47	4.74e-45
62	RDH10	1173.74	2.53514	0.0736087	34.4408	6.19e-260	3.16e-257
63	HBEGF	189.17	2.48269	0.157308	15.7823	4.12e-56	2.37e-54
64	EHF	18.787	2.44142	0.490394	4.97848	6.41e-07	4.69e-06
65	TPD52	117.035	2.40703	0.200913	11.9805	4.5e-33	1.56e-31
66	SOX11	25.3689	2.36544	0.422002	5.60528	2.08e-08	1.89e-07
67	ENPP1	14246.4	2.35812	0.0330993	71.2438	0	0
68	PCDH10	258.562	2.34133	0.139626	16.7685	4.15e-63	2.74e-61
69	FZD5	268.001	2.3368	0.132798	17.5967	2.61e-69	2e-67
70	ENO3	70.2796	2.27799	0.248431	9.16952	4.75e-20	1.01e-18
71	CAPN6	10.1393	2.27346	0.651358	3.49034	0.000482413	0.00211091
72	DRD1	13.1815	2.25177	0.563523	3.99589	6.45e-05	0.000338551
73	HAS3	60.0856	2.2458	0.263719	8.51586	1.65e-17	3.04e-16
74	IFNLR1	16.7152	2.24304	0.50335	4.45622	8.34e-06	5.17e-05
75	F11R	26.2452	2.21518	0.407336	5.43821	5.38e-08	4.65e-07
76	GPLD1	12.3089	2.20825	0.602749	3.66363	0.000248669	0.00116222
77	ZNF804A	263.965	2.19679	0.131592	16.6939	1.45e-62	9.45e-61
78	IGFBP5	13247.8	2.16736	0.0347669	62.3398	0	0
79	SPINT2	164.086	2.16426	0.162017	13.3582	1.06e-40	4.41e-39
80	RNF152	1291.21	2.0615	0.0685268	30.0831	8.05e-199	2.57e-196
81	PLA2G4A	54.7104	2.05646	0.274166	7.50078	6.34e-14	9.43e-13
82	SFRP1	2717.01	2.04797	0.0484911	42.234	0	0
83	NLRP10	43.7292	2.03947	0.316492	6.44398	1.16e-10	1.34e-09
84	THBD	18.315	2.02125	0.475284	4.25271	2.11e-05	0.0001211
85	TSPAN8	41.9452	2.01445	0.313573	6.42417	1.33e-10	1.52e-09
86	PLCG2	35.2823	2.00899	0.357746	5.61569	1.96e-08	1.79e-07
87	S1PR1	20.3395	2.00677	0.443745	4.52235	6.12e-06	3.87e-05
88	SST	11.3108	2.00093	0.59305	3.37396	0.000740952	0.00310286
89	MAP6D1	76.7623	1.95704	0.241627	8.09941	5.52e-16	9.37e-15
90	RELN	56.8244	1.94683	0.264339	7.36488	1.77e-13	2.55e-12
91	NEURL2	8.30489	1.91429	0.706769	2.70851	0.0067586	0.0215864
92	ADGRG6	944.581	1.90921	0.0717631	26.6044	6.05e-156	1.33e-153
93	PRRG4	30.9078	1.9065	0.35841	5.31932	1.04e-07	8.66e-07
94	CHMP4C	15.0054	1.90373	0.510139	3.7318	0.00019012	0.000906495
95	SYPL2	2226.94	1.89582	0.0514979	36.8135	1.12e-296	7.55e-294
96	SDK1	355.237	1.8636	0.115964	16.0705	4.11e-58	2.45e-56
97	SOX4	683.575	1.85403	0.0829827	22.3423	1.43e-110	2.13e-108
98	SEMA3G	17.473	1.84659	0.509383	3.62515	0.000288799	0.0013294
99	FANK1	31.1911	1.82951	0.355597	5.1449	2.68e-07	2.09e-06
100	PTPRE	35.9947	1.8093	0.338543	5.34436	9.07e-08	7.62e-07
101	CD24	34.1129	1.79908	0.339797	5.29457	1.19e-07	9.82e-07
102	ZNF709	36.3791	1.79582	2.33919	0.767711	0.442659	0.596947
103	SAMD11	56.5347	1.79514	0.268569	6.68409	2.32e-11	2.82e-10
104	DIO2	2629.57	1.79264	0.0481803	37.2069	5.27e-303	3.96e-300
105	TLE6	9.70643	1.79196	0.635928	2.81786	0.00483451	0.0160715
106	INSYN2A	12.7069	1.781	0.580062	3.07036	0.00213802	0.00783285
107	MYORG	152.729	1.75629	0.166176	10.5689	4.15e-26	1.13e-24
108	TGFA	23.2907	1.7554	0.411027	4.27078	1.95e-05	0.00011234
109	GATA3	8.90659	1.74835	0.656696	2.66234	0.00775988	0.024146
110	MLXIPL	59.8141	1.74043	0.249583	6.97336	3.09e-12	4.04e-11
111	CCR7	17.8618	1.73892	0.488528	3.5595	0.000371564	0.00166234
112	ADAM12	414.46	1.72374	0.100005	17.2365	1.41e-66	9.85e-65
113	INAVA	13.6041	1.72287	0.526519	3.27219	0.00106719	0.00426597
114	NIPAL4	49.566	1.71984	0.277292	6.20229	5.56e-10	5.97e-09
115	CASZ1	7.36856	1.71074	0.720595	2.37407	0.0175934	0.048397
116	PTPRO	26.5154	1.70349	0.398878	4.2707	1.95e-05	0.00011234
117	TGM2	3198.43	1.69406	0.0446364	37.9525	0	0
118	PTPRC	12.3204	1.68674	0.56997	2.95935	0.00308291	0.0108314
119	HSD17B2	14.1092	1.68442	0.516605	3.26055	0.00111197	0.00442516
120	MAOB	53.3988	1.65462	0.272451	6.0731	1.25e-09	1.3e-08
121	RGS16	10.0454	1.64808	0.613977	2.68427	0.00726888	0.0229426
122	COBLL1	2429.16	1.61743	0.0549658	29.4262	2.54e-190	7.55e-188
123	CD1D	20.382	1.59673	0.477328	3.34513	0.000822433	0.00339396
124	PLK2	445.939	1.5891	0.0977515	16.2565	2.01e-59	1.24e-57
125	EDIL3	393.444	1.58761	0.112512	14.1105	3.27e-45	1.48e-43
126	STK17B	2739.45	1.58381	0.0487233	32.5062	8.71e-232	3.84e-229
127	WLS	1012.67	1.57903	0.0721834	21.8752	4.47e-106	5.77e-104
128	SPTLC3	49.0311	1.57713	0.277536	5.6826	1.33e-08	1.22e-07
129	CCND3	844.898	1.55632	0.0732177	21.256	2.9e-100	3.43e-98
130	SEMA3E	37.6239	1.55601	0.311895	4.98888	6.07e-07	4.47e-06
131	SNCA	20.5859	1.5502	0.431899	3.58925	0.000331627	0.00150049
132	DYNC1I1	21.3005	1.54543	0.433906	3.56167	0.000368508	0.00164924
133	FAM13C	20.3951	1.54427	0.436648	3.53665	0.000405237	0.00180036
134	LYL1	14.1518	1.53184	0.517359	2.96088	0.00306765	0.0107896
135	C2	15.3099	1.5246	0.498237	3.05999	0.00221342	0.00806511
136	KIAA0040	457.912	1.51895	0.0972652	15.6166	5.61e-55	3.13e-53
137	RSAD2	21.0115	1.51519	0.419678	3.61037	0.000305758	0.00139831
138	PTGS1	6566.8	1.51084	0.0373943	40.4029	0	0
139	OTULINL	885.251	1.50309	0.0722257	20.811	3.44e-96	3.89e-94
140	EXPH5	627.564	1.50272	0.0875629	17.1616	5.14e-66	3.55e-64
141	CORO2A	83.0761	1.50212	0.21001	7.1526	8.51e-13	1.16e-11
142	SLC9B2	1131.18	1.49725	0.0653028	22.9278	2.45e-116	3.82e-114
143	SHROOM2	43.7956	1.49367	0.297235	5.02521	5.03e-07	3.75e-06
144	PLXNA2	617.64	1.48436	0.0816185	18.1866	6.6e-74	5.58e-72
145	MPP4	80.1074	1.483	0.214244	6.92202	4.45e-12	5.73e-11
146	RPS6KL1	13.2159	1.47196	0.537357	2.73925	0.00615792	0.0198975
147	DYNLT3	1962.67	1.45176	0.0562533	25.8076	7.29e-147	1.45e-144
148	ERC2	26.2411	1.44514	0.377423	3.82896	0.000128686	0.000638381
149	DTNA	59.2895	1.43489	0.252207	5.68934	1.28e-08	1.18e-07
150	ITGA1	8614	1.43457	0.0395538	36.269	4.99e-288	3.19e-285
151	PDZD2	289.516	1.42787	0.117209	12.1822	3.87e-34	1.39e-32
152	TP53INP2	1753.36	1.41955	0.0581916	24.3945	1.96e-131	3.42e-129
153	ABHD2	2555.94	1.4123	0.0508127	27.7943	5.09e-170	1.33e-167
154	RASL11B	20.3267	1.3978	0.429584	3.25385	0.00113851	0.00452146
155	TCIM	781.059	1.38472	0.0777734	17.8046	6.51e-71	5.23e-69
156	MARCKSL1	235.82	1.38299	0.127843	10.8179	2.83e-27	8.04e-26
157	ANKRD1	46.8399	1.37674	0.300617	4.57972	4.66e-06	3e-05
158	GAREM1	68.69	1.37631	0.229424	5.99896	1.99e-09	2.01e-08
159	ZDHHC23	174.679	1.37603	0.153574	8.96004	3.25e-19	6.65e-18
160	HOXC13	47.8872	1.36482	0.298799	4.5677	4.93e-06	3.17e-05
161	TNFRSF21	785.94	1.36089	0.0738079	18.4383	6.47e-76	5.66e-74
162	ADCY6	1917.31	1.35862	0.0524182	25.9188	4.09e-148	8.42e-146
163	ACTC1	7.88862	1.35829	0.668124	2.03299	0.0420534	0.10035
164	GRIK1	20.0025	1.35719	0.459093	2.95625	0.00311402	0.0109328
165	RORB	21.0936	1.35573	0.439198	3.08684	0.00202299	0.00746932
166	GJA1	18600.3	1.34439	0.0327399	41.0627	0	0
167	SALL4	28.1255	1.33017	0.377606	3.52263	0.000427284	0.00188976
168	YPEL1	11.8503	1.3256	0.579574	2.28719	0.0221846	0.0587845
169	KRT81	14.2758	1.32141	0.496732	2.66021	0.00780928	0.024282
170	FLRT2	3535.83	1.3139	0.0441889	29.7336	2.82e-194	8.79e-192
171	TIPARP	2225.56	1.31026	0.052335	25.036	2.48e-138	4.59e-136
172	SFRP2	2047.47	1.3077	0.0512303	25.5259	1.02e-143	2e-141
173	PLEKHG1	243.031	1.30575	0.138397	9.43484	3.92e-21	8.86e-20
174	ZNF385D	56.4244	1.28941	0.253206	5.09233	3.54e-07	2.7e-06
175	NIPAL1	12.673	1.28618	0.524944	2.45013	0.0142804	0.0405687
176	CXCL8	280.382	1.28539	0.122675	10.4779	1.09e-25	2.91e-24
177	KRT17	37.738	1.27458	0.316603	4.0258	5.68e-05	0.000301487
178	IL11	92.409	1.267	0.195698	6.47427	9.53e-11	1.11e-09
179	CARD11	19.2057	1.26664	0.433872	2.91937	0.00350736	0.0121421
180	RHOBTB3	13569.7	1.2628	0.0381284	33.1196	1.55e-240	7.33e-238
181	RARB	22.4298	1.26071	0.421935	2.98791	0.00280891	0.00995914
182	STMN2	4265.22	1.25226	0.0463713	27.0051	1.29e-160	3.16e-158
183	SORBS2	66.2366	1.2521	0.246927	5.07073	3.96e-07	3.01e-06
184	STC1	1261.45	1.24763	0.0618806	20.1619	2.12e-90	2.16e-88
185	FAM167A	538.985	1.24001	0.0879744	14.0952	4.07e-45	1.83e-43
186	LPCAT4	554.515	1.22849	0.0856304	14.3464	1.12e-46	5.32e-45
187	DUSP4	184.879	1.22644	0.143975	8.51839	1.62e-17	2.98e-16
188	COL4A1	15471.7	1.22314	0.0332128	36.8273	6.75e-297	4.78e-294
189	PPTC7	1024.53	1.2178	0.0684698	17.7859	9.09e-71	7.21e-69
190	RASSF7	64.3151	1.21466	0.243119	4.99615	5.85e-07	4.31e-06
191	DNAJC6	675.35	1.21117	0.0788258	15.3651	2.81e-53	1.51e-51
192	GRHL1	114.138	1.20361	0.175836	6.84509	7.64e-12	9.68e-11
193	ARSK	1237.1	1.20158	0.0621117	19.3455	2.22e-83	2.09e-81
194	AKAP6	276.942	1.20062	0.126593	9.48409	2.45e-21	5.57e-20
195	PROM1	10.5766	1.20032	0.609861	1.96818	0.0490469	0.113577
196	HPS5	1691.39	1.18273	0.055057	21.482	2.3e-102	2.79e-100
197	PHKA1	99.9189	1.18219	0.199327	5.93089	3.01e-09	3e-08
198	ITIH3	30.7314	1.17693	0.353162	3.33256	0.000860498	0.00353847
199	ETV1	829.555	1.17291	0.076011	15.4308	1.02e-53	5.5e-52
200	TCF7	53.4384	1.17079	0.258405	4.53083	5.88e-06	3.72e-05
201	SMPD3	117.303	1.16907	0.174823	6.68715	2.28e-11	2.77e-10
202	HOXC12	9.55917	1.16696	0.597385	1.95344	0.0507676	0.116798
203	RIPOR2	1313.09	1.16494	0.0644229	18.0827	4.36e-73	3.66e-71
204	RGPD5	495.459	1.16316	1.86819	0.622613	0.533539	0.674467
205	G0S2	46.1413	1.16114	0.284321	4.08388	4.43e-05	0.000239638
206	AGMAT	19.9248	1.15899	0.431398	2.68659	0.00721862	0.0228122
207	RPS6KA1	45.1763	1.15792	0.281674	4.11086	3.94e-05	0.000214647
208	TMEM86A	49.7457	1.15751	0.290663	3.98232	6.82e-05	0.000356863
209	FOXL2	11.8678	1.15319	0.561214	2.05481	0.039897	0.0961204
210	CCN2	18966.8	1.14414	0.0426488	26.8271	1.56e-158	3.76e-156
211	GPRC5A	2113.11	1.14305	0.0516866	22.1149	2.27e-108	3.12e-106
212	SPAG1	127.509	1.14026	0.179181	6.36369	1.97e-10	2.21e-09
213	LIF	37.1826	1.1385	0.339178	3.35665	0.000788922	0.00326941
214	ITPR1	269.605	1.13252	0.119105	9.50858	1.93e-21	4.44e-20
215	SHISA9	1430.98	1.12705	0.0592407	19.025	1.06e-80	9.8e-79
216	ID1	1411.75	1.12598	0.0702454	16.0292	7.98e-58	4.74e-56
217	GK	298.282	1.12368	0.111822	10.0488	9.3e-24	2.31e-22
218	EGFL8	10.7469	1.12104	0.564175	1.98704	0.0469178	0.109721
219	LRP1B	56.7154	1.11662	0.245453	4.54923	5.38e-06	3.43e-05
220	SRPX	2624.39	1.11621	0.0463088	24.1035	2.29e-128	3.85e-126
221	C1orf115	1133.37	1.11249	0.0637885	17.4404	4.07e-68	3.02e-66
222	ANGPTL4	443.96	1.10824	0.0954396	11.612	3.58e-31	1.18e-29
223	LEP	75.5846	1.10458	0.221431	4.98834	6.09e-07	4.48e-06
224	SHOX	67.9441	1.10134	0.430247	2.5598	0.0104733	0.0311467
225	PCDH7	28.0944	1.09864	0.378776	2.9005	0.00372565	0.01278
226	AKAP5	40.2156	1.09706	0.312625	3.50919	0.000449473	0.00197762
227	ALS2CL	54.4654	1.09527	0.257901	4.24688	2.17e-05	0.000124075
228	IFI6	630.116	1.09435	0.0910096	12.0246	2.64e-33	9.25e-32
229	HEATR5A	3674.09	1.09423	0.042213	25.9215	3.81e-148	7.97e-146
230	CLIC6	120.529	1.08366	0.184623	5.86958	4.37e-09	4.26e-08
231	AMIGO2	2622.69	1.08124	0.0521787	20.7218	2.2e-95	2.45e-93
232	TINAGL1	281.313	1.08123	0.116449	9.28503	1.62e-20	3.52e-19
233	CHSY3	127.828	1.07428	0.170829	6.28862	3.2e-10	3.54e-09
234	RHEBL1	7.98119	1.07336	0.670684	1.6004	0.10951	0.215541
235	LGR5	1107.61	1.06578	0.0637115	16.7282	8.17e-63	5.38e-61
236	EPHB1	21.9793	1.06364	0.405075	2.62578	0.00864516	0.0264557
237	SLC8A3	114.997	1.06125	0.176385	6.01665	1.78e-09	1.82e-08
238	C6orf132	189.923	1.06066	0.146509	7.23952	4.5e-13	6.27e-12
239	F3	2532.62	1.05814	0.0486201	21.7635	5.15e-105	6.51e-103
240	NEDD9	1299.43	1.05617	0.0618809	17.0677	2.58e-65	1.76e-63
241	DUSP6	665.457	1.05419	0.0814215	12.9473	2.43e-38	9.65e-37
242	LIME1	10.2232	1.05095	0.605163	1.73663	0.0824518	0.172555
243	TIMP3	41717	1.05004	0.0296475	35.4174	9.23e-275	5.35e-272
244	VASH2	13.843	1.04532	0.50155	2.08419	0.0371431	0.090407
245	PLS1	25.8597	1.0426	0.372222	2.80101	0.00509422	0.0168409
246	LIMS4	15.4335	1.04216	0.491497	2.12038	0.0339743	0.0839915
247	HTR1B	60.103	1.0253	0.241014	4.25412	2.1e-05	0.000120398
248	TTC23L	7.13279	1.02111	0.753534	1.3551	0.175386	0.307505
249	SLC39A8	317.964	1.01947	0.115329	8.83966	9.6e-19	1.91e-17
250	GNAO1	87.053	1.01463	0.201364	5.03878	4.68e-07	3.5e-06
251	JAM2	1310.54	1.01185	0.0626038	16.1627	9.24e-59	5.64e-57
252	ADRB2	31.3544	1.01124	0.343108	2.9473	0.00320564	0.0112009
253	NEB	14.0922	1.00614	0.490671	2.05055	0.0403113	0.0968989
254	TTC32	16.3419	1.00414	0.499763	2.00923	0.0445127	0.104982
255	SLC2A12	401.97	1.00391	0.0956073	10.5004	8.6e-26	2.32e-24
256	CTNNA1	11625.2	1.00057	0.0339411	29.4795	5.28e-191	1.6e-188
257	ZNF492	14.9273	1.00051	0.509602	1.96332	0.0496087	0.114649
258	SLC40A1	121.432	0.99936	0.170399	5.86483	4.5e-09	4.38e-08
259	FILIP1	165.122	0.997957	0.162732	6.13251	8.65e-10	9.11e-09
260	PRRG1	1671.65	0.992889	0.0587664	16.8955	4.85e-64	3.3e-62
261	SAMD3	15.2907	0.98476	0.493563	1.99521	0.0460202	0.108038
262	SERPINB9	328.992	0.983317	0.109502	8.97989	2.71e-19	5.62e-18
263	TLCD4	57.4092	0.983046	0.25681	3.82791	0.000129236	0.000640859
264	GALNTL6	20.1109	0.98064	0.412189	2.3791	0.0173548	0.047885
265	CHKB-CPT1B	24.5252	0.980361	0.416954	2.35125	0.0187106	0.0508891
266	DOK1	380.863	0.980106	0.100776	9.72563	2.34e-22	5.55e-21
267	STK26	363.138	0.976733	0.105911	9.22224	2.91e-20	6.21e-19
268	MSX1	60.2954	0.971181	0.248182	3.91318	9.11e-05	0.000464312
269	RAB3B	5022.88	0.963875	0.0390206	24.7017	1.02e-134	1.87e-132
270	GGN	9.21494	0.96242	0.622	1.5473	0.121791	0.233765
271	MAL2	13.7303	0.959243	0.523469	1.83247	0.0668808	0.14657
272	RASSF8	2259.32	0.957832	0.0555198	17.2521	1.08e-66	7.57e-65
273	EPDR1	2650.63	0.95745	0.0464467	20.6139	2.06e-94	2.23e-92
274	COL4A5	446.693	0.948919	0.0948343	10.0061	1.43e-23	3.55e-22
275	SPINT1	13.6659	0.948132	0.537591	1.76367	0.077788	0.164303
276	CXCL6	221.312	0.942345	0.133881	7.03867	1.94e-12	2.56e-11
277	KRT18	138.1	0.938235	0.163806	5.72771	1.02e-08	9.48e-08
278	RNF182	149.801	0.935812	0.157981	5.92358	3.15e-09	3.12e-08
279	SDR42E1	8.56614	0.935678	0.647184	1.44577	0.148242	0.271319
280	HSPE1-MOB4	31.1208	0.929869	0.368277	2.52492	0.0115725	0.0338431
281	SERPINB2	288.837	0.928712	0.113603	8.17509	2.96e-16	5.16e-15
282	GASK1A	10.2022	0.927332	0.586476	1.58119	0.113834	0.222099
283	SHROOM3	2820.27	0.925655	0.0455535	20.3202	8.52e-92	8.84e-90
284	SLC16A14	12.7357	0.924682	0.536136	1.72472	0.0845787	0.17614
285	SLC38A2	26697.5	0.921511	0.0303085	30.4044	4.8e-203	1.61e-200
286	MMP11	242.556	0.920555	0.124024	7.42242	1.15e-13	1.68e-12
287	H4C14	134.7	0.918421	0.351063	2.61611	0.00889374	0.0270478
288	FZD7	2191.66	0.91028	0.0540945	16.8276	1.53e-63	1.02e-61
289	PROX1	26.9359	0.910109	0.354033	2.57069	0.0101497	0.0303042
290	RNF144B	605.183	0.908567	0.0873702	10.3991	2.5e-25	6.62e-24
291	HERC5	40.9049	0.905026	0.285806	3.16657	0.00154248	0.00588761
292	ADAMTSL4	1180.29	0.902977	0.0641473	14.0766	5.29e-45	2.38e-43
293	PKMYT1	110.887	0.902758	0.183041	4.93199	8.14e-07	5.89e-06
294	ADORA2A	10.0196	0.902309	0.607829	1.48448	0.137682	0.256457
295	MTFP1	41.7722	0.899718	0.288383	3.11987	0.0018093	0.00676446
296	SLC8A1	3448.27	0.898805	0.0456646	19.6827	3.03e-86	3e-84
297	KCNJ2	203.652	0.896289	0.133458	6.71591	1.87e-11	2.29e-10
298	PANK1	201.423	0.893189	0.134658	6.633	3.29e-11	3.95e-10
299	PCDH19	9.80519	0.892643	0.580016	1.539	0.123805	0.236805
300	RELT	56.3934	0.890202	0.254823	3.49341	0.000476886	0.00209031
301	ICAM4	15.1894	0.888526	0.49447	1.79693	0.0723475	0.155672
302	DSP	235.43	0.886468	0.133361	6.64714	2.99e-11	3.6e-10
303	ARRDC3	1847.48	0.884658	0.0550297	16.076	3.76e-58	2.25e-56
304	ENC1	774.3	0.883029	0.0760754	11.6073	3.78e-31	1.24e-29
305	LIPT2	8.89248	0.881459	0.610804	1.44311	0.148989	0.272449
306	CPT1B	121.853	0.877407	0.181761	4.82725	1.38e-06	9.67e-06
307	GALNT18	17.1765	0.875517	0.475668	1.8406	0.0656795	0.144308
308	FAM72C	22.5191	0.874572	0.411418	2.12575	0.0335238	0.0831192
309	ZFTRAF1	134.408	0.874511	0.191768	4.56025	5.11e-06	3.27e-05
310	GDPD1	37.4174	0.873972	0.301861	2.89528	0.00378821	0.0129736
311	TGFB2	298.353	0.873535	0.118716	7.35822	1.86e-13	2.68e-12
312	KCNJ8	71.1678	0.872398	0.223409	3.90493	9.43e-05	0.00047872
313	TLR2	19.7612	0.870029	0.482634	1.80267	0.0714401	0.154187
314	STYK1	27.8423	0.868656	0.354056	2.45344	0.0141497	0.0403135
315	TMEM200A	1513.15	0.865874	0.0586368	14.7667	2.4e-49	1.19e-47
316	APELA	16.0501	0.865527	0.454005	1.90643	0.056595	0.127809
317	UPP1	162.421	0.865526	0.146786	5.89651	3.71e-09	3.64e-08
318	RAB43	173.318	0.864476	0.278328	3.10596	0.00189664	0.00704972
319	NANOS1	45.8333	0.863727	0.277223	3.11564	0.00183547	0.00684826
320	PIEZO2	304.9	0.86138	0.112654	7.64623	2.07e-14	3.18e-13
321	GPR146	13.9386	0.858957	0.496738	1.7292	0.0837741	0.174835
322	NRG1	1135.36	0.857018	0.0625207	13.7077	9.12e-43	3.96e-41
323	CRLF1	73.4586	0.855699	0.218214	3.92138	8.8e-05	0.000449517
324	MCAM	636.869	0.855284	0.0788258	10.8503	1.99e-27	5.66e-26
325	RIMBP3B	14.1463	0.854946	0.512487	1.66823	0.0952705	0.193297
326	TRAIP	41.6971	0.853145	0.282589	3.01904	0.00253579	0.00910461
327	TMEM71	21.7954	0.849391	0.399503	2.12612	0.0334934	0.0830704
328	RALGAPB	3521.71	0.84743	0.0454554	18.6431	1.44e-77	1.26e-75
329	THSD1	52.9643	0.846975	0.254892	3.32289	0.000890914	0.0036506
330	SPDYE16	11.4739	0.845765	0.547395	1.54507	0.122329	0.234516
331	ALX4	115.487	0.845251	0.172679	4.89492	9.83e-07	7.03e-06
332	EXO1	203.022	0.844231	0.146845	5.74914	8.97e-09	8.4e-08
333	ZNF280B	12.4483	0.843773	0.539094	1.56517	0.117543	0.227667
334	ABCB1	9.48574	0.84368	0.610915	1.38101	0.167276	0.296853
335	PITPNC1	391.978	0.843097	0.0968331	8.7067	3.13e-18	6.04e-17
336	DPYSL4	71.7738	0.839473	0.228679	3.67097	0.000241632	0.00113181
337	HOXC11	227.99	0.838004	0.130315	6.43058	1.27e-10	1.46e-09
338	IPPK	215.286	0.837806	0.129938	6.44773	1.14e-10	1.31e-09
339	TEDC2	21.0983	0.837025	0.40438	2.0699	0.038462	0.0931243
340	SAMD4A	2520.27	0.835665	0.0479258	17.4366	4.35e-68	3.21e-66
341	PIWIL2	135.928	0.835541	0.15997	5.22311	1.76e-07	1.41e-06
342	CSGALNACT2	2325.35	0.834542	0.0502519	16.6072	6.18e-62	4.01e-60
343	WFS1	1212.22	0.83277	0.0596501	13.9609	2.7e-44	1.2e-42
344	SLC26A4	7.74444	0.831927	0.673963	1.23438	0.217061	0.359908
345	GRAMD1C	139.564	0.831284	0.157176	5.28888	1.23e-07	1.01e-06
346	STON1-GTF2A1L	29.8628	0.824982	0.39485	2.08935	0.0366758	0.0894231
347	RBKS	23.9482	0.823787	0.390373	2.11026	0.0348362	0.0857226
348	LOXL3	2633.2	0.82282	0.04653	17.6837	5.6e-70	4.36e-68
349	PPFIA3	24.4166	0.820291	0.370941	2.21138	0.0270095	0.0692545
350	PDK4	718.466	0.820035	0.083484	9.82266	8.99e-23	2.16e-21
351	LIMCH1	1242.16	0.819035	0.0690319	11.8646	1.81e-32	6.15e-31
352	INA	108.536	0.818997	0.195179	4.19613	2.72e-05	0.000152766
353	KCTD4	57.5118	0.817403	0.245988	3.32294	0.000890741	0.0036506
354	TMEM64	2072.37	0.816395	0.050649	16.1187	1.89e-58	1.15e-56
355	SLC5A3	7297.27	0.814073	0.0412559	19.7323	1.14e-86	1.14e-84
356	TACSTD2	27.5297	0.812321	0.354925	2.28871	0.022096	0.0585861
357	UQCC5	46.3252	0.81181	0.273223	2.97123	0.00296605	0.0104669
358	CXCL1	636.806	0.811185	0.0818512	9.91048	3.75e-23	9.2e-22
359	RBM14-RBM4	35.9515	0.810986	0.326282	2.48554	0.0129356	0.0373215
360	CRY1	474.247	0.810343	0.095854	8.45392	2.82e-17	5.1e-16
361	NUDT17	26.3186	0.804226	0.364943	2.2037	0.0275451	0.0704722
362	ESRP1	10.6725	0.803404	0.555761	1.44559	0.148291	0.271349
363	FGFBP2	22.0798	0.803304	0.422519	1.90123	0.0572724	0.129042
364	IGSF10	34.5233	0.802909	0.316834	2.53416	0.0112716	0.0330889
365	CHRM2	146.244	0.801919	0.152997	5.24141	1.59e-07	1.29e-06
366	MFSD2A	39.3905	0.80178	0.302674	2.64898	0.0080734	0.0249453
367	CPED1	1764.57	0.80022	0.0540114	14.8157	1.16e-49	5.82e-48
368	FGFR3	21.6968	0.80007	0.401701	1.9917	0.0464034	0.108718
369	TTC21B	1165.27	0.799135	0.0639724	12.4919	8.27e-36	3.12e-34
370	PHLDA1	1868.03	0.798124	0.0532872	14.9778	1.03e-50	5.28e-49
371	ANO5	25.6592	0.793714	0.375323	2.11475	0.0344516	0.0850069
372	E2F1	171.921	0.791571	0.146661	5.39729	6.77e-08	5.77e-07
373	NEK6	1755.52	0.791052	0.0535733	14.7658	2.43e-49	1.2e-47
374	PLCXD2	35.1037	0.790437	0.305132	2.59048	0.00958432	0.0288933
375	PSPN	35.1621	0.789497	0.594638	1.32769	0.184279	0.318949
376	FLNB	5857.02	0.789052	0.0377189	20.9193	3.57e-97	4.07e-95
377	ACTR3C	21.3074	0.788493	0.399687	1.97278	0.0485207	0.112624
378	MID1	2299.76	0.787298	0.0483668	16.2777	1.42e-59	8.81e-58
379	KNDC1	47.9389	0.786601	0.282599	2.78345	0.0053784	0.0176342
380	ATXN7L2	167.015	0.786466	0.14377	5.47032	4.49e-08	3.92e-07
381	PGRMC2	4465.13	0.785581	0.0444833	17.6601	8.5e-70	6.58e-68
382	BRIP1	280.92	0.783674	0.120605	6.49788	8.15e-11	9.51e-10
383	ZNF460	23.9079	0.782624	0.381426	2.05183	0.0401857	0.0966882
384	ADAMTS7	171.617	0.781498	0.145092	5.38623	7.19e-08	6.11e-07
385	MYOZ3	20.3253	0.780513	0.412173	1.89365	0.0582709	0.130876
386	TSPAN33	37.6663	0.780192	0.318469	2.44982	0.0142927	0.0405946
387	MYEF2	181.83	0.779164	0.139139	5.59988	2.14e-08	1.95e-07
388	PLPP4	30.1504	0.778196	0.368007	2.11462	0.0344622	0.0850166
389	WWTR1	2278.4	0.77804	0.0489434	15.8967	6.67e-57	3.85e-55
390	RAPGEF4	11.2022	0.777637	0.548949	1.41659	0.156602	0.282966
391	LRRC2	23.3613	0.776858	0.383543	2.02548	0.0428184	0.101851
392	FAM169A	37.3146	0.776284	0.300417	2.58403	0.00976547	0.0293631
393	CHST6	16.6088	0.771983	0.4622	1.67024	0.0948728	0.192705
394	HAPLN3	384.391	0.770709	0.10218	7.54268	4.6e-14	6.9e-13
395	FRMD6	16339.8	0.770311	0.0394456	19.5285	6.29e-85	6.08e-83
396	IKZF2	302.868	0.76919	0.11456	6.71427	1.89e-11	2.31e-10
397	CABLES1	116.377	0.767865	0.175136	4.3844	1.16e-05	7.02e-05
398	HEXIM2	58.7768	0.767622	0.23674	3.24247	0.00118499	0.00468129
399	AP1S3	36.0769	0.76729	0.31943	2.40206	0.0163032	0.0453958
400	TMEM81	22.3146	0.767252	0.39897	1.92308	0.05447	0.123755
401	CD74	34.5914	0.764967	0.323685	2.36331	0.0181126	0.049537
402	ZNF711	87.8893	0.763385	0.204082	3.74059	0.00018359	0.000877327
403	EDN1	330.606	0.762956	0.112184	6.80095	1.04e-11	1.3e-10
404	COL4A2	16758.2	0.762704	0.0340133	22.4237	2.31e-111	3.47e-109
405	RET	27.0991	0.762405	0.348687	2.1865	0.0287788	0.0731302
406	CYP2U1	1926.72	0.761455	0.0568274	13.3994	6.09e-41	2.55e-39
407	MEF2B	9.05327	0.761222	0.694636	1.09586	0.273141	0.424546
408	RNFT1	303.06	0.760897	0.111629	6.81633	9.34e-12	1.17e-10
409	LRRN3	123.68	0.760754	0.171736	4.42979	9.43e-06	5.77e-05
410	INSYN2B	164.577	0.757824	0.145179	5.21994	1.79e-07	1.43e-06
411	MKRN3	41.0539	0.755063	0.290214	2.60174	0.00927518	0.0280741
412	ZNF503	273.503	0.75296	0.116493	6.46357	1.02e-10	1.18e-09
413	TNFRSF19	386.582	0.7488	0.0964912	7.76029	8.47e-15	1.34e-13
414	TDRKH	52.0194	0.74821	0.259143	2.88725	0.00388626	0.0132561
415	TMTC2	457.375	0.746538	0.091848	8.12797	4.37e-16	7.51e-15
416	TYW1B	125.485	0.745938	0.162982	4.57681	4.72e-06	3.04e-05
417	EID3	46.697	0.745814	0.279606	2.66737	0.0076447	0.0238808
418	ESPL1	231.097	0.743246	0.129403	5.74367	9.26e-09	8.65e-08
419	PODXL	150.815	0.739934	0.15764	4.69381	2.68e-06	1.79e-05
420	FOXO1	775.774	0.738349	0.0706348	10.4531	1.42e-25	3.76e-24
421	MPC2	677.8	0.738116	0.0784282	9.41136	4.9e-21	1.1e-19
422	MYCBP2	5664.53	0.737426	0.0419966	17.5592	5.06e-69	3.85e-67
423	WDR62	154.53	0.733224	0.16405	4.46953	7.84e-06	4.88e-05
424	HMCN1	1438.6	0.733106	0.0578424	12.6742	8.22e-37	3.18e-35
425	CCNJL	17.4231	0.732538	0.466148	1.57147	0.116073	0.225538
426	BMP4	1005.95	0.731848	0.0725961	10.0811	6.7e-24	1.68e-22
427	RASGRF2	931.42	0.730808	0.0669859	10.9099	1.03e-27	2.97e-26
428	PPP1R3C	1191.62	0.73004	0.0634971	11.4972	1.36e-30	4.31e-29
429	E2F2	45.6046	0.729934	0.278712	2.61895	0.00882007	0.0268622
430	FILIP1L	2728.39	0.7292	0.0641478	11.3675	6.07e-30	1.87e-28
431	FBLN1	46626.2	0.728041	0.031898	22.824	2.65e-115	4.03e-113
432	PDLIM5	2616.57	0.727437	0.0463822	15.6835	1.96e-55	1.11e-53
433	SGTB	1698.13	0.726455	0.0604409	12.0193	2.81e-33	9.84e-32
434	F2RL2	1902.48	0.725793	0.0552417	13.1385	1.98e-39	8.08e-38
435	ALDH5A1	67.0816	0.725658	0.229544	3.16131	0.00157063	0.00598077
436	CDC14A	94.067	0.725428	0.189759	3.8229	0.000131893	0.000651754
437	BTG3	686.913	0.724786	0.0775751	9.34303	9.36e-21	2.06e-19
438	P2RY11	42.8058	0.724499	0.296957	2.43975	0.0146975	0.0416146
439	VXN	9.24238	0.722265	0.661488	1.09188	0.274886	0.426493
440	DACT1	204.221	0.721568	0.14123	5.10916	3.24e-07	2.49e-06
441	CD226	12.8582	0.7202	0.518332	1.38946	0.164694	0.293785
442	VWA5A	311.411	0.719795	0.107798	6.67726	2.43e-11	2.95e-10
443	MSC	71.8593	0.71945	0.222463	3.23402	0.00122062	0.00480403
444	NT5E	8252	0.718965	0.0437836	16.4209	1.36e-60	8.57e-59
445	RANGAP1	1953.31	0.718723	0.0502616	14.2996	2.2e-46	1.02e-44
446	PMEL	8.93153	0.717865	0.638959	1.12349	0.261229	0.410681
447	POLA2	267.272	0.717542	0.122218	5.87098	4.33e-09	4.23e-08
448	SYNJ1	680.096	0.716108	0.0810667	8.83356	1.01e-18	2.01e-17
449	ABHD17B	407.525	0.716104	0.0949216	7.54416	4.55e-14	6.83e-13
450	GCHFR	19.4109	0.714936	0.420895	1.69861	0.0893927	0.184063
451	ATOH8	435.57	0.714888	0.105515	6.77525	1.24e-11	1.55e-10
452	PLEKHG5	94.3424	0.714265	0.188169	3.79587	0.000147127	0.000717312
453	PTPN3	230.739	0.712334	0.123603	5.76305	8.26e-09	7.79e-08
454	PPP1R13L	273.781	0.71117	0.115998	6.13086	8.74e-10	9.2e-09
455	AP5M1	1231.53	0.710486	0.0617529	11.5053	1.24e-30	3.98e-29
456	MTARC1	96.2856	0.708626	0.198137	3.57644	0.0003483	0.00156704
457	RORA	947.207	0.706277	0.0701635	10.0662	7.8e-24	1.94e-22
458	MCM5	530.716	0.706247	0.0850696	8.30199	1.02e-16	1.82e-15
459	BMF	99.9446	0.704808	0.188994	3.72925	0.000192049	0.000913987
460	ZNF219	474.117	0.704609	0.091874	7.6693	1.73e-14	2.67e-13
461	ZNF552	78.204	0.702998	0.223015	3.15224	0.00162021	0.00615122
462	ENAH	5984.5	0.702613	0.0406971	17.2645	8.71e-67	6.21e-65
463	PCDHB16	9.68012	0.702053	0.599137	1.17177	0.241288	0.388471
464	RAPH1	2694.49	0.701815	0.0494428	14.1945	9.91e-46	4.55e-44
465	RYR3	7.96396	0.701285	0.664235	1.05578	0.29107	0.445096
466	SMIM39	71.3857	0.700612	0.220838	3.17251	0.00151128	0.00578583
467	ARSJ	1837.86	0.698939	0.0568652	12.2911	1.01e-34	3.71e-33
468	SUV39H1	97.1363	0.698842	0.383747	1.8211	0.0685918	0.149276
469	MAPK13	171.292	0.698581	0.13981	4.99665	5.83e-07	4.3e-06
470	ADAMTS19	35.2533	0.698312	0.314843	2.21797	0.0265571	0.0683003
471	USP2	17.4912	0.695172	0.441723	1.57377	0.11554	0.224741
472	FAXC	19.4433	0.694937	0.422871	1.64338	0.100305	0.201051
473	CDKL5	305.478	0.694505	0.11059	6.27998	3.39e-10	3.73e-09
474	CCDC81	11.3529	0.692069	0.592629	1.1678	0.242889	0.390311
475	CRIM1	24972.8	0.691007	0.033287	20.7591	1.01e-95	1.14e-93
476	PLCB1	420.225	0.690349	0.0948893	7.27531	3.46e-13	4.84e-12
477	NAGS	42.7395	0.690172	0.276608	2.49512	0.0125913	0.0364517
478	TSPAN12	22.2799	0.689981	0.400799	1.72151	0.0851582	0.177087
479	PITPNM2	98.426	0.68992	0.195484	3.5293	0.000416664	0.00184727
480	LIN9	125.779	0.689323	0.166777	4.13319	3.58e-05	0.000196405
481	JMJD7-PLA2G4B	27.1397	0.688451	0.432858	1.59048	0.111727	0.218994
482	UTP25	798.326	0.688181	0.0744865	9.239	2.49e-20	5.37e-19
483	AP1S2	1143.02	0.685866	0.068582	10.0007	1.51e-23	3.74e-22
484	CORO1A	8.58448	0.685666	0.636515	1.07722	0.281383	0.434026
485	GCK	8.99919	0.685492	0.628804	1.09015	0.275646	0.427503
486	CCDC40	18.7702	0.683469	0.435354	1.56992	0.116434	0.226067
487	KLHL3	24.9083	0.681127	0.380281	1.79111	0.0732752	0.157244
488	FBXO43	23.2141	0.680902	0.379597	1.79375	0.0728527	0.156561
489	TMEM171	30.5849	0.680055	0.353876	1.92173	0.0546398	0.124074
490	GLA	204.281	0.679439	0.13311	5.10435	3.32e-07	2.55e-06
491	SPECC1L-ADORA2A	12.0353	0.67523	1.07463	0.628334	0.529785	0.671717
492	IER3	779.889	0.674196	0.0765961	8.80196	1.34e-18	2.64e-17
493	SULF1	31729.3	0.672844	0.0389818	17.2605	9.33e-67	6.62e-65
494	CFAP46	12.1365	0.671986	0.623111	1.07844	0.280839	0.433397
495	BUB1	748.746	0.671003	0.0716487	9.36519	7.59e-21	1.69e-19
496	LRCH2	1116.71	0.667203	0.0779795	8.55613	1.17e-17	2.17e-16
497	CYFIP2	257.704	0.666861	0.118561	5.6246	1.86e-08	1.7e-07
498	SPC25	93.0746	0.666626	0.191652	3.47831	0.000504591	0.00219741
499	COLEC10	15.6073	0.666497	0.457052	1.45825	0.144771	0.266159
500	MFSD9	178.553	0.66402	0.139297	4.76695	1.87e-06	1.28e-05
501	RPS6KA5	30.496	0.663788	0.349781	1.89772	0.0577323	0.129964
502	CDC25C	68.4285	0.66285	0.218927	3.02772	0.00246406	0.00887701
503	ZNF367	367.87	0.6622	0.100194	6.60919	3.86e-11	4.59e-10
504	ATP6V1B2	4373.3	0.660855	0.0421241	15.6883	1.82e-55	1.03e-53
505	CENPU	196.499	0.660705	0.14069	4.69619	2.65e-06	1.77e-05
506	SPECC1	416.31	0.660045	0.0980097	6.73448	1.65e-11	2.03e-10
507	C2CD6	13.2538	0.656369	0.523336	1.2542	0.209769	0.3511
508	BLM	120.993	0.654953	0.17316	3.78235	0.000155357	0.000754559
509	MTHFD2L	12.1968	0.653507	0.536706	1.21763	0.223366	0.367735
510	DOCK4	100.508	0.653295	0.188238	3.47057	0.000519351	0.00225629
511	POLR3K	57.0707	0.652668	0.239614	2.72384	0.00645285	0.0206977
512	NREP	4996.06	0.652036	0.0448181	14.5485	5.97e-48	2.9e-46
513	NAP1L2	47.4106	0.651056	0.264861	2.4581	0.0139673	0.0398745
514	ZNF296	8.33323	0.650898	0.627742	1.03689	0.299788	0.454724
515	NUAK1	2211.93	0.650722	0.0484391	13.4338	3.83e-41	1.61e-39
516	FAM83D	391.701	0.650195	0.101714	6.39238	1.63e-10	1.84e-09
517	CCNE1	91.2097	0.649473	0.200648	3.23687	0.00120847	0.00476224
518	RSC1A1	92.0495	0.649431	0.237078	2.73931	0.0061568	0.0198975
519	RAP1B	9974.97	0.648882	0.0488999	13.2696	3.47e-40	1.43e-38
520	ZNF20	25.009	0.648676	0.703855	0.921605	0.356735	0.513575
521	PRIM1	106.921	0.648298	0.182771	3.54705	0.000389566	0.00173679
522	SCHIP1	17.5304	0.647866	0.443788	1.45985	0.144331	0.265605
523	DCBLD2	4829.36	0.64755	0.039678	16.3201	7.1e-60	4.42e-58
524	SFMBT2	7.83422	0.646884	0.661602	0.977754	0.328196	0.485129
525	GRK3	177.232	0.646134	0.145864	4.4297	9.44e-06	5.77e-05
526	PAG1	604.383	0.645888	0.0801917	8.0543	7.99e-16	1.35e-14
527	PROB1	102.232	0.645853	0.191903	3.36553	0.000763971	0.00318567
528	TMEM132A	364.003	0.645483	0.106087	6.08449	1.17e-09	1.22e-08
529	HOXD9	15.182	0.643963	0.498346	1.2922	0.196288	0.334056
530	MAP2K1	1085.95	0.643714	0.0651585	9.87921	5.12e-23	1.25e-21
531	KLHL33	14.2577	0.643566	0.493668	1.30364	0.192355	0.329465
532	KIF23	1316.24	0.643219	0.0599228	10.7341	7.04e-27	1.98e-25
533	OAS3	805.6	0.642613	0.0696615	9.2248	2.84e-20	6.07e-19
534	DTL	391.581	0.642604	0.107279	5.99	2.1e-09	2.12e-08
535	NCAM2	43.9717	0.641915	0.280918	2.28506	0.0223094	0.0590659
536	MX1	241.492	0.641601	0.129911	4.93877	7.86e-07	5.7e-06
537	MFSD3	56.8587	0.641288	0.274525	2.33599	0.0194917	0.0526654
538	LGALS9	60.9026	0.64127	0.23575	2.72012	0.00652574	0.0209125
539	TCAF2	200.907	0.640926	0.138803	4.61753	3.88e-06	2.55e-05
540	F2R	3926.78	0.64084	0.043129	14.8587	6.11e-50	3.1e-48
541	TPM1	17221.5	0.640778	0.0330721	19.3752	1.25e-83	1.18e-81
542	AMPD3	364.948	0.638477	0.101544	6.28766	3.22e-10	3.56e-09
543	ATAD5	132.202	0.637889	0.159588	3.9971	6.41e-05	0.000337094
544	ESYT3	13.2643	0.636613	0.508682	1.2515	0.210753	0.352286
545	SOCS2	1346.05	0.635576	0.0602739	10.5448	5.37e-26	1.45e-24
546	ARVCF	16.5194	0.634232	0.455374	1.39277	0.163689	0.292738
547	TAPT1	470.698	0.633832	0.0911487	6.95383	3.56e-12	4.62e-11
548	GAS1	1599.04	0.633743	0.0657149	9.64382	5.22e-22	1.22e-20
549	CITED2	11344.2	0.632327	0.0364583	17.3439	2.2e-67	1.58e-65
550	HID1	10.1978	0.63231	0.583341	1.08395	0.278389	0.430605
551	URB1	1019.89	0.63013	0.0647114	9.73754	2.09e-22	4.95e-21
552	TIGAR	504.076	0.62979	0.0848172	7.42526	1.13e-13	1.64e-12
553	MTPAP	335.295	0.628516	0.104868	5.99342	2.05e-09	2.08e-08
554	POLRMT	243.199	0.627935	0.127677	4.91815	8.74e-07	6.3e-06
555	PLK1	498.475	0.627859	0.0894368	7.02014	2.22e-12	2.92e-11
556	CACNB3	585.571	0.627774	0.0813501	7.71694	1.19e-14	1.86e-13
557	XKR5	14.9186	0.627339	0.480804	1.30477	0.191971	0.328858
558	CLTCL1	179.818	0.627041	0.139367	4.49921	6.82e-06	4.28e-05
559	GPR137C	38.848	0.626286	0.296443	2.11267	0.0346292	0.0853461
560	SPRY1	70.4734	0.626107	0.220691	2.83703	0.00455351	0.0152509
561	WRAP53	96.6244	0.62543	0.186293	3.35723	0.000787262	0.0032636
562	ATP2A2	16435.4	0.625299	0.0346052	18.0695	5.54e-73	4.62e-71
563	RBM24	155.585	0.623267	0.149295	4.17474	2.98e-05	0.000166139
564	GALNT3	26.2176	0.622777	0.376426	1.65445	0.0980368	0.197348
565	OGFRL1	4795.2	0.621941	0.0390438	15.9293	3.97e-57	2.32e-55
566	CA8	16.4599	0.621781	0.451859	1.37605	0.168806	0.298716
567	LXN	425.548	0.620602	0.116254	5.33833	9.38e-08	7.87e-07
568	FRAT2	44.3314	0.620287	0.281622	2.20255	0.0276265	0.0706238
569	DOK3	31.1621	0.619972	0.360648	1.71905	0.0856057	0.177803
570	GTSE1	360.445	0.61934	0.100576	6.1579	7.37e-10	7.83e-09
571	DDX20	612.319	0.619115	0.0868542	7.12821	1.02e-12	1.38e-11
572	EPAS1	7308.71	0.617922	0.0374226	16.512	3.01e-61	1.91e-59
573	PDRG1	114.971	0.617873	0.20012	3.08751	0.00201843	0.00745466
574	CERS1	15.184	0.61596	0.475363	1.29577	0.195055	0.332578
575	HK2	867.255	0.615334	0.0705753	8.71884	2.81e-18	5.44e-17
576	LARP4	1846.8	0.614481	0.0514733	11.9379	7.51e-33	2.58e-31
577	PRSS53	17.8935	0.613442	0.427233	1.43585	0.151045	0.275223
578	EXOC5	3941.76	0.613135	0.0418707	14.6435	1.48e-48	7.27e-47
579	PLCB4	2630.5	0.612991	0.049777	12.3148	7.54e-35	2.78e-33
580	TNFRSF10D	1461.99	0.612052	0.0563844	10.855	1.89e-27	5.39e-26
581	CDC42EP2	377.881	0.611848	0.0998246	6.12923	8.83e-10	9.28e-09
582	DZIP1L	201.384	0.610959	0.131232	4.65558	3.23e-06	2.14e-05
583	DKK1	13564.1	0.608363	0.0430663	14.1262	2.62e-45	1.19e-43
584	ZNF850	35.9835	0.608136	0.303222	2.00558	0.0449007	0.105694
585	CERS6	1943.81	0.608102	0.0571295	10.6443	1.85e-26	5.12e-25
586	SLC25A4	270.856	0.608032	0.115054	5.28473	1.26e-07	1.03e-06
587	KREMEN1	807.414	0.607061	0.0696385	8.71733	2.85e-18	5.51e-17
588	CSRNP3	86.1978	0.606768	0.208341	2.91237	0.00358692	0.0123706
589	HPSE	51.3452	0.606604	0.262262	2.31297	0.0207243	0.0554676
590	GET1-SH3BGR	8.60065	0.606166	2.10892	0.28743	0.773783	0.858608
591	HSPA2	3128	0.605833	0.0474538	12.7668	2.51e-37	9.81e-36
592	LAMC2	28.4114	0.6055	0.351797	1.72116	0.0852215	0.177154
593	SSH1	4021.83	0.60531	0.0426047	14.2076	8.22e-46	3.8e-44
594	CCDC85C	224.545	0.605071	0.128422	4.71157	2.46e-06	1.65e-05
595	TMEM102	39.6901	0.604453	0.297288	2.03322	0.0420299	0.100312
596	EHHADH	465.767	0.603916	0.0897881	6.72602	1.74e-11	2.15e-10
597	IL4R	500.755	0.602722	0.0873681	6.89865	5.25e-12	6.73e-11
598	FLT1	5771.81	0.602468	0.0416627	14.4606	2.15e-47	1.03e-45
599	KIF18B	193.752	0.60233	0.13651	4.41233	1.02e-05	6.22e-05
600	ISG15	141.458	0.597342	0.165824	3.60225	0.000315469	0.0014386
601	ZFAND5	6394.04	0.596714	0.0365342	16.3331	5.74e-60	3.59e-58
602	PPP1R9A	18.9759	0.596565	0.469181	1.2715	0.20355	0.343393
603	PGM5	55.6151	0.596465	0.263138	2.26674	0.0234062	0.0614727
604	FGF13	18.0093	0.596462	0.431705	1.38164	0.167082	0.296734
605	STXBP2	181.48	0.595641	0.141676	4.20424	2.62e-05	0.000147885
606	WDR35	531.058	0.595272	0.083438	7.1343	9.73e-13	1.32e-11
607	TFDP2	846.909	0.594824	0.0752969	7.89971	2.8e-15	4.56e-14
608	PFKFB4	262.225	0.594747	0.114582	5.1906	2.1e-07	1.66e-06
609	SPAG5	637.733	0.594659	0.0776757	7.65567	1.92e-14	2.96e-13
610	UCP3	13.475	0.594288	0.520581	1.14159	0.253626	0.401998
611	MCM3	976.654	0.594242	0.066873	8.88613	6.33e-19	1.27e-17
612	NPAS1	30.7599	0.59399	0.331013	1.79446	0.0727391	0.156374
613	TNFRSF10A	131.802	0.593709	0.161048	3.68654	0.000227326	0.00106833
614	STARD13	1576.26	0.593338	0.055747	10.6434	1.87e-26	5.16e-25
615	BRIX1	941.149	0.593264	0.0682488	8.69267	3.54e-18	6.82e-17
616	GFM2	796.933	0.593029	0.0717494	8.26528	1.39e-16	2.47e-15
617	PCDHA3	11.2954	0.59235	0.590341	1.0034	0.315666	0.471247
618	CCND1	11613.2	0.592221	0.0413039	14.3381	1.26e-46	5.98e-45
619	GCLC	504.175	0.592211	0.0886666	6.67907	2.4e-11	2.91e-10
620	KBTBD8	16.146	0.591863	0.470577	1.25774	0.208487	0.349596
621	HSBP1L1	57.8599	0.590539	0.246067	2.39992	0.0163989	0.0456223
622	NEIL3	120.204	0.590167	0.171646	3.43828	0.000585423	0.00251509
623	TDRD6	8.71783	0.590137	0.61496	0.959634	0.33724	0.494208
624	EVI2B	27.4704	0.590048	0.364359	1.61941	0.105359	0.208722
625	INKA2	212.162	0.589916	0.128446	4.59273	4.37e-06	2.84e-05
626	E2F8	79.8968	0.589025	0.22054	2.67082	0.00756655	0.023683
627	BARD1	242.516	0.5889	0.123692	4.76103	1.93e-06	1.31e-05
628	SLC35E3	328.784	0.588607	0.108483	5.42582	5.77e-08	4.96e-07
629	GREB1L	40.3676	0.58857	0.287725	2.0456	0.0407958	0.0979215
630	SPAG4	32.0422	0.587954	0.318832	1.84409	0.0651705	0.143346
631	B3GAT2	18.6682	0.587415	0.436776	1.34489	0.178662	0.311535
632	CSRP2	476.759	0.584886	0.0896394	6.52488	6.81e-11	7.98e-10
633	ARMH4	186.763	0.584528	0.139529	4.18928	2.8e-05	0.000156871
634	ZNF185	230.534	0.583467	0.132489	4.4039	1.06e-05	6.45e-05
635	GIPR	21.9382	0.583278	0.394616	1.47809	0.139384	0.25874
636	KIAA1549	671.084	0.583145	0.0753686	7.73724	1.02e-14	1.6e-13
637	SORL1	174.797	0.582952	0.1441	4.04546	5.22e-05	0.000278659
638	TMEM65	1277.76	0.582836	0.0672848	8.66222	4.63e-18	8.85e-17
639	ARHGEF37	16.0885	0.582813	0.518419	1.12421	0.260923	0.410352
640	LDHA	32656.2	0.582528	0.0302195	19.2765	8.45e-83	7.88e-81
641	CLEC2B	154.271	0.581814	0.153624	3.78726	0.000152319	0.000741211
642	DNA2	143.128	0.581299	0.167624	3.46787	0.00052461	0.00227759
643	ELOVL4	208.789	0.581036	0.145473	3.99413	6.49e-05	0.000340374
644	ID3	1087.58	0.580764	0.0657316	8.83538	9.98e-19	1.98e-17
645	SEMA6A	100.417	0.580473	0.193638	2.99773	0.00271998	0.0096734
646	ABHD16B	12.3274	0.580306	0.530794	1.09328	0.274272	0.425681
647	P2RX5-TAX1BP3	14.7014	0.578686	0.506882	1.14166	0.253596	0.401998
648	ZFP92	61.2097	0.577134	0.248919	2.31856	0.0204189	0.0547534
649	DEPDC1	656.532	0.57626	0.0777408	7.41257	1.24e-13	1.8e-12
650	FOXD2	9.20178	0.576045	0.602792	0.955627	0.339261	0.496312
651	RIMBP3	20.1648	0.575978	0.417249	1.38042	0.167458	0.29699
652	NCAPH	267.797	0.57523	0.115042	5.00018	5.73e-07	4.23e-06
653	KIAA1671	24.0059	0.574767	0.36772	1.56306	0.11804	0.228299
654	FHIP1A	22.8288	0.574656	0.396927	1.44776	0.147683	0.270526
655	LRRC1	104.165	0.574373	0.183176	3.13563	0.00171487	0.00646042
656	CDC25A	101.342	0.574263	0.201048	2.85635	0.00428544	0.0144554
657	LAYN	6770.87	0.572624	0.053487	10.7058	9.56e-27	2.67e-25
658	COLGALT2	114.314	0.57219	0.201093	2.84541	0.00443547	0.0148985
659	RAB37	15.1253	0.571538	0.467215	1.22329	0.221221	0.364909
660	INPP5J	14.4428	0.571486	0.480632	1.18903	0.234427	0.38103
661	GLIS3	901.703	0.570127	0.0701629	8.12575	4.45e-16	7.64e-15
662	RANBP17	100.766	0.568582	0.181334	3.13555	0.00171532	0.00646042
663	MMP16	152.81	0.568378	0.150528	3.77591	0.000159425	0.00077226
664	SKA1	190.364	0.568252	0.137796	4.12388	3.73e-05	0.000203649
665	EDARADD	34.2434	0.568245	0.312239	1.8199	0.0687737	0.149545
666	MMS22L	344.294	0.568039	0.104971	5.4114	6.25e-08	5.35e-07
667	PIMREG	219.2	0.567865	0.129773	4.37582	1.21e-05	7.25e-05
668	DBF4B	111.389	0.567067	0.175882	3.22414	0.00126354	0.0049487
669	NSUN5	132.35	0.566874	0.162357	3.49153	0.000480257	0.0021022
670	CMTM4	1084.19	0.566212	0.0700206	8.08636	6.15e-16	1.04e-14
671	TEDC1	31.1707	0.566082	0.325354	1.7399	0.0818771	0.171521
672	KLHL26	70.4534	0.565952	0.219564	2.57762	0.00994848	0.0298221
673	WWC2	3017.77	0.565179	0.0449672	12.5687	3.14e-36	1.2e-34
674	PLEKHN1	19.3982	0.564996	0.411261	1.37381	0.1695	0.299653
675	PLEK2	21.903	0.564568	0.396387	1.42429	0.154364	0.279661
676	PPAN-P2RY11	8.92759	0.563871	2.0992	0.268612	0.788228	0.867615
677	FAP	3481.28	0.563346	0.0431409	13.0583	5.7e-39	2.29e-37
678	INO80C	38.1709	0.562671	0.31785	1.77024	0.0766874	0.162733
679	TTL	1419.66	0.562156	0.0573588	9.8007	1.12e-22	2.67e-21
680	FANCL	348.787	0.561813	0.102195	5.49748	3.85e-08	3.4e-07
681	KIF14	459.807	0.561326	0.0917741	6.11639	9.57e-10	1e-08
682	PRR15	11.0804	0.560371	0.556265	1.00738	0.313751	0.469542
683	MCM4	1116.94	0.560297	0.0626837	8.93847	3.95e-19	8.06e-18
684	FHL1	8712.43	0.560194	0.0376311	14.8865	4.03e-50	2.07e-48
685	NMB	14.8567	0.560084	0.468604	1.19522	0.232002	0.378006
686	FAM124A	24.7881	0.558273	0.415883	1.34238	0.179472	0.312564
687	ARHGAP11B	35.5572	0.557579	0.309629	1.8008	0.0717346	0.154613
688	DENND3	270.798	0.556785	0.117176	4.75169	2.02e-06	1.37e-05
689	PCLO	12.9239	0.555965	0.51549	1.07852	0.280802	0.433397
690	SASS6	198.213	0.555421	0.140621	3.94977	7.82e-05	0.000403594
691	DDIT4L	136.306	0.554764	0.164397	3.37453	0.000739408	0.00309741
692	CENPM	62.5168	0.554525	0.246048	2.25373	0.0242132	0.0630472
693	PRRX1	6412.51	0.554524	0.0397104	13.9642	2.58e-44	1.15e-42
694	HELLS	349.814	0.553759	0.103422	5.35438	8.59e-08	7.24e-07
695	SNAPC1	799.094	0.553389	0.0728494	7.59634	3.05e-14	4.63e-13
696	KIF20A	948.47	0.553317	0.0724831	7.63373	2.28e-14	3.49e-13
697	HAGH	276.949	0.55259	0.111399	4.96045	7.03e-07	5.13e-06
698	ADAT3	20.1264	0.55252	0.408374	1.35297	0.176064	0.30848
699	FBXW7	541.873	0.552249	0.0919149	6.00826	1.88e-09	1.91e-08
700	DOP1B	433.393	0.552163	0.100237	5.5086	3.62e-08	3.2e-07
701	ABCC2	11.9884	0.552126	0.521407	1.05892	0.289638	0.443331
702	SHANK1	46.1259	0.551602	0.292208	1.8877	0.0590658	0.132372
703	DRAM1	7692.22	0.551009	0.0359406	15.3311	4.74e-53	2.53e-51
704	PRLR	231.404	0.55039	0.129173	4.26088	2.04e-05	0.000117181
705	B9D2	20.9556	0.550368	0.422703	1.30202	0.192909	0.330022
706	LUZP1	2616.66	0.549365	0.0498305	11.0247	2.91e-28	8.49e-27
707	TMSB15B	18.435	0.548586	0.44361	1.23664	0.216221	0.359021
708	PGK1	9035.1	0.547783	0.0435576	12.5761	2.86e-36	1.1e-34
709	ASAH2	73.1258	0.547645	0.22624	2.42063	0.0154936	0.0434829
710	CCNE2	144.852	0.547114	0.161872	3.37992	0.000725081	0.00304739
711	CRPPA	59.2286	0.54634	0.241775	2.2597	0.0238397	0.0622908
712	ABCC9	217.04	0.54626	0.130355	4.19054	2.78e-05	0.000156134
713	RBM8A	1314.08	0.545195	0.0604231	9.02296	1.83e-19	3.81e-18
714	NAT1	68.0275	0.545105	0.224691	2.42602	0.0152655	0.0429372
715	GPR37	68.1238	0.54362	0.227008	2.39472	0.016633	0.0461932
716	FAM72D	41.7795	0.543551	0.296136	1.83548	0.0664346	0.145724
717	IPO11	821.841	0.542776	0.0746593	7.27005	3.59e-13	5.02e-12
718	UBE2S	658.987	0.541708	0.0805558	6.72462	1.76e-11	2.16e-10
719	CDH2	3223.8	0.541661	0.0440597	12.2938	9.78e-35	3.6e-33
720	FBXL6	71.6865	0.538981	0.219455	2.45599	0.0140496	0.0400556
721	ACTR3B	62.516	0.537315	0.237651	2.26094	0.0237627	0.0621532
722	EVA1C	38.3512	0.536302	0.301999	1.77584	0.0757595	0.161327
723	SPRTN	304.518	0.535584	0.118556	4.51755	6.26e-06	3.95e-05
724	RNF122	40.4338	0.535469	0.302894	1.76785	0.0770867	0.163363
725	SLC24A3	82.2615	0.534916	0.209886	2.5486	0.0108158	0.032001
726	SLC36A4	392.259	0.533829	0.0964063	5.53729	3.07e-08	2.75e-07
727	REP15	25.679	0.533265	0.366233	1.45608	0.14537	0.267055
728	FAS	1702.41	0.533252	0.0619219	8.61169	7.2e-18	1.36e-16
729	ARHGEF28	466.889	0.5326	0.0911138	5.84544	5.05e-09	4.9e-08
730	HIVEP3	206.358	0.532531	0.128976	4.12893	3.64e-05	0.000199616
731	KLF5	596.126	0.532354	0.0794595	6.6997	2.09e-11	2.55e-10
732	DOT1L	458.594	0.532325	0.0917484	5.80201	6.55e-09	6.26e-08
733	RUNDC1	320.997	0.531609	0.109353	4.86139	1.17e-06	8.23e-06
734	CDCA8	421.795	0.531385	0.0926715	5.73407	9.81e-09	9.15e-08
735	MARCHF4	1573.5	0.531276	0.0574534	9.24708	2.31e-20	4.99e-19
736	CXCL5	154.483	0.530206	0.148567	3.5688	0.000358619	0.00160837
737	ENDOD1	632.909	0.528977	0.0779121	6.78941	1.13e-11	1.41e-10
738	LRRC8C	819.468	0.528925	0.0710581	7.44356	9.8e-14	1.44e-12
739	ZNF695	17.9129	0.528481	0.447106	1.182	0.237204	0.384076
740	NEURL1B	244.807	0.527505	0.123219	4.28102	1.86e-05	0.000107839
741	GYS1	1444.65	0.526705	0.0594567	8.85864	8.1e-19	1.62e-17
742	TLE1	381.078	0.52614	0.108881	4.83223	1.35e-06	9.45e-06
743	NCAPG2	815.886	0.52585	0.0690026	7.62074	2.52e-14	3.85e-13
744	RBPMS2	8.86675	0.52499	0.615621	0.852782	0.39378	0.550456
745	C1orf159	79.4106	0.524908	0.209496	2.50557	0.0122253	0.0354805
746	BPGM	480.447	0.524195	0.0887901	5.90375	3.55e-09	3.49e-08
747	KLHL7	893.623	0.524106	0.0676233	7.75037	9.16e-15	1.44e-13
748	CKAP2L	640.892	0.52377	0.0812065	6.44986	1.12e-10	1.29e-09
749	TXNRD1	9165.07	0.523665	0.0377198	13.883	8.03e-44	3.56e-42
750	HOATZ	32.4503	0.523459	0.32491	1.61109	0.10716	0.211797
751	EPHA2	640.997	0.523445	0.078315	6.68384	2.33e-11	2.83e-10
752	CNP	2034.53	0.523052	0.0550971	9.49328	2.24e-21	5.11e-20
753	NID2	7178.41	0.52302	0.0385188	13.5783	5.39e-42	2.31e-40
754	HJURP	456.395	0.522741	0.0898796	5.81601	6.03e-09	5.79e-08
755	MYBL2	292.869	0.522693	0.116653	4.48073	7.44e-06	4.65e-05
756	ITGB5	3338.41	0.522525	0.0433264	12.0602	1.71e-33	6.08e-32
757	CHD7	29.542	0.522241	0.329856	1.58324	0.113367	0.221392
758	SOX6	137.523	0.522136	0.158787	3.28827	0.00100804	0.00406195
759	SEMA6D	312.557	0.522048	0.11724	4.45283	8.47e-06	5.23e-05
760	MACIR	1263.03	0.521646	0.0609101	8.56419	1.09e-17	2.04e-16
761	HAUS5	114.949	0.520832	0.172954	3.01139	0.00260059	0.00930322
762	MAP3K9	61.5697	0.520625	0.235125	2.21425	0.0268118	0.0688583
763	POMZP3	90.0747	0.520406	0.192111	2.70888	0.00675105	0.0215696
764	KHK	9.49201	0.520099	0.593342	0.876559	0.380726	0.537464
765	MICU3	420.562	0.519951	0.102033	5.09591	3.47e-07	2.66e-06
766	MCM8	334.626	0.519762	0.103084	5.04214	4.6e-07	3.45e-06
767	TROAP	129.614	0.51954	0.165126	3.14633	0.00165335	0.00626243
768	INCENP	430.465	0.519058	0.10333	5.0233	5.08e-07	3.78e-06
769	TVP23A	9.65169	0.519015	0.57315	0.905549	0.365175	0.522017
770	MPP7	43.9388	0.518964	0.277531	1.86993	0.0614932	0.136685
771	HM13	3090.58	0.517708	0.0491226	10.5391	5.7e-26	1.54e-24
772	CENPL	172.359	0.517667	0.147133	3.51836	0.000434225	0.0019178
773	PIM2	89.3807	0.517125	0.195197	2.64924	0.00806719	0.0249367
774	MPV17L	19.6225	0.516024	0.408883	1.26203	0.206937	0.347728
775	SINHCAF	276.831	0.514705	0.113339	4.54127	5.59e-06	3.56e-05
776	OXSM	96.2544	0.51444	0.196123	2.62305	0.00871474	0.026624
777	FANCD2	252.769	0.513913	0.119547	4.29884	1.72e-05	0.000100344
778	MTCP1	19.4972	0.51363	0.435111	1.18046	0.237818	0.384583
779	SEH1L	878.182	0.513231	0.0714864	7.17942	7e-13	9.61e-12
780	BBLN	125.971	0.512651	0.166961	3.07047	0.00213719	0.00783207
781	LATS2	1798.51	0.512554	0.0519462	9.86702	5.79e-23	1.41e-21
782	IQGAP3	805.94	0.512451	0.0722544	7.09231	1.32e-12	1.77e-11
783	FAM111B	354.485	0.512324	0.124019	4.13102	3.61e-05	0.0001981
784	POC1A	160.551	0.51133	0.148903	3.43397	0.000594808	0.00255198
785	RAB33A	29.6661	0.510427	0.343662	1.48526	0.137475	0.256202
786	LIMD2	85.2216	0.510339	0.201355	2.53453	0.01126	0.0330624
787	SMIM12	426.838	0.509828	0.0963662	5.29053	1.22e-07	1e-06
788	BNIP3	2788.7	0.50981	0.0527584	9.66312	4.32e-22	1.02e-20
789	FAM20C	1885.47	0.509692	0.0599845	8.49707	1.94e-17	3.56e-16
790	TRMU	158.871	0.509253	0.159497	3.19286	0.00140869	0.00543547
791	LRRC49	208.141	0.509221	0.134327	3.79091	0.000150096	0.000730951
792	NT5DC3	318.321	0.509068	0.108693	4.68356	2.82e-06	1.88e-05
793	RAP1GAP	23.8045	0.508317	0.374379	1.35776	0.174539	0.306188
794	BOLA1	47.8302	0.507547	0.277153	1.83129	0.0670576	0.146839
795	DAB2IP	1223.51	0.507069	0.061465	8.24972	1.59e-16	2.81e-15
796	TTK	426.824	0.506993	0.104247	4.86339	1.15e-06	8.16e-06
797	HECW2	303.748	0.506619	0.115224	4.39683	1.1e-05	6.65e-05
798	FIRRM	165.223	0.506532	0.164244	3.08402	0.00204221	0.00753134
799	ZNF738	127.997	0.506361	0.16207	3.12433	0.00178209	0.00668625
800	FOXO3	2845.55	0.506226	0.0440216	11.4995	1.33e-30	4.21e-29
801	ANGPT1	8805.14	0.506168	0.0402296	12.582	2.65e-36	1.02e-34
802	LYPLA2	367.19	0.505924	0.103405	4.89266	9.95e-07	7.1e-06
803	RFWD3	573.804	0.505887	0.0827432	6.11393	9.72e-10	1.02e-08
804	SLC26A6	427.413	0.505581	0.0922829	5.4786	4.29e-08	3.76e-07
805	FIGNL1	296.6	0.505509	0.118879	4.2523	2.12e-05	0.000121269
806	JADE1	1417.78	0.505454	0.0585012	8.64007	5.62e-18	1.07e-16
807	KLHL24	821.985	0.505444	0.0781988	6.46358	1.02e-10	1.18e-09
808	MFAP3L	259.029	0.505376	0.116893	4.32339	1.54e-05	9.06e-05
809	IL7R	2184.25	0.505355	0.0511259	9.88451	4.86e-23	1.19e-21
810	LPAR1	4278.13	0.504564	0.0474599	10.6314	2.13e-26	5.83e-25
811	SH3BP4	3307.01	0.50352	0.0465769	10.8105	3.07e-27	8.69e-26
812	MAD2L1	444.045	0.50349	0.11487	4.38313	1.17e-05	7.05e-05
813	ESCO2	202.113	0.501322	0.131871	3.80161	0.00014376	0.000703046
814	UBR3	1884.15	0.501294	0.0576592	8.69408	3.5e-18	6.74e-17
815	CCNB1	1102.04	0.501056	0.0639969	7.82937	4.9e-15	7.82e-14
816	PICK1	96.8164	0.500837	0.190467	2.62952	0.00855062	0.0262041
817	PIK3R3	104.527	0.500771	0.181955	2.75217	0.00592011	0.0191982
818	NDOR1	196.262	0.500736	0.131232	3.81564	0.000135828	0.000669081
819	EFHD1	1081.89	0.500726	0.0663367	7.54826	4.41e-14	6.64e-13
820	CDAN1	198.077	0.500256	0.131185	3.81335	0.000137097	0.000674857
821	SLC35F2	59.5139	0.499685	0.235384	2.12285	0.0337662	0.0835824
822	CLSPN	396.516	0.49952	0.0980215	5.09602	3.47e-07	2.66e-06
823	MMP3	7752.21	0.498949	0.0390097	12.7904	1.86e-37	7.29e-36
824	RGL1	1670.66	0.498862	0.0585493	8.52039	1.59e-17	2.93e-16
825	SOX13	218.322	0.498487	0.125254	3.9798	6.9e-05	0.000360508
826	TET1	235.215	0.498095	0.120795	4.12347	3.73e-05	0.000203922
827	PLOD2	7715.86	0.497817	0.0452218	11.0084	3.48e-28	1.01e-26
828	WDHD1	375.504	0.49637	0.103478	4.79686	1.61e-06	1.11e-05
829	LAP3	819.847	0.496361	0.0749356	6.62383	3.5e-11	4.19e-10
830	AFG2A	222.674	0.495342	0.129669	3.82004	0.000133432	0.000658338
831	CORO7	157.052	0.495331	0.149899	3.30444	0.000951647	0.00386841
832	RBM47	10.9393	0.495314	0.648636	0.763624	0.445091	0.59934
833	CFAP119	11.5527	0.494856	0.551491	0.897305	0.369556	0.526688
834	PFKP	1362.52	0.493648	0.0607978	8.11951	4.68e-16	8.01e-15
835	PPM1L	34.2725	0.49363	0.316212	1.56107	0.118507	0.228982
836	FGFRL1	268.682	0.492988	0.11279	4.37086	1.24e-05	7.4e-05
837	MCM10	182.796	0.49296	0.140242	3.51506	0.000439661	0.00193913
838	AEN	720.668	0.491899	0.0738188	6.6636	2.67e-11	3.22e-10
839	FANCA	173.651	0.491756	0.155422	3.16401	0.00155613	0.00593265
840	AURKA	601.638	0.490857	0.0804115	6.10432	1.03e-09	1.08e-08
841	ATP1A1	7301.64	0.490766	0.0385603	12.7272	4.17e-37	1.62e-35
842	ETV4	75.8242	0.490717	0.223253	2.19803	0.027947	0.0713289
843	SERINC2	1215.37	0.490495	0.064824	7.56657	3.83e-14	5.79e-13
844	KIF13B	225.014	0.490341	0.126486	3.87664	0.00010591	0.000532012
845	PRORP	434.202	0.489723	0.102654	4.77063	1.84e-06	1.26e-05
846	NEMP1	824.017	0.489336	0.0736204	6.64675	3e-11	3.61e-10
847	PRDM1	830.222	0.489151	0.0712741	6.86296	6.74e-12	8.57e-11
848	FAXDC2	516.339	0.487705	0.106072	4.59788	4.27e-06	2.78e-05
849	FANCB	187.107	0.487404	0.136254	3.57717	0.000347335	0.00156325
850	ETV5	636.168	0.487146	0.0772451	6.30649	2.85e-10	3.17e-09
851	CCNF	210.818	0.487112	0.127493	3.8207	0.000133073	0.00065682
852	PAQR4	153.976	0.486635	0.151126	3.22006	0.00128162	0.00500877
853	LRWD1	154.885	0.486491	0.149246	3.25967	0.00111544	0.0044358
854	SLC6A17	78.7863	0.485897	0.208653	2.32874	0.019873	0.0534806
855	RRM2	1660.95	0.485815	0.0537766	9.03394	1.66e-19	3.46e-18
856	PRR5L	180.288	0.484777	0.142614	3.39922	0.000675785	0.00286212
857	HOXC8	18.37	0.484321	0.471497	1.0272	0.304327	0.460185
858	SIRPA	1929.1	0.483937	0.0540076	8.96054	3.23e-19	6.63e-18
859	ATAD2	1386.83	0.483908	0.0586984	8.24396	1.67e-16	2.94e-15
860	TK1	607.25	0.483819	0.0828819	5.83745	5.3e-09	5.13e-08
861	PDE4D	193.544	0.483431	0.133273	3.62738	0.000286309	0.0013193
862	BEND3	76.4167	0.483227	0.229035	2.10984	0.0348721	0.0857791
863	LACTB	694.334	0.483195	0.0778019	6.21058	5.28e-10	5.7e-09
864	PITPNM1	536.009	0.483123	0.0867864	5.56681	2.59e-08	2.34e-07
865	ITPRID2	3565.07	0.483035	0.0451544	10.6974	1.05e-26	2.91e-25
866	ORC1	62.5211	0.482642	0.234606	2.05724	0.0396627	0.095628
867	FZD3	73.9354	0.482602	0.211324	2.28371	0.0223886	0.0592634
868	TRIB2	819.351	0.482557	0.0717537	6.72519	1.75e-11	2.15e-10
869	NKRF	277.085	0.482431	0.112751	4.27872	1.88e-05	0.000108762
870	ZNF525	114.192	0.48236	0.186037	2.59282	0.00951926	0.0287107
871	RAD54B	140.462	0.482312	0.155248	3.10671	0.00189179	0.00703374
872	NFKBID	31.7268	0.482195	0.337294	1.4296	0.152832	0.277727
873	NBEAL2	165.615	0.481971	0.143292	3.36356	0.000769441	0.00320429
874	RPP25L	49.5957	0.481241	0.272064	1.76885	0.0769187	0.163088
875	ITGA6	583.766	0.481088	0.0842964	5.7071	1.15e-08	1.07e-07
876	KIF22	327.13	0.481018	0.112619	4.2712	1.94e-05	0.000112188
877	H4C16	11.3818	0.480911	0.595575	0.807473	0.419394	0.575979
878	ZFYVE27	260.044	0.480597	0.115311	4.16784	3.08e-05	0.000170726
879	ANKS1A	570.618	0.480359	0.0840319	5.71639	1.09e-08	1.01e-07
880	REC8	21.3214	0.479636	0.398992	1.20212	0.229317	0.374783
881	RAD51	132.12	0.478798	0.167809	2.85323	0.0043277	0.0145749
882	INAFM2	494.225	0.477823	0.0896105	5.33222	9.7e-08	8.11e-07
883	RASL11A	203.504	0.477638	0.137914	3.4633	0.000533595	0.00231424
884	KDM8	34.1761	0.476652	0.317266	1.50237	0.133001	0.249871
885	ATP1B1	766.69	0.476518	0.0774689	6.15109	7.7e-10	8.15e-09
886	SLC37A4	128.187	0.47602	0.160203	2.97135	0.0029649	0.0104657
887	HSPB7	419.448	0.475941	0.103828	4.58392	4.56e-06	2.95e-05
888	ACAD8	142.306	0.475856	0.15528	3.0645	0.00218037	0.00796287
889	ADSS1	43.5089	0.47566	0.279889	1.69946	0.0892327	0.183823
890	RGPD3	18.8303	0.475408	0.434198	1.09491	0.273557	0.424882
891	GINS1	161.647	0.475099	0.160996	2.95099	0.00316756	0.0110891
892	SLC49A3	29.7122	0.474747	0.352175	1.34804	0.177645	0.310398
893	ANLN	3168.09	0.474496	0.0454915	10.4304	1.8e-25	4.77e-24
894	LZTS1	181.415	0.474359	0.141409	3.35451	0.000795045	0.00329372
895	GRK5	556.85	0.47428	0.086109	5.50791	3.63e-08	3.21e-07
896	CHST11	231.22	0.473478	0.123827	3.82371	0.000131461	0.000650122
897	GNAI1	1976.34	0.473056	0.0607953	7.78114	7.19e-15	1.14e-13
898	CDC45	110.716	0.47271	0.176305	2.68121	0.00733563	0.0230962
899	PPM1J	13.5004	0.472257	0.486911	0.969904	0.332094	0.489023
900	CCNB2	384.881	0.472163	0.0964385	4.896	9.78e-07	7e-06
901	THY1	18842.7	0.47209	0.0317681	14.8605	5.94e-50	3.02e-48
902	ZIK1	91.5931	0.470821	0.209423	2.24818	0.0245647	0.0638582
903	CD274	104.185	0.470003	0.196626	2.39034	0.0168328	0.0466872
904	CBARP	80.8072	0.469949	0.204991	2.29254	0.0218747	0.058108
905	MPV17L2	80.5965	0.469534	0.213894	2.19517	0.0281516	0.0717872
906	TOP2A	4764.37	0.469051	0.0405496	11.5673	6.03e-31	1.96e-29
907	LYSMD2	92.0473	0.468998	0.194499	2.41131	0.0158953	0.0444442
908	THAP10	79.6591	0.468988	0.23216	2.0201	0.0433725	0.102863
909	UBE2C	354.769	0.468898	0.103348	4.53707	5.7e-06	3.63e-05
910	PDE7B	72.7007	0.468476	0.223698	2.09424	0.0362389	0.0885948
911	PFKFB3	1167.79	0.467962	0.0670727	6.97694	3.02e-12	3.95e-11
912	NCAPH2	307.428	0.467622	0.11089	4.217	2.48e-05	0.000140695
913	DDIAS	200.006	0.46758	0.130324	3.58783	0.000333443	0.00150764
914	HINFP	138.756	0.466698	0.15832	2.94781	0.00320038	0.0111886
915	INHBA	615.426	0.466512	0.0807031	5.7806	7.44e-09	7.04e-08
916	ARHGAP45	44.069	0.466431	0.280969	1.66008	0.0968985	0.19576
917	NCAPD3	623.243	0.466202	0.0801611	5.81581	6.03e-09	5.8e-08
918	ANKZF1	313.532	0.46614	0.112029	4.16088	3.17e-05	0.000175555
919	SLC38A1	5982.87	0.466093	0.0388056	12.011	3.11e-33	1.08e-31
920	SLC35G2	218.684	0.465044	0.131054	3.54849	0.000387442	0.00172852
921	GINS3	88.8293	0.464992	0.200544	2.31865	0.0204138	0.0547514
922	GBA1	2422.14	0.464834	0.0471396	9.86079	6.16e-23	1.49e-21
923	CCNA2	961.818	0.464808	0.067732	6.86246	6.77e-12	8.6e-11
924	RCAN2	312.012	0.464777	0.109217	4.25554	2.09e-05	0.000119743
925	IL1RAP	160.191	0.464173	0.143602	3.23235	0.00122777	0.00482489
926	MPP2	78.2365	0.463638	0.220798	2.09983	0.0357436	0.0875181
927	DEPDC1B	83.5306	0.463434	0.216945	2.13618	0.0326647	0.0813843
928	ETF1	3655.68	0.463251	0.042406	10.9242	8.83e-28	2.54e-26
929	CDKN2D	75.2912	0.463141	0.211903	2.18563	0.028843	0.0732522
930	PRC1	1639.23	0.462501	0.0556234	8.31486	9.19e-17	1.64e-15
931	RAD18	430.645	0.462262	0.0950638	4.86265	1.16e-06	8.19e-06
932	GRK6	283.988	0.462069	0.116216	3.97597	7.01e-05	0.000365473
933	INPP5F	1031.2	0.461667	0.0649943	7.1032	1.22e-12	1.64e-11
934	PHLDB2	2644.06	0.461562	0.0484662	9.52337	1.68e-21	3.86e-20
935	MYO1F	31.1379	0.46144	0.3256	1.4172	0.156425	0.282725
936	LSM11	93.0532	0.460966	0.189282	2.43534	0.0148778	0.042004
937	SYTL2	818.311	0.460797	0.0705641	6.53019	6.57e-11	7.71e-10
938	MARCHF3	77.9616	0.46036	0.203978	2.25691	0.0240136	0.0626169
939	CSRNP1	213.065	0.45929	0.132682	3.46159	0.000537002	0.00232744
940	ZWINT	339.918	0.459274	0.103776	4.42562	9.62e-06	5.88e-05
941	NRK	261.271	0.459014	0.119147	3.85252	0.00011691	0.000582907
942	C5orf34	65.807	0.458799	0.22618	2.02847	0.0425125	0.101275
943	GAREM2	47.8134	0.458793	0.272775	1.68195	0.0925786	0.189128
944	OAS2	448.772	0.458743	0.0914558	5.01601	5.28e-07	3.92e-06
945	AIRIM	233.644	0.458194	0.120785	3.79349	0.000148547	0.000723959
946	NTMT1	330.563	0.458075	0.115901	3.9523	7.74e-05	0.000399818
947	TLE3	258.717	0.457674	0.115856	3.95037	7.8e-05	0.000402747
948	PPM1H	50.0349	0.456544	0.265424	1.72006	0.0854221	0.177491
949	ATP11C	1450.39	0.45633	0.0643867	7.08732	1.37e-12	1.83e-11
950	TDG	617.437	0.456276	0.0827508	5.51385	3.51e-08	3.11e-07
951	GFPT2	366.337	0.455994	0.109183	4.17643	2.96e-05	0.000165123
952	FAM72B	69.3574	0.455821	0.238257	1.91315	0.0557287	0.126166
953	GPR137B	509.988	0.455738	0.104152	4.37571	1.21e-05	7.25e-05
954	BPNT1	349.706	0.455588	0.10226	4.45521	8.38e-06	5.19e-05
955	PPME1	2682.89	0.455443	0.0454125	10.029	1.14e-23	2.82e-22
956	ADGRE2	23.633	0.455239	0.399682	1.139	0.254702	0.403152
957	FMNL2	844.597	0.454396	0.068865	6.59836	4.16e-11	4.93e-10
958	KIF2C	464.713	0.454335	0.0879045	5.16851	2.36e-07	1.85e-06
959	GPR176	7614.94	0.453937	0.0391196	11.6038	3.94e-31	1.29e-29
960	ISYNA1	193.118	0.45391	0.135608	3.34721	0.0008163	0.00337193
961	CENPK	183.307	0.453675	0.148229	3.06064	0.00220863	0.00805092
962	POLQ	326.113	0.453664	0.106814	4.24724	2.16e-05	0.000123985
963	NEK2	243.358	0.453567	0.121833	3.72286	0.000196979	0.000933966
964	ZNF813	116.446	0.45348	0.178541	2.53992	0.0110879	0.0326698
965	SLC12A7	515.083	0.453365	0.0856313	5.29439	1.19e-07	9.82e-07
966	TPX2	2087.55	0.452839	0.0647518	6.99346	2.68e-12	3.52e-11
967	GINS2	104.738	0.452343	0.203873	2.21875	0.0265038	0.0682047
968	TRIM32	1012.69	0.452299	0.0648344	6.97622	3.03e-12	3.97e-11
969	CLCF1	188.462	0.452186	0.144857	3.12161	0.00179867	0.00673261
970	PTGER2	52.6063	0.452047	0.249999	1.8082	0.0705759	0.152657
971	PGP	152.03	0.452032	0.150047	3.01259	0.00259026	0.00927149
972	ARMCX5-GPRASP2	21.0485	0.451803	1.53748	0.29386	0.768865	0.854934
973	MASP1	25129.6	0.451699	0.0334479	13.5045	1.47e-41	6.21e-40
974	MYRIP	28.3937	0.451674	0.34555	1.30712	0.191173	0.328023
975	SPRY4	695.83	0.451519	0.0830126	5.43916	5.35e-08	4.63e-07
976	KCNS1	78.7007	0.451179	0.230733	1.95542	0.050534	0.116387
977	NTN4	4622.48	0.451091	0.0476291	9.4709	2.77e-21	6.31e-20
978	CHAF1A	303.362	0.450937	0.115816	3.89355	9.88e-05	0.00049882
979	HMMR	522.878	0.450902	0.0889084	5.07153	3.95e-07	3e-06
980	RIGI	434.946	0.450895	0.0953671	4.72799	2.27e-06	1.53e-05
981	CFAP44	132.86	0.450703	0.161368	2.79301	0.00522206	0.0172145
982	SYT14	36.1208	0.450071	0.299747	1.5015	0.133225	0.250184
983	C2orf88	18.8374	0.449623	0.416336	1.07995	0.280164	0.432669
984	SIRT4	15.4374	0.449439	0.461135	0.974637	0.32974	0.48668
985	AKIRIN1	1167.37	0.449245	0.0634337	7.08212	1.42e-12	1.89e-11
986	KBTBD11	135.031	0.449244	0.173759	2.58544	0.00972548	0.0292636
987	IL6	304.326	0.449075	0.114495	3.92224	8.77e-05	0.000448271
988	KIF4A	431.825	0.44854	0.096885	4.62961	3.66e-06	2.41e-05
989	HOXA5	20.388	0.448137	0.396753	1.12951	0.258683	0.407582
990	FOXM1	1202.91	0.448025	0.0618558	7.24305	4.39e-13	6.12e-12
991	ZNF749	58.5876	0.44727	0.242049	1.84785	0.0646246	0.142317
992	EPS8L1	15.5988	0.44726	0.464394	0.963104	0.335495	0.492551
993	FIGN	267.492	0.447027	0.120672	3.70447	0.000211835	0.00100032
994	SYNE1	4103	0.446335	0.0440483	10.1329	3.95e-24	1e-22
995	NUP35	172.969	0.446265	0.153163	2.91365	0.00357226	0.01234
996	KNL1	838.115	0.445655	0.0695961	6.40344	1.52e-10	1.72e-09
997	PBK	467.068	0.445535	0.0905669	4.9194	8.68e-07	6.27e-06
998	BRCA1	520.488	0.445157	0.0862094	5.16367	2.42e-07	1.9e-06
999	RARRES1	37.0767	0.444942	0.320462	1.38844	0.165003	0.294149
1000	HCN2	34.4369	0.444866	0.317346	1.40183	0.160966	0.288985
1001	SHCBP1	644.66	0.44471	0.0803278	5.53619	3.09e-08	2.76e-07
1002	CENPF	2849.88	0.44441	0.056791	7.82537	5.06e-15	8.07e-14
1003	FANCI	612.925	0.443968	0.080521	5.51369	3.51e-08	3.11e-07
1004	PARS2	58.0235	0.443931	0.240383	1.84677	0.0647811	0.142538
1005	VAV2	671.942	0.44309	0.0802431	5.52185	3.35e-08	2.98e-07
1006	C3orf62	82.097	0.442893	0.208525	2.12393	0.033676	0.0834157
1007	AIFM1	477.507	0.442787	0.0888648	4.98271	6.27e-07	4.6e-06
1008	TONSL	132.976	0.442577	0.157693	2.80657	0.00500717	0.0165788
1009	CDT1	119.959	0.442454	0.1747	2.53265	0.0113205	0.0332172
1010	KIFC3	502.499	0.442443	0.0928512	4.76507	1.89e-06	1.29e-05
1011	ACER2	22.1948	0.442329	0.403159	1.09716	0.272572	0.423869
1012	IL27RA	166.27	0.442229	0.147726	2.99357	0.0027573	0.00978977
1013	PLEKHM3	570.644	0.441953	0.0801047	5.51719	3.44e-08	3.06e-07
1014	C2CD2L	129.418	0.441941	0.172071	2.56836	0.010218	0.0304798
1015	REST	1878.15	0.441903	0.0513896	8.59907	8.04e-18	1.52e-16
1016	NAPEPLD	524.296	0.441817	0.0859719	5.13909	2.76e-07	2.15e-06
1017	CXCR6	10.6004	0.440975	0.555048	0.79448	0.426916	0.582735
1018	CCNH	514.567	0.440944	0.171857	2.56576	0.010295	0.0306807
1019	MED27	231.284	0.440166	0.131884	3.33754	0.00084525	0.00348137
1020	CENPQ	171.928	0.43932	0.150792	2.91342	0.00357494	0.0123459
1021	NCOA3	2538.37	0.438821	0.0461883	9.50068	2.09e-21	4.78e-20
1022	PINX1	97.2283	0.438721	0.186632	2.35072	0.0187369	0.0509404
1023	C8orf88	119.19	0.438599	0.168035	2.61017	0.0090497	0.0274632
1024	AGFG2	103.597	0.438466	0.183558	2.3887	0.0169081	0.046811
1025	BOLA2	52.643	0.438086	0.248554	1.76254	0.0779785	0.16457
1026	FAT1	30384.3	0.438058	0.0356482	12.2884	1.05e-34	3.82e-33
1027	RWDD2A	165.825	0.437968	0.145689	3.00619	0.00264548	0.00943735
1028	CKAP2	1637.38	0.437874	0.0566466	7.72993	1.08e-14	1.69e-13
1029	NPAT	744.872	0.437833	0.0815729	5.36738	7.99e-08	6.77e-07
1030	DIAPH3	539.25	0.437744	0.0858493	5.09898	3.41e-07	2.62e-06
1031	MCM2	505.772	0.437703	0.0867556	5.04524	4.53e-07	3.39e-06
1032	PARP2	302.634	0.437611	0.10929	4.00413	6.22e-05	0.000328035
1033	RECQL4	121.578	0.437108	0.171799	2.54431	0.0109495	0.0323142
1034	XRCC2	116.009	0.436968	0.179201	2.43842	0.0147517	0.0417584
1035	TIMELESS	416.913	0.436603	0.096243	4.53646	5.72e-06	3.63e-05
1036	CDC20	557.191	0.436204	0.093309	4.67483	2.94e-06	1.96e-05
1037	CHRDL1	67.1793	0.4357	0.227389	1.9161	0.0553526	0.125448
1038	CDC6	384.986	0.434689	0.10008	4.34342	1.4e-05	8.33e-05
1039	PI4K2A	1091.4	0.434498	0.06252	6.94975	3.66e-12	4.74e-11
1040	TTI2	183.731	0.434223	0.142133	3.05504	0.00225031	0.00818316
1041	SERTAD1	136.397	0.434097	0.15863	2.73654	0.0062089	0.0200279
1042	CD59	10212.2	0.434022	0.0356574	12.172	4.38e-34	1.57e-32
1043	HSPH1	2502.71	0.43395	0.050625	8.57186	1.02e-17	1.91e-16
1044	FNDC1	229.781	0.433855	0.122015	3.55574	0.000376921	0.00168512
1045	KIFC1	445.084	0.43344	0.095011	4.562	5.07e-06	3.25e-05
1046	NMT2	391.35	0.433291	0.0977555	4.4324	9.32e-06	5.71e-05
1047	RAD51AP1	216.067	0.432995	0.128748	3.36312	0.000770677	0.00320734
1048	ATP13A2	437.437	0.432787	0.0936904	4.61933	3.85e-06	2.53e-05
1049	EXT1	6523.86	0.4327	0.0399881	10.8207	2.75e-27	7.81e-26
1050	PTPRB	30.2909	0.432599	0.334364	1.2938	0.195735	0.333359
1051	FOSB	353.322	0.432571	0.104679	4.13235	3.59e-05	0.000197046
1052	UHRF1	855.506	0.432279	0.0684351	6.31662	2.67e-10	2.97e-09
1053	TYMS	1208.1	0.431725	0.0598318	7.21563	5.37e-13	7.42e-12
1054	CENPI	344.796	0.431404	0.101966	4.23085	2.33e-05	0.00013284
1055	TOMM34	646.417	0.431389	0.081099	5.31928	1.04e-07	8.66e-07
1056	ZNHIT2	34.6415	0.43125	0.313801	1.37428	0.169355	0.299517
1057	ATP6V1D	1258.01	0.431037	0.0597284	7.21662	5.33e-13	7.38e-12
1058	ELL2	7650.6	0.430998	0.0420422	10.2516	1.16e-24	3e-23
1059	LZTS3	131.829	0.43095	0.168481	2.55786	0.0105318	0.0312801
1060	ZSCAN9	129.366	0.430734	0.162756	2.6465	0.00813304	0.025087
1061	RRN3	1104.36	0.430471	0.0612408	7.02916	2.08e-12	2.74e-11
1062	ANKRD52	2108.15	0.428456	0.0548102	7.81708	5.41e-15	8.59e-14
1063	DGKE	253.787	0.428364	0.117888	3.63365	0.000279445	0.00128907
1064	TMEM201	157.083	0.42833	0.159976	2.67746	0.00741821	0.0233045
1065	TEX30	136.253	0.428127	0.159669	2.68135	0.00733267	0.0230959
1066	CENPE	1160.09	0.42804	0.077086	5.55275	2.81e-08	2.53e-07
1067	PHF8	531.392	0.427932	0.0892145	4.79666	1.61e-06	1.11e-05
1068	MCM7	1039.63	0.427724	0.063897	6.69397	2.17e-11	2.65e-10
1069	CAV2	3563.91	0.427718	0.0487127	8.78041	1.63e-18	3.18e-17
1070	PLEKHB2	2393.6	0.426999	0.0515837	8.27779	1.25e-16	2.22e-15
1071	FHDC1	27.0091	0.426885	0.359335	1.18799	0.234839	0.381359
1072	STIL	373.263	0.42685	0.09865	4.32691	1.51e-05	8.92e-05
1073	PDK3	252.211	0.426637	0.116465	3.66322	0.000249064	0.00116281
1074	TMEM198	18.9783	0.426132	0.422043	1.00969	0.312644	0.468599
1075	PALS1	1503.78	0.425936	0.0543693	7.83412	4.72e-15	7.54e-14
1076	OSGEPL1	77.6584	0.425765	0.214769	1.98243	0.0474309	0.110637
1077	FBXO2	41.8843	0.425656	0.278497	1.5284	0.126413	0.240706
1078	SPACA9	68.7216	0.425543	0.250161	1.70107	0.0889294	0.183405
1079	MGAT5	2480.88	0.424403	0.0459952	9.22712	2.78e-20	5.97e-19
1080	GGT5	288.234	0.424257	0.113339	3.74326	0.00018165	0.000868706
1081	TECPR2	881.832	0.423555	0.0741158	5.71477	1.1e-08	1.02e-07
1082	CTPS1	710.762	0.423415	0.0818487	5.17315	2.3e-07	1.81e-06
1083	TMEM160	27.9015	0.423184	0.357831	1.18264	0.236954	0.383768
1084	PCDHGA8	24.8019	0.422752	0.392267	1.07771	0.281161	0.43379
1085	BCL2L2-PABPN1	114.606	0.42272	0.614819	0.687552	0.491735	0.63938
1086	SMG5	1662.92	0.422308	0.0633638	6.66481	2.65e-11	3.2e-10
1087	TACC3	656.878	0.421847	0.083255	5.06693	4.04e-07	3.06e-06
1088	GBE1	2857.04	0.421636	0.0476936	8.84051	9.53e-19	1.9e-17
1089	C12orf75	7195.14	0.421535	0.103512	4.07234	4.65e-05	0.000250771
1090	IRF7	37.8093	0.421447	0.297273	1.41771	0.156275	0.282535
1091	OCIAD2	74.0685	0.420801	0.222931	1.88758	0.059082	0.132372
1092	MFSD14B	1588.16	0.420288	0.0577686	7.27537	3.45e-13	4.84e-12
1093	AURKB	160.833	0.420266	0.15566	2.6999	0.00693602	0.0220666
1094	CACNB2	13.4613	0.420191	0.516398	0.813697	0.415819	0.572362
1095	DLGAP5	707.049	0.420084	0.0798751	5.25926	1.45e-07	1.17e-06
1096	DIAPH1	1878.69	0.419955	0.0530045	7.92301	2.32e-15	3.8e-14
1097	ETV6	668.018	0.419792	0.0794722	5.28225	1.28e-07	1.05e-06
1098	RFLNB	1076.07	0.419667	0.0636674	6.59155	4.35e-11	5.14e-10
1099	ZNF670	77.1358	0.419639	0.212302	1.97662	0.0480849	0.111795
1100	HS2ST1	1538.53	0.419471	0.0541468	7.74692	9.42e-15	1.48e-13
1101	MGST2	113.74	0.418721	0.170446	2.45661	0.0140254	0.0400134
1102	CKS1B	409.685	0.41852	0.0959975	4.3597	1.3e-05	7.76e-05
1103	HACL1	150.484	0.418429	0.159663	2.6207	0.00877492	0.0267566
1104	MTF2	323.749	0.418033	0.104836	3.98751	6.68e-05	0.000349579
1105	HAUS6	961.658	0.41803	0.0658193	6.35118	2.14e-10	2.39e-09
1106	PREX1	513.082	0.417678	0.0907465	4.60269	4.17e-06	2.72e-05
1107	ARK2N	692.01	0.417557	0.0749366	5.57214	2.52e-08	2.27e-07
1108	NCEH1	740.964	0.417241	0.0773434	5.39466	6.87e-08	5.85e-07
1109	HSFX2	15.198	0.417208	0.489703	0.851961	0.394236	0.550731
1110	TNFRSF12A	714.827	0.417063	0.0831435	5.01619	5.27e-07	3.92e-06
1111	SYNJ2	1298.22	0.416462	0.0634348	6.56521	5.2e-11	6.12e-10
1112	ASPHD1	73.3029	0.416415	0.227374	1.83141	0.067039	0.146823
1113	SLC45A3	17.491	0.41604	0.441268	0.942829	0.345768	0.502606
1114	GAB2	644.966	0.415573	0.0812168	5.11684	3.11e-07	2.4e-06
1115	ACVR2B	124.298	0.415486	0.171977	2.41594	0.0156948	0.0439605
1116	GABRR2	11.4441	0.415246	0.538827	0.770649	0.440915	0.595642
1117	NKX3-1	70.2556	0.414988	0.233637	1.77621	0.0756982	0.161277
1118	ACBD5	783.752	0.414608	0.0710499	5.83545	5.36e-09	5.19e-08
1119	CLTB	876.345	0.414472	0.0760454	5.45033	5.03e-08	4.35e-07
1120	GPR157	81.3132	0.414457	0.215834	1.92026	0.0548256	0.124408
1121	MASTL	382.002	0.414397	0.106158	3.90357	9.48e-05	0.000481047
1122	KNTC1	510.214	0.414289	0.0878588	4.7154	2.41e-06	1.62e-05
1123	SLC38A4	633.631	0.413741	0.0789095	5.24323	1.58e-07	1.28e-06
1124	ZNF560	23.6592	0.413669	0.395224	1.04667	0.295251	0.449662
1125	NEK7	8028.71	0.412985	0.0398519	10.363	3.65e-25	9.57e-24
1126	SMC2	1124.78	0.412964	0.0679054	6.08146	1.19e-09	1.24e-08
1127	FASTKD5	316.608	0.412729	0.106088	3.89045	0.000100057	0.000504395
1128	FGF2	11098.5	0.412642	0.0360049	11.4607	2.08e-30	6.55e-29
1129	CEP97	555.855	0.412558	0.0857186	4.81293	1.49e-06	1.03e-05
1130	RACGAP1	1149.59	0.412443	0.062921	6.55494	5.57e-11	6.55e-10
1131	ATP6V0E1	2914.44	0.41167	0.0446989	9.20984	3.27e-20	6.96e-19
1132	MMRN2	11.0719	0.411637	0.556604	0.739551	0.459572	0.611368
1133	CDCA5	252.053	0.411392	0.141502	2.90733	0.00364528	0.0125379
1134	YEATS2	1961.59	0.411255	0.0504288	8.15517	3.49e-16	6.06e-15
1135	MYBL1	1126.67	0.4109	0.0667502	6.15578	7.47e-10	7.93e-09
1136	PAQR5	369.872	0.410727	0.10089	4.07102	4.68e-05	0.000252095
1137	VWCE	15.2818	0.410706	0.461263	0.890395	0.373254	0.530418
1138	ERCC6L	184.248	0.410536	0.145697	2.81774	0.0048363	0.0160715
1139	FURIN	1685.48	0.410515	0.0567703	7.23115	4.79e-13	6.65e-12
1140	CARD9	130.558	0.409925	0.166334	2.46446	0.0137218	0.039279
1141	PHF7	27.1377	0.409695	0.35791	1.14469	0.252339	0.400853
1142	C2CD3	1009.36	0.409002	0.0646064	6.33067	2.44e-10	2.72e-09
1143	SLFN13	28.7346	0.408764	0.410593	0.995546	0.319471	0.475703
1144	NPL	31.9664	0.408308	0.324533	1.25814	0.208341	0.349397
1145	NUP205	1300.13	0.408121	0.0607431	6.71881	1.83e-11	2.25e-10
1146	BRME1	17.563	0.407891	0.434546	0.93866	0.347905	0.504735
1147	NOX4	30.8522	0.407853	0.340725	1.19702	0.231301	0.37739
1148	LMBR1L	278.099	0.407607	0.116289	3.50511	0.000456421	0.00200474
1149	STK4	1612.45	0.407464	0.0546894	7.45051	9.3e-14	1.37e-12
1150	FCHO1	38.7016	0.407297	0.295558	1.37806	0.168184	0.297996
1151	ARL6IP1	2643.13	0.407029	0.0480911	8.46371	2.59e-17	4.7e-16
1152	RUSC1	412.33	0.406893	0.102419	3.97285	7.1e-05	0.000369541
1153	SLC20A2	639.89	0.406824	0.0776427	5.23969	1.61e-07	1.3e-06
1154	STMN1	2290.54	0.406462	0.0480421	8.46055	2.66e-17	4.82e-16
1155	VSTM5	16.8288	0.406253	0.43728	0.929044	0.352866	0.509846
1156	LRRC66	29.3557	0.406121	0.335896	1.20907	0.226638	0.371682
1157	UNC119	284.605	0.405836	0.118905	3.41312	0.000642244	0.00273345
1158	POLD1	224.473	0.405181	0.127685	3.17328	0.0015073	0.00577231
1159	TLCD4-RWDD3	13.4475	0.405141	0.54181	0.747756	0.454608	0.607115
1160	ANKLE2	1609.06	0.404863	0.054164	7.47476	7.73e-14	1.14e-12
1161	BRMS1L	335.712	0.404386	0.105352	3.83841	0.000123833	0.000615263
1162	C5orf24	2170.38	0.404213	0.0544406	7.42485	1.13e-13	1.65e-12
1163	POLR1G	49.6226	0.403802	0.2633	1.53362	0.125123	0.238797
1164	PSRC1	162.959	0.403596	0.153791	2.62432	0.00868234	0.026544
1165	ABCA1	1021.45	0.403413	0.063401	6.36288	1.98e-10	2.22e-09
1166	BOK	533.375	0.403123	0.0852199	4.73039	2.24e-06	1.51e-05
1167	DDAH1	7272.79	0.403114	0.0430412	9.36576	7.55e-21	1.68e-19
1168	GMFB	3382.14	0.402937	0.0436729	9.22626	2.8e-20	6e-19
1169	AUNIP	33.3194	0.402657	0.316021	1.27415	0.202612	0.342174
1170	SMYD4	167.222	0.401695	0.142384	2.82121	0.00478428	0.0159276
1171	NEDD4L	231.068	0.401456	0.126439	3.17508	0.00149793	0.00574334
1172	DCHS2	12.361	0.401174	0.531986	0.754108	0.450785	0.604012
1173	CDK2	634.345	0.400876	0.0767026	5.22636	1.73e-07	1.39e-06
1174	ARHGAP11A	1133.65	0.400477	0.0626567	6.3916	1.64e-10	1.85e-09
1175	U2AF1L4	26.9418	0.400325	0.352449	1.13584	0.256025	0.404497
1176	PITHD1	368.15	0.400223	0.101821	3.93066	8.47e-05	0.000434423
1177	DNMBP	1244.24	0.400212	0.0657785	6.08424	1.17e-09	1.22e-08
1178	EGFL7	79.1259	0.400206	0.220038	1.81881	0.0689408	0.14978
1179	LCAT	93.3954	0.400149	0.214257	1.86761	0.0618161	0.137311
1180	VPS13D	2248.13	0.400089	0.0503153	7.95165	1.84e-15	3.04e-14
1181	UBR4	7986.35	0.399808	0.0361923	11.0468	2.27e-28	6.67e-27
1182	PDK1	629.991	0.399544	0.0839116	4.76148	1.92e-06	1.31e-05
1183	C1orf198	6554.16	0.399361	0.0394663	10.119	4.55e-24	1.15e-22
1184	ASB6	404.446	0.399109	0.0951901	4.19276	2.76e-05	0.000154806
1185	KIF18A	278.02	0.399038	0.123064	3.24254	0.00118471	0.00468129
1186	LRRC8D	1414.43	0.398909	0.0567126	7.03388	2.01e-12	2.65e-11
1187	AHCYL1	4045.95	0.398647	0.0407948	9.77202	1.48e-22	3.54e-21
1188	RAVER1	603.746	0.398391	0.0874667	4.55477	5.24e-06	3.35e-05
1189	SLC25A29	159.458	0.398354	0.149531	2.66402	0.00772128	0.024067
1190	CCDC169	19.7847	0.398231	0.424612	0.937872	0.34831	0.505151
1191	ZDHHC12	162.122	0.397543	0.149081	2.66663	0.00766155	0.0239276
1192	ZBTB46	17.3429	0.397337	0.440755	0.901491	0.367327	0.524448
1193	TOP3A	450.822	0.397315	0.0906889	4.38108	1.18e-05	7.1e-05
1194	SMAD9	201.833	0.396842	0.135982	2.91835	0.00351887	0.0121787
1195	ECT2	1389.48	0.39614	0.0627532	6.31266	2.74e-10	3.04e-09
1196	CSRNP2	713.01	0.396094	0.0762858	5.19223	2.08e-07	1.65e-06
1197	CDCA4	236.746	0.396082	0.119313	3.31967	0.000901229	0.00368932
1198	STRIP2	50.2472	0.395677	0.274922	1.43923	0.150085	0.273982
1199	PDGFD	1560.16	0.39563	0.0592106	6.68175	2.36e-11	2.86e-10
1200	STBD1	462.412	0.395168	0.0917078	4.30899	1.64e-05	9.62e-05
1201	EXOSC4	58.1176	0.395095	0.240237	1.64461	0.100051	0.200605
1202	AMD1	2364.45	0.394996	0.0500234	7.89622	2.87e-15	4.68e-14
1203	SOCS1	23.9546	0.394981	0.384622	1.02693	0.304452	0.46032
1204	PDF	48.8467	0.394929	0.268319	1.47187	0.141057	0.260913
1205	NR2C2AP	74.338	0.394896	0.219153	1.80192	0.0715584	0.154356
1206	ZNF653	32.0368	0.394575	0.321201	1.22844	0.219282	0.362508
1207	L1TD1	138.868	0.394409	0.154964	2.54517	0.0109225	0.0322505
1208	TICRR	206.94	0.394374	0.133199	2.96079	0.00306854	0.0107898
1209	RFC3	240.288	0.394034	0.1338	2.94495	0.00323006	0.0112738
1210	RASSF1	360.317	0.394013	0.106843	3.68779	0.00022621	0.00106348
1211	RTKN2	93.9659	0.393856	0.188568	2.08867	0.0367377	0.0895399
1212	KLHL25	77.2252	0.393731	0.212244	1.85509	0.0635839	0.14051
1213	PASK	69.2132	0.393103	0.22339	1.75971	0.0784562	0.165387
1214	FAM174A	177.647	0.393072	0.141007	2.78761	0.00530986	0.0174723
1215	SCRIB	544.025	0.392789	0.0962468	4.08106	4.48e-05	0.000242264
1216	NUSAP1	799.707	0.392772	0.0822035	4.77804	1.77e-06	1.22e-05
1217	ZCCHC2	302.311	0.392692	0.11692	3.35865	0.000783237	0.00324902
1218	C1orf21	912.973	0.392526	0.0671279	5.84743	4.99e-09	4.84e-08
1219	ZNF35	112.357	0.392348	0.173192	2.26539	0.023489	0.0616515
1220	TCF19	486.195	0.392158	0.0886844	4.42195	9.78e-06	5.97e-05
1221	TBX5	1048.77	0.391769	0.074568	5.25385	1.49e-07	1.21e-06
1222	APC2	12.0022	0.391341	0.519119	0.753857	0.450935	0.604114
1223	CTAGE4	91.5556	0.391282	0.200695	1.94963	0.0512203	0.11767
1224	BIRC3	101.426	0.391264	0.18734	2.08853	0.0367503	0.0895535
1225	ABHD11	56.3909	0.391072	0.239896	1.63018	0.103064	0.205356
1226	FMC1	12.9154	0.390941	0.525202	0.744363	0.456657	0.609194
1227	MED17	432.62	0.390862	0.0929128	4.20676	2.59e-05	0.000146375
1228	TTC21A	21.952	0.390842	0.405351	0.964206	0.334943	0.491969
1229	ZSWIM5	30.4855	0.390248	0.338651	1.15236	0.249174	0.397656
1230	MLF1	103.901	0.390041	0.184889	2.10959	0.0348934	0.0857984
1231	ZGRF1	147.598	0.390005	0.153549	2.53994	0.0110873	0.0326698
1232	FANCM	167.459	0.389952	0.141852	2.749	0.0059777	0.0193702
1233	PLK4	338.717	0.38992	0.103232	3.77714	0.000158638	0.00076903
1234	C21orf91	389.722	0.389721	0.0998785	3.90196	9.54e-05	0.000484072
1235	TBL3	283.87	0.389692	0.121221	3.21473	0.00130568	0.00508564
1236	FGF11	34.8113	0.389037	0.315102	1.23464	0.216965	0.359795
1237	CEP78	582.804	0.388885	0.0829144	4.6902	2.73e-06	1.82e-05
1238	TMCC1	589.982	0.388635	0.0823105	4.72158	2.34e-06	1.58e-05
1239	C17orf67	16.8064	0.388403	0.451381	0.860477	0.389526	0.546184
1240	NDUFA7	85.5212	0.388313	0.213638	1.81762	0.0691225	0.150118
1241	PILRB	224.508	0.388279	0.124472	3.11941	0.00181214	0.00677275
1242	SESN1	487.923	0.388236	0.0924441	4.19968	2.67e-05	0.000150563
1243	MAP3K11	286.919	0.387941	0.113041	3.43186	0.000599447	0.00257015
1244	TMEM79	71.4031	0.387003	0.225775	1.71411	0.0865092	0.179166
1245	MSANTD7	290.778	0.386854	0.113142	3.4192	0.000628067	0.00268025
1246	PDHX	493.315	0.386628	0.0874841	4.4194	9.9e-06	6.03e-05
1247	CEP76	115.937	0.386517	0.188418	2.05138	0.0402299	0.0967763
1248	SH3BP1	140.41	0.386335	0.161683	2.38946	0.0168731	0.0467583
1249	NMNAT2	19.0777	0.386	0.444315	0.868753	0.384982	0.541359
1250	DHODH	48.344	0.385987	0.264088	1.46159	0.143854	0.264919
1251	PCNA	1162.5	0.385875	0.0621317	6.2106	5.28e-10	5.7e-09
1252	MYCBP	345.913	0.385624	0.105397	3.65877	0.000253427	0.00118143
1253	SLC52A2	396.679	0.385476	0.111208	3.46626	0.000527753	0.00229046
1254	NOP2	379.86	0.384913	0.205483	1.87321	0.0610391	0.13585
1255	SGO2	777.369	0.384327	0.0835341	4.60084	4.21e-06	2.74e-05
1256	FMO5	56.1956	0.384099	0.242499	1.58392	0.113212	0.221156
1257	MSI2	687.425	0.383875	0.0803074	4.78007	1.75e-06	1.2e-05
1258	SLC16A3	2620.6	0.38338	0.118806	3.22693	0.00125124	0.00490807
1259	MKI67	4285.35	0.382355	0.0599284	6.3802	1.77e-10	1.99e-09
1260	PNPLA2	807.938	0.382246	0.0706781	5.40826	6.36e-08	5.44e-07
1261	THBS2	28407.4	0.382184	0.0306364	12.4748	1.02e-35	3.84e-34
1262	ZFYVE28	160.655	0.382101	0.144971	2.6357	0.00839634	0.0257932
1263	BTN2A1	803.021	0.38202	0.0698814	5.46669	4.59e-08	3.99e-07
1264	LMBRD2	1382.52	0.382003	0.0578354	6.605	3.98e-11	4.72e-10
1265	ASAH2B	237.092	0.381955	0.134336	2.84329	0.00446504	0.0149781
1266	CLN8	223.153	0.381787	0.124434	3.06819	0.0021536	0.00788088
1267	ZC3H11C	8.93023	0.381602	0.622394	0.61312	0.539797	0.679168
1268	TUBB4B	3484.09	0.38124	0.0426474	8.93935	3.91e-19	8.01e-18
1269	RADIL	44.4237	0.381125	0.275195	1.38493	0.166074	0.295479
1270	TRAPPC14	102.769	0.381002	0.181457	2.09968	0.035757	0.0875341
1271	GFRA1	1864.29	0.380883	0.0550361	6.92061	4.5e-12	5.78e-11
1272	SKA3	318.516	0.380789	0.105459	3.61077	0.000305292	0.00139668
1273	COQ6	128.598	0.380469	0.163555	2.32625	0.0200051	0.0537908
1274	CPSF3	810.536	0.380241	0.0750352	5.0675	4.03e-07	3.06e-06
1275	DONSON	314.459	0.380221	0.114021	3.33467	0.000854018	0.00351521
1276	NUDT19	227.402	0.380149	0.126807	2.99785	0.00271896	0.00967245
1277	KIF24	107.982	0.3801	0.179493	2.11762	0.0342068	0.0844846
1278	IFIH1	272.301	0.379539	0.115949	3.27333	0.00106288	0.00425154
1279	NLN	2035.77	0.379206	0.0517602	7.32622	2.37e-13	3.35e-12
1280	TNIK	558.731	0.378674	0.0879361	4.30624	1.66e-05	9.72e-05
1281	CLDN18	9.62101	0.378392	0.587554	0.644012	0.519568	0.663773
1282	CYCS	1853.53	0.378179	0.0581579	6.50264	7.89e-11	9.23e-10
1283	TM2D2	979.705	0.37778	0.0725849	5.20466	1.94e-07	1.55e-06
1284	NAV3	2675.2	0.377683	0.0464218	8.1359	4.09e-16	7.04e-15
1285	TBX3	4753.26	0.377514	0.0430875	8.76156	1.93e-18	3.75e-17
1286	CENPW	72.3355	0.377309	0.218118	1.72984	0.0836585	0.174651
1287	MAGED4B	967.406	0.376924	0.26871	1.40272	0.160701	0.288818
1288	FOXC1	438.898	0.376734	0.0948024	3.97388	7.07e-05	0.000368083
1289	TOMM40	395.326	0.37657	0.097591	3.85866	0.00011401	0.000569112
1290	RAD54L	115.012	0.376472	0.172837	2.17819	0.0293919	0.0743917
1291	SCLY	130.759	0.37647	0.159385	2.36202	0.0181756	0.0496987
1292	CGAS	146.631	0.376414	0.150986	2.49304	0.0126653	0.0366328
1293	GSKIP	501.638	0.376293	0.0903999	4.16254	3.15e-05	0.000174431
1294	INSIG2	467.962	0.376197	0.0966234	3.89344	9.88e-05	0.00049882
1295	TOR4A	544.12	0.375909	0.0964419	3.89778	9.71e-05	0.000491132
1296	ZNF30	58.5618	0.375881	0.2359	1.59339	0.111072	0.218044
1297	DHRS3	1092	0.375307	0.0635678	5.90404	3.55e-09	3.49e-08
1298	RTN2	258.064	0.374854	0.120441	3.11234	0.0018561	0.00691512
1299	DYNC1LI1	1058.84	0.374787	0.0646483	5.79732	6.74e-09	6.41e-08
1300	FEN1	400.165	0.374774	0.0952975	3.93267	8.4e-05	0.000431148
1301	RFK	714.536	0.374692	0.0742191	5.04846	4.45e-07	3.34e-06
1302	HAT1	778.408	0.374291	0.0732917	5.10687	3.28e-07	2.52e-06
1303	FBXL18	349.465	0.374246	0.109703	3.41143	0.000646229	0.00274949
1304	LRRC61	20.307	0.373469	0.407318	0.916898	0.359196	0.516304
1305	DCAF7	2281.15	0.373449	0.0484729	7.70428	1.32e-14	2.05e-13
1306	TLCD3A	318.106	0.373369	0.109589	3.40698	0.000656867	0.00279142
1307	OBSL1	930.745	0.373209	0.0814373	4.58277	4.59e-06	2.97e-05
1308	TMEM192	516.143	0.373087	0.0841585	4.43314	9.29e-06	5.7e-05
1309	MZT1	481.404	0.372846	0.0958916	3.8882	0.000100991	0.000508702
1310	PPFIA4	225.609	0.372712	0.12554	2.96887	0.00298899	0.010542
1311	NTNG2	21.4314	0.372654	0.394956	0.943533	0.345408	0.502255
1312	OXSR1	1963.29	0.372359	0.0525531	7.08539	1.39e-12	1.85e-11
1313	TECPR1	341.044	0.372215	0.117451	3.16911	0.00152908	0.00584346
1314	FAM83G	328.649	0.372204	0.105712	3.52092	0.000430055	0.0019007
1315	PDS5B	1197.99	0.372188	0.0641482	5.80201	6.55e-09	6.26e-08
1316	NEK8	36.9004	0.372034	0.307583	1.20954	0.226456	0.371498
1317	MDM2	3283.13	0.371928	0.0432377	8.60195	7.84e-18	1.48e-16
1318	MBNL2	3659.47	0.371828	0.0546267	6.8067	9.99e-12	1.25e-10
1319	SPDYE2	24.3417	0.371789	0.365495	1.01722	0.309049	0.464958
1320	TAF8	277.335	0.371334	0.117062	3.17213	0.00151327	0.00578998
1321	E2F3	640.018	0.370271	0.0808272	4.58102	4.63e-06	2.99e-05
1322	ATRIP	135.022	0.369877	0.155767	2.37455	0.0175704	0.0483442
1323	TUBD1	56.3532	0.36973	0.262057	1.41088	0.158281	0.285431
1324	RPUSD2	100.583	0.369526	0.185216	1.99511	0.0460313	0.108044
1325	WNK4	29.7431	0.369378	0.332482	1.11097	0.26658	0.416838
1326	OTUD3	352.572	0.36905	0.101076	3.65121	0.000261005	0.00121276
1327	SNRPN	757.126	0.368928	0.0741596	4.97478	6.53e-07	4.77e-06
1328	ARHGAP24	564.141	0.368387	0.0880142	4.18554	2.84e-05	0.000159265
1329	TLNRD1	183.705	0.368307	0.14921	2.46837	0.0135728	0.0389311
1330	HINT2	53.4605	0.368025	0.268446	1.37094	0.170392	0.300648
1331	MED24	599.211	0.367913	0.083003	4.43253	9.31e-06	5.71e-05
1332	AMIGO1	241.359	0.367863	0.123546	2.97753	0.00290579	0.0102769
1333	DNAJC9	377.775	0.367787	0.0965078	3.81095	0.000138431	0.000679593
1334	FRMD8	337.412	0.367677	0.110774	3.31916	0.000902901	0.00369379
1335	RREB1	674.455	0.367597	0.0826462	4.44784	8.67e-06	5.35e-05
1336	IHO1	11.6574	0.367438	0.555525	0.661425	0.50834	0.653419
1337	UBALD1	175.692	0.367259	0.141848	2.5891	0.00962276	0.0289996
1338	FLAD1	198.49	0.367077	0.1347	2.72514	0.00642736	0.0206283
1339	ABL2	2197.46	0.366118	0.0498039	7.3512	1.96e-13	2.81e-12
1340	MAB21L1	2050.87	0.365782	0.049821	7.34193	2.11e-13	3.01e-12
1341	C1orf74	43.535	0.365774	0.322032	1.13583	0.256027	0.404497
1342	RNF150	3374.97	0.365636	0.0492778	7.4199	1.17e-13	1.71e-12
1343	SLC27A4	341.318	0.365595	0.106879	3.42065	0.000624725	0.00266778
1344	CDCA3	228.565	0.365477	0.121725	3.00249	0.00267781	0.00954587
1345	SPOCK1	5025.83	0.365427	0.0458701	7.96656	1.63e-15	2.7e-14
1346	NUF2	280.518	0.365272	0.116987	3.12233	0.00179426	0.00672006
1347	CHTF8	936.548	0.365236	0.0839755	4.34931	1.37e-05	8.13e-05
1348	GSAP	104.133	0.365185	0.181016	2.01742	0.0436521	0.103372
1349	TSEN54	63.7881	0.364944	0.236862	1.54074	0.12338	0.236176
1350	RTTN	271.807	0.364905	0.115149	3.16898	0.00152977	0.00584436
1351	ULBP3	123.626	0.364878	0.167412	2.17952	0.0292932	0.0741715
1352	LASP1NB	34.9312	0.36461	0.302148	1.20672	0.227538	0.372749
1353	VLDLR	1211.26	0.364195	0.067669	5.382	7.37e-08	6.26e-07
1354	STARD3NL	857.247	0.363925	0.0680313	5.34938	8.83e-08	7.44e-07
1355	SATB2	216.157	0.363767	0.128892	2.82227	0.00476856	0.0158877
1356	GLI2	674.481	0.363599	0.0764318	4.75717	1.96e-06	1.34e-05
1357	BCL2L12	89.077	0.363056	0.205615	1.76571	0.0774448	0.163823
1358	CASKIN2	284.096	0.362966	0.111711	3.24916	0.00115748	0.00458822
1359	MUL1	505.589	0.362931	0.0947122	3.83193	0.000127142	0.000630963
1360	GATA2	296.971	0.362637	0.115517	3.13926	0.00169377	0.00638867
1361	NCAPG	895.91	0.36262	0.0705995	5.13629	2.8e-07	2.18e-06
1362	HIVEP1	856.549	0.362595	0.0745446	4.86413	1.15e-06	8.14e-06
1363	SNRNP25	112.894	0.362332	0.172183	2.10434	0.0353485	0.0866836
1364	BCR	570.856	0.362242	0.0901186	4.01962	5.83e-05	0.000308736
1365	NAXD	471.035	0.362045	0.097357	3.71874	0.000200221	0.00094828
1366	KNSTRN	374.368	0.362023	0.0971641	3.7259	0.000194622	0.000924853
1367	SLC2A13	397.156	0.361885	0.0986408	3.66872	0.000243768	0.00114014
1368	ARL17B	24.6945	0.361862	0.358877	1.00832	0.313302	0.46909
1369	SEMA6C	72.3229	0.361469	0.22115	1.6345	0.102155	0.203894
1370	ASPM	2121.83	0.361	0.0545884	6.61312	3.76e-11	4.48e-10
1371	TCF7L1	301.114	0.360636	0.109759	3.2857	0.0010173	0.00409486
1372	TSPYL1	1664.11	0.36037	0.0543717	6.6279	3.4e-11	4.09e-10
1373	NTM	394.503	0.360223	0.101595	3.54568	0.000391605	0.00174466
1374	HVCN1	70.4511	0.359811	0.214296	1.67904	0.0931441	0.190055
1375	GMNN	255.728	0.359165	0.125171	2.86939	0.00411262	0.0139573
1376	PIGQ	306.435	0.359113	0.107711	3.33403	0.000855961	0.00352208
1377	UNG	475.582	0.358819	0.091305	3.92989	8.5e-05	0.000435635
1378	KIF5B	7388.07	0.35874	0.0415759	8.62855	6.21e-18	1.18e-16
1379	ZC3HC1	239.469	0.358459	0.123215	2.90923	0.00362325	0.012479
1380	WDR83	78.0672	0.357916	0.229047	1.56263	0.11814	0.228442
1381	MTBP	98.906	0.357667	0.186523	1.91755	0.0551678	0.125073
1382	ANKRD46	155.019	0.357607	0.146043	2.44864	0.0143398	0.0407194
1383	R3HCC1L	283.429	0.357282	0.114057	3.13249	0.00173328	0.00651846
1384	ZC3HAV1L	113.801	0.357167	0.179744	1.98709	0.0469126	0.109721
1385	DNAJC25	315.435	0.357137	0.106131	3.36505	0.000765294	0.0031891
1386	HYDIN	15.1335	0.356562	0.501613	0.710831	0.477189	0.626694
1387	RMI2	73.1193	0.356472	0.218342	1.63263	0.102547	0.204549
1388	AKAP7	119.653	0.356318	0.175802	2.02682	0.0426811	0.1016
1389	FAM171B	1031.75	0.356299	0.0675283	5.27629	1.32e-07	1.08e-06
1390	RRAGD	37.1834	0.356288	0.323485	1.10141	0.27072	0.421596
1391	CHRNA5	19.5732	0.356281	0.419532	0.849235	0.39575	0.552178
1392	TDP1	231.398	0.356243	0.125261	2.844	0.00445508	0.0149486
1393	CNNM3	223.681	0.356077	0.124981	2.84905	0.00438497	0.0147444
1394	MGAT5B	17.2637	0.35604	0.437221	0.814326	0.415458	0.57205
1395	CAMK2B	13.3324	0.355776	0.514987	0.690844	0.489664	0.63775
1396	HTD2	75.6561	0.355741	0.227174	1.56594	0.117363	0.227456
1397	ORC6	132.972	0.355564	0.165203	2.15228	0.0313752	0.0788332
1398	ZNF829	119.758	0.355474	0.167631	2.12057	0.0339578	0.0839669
1399	CCNG2	1016.77	0.355315	0.0703177	5.05299	4.35e-07	3.28e-06
1400	DMD	226.27	0.354807	0.122791	2.88953	0.00385823	0.0131816
1401	N4BP1	1366.95	0.354729	0.0573869	6.18137	6.35e-10	6.79e-09
1402	ATG16L1	494.834	0.354367	0.0881418	4.02042	5.81e-05	0.000307938
1403	HMGB2	1284.73	0.354221	0.0651681	5.43549	5.46e-08	4.71e-07
1404	IMPG2	11.1153	0.354101	0.546417	0.648042	0.516958	0.661298
1405	TUBB2A	1343.54	0.353746	0.0569667	6.2097	5.31e-10	5.72e-09
1406	ZNF468	326.663	0.353744	0.113472	3.11746	0.00182417	0.00681008
1407	HECA	1079.08	0.353448	0.0641617	5.50871	3.61e-08	3.2e-07
1408	NTRK2	67.924	0.353279	0.233512	1.5129	0.130306	0.245857
1409	CHAF1B	175.423	0.353256	0.139555	2.53129	0.0113643	0.0333226
1410	CHTF18	78.527	0.352876	0.206172	1.71156	0.0869771	0.17996
1411	ENO2	843.597	0.352302	0.0749676	4.69939	2.61e-06	1.75e-05
1412	ZNF597	123.561	0.35206	0.166586	2.11338	0.034568	0.0852447
1413	NUP93	558.215	0.352005	0.087022	4.04501	5.23e-05	0.000279075
1414	ATG2A	252.638	0.351945	0.118367	2.97335	0.00294569	0.0104012
1415	PABPC4L	74.3798	0.351856	0.217793	1.61555	0.106191	0.210175
1416	NRGN	9.4463	0.351419	0.602011	0.583742	0.559394	0.695239
1417	MID2	645.34	0.351415	0.0767912	4.57625	4.73e-06	3.05e-05
1418	BTN2A2	215.115	0.351041	0.133855	2.62254	0.00872771	0.0266317
1419	DOLPP1	194.582	0.350795	0.132153	2.65447	0.00794336	0.0246209
1420	PMAIP1	338.951	0.350727	0.108498	3.23256	0.00122686	0.00482279
1421	PRKCA	3596	0.350421	0.0442938	7.9113	2.55e-15	4.17e-14
1422	DENND2C	44.4057	0.349524	0.277627	1.25897	0.20804	0.349123
1423	HOXA11	1020.09	0.349134	0.0646861	5.39735	6.76e-08	5.77e-07
1424	ATP6V1H	761.588	0.348978	0.0750096	4.65244	3.28e-06	2.17e-05
1425	DHRS13	37.7587	0.348881	0.301386	1.15759	0.247032	0.395139
1426	SNTB1	1511.29	0.348828	0.0587948	5.93297	2.97e-09	2.96e-08
1427	INCA1	12.0973	0.348621	0.527333	0.661102	0.508547	0.653524
1428	ZNF827	650.53	0.348436	0.080521	4.32727	1.51e-05	8.91e-05
1429	CTXN1	41.5557	0.348381	0.29843	1.16738	0.243056	0.39048
1430	SMAD7	387.685	0.348168	0.103903	3.35091	0.000805475	0.00333152
1431	LDAF1	357.858	0.347729	0.102353	3.39736	0.0006804	0.00287856
1432	OIP5	36.3361	0.347679	0.314805	1.10443	0.269408	0.419869
1433	PGAM1	6808.1	0.347475	0.0524697	6.62239	3.53e-11	4.22e-10
1434	TST	139.524	0.347474	0.162221	2.14197	0.0321956	0.0805451
1435	PAIP2B	20.3171	0.347395	0.432199	0.803785	0.421521	0.578029
1436	CHERP	596.622	0.34728	0.0863144	4.02343	5.74e-05	0.000304346
1437	GMDS	223.67	0.347204	0.125785	2.7603	0.00577489	0.0187642
1438	TMEM17	43.2575	0.346883	0.273757	1.26712	0.205112	0.345434
1439	BUB1B	526.711	0.346883	0.0858452	4.04079	5.33e-05	0.000283904
1440	TUBG1	669.277	0.34677	0.0787555	4.40312	1.07e-05	6.46e-05
1441	CIP2A	452.178	0.346716	0.0919631	3.77017	0.000163137	0.000787551
1442	FAM43A	152.565	0.346361	0.154878	2.23634	0.0253295	0.0654729
1443	KDM5C	1582.86	0.345747	0.0601303	5.74997	8.93e-09	8.37e-08
1444	KPNA4	2497.25	0.345653	0.0457585	7.55384	4.23e-14	6.37e-13
1445	FMN1	507.804	0.345516	0.0915976	3.77211	0.000161871	0.000782621
1446	DHX32	689.748	0.344432	0.0753068	4.57371	4.79e-06	3.08e-05
1447	ZNF431	229.927	0.344345	0.1247	2.76139	0.00575564	0.0187172
1448	E4F1	148.282	0.344272	0.152967	2.25062	0.0244094	0.063532
1449	EFCAB11	73.2258	0.344218	0.21043	1.63578	0.101885	0.203483
1450	SLC44A3	44.5982	0.344115	0.270435	1.27245	0.203213	0.342916
1451	XAB2	489.526	0.343964	0.0937228	3.67001	0.000242537	0.00113522
1452	PCED1B	84.6391	0.343682	0.201786	1.7032	0.0885304	0.182725
1453	MBOAT7	1185.94	0.343619	0.0646324	5.31652	1.06e-07	8.79e-07
1454	SPOUT1	209.973	0.343451	0.131659	2.60865	0.00909015	0.0275635
1455	POLE	505.037	0.343408	0.0855686	4.01325	5.99e-05	0.000316535
1456	HOXA10	1247.48	0.343337	0.0630112	5.44883	5.07e-08	4.38e-07
1457	F2RL1	24.6064	0.343142	0.370085	0.927196	0.353825	0.510595
1458	MRPL35	684.261	0.34313	0.0783222	4.38101	1.18e-05	7.1e-05
1459	DDX10	527.346	0.342983	0.0913711	3.75373	0.000174221	0.00083663
1460	PGM2	489.627	0.342588	0.0878412	3.90009	9.62e-05	0.00048685
1461	TPI1	8857.48	0.342531	0.0369738	9.26415	1.97e-20	4.26e-19
1462	TRIP13	408.801	0.342498	0.105535	3.24535	0.00117306	0.00464276
1463	LIMK2	266.087	0.342486	0.114202	2.99895	0.00270912	0.00964823
1464	MBOAT2	974.553	0.342421	0.0681678	5.02321	5.08e-07	3.78e-06
1465	H2AZ1	1527.36	0.341949	0.12027	2.84317	0.00446673	0.0149798
1466	GPRIN1	76.454	0.341863	0.208847	1.63691	0.10165	0.203175
1467	SUSD6	576.094	0.341497	0.0820645	4.16132	3.16e-05	0.000175288
1468	RAB3GAP1	3165.25	0.341467	0.0428377	7.97117	1.57e-15	2.61e-14
1469	SLC6A6	3602.23	0.34132	0.0454238	7.51412	5.73e-14	8.53e-13
1470	GTF2E1	217.938	0.341119	0.124122	2.74826	0.00599133	0.0194095
1471	SELENOO	159.866	0.341061	0.144621	2.35831	0.0183583	0.0500909
1472	TIFA	189.922	0.340773	0.135333	2.51803	0.0118014	0.0343912
1473	ARHGEF26	59.161	0.340722	0.245918	1.38551	0.165897	0.295247
1474	CTNNB1	5879.62	0.340712	0.0374834	9.08966	9.93e-20	2.09e-18
1475	FOXD1	271.195	0.340521	0.11997	2.83839	0.00453411	0.0151939
1476	SLC22A4	146.034	0.340273	0.16251	2.09386	0.0362721	0.088659
1477	SMC1A	1915.64	0.339857	0.0591367	5.74696	9.09e-09	8.5e-08
1478	TRPV4	144.611	0.339522	0.152775	2.22237	0.0262586	0.0676418
1479	SMIM3	693.507	0.339488	0.0825384	4.1131	3.9e-05	0.000212761
1480	SRA1	275.133	0.339418	0.112387	3.02007	0.0025272	0.00908141
1481	PEX14	222.913	0.339357	0.1293	2.62456	0.00867614	0.0265314
1482	KIF11	1121.74	0.339191	0.0676928	5.01074	5.42e-07	4.01e-06
1483	CCDC15	57.8156	0.339043	0.24651	1.37537	0.169016	0.298964
1484	CEP55	894.581	0.338774	0.0786427	4.30777	1.65e-05	9.67e-05
1485	SLC25A17	315.202	0.338346	0.114291	2.9604	0.00307237	0.0108003
1486	SLC30A6	1188.89	0.338138	0.0641572	5.27046	1.36e-07	1.11e-06
1487	MELK	630.006	0.338105	0.0857885	3.94114	8.11e-05	0.000417375
1488	ITGA3	2261.17	0.337961	0.0503824	6.70791	1.97e-11	2.41e-10
1489	TBC1D13	643.248	0.337898	0.077759	4.34545	1.39e-05	8.26e-05
1490	PHTF2	1804.16	0.337801	0.0606458	5.57007	2.55e-08	2.3e-07
1491	CLDN12	1182.92	0.337641	0.0615719	5.48368	4.17e-08	3.66e-07
1492	CPT1A	2402.32	0.337613	0.0490685	6.88043	5.97e-12	7.62e-11
1493	CDK1	647.966	0.337298	0.0770054	4.38019	1.19e-05	7.13e-05
1494	PTOV1	781.561	0.336985	0.0847346	3.97695	6.98e-05	0.000364116
1495	UMPS	343.65	0.336851	0.108006	3.11883	0.00181571	0.00678247
1496	LTBP2	5929.38	0.3368	0.0459426	7.33088	2.29e-13	3.24e-12
1497	GTF3C3	789.565	0.336763	0.0737597	4.56567	4.98e-06	3.2e-05
1498	DDX3Y	2294.38	0.336686	0.052471	6.41661	1.39e-10	1.59e-09
1499	ZYG11A	31.8714	0.336528	0.331283	1.01583	0.30971	0.465513
1500	ASB7	503.646	0.336495	0.0891416	3.77483	0.000160117	0.000775225
1501	ULBP2	123.881	0.336256	0.172745	1.94654	0.0515898	0.118349
1502	IMMP2L	66.9353	0.335844	0.23531	1.42724	0.153512	0.278649
1503	MOB1B	1481.78	0.335479	0.0576194	5.82232	5.8e-09	5.6e-08
1504	PDXP	108.178	0.335347	0.190383	1.76143	0.0781652	0.164936
1505	SERPINB1	615.033	0.335191	0.09311	3.59994	0.000318285	0.00144885
1506	ZER1	883.955	0.335167	0.0684534	4.89628	9.77e-07	6.99e-06
1507	C5orf22	814.618	0.335045	0.0690846	4.84977	1.24e-06	8.71e-06
1508	SPATA33	52.5224	0.334653	0.256399	1.30521	0.191823	0.328647
1509	NECAB1	107.474	0.33443	0.178706	1.8714	0.06129	0.136286
1510	ALDH4A1	275.979	0.334181	0.114055	2.92999	0.00338972	0.011771
1511	SLC16A4	534.092	0.334004	0.0857669	3.89433	9.85e-05	0.000497778
1512	SPDL1	652.909	0.333978	0.0784619	4.25657	2.08e-05	0.000119299
1513	ACAN	4194.7	0.333915	0.0480635	6.94737	3.72e-12	4.82e-11
1514	SMG8	478.215	0.333761	0.0875487	3.81229	0.000137683	0.000676701
1515	WDR20	344.864	0.333612	0.100661	3.31422	0.000918991	0.00374781
1516	BPNT2	4862.78	0.333597	0.0393951	8.46799	2.5e-17	4.55e-16
1517	PLCL2	272.545	0.333445	0.112894	2.95362	0.00314075	0.0110073
1518	L3MBTL3	378.889	0.333425	0.0996942	3.34447	0.000824387	0.00340093
1519	ITM2B	7617.55	0.333158	0.0410012	8.12555	4.45e-16	7.64e-15
1520	PSMD2	3646.43	0.332996	0.0429177	7.75896	8.56e-15	1.35e-13
1521	IDH3A	733.271	0.33296	0.0759742	4.38254	1.17e-05	7.06e-05
1522	OTUD7B	682.463	0.332757	0.0741492	4.48767	7.2e-06	4.51e-05
1523	SLC26A1	15.1744	0.331925	0.462611	0.717505	0.473063	0.6235
1524	MARS2	78.632	0.331919	0.211704	1.56785	0.116917	0.226694
1525	DDX54	567.59	0.331817	0.0856135	3.87576	0.000106293	0.000533725
1526	PEX5	468.755	0.331808	0.0921339	3.60137	0.000316542	0.00144298
1527	HSP90AA1	19591.1	0.331769	0.0442235	7.5021	6.28e-14	9.34e-13
1528	ZNF544	308.061	0.331725	0.107666	3.08104	0.00206276	0.00759638
1529	LEF1	190.786	0.33164	0.133855	2.47761	0.0132267	0.0381011
1530	SLC35B2	1009.26	0.330585	0.0697837	4.73728	2.17e-06	1.47e-05
1531	ABCA7	125.222	0.330379	0.167602	1.97121	0.0486995	0.112936
1532	SLC35G1	206.968	0.330068	0.134265	2.45832	0.0139589	0.0398592
1533	SGO1	129.818	0.330014	0.166632	1.98049	0.0476482	0.111002
1534	CCDC138	28.868	0.329455	0.336477	0.97913	0.327516	0.484505
1535	RNF25	248.118	0.329412	0.121519	2.71078	0.00671244	0.021457
1536	SLC25A10	56.971	0.329406	0.244844	1.34537	0.178505	0.311348
1537	TRIM28	2278.18	0.329349	0.0524701	6.27688	3.45e-10	3.8e-09
1538	LMNB1	633.556	0.329168	0.0851243	3.86691	0.000110221	0.000551627
1539	PAWR	1230.36	0.32868	0.0621081	5.29206	1.21e-07	9.93e-07
1540	LARS2	507.185	0.328546	0.0877745	3.74306	0.000181789	0.000869049
1541	CCDC71L	1681.47	0.32848	0.0548151	5.9925	2.07e-09	2.09e-08
1542	AKAP9	1906.03	0.328293	0.0598776	5.48273	4.19e-08	3.68e-07
1543	LYPD6B	77.2081	0.328262	0.212592	1.5441	0.122565	0.234863
1544	NDRG4	211.992	0.328239	0.128413	2.55611	0.0105849	0.0313908
1545	ATP1B3	2304.19	0.328033	0.0586115	5.59673	2.18e-08	1.98e-07
1546	ELOVL5	8503.56	0.327459	0.0367431	8.91212	5.01e-19	1.02e-17
1547	UPF1	1629.3	0.327445	0.0568561	5.75918	8.45e-09	7.96e-08
1548	MRPS6	942.954	0.327207	0.0648265	5.04742	4.48e-07	3.36e-06
1549	SLC12A4	1919.58	0.32659	0.0529004	6.17368	6.67e-10	7.12e-09
1550	TNFRSF10B	2724.31	0.326427	0.0513315	6.3592	2.03e-10	2.27e-09
1551	ADGRA3	611.692	0.32635	0.0811134	4.02338	5.74e-05	0.000304346
1552	ANKRD34A	77.1828	0.326129	0.216683	1.5051	0.132299	0.24884
1553	LSM4	453.458	0.326065	0.095171	3.42609	0.000612333	0.002621
1554	IFIT1	322.13	0.325945	0.111175	2.93183	0.00336975	0.0117165
1555	DOCK2	265.56	0.325792	0.12101	2.69228	0.00709645	0.0224929
1556	RIPK1	1020.2	0.325757	0.0637821	5.10734	3.27e-07	2.51e-06
1557	ECI1	289.943	0.325653	0.122897	2.6498	0.00805396	0.0249093
1558	MMD	686.415	0.325207	0.0812944	4.00037	6.32e-05	0.000332889
1559	ABHD6	135.973	0.324901	0.167766	1.93663	0.0527909	0.120562
1560	PNP	217.11	0.324473	0.130198	2.49216	0.012697	0.036716
1561	GULP1	957.979	0.324445	0.0741143	4.37762	1.2e-05	7.21e-05
1562	RNF167	662.527	0.324435	0.0776097	4.18034	2.91e-05	0.000162661
1563	CSTF2	227.47	0.32413	0.12806	2.53108	0.0113711	0.0333349
1564	CLASP2	700.827	0.323908	0.0749571	4.32125	1.55e-05	9.14e-05
1565	ZC3H7A	2356.51	0.323724	0.0501303	6.45765	1.06e-10	1.23e-09
1566	GINS4	163.6	0.323616	0.147768	2.19003	0.0285221	0.0725067
1567	RNF141	974.821	0.323577	0.0647369	4.99834	5.78e-07	4.27e-06
1568	GPER1	91.543	0.32342	0.19074	1.6956	0.0899607	0.184786
1569	ARHGEF7	1656.09	0.323405	0.0521924	6.19639	5.78e-10	6.2e-09
1570	NASP	1017.88	0.32331	0.0722754	4.4733	7.7e-06	4.8e-05
1571	ACTR6	346.91	0.323234	0.107591	3.00427	0.00266215	0.00949419
1572	RITA1	209.364	0.323176	0.132355	2.44174	0.0146166	0.0414224
1573	SLC25A20	364.986	0.323007	0.111713	2.89139	0.00383541	0.0131142
1574	GTF2A1	1420.29	0.323004	0.0590211	5.4727	4.43e-08	3.88e-07
1575	ARPC5	4537.06	0.322931	0.0520554	6.2036	5.52e-10	5.93e-09
1576	GTF2B	354.91	0.322919	0.104878	3.079	0.00207694	0.00764418
1577	PARD6G	127.755	0.322852	0.160579	2.01055	0.0443732	0.104835
1578	PPP2R1B	717.622	0.322837	0.0736474	4.38355	1.17e-05	7.04e-05
1579	WIPI2	1129.22	0.322676	0.0616961	5.23009	1.69e-07	1.36e-06
1580	COQ10B	470.958	0.322467	0.09089	3.54788	0.000388344	0.00173194
1581	CLEC16A	708.789	0.322294	0.0807807	3.98973	6.61e-05	0.000346598
1582	RTN4R	21.5708	0.322293	0.395222	0.815474	0.414801	0.571492
1583	G3BP1	4892.39	0.322211	0.0395588	8.14512	3.79e-16	6.55e-15
1584	ADARB1	691.26	0.322047	0.073713	4.36893	1.25e-05	7.46e-05
1585	HCLS1	71.7887	0.321912	0.212886	1.51213	0.130501	0.246189
1586	KIF15	280.028	0.321889	0.119475	2.69419	0.00705605	0.022376
1587	NANS	502.626	0.321807	0.0915548	3.51491	0.000439903	0.00193952
1588	C6orf226	16.356	0.3217	0.456565	0.704608	0.481054	0.630279
1589	AK4P3	17.2662	0.321361	0.445144	0.721925	0.47034	0.621215
1590	RFC4	212.88	0.321235	0.132164	2.43057	0.015075	0.0424761
1591	MAP1S	327.102	0.320836	0.112043	2.8635	0.00418983	0.0141885
1592	VEGFC	2155.27	0.320677	0.0574546	5.58139	2.39e-08	2.16e-07
1593	ZNF2	103.042	0.320473	0.183314	1.74822	0.0804258	0.16898
1594	CENPN	403.02	0.320294	0.0964193	3.32189	0.000894111	0.00366135
1595	ZNG1C	199.526	0.319656	0.13381	2.38888	0.0168996	0.0468012
1596	SYNGR2	617.804	0.319417	0.0819926	3.89569	9.79e-05	0.00049519
1597	PPM1D	380.484	0.319355	0.104899	3.0444	0.00233147	0.00844702
1598	PKN3	108.43	0.318844	0.179836	1.77298	0.0762328	0.162118
1599	PPOX	63.2966	0.318825	0.228937	1.39263	0.16373	0.292738
1600	INTS7	472.524	0.318685	0.0904391	3.52375	0.000425488	0.00188247
1601	IQCN	13.7232	0.318256	0.491163	0.647964	0.517008	0.661298
1602	CD320	203.686	0.31821	0.142788	2.22854	0.0258443	0.0666821
1603	ZNF92	186.176	0.318044	0.148948	2.13526	0.0327395	0.0815388
1604	ATP5F1B	6502.64	0.317671	0.04164	7.62899	2.37e-14	3.62e-13
1605	MAP1LC3A	170.203	0.317604	0.155032	2.04864	0.0404973	0.0973278
1606	REEP4	223.831	0.317488	0.130262	2.43731	0.014797	0.0418492
1607	CMYA5	154.258	0.31729	0.161779	1.96125	0.0498497	0.115122
1608	PDE12	697.933	0.317232	0.076821	4.1295	3.64e-05	0.000199245
1609	FBF1	82.6429	0.316951	0.204746	1.54802	0.121618	0.233539
1610	MIEF2	106.451	0.316872	0.18635	1.70041	0.089053	0.183601
1611	EIF4A3	812.695	0.316808	0.0844639	3.75081	0.000176267	0.000845181
1612	ZCCHC4	203.347	0.316805	0.135658	2.33532	0.0195267	0.0527379
1613	HSPBP1	129.894	0.316691	0.189085	1.67486	0.0939613	0.191313
1614	LIN52	163.241	0.316466	0.147312	2.14827	0.0316921	0.079473
1615	PLXNB1	495.004	0.316134	0.0980997	3.22258	0.00127042	0.00496954
1616	TMPPE	46.5194	0.315888	0.265415	1.19017	0.23398	0.380449
1617	UBE2G2	1286.22	0.315444	0.0598369	5.27174	1.35e-07	1.1e-06
1618	CEP128	122.148	0.3153	0.171627	1.83712	0.0661919	0.145242
1619	ABCF2	624.551	0.31495	0.0795708	3.9581	7.55e-05	0.000390872
1620	NEIL2	154.512	0.314845	0.148721	2.11702	0.0342582	0.0845786
1621	TRMT61A	120.329	0.314704	0.178078	1.76723	0.0771901	0.163473
1622	ZNF610	83.0589	0.314657	0.20195	1.55809	0.119211	0.230024
1623	NTNG1	279.438	0.314542	0.124983	2.51669	0.0118464	0.0344909
1624	QRICH2	39.4843	0.314179	0.295058	1.06481	0.286964	0.440241
1625	EFNB2	712.208	0.314133	0.07343	4.27799	1.89e-05	0.000109068
1626	DNLZ	30.0149	0.314041	0.332589	0.944231	0.345052	0.501907
1627	TRAM2	12283.8	0.314028	0.0335142	9.37	7.25e-21	1.62e-19
1628	MCRIP2	51.6039	0.314028	0.269628	1.16467	0.244151	0.391846
1629	PUF60	823.269	0.313667	0.0758512	4.1353	3.54e-05	0.000194962
1630	TRMT1	303.614	0.313463	0.106964	2.93055	0.00338361	0.0117584
1631	BTAF1	1630.14	0.313373	0.0563102	5.56512	2.62e-08	2.36e-07
1632	TIMM23B-AGAP6	60.9403	0.313253	0.24033	1.30343	0.192429	0.329465
1633	PIDD1	153.016	0.313226	0.146778	2.134	0.0328425	0.0817317
1634	POC5	100.896	0.313201	0.206014	1.52029	0.128438	0.243376
1635	SMPD1	1621.3	0.313193	0.058677	5.33758	9.42e-08	7.9e-07
1636	EPOR	97.9303	0.313162	0.188257	1.66348	0.096217	0.19485
1637	APEH	903.831	0.313057	0.0702343	4.45732	8.3e-06	5.15e-05
1638	PCSK5	206.56	0.313044	0.135979	2.30214	0.021327	0.0568305
1639	TAOK2	959.139	0.312986	0.0656531	4.76728	1.87e-06	1.28e-05
1640	ATE1	697.719	0.312828	0.0790612	3.95678	7.6e-05	0.000392888
1641	SLC25A15	196.404	0.312781	0.138547	2.25758	0.023972	0.062534
1642	SCAMP5	168.537	0.312692	0.150988	2.07098	0.038361	0.0929637
1643	RND3	8863.71	0.312649	0.0366785	8.52403	1.54e-17	2.85e-16
1644	DDX52	836.004	0.312514	0.0704514	4.43587	9.17e-06	5.63e-05
1645	BRD8	1035.91	0.312495	0.0645661	4.83992	1.3e-06	9.12e-06
1646	ZNF699	154.543	0.312146	0.15111	2.06568	0.0388583	0.0939726
1647	VAV3	42.8739	0.311873	0.303307	1.02824	0.303837	0.459621
1648	HEATR5B	753.791	0.311764	0.0710568	4.38753	1.15e-05	6.93e-05
1649	IFT57	1232.32	0.311755	0.0637182	4.89272	9.95e-07	7.1e-06
1650	SPC24	62.5709	0.311602	0.235556	1.32283	0.185891	0.321201
1651	KLC2	495.042	0.311591	0.0860329	3.62176	0.000292607	0.0013425
1652	GNB1L	43.1161	0.31157	0.291128	1.07021	0.284523	0.437496
1653	MTMR12	826.019	0.311473	0.0742897	4.19268	2.76e-05	0.000154806
1654	RTEL1-TNFRSF6B	9.633	0.311442	1.24231	0.250697	0.802049	0.877612
1655	HIF1A	23572.8	0.311343	0.0427842	7.27706	3.41e-13	4.79e-12
1656	INPPL1	1950.15	0.31129	0.0536969	5.79716	6.74e-09	6.41e-08
1657	PRKAA1	2489.48	0.311277	0.048983	6.35479	2.09e-10	2.34e-09
1658	SNX11	247.861	0.311168	0.121078	2.56999	0.0101703	0.0303586
1659	CIART	50.3459	0.310953	0.252387	1.23205	0.217932	0.361257
1660	GTF3C1	2245.81	0.310926	0.0498895	6.2323	4.6e-10	5e-09
1661	TBC1D4	1163.03	0.310899	0.0656601	4.73498	2.19e-06	1.48e-05
1662	BOP1	314.475	0.310764	0.108475	2.86485	0.00417204	0.0141364
1663	DYRK1B	191.18	0.310578	0.142689	2.17661	0.0295098	0.0746459
1664	HSDL1	401.268	0.310491	0.0981501	3.16343	0.0015592	0.00594258
1665	RPAP1	469.005	0.30996	0.0911059	3.40219	0.000668479	0.00283753
1666	ZNF257	25.3701	0.309809	0.412963	0.750209	0.453129	0.605753
1667	NDC1	690.048	0.309577	0.0767718	4.03243	5.52e-05	0.00029334
1668	NOC2L	862.751	0.309404	0.074212	4.16918	3.06e-05	0.000169867
1669	GNPTAB	2551.47	0.309356	0.0511655	6.04618	1.48e-09	1.53e-08
1670	CLP1	166.709	0.309092	0.151817	2.03595	0.041755	0.0997307
1671	TMEM35A	58.6912	0.308977	0.239547	1.28984	0.197106	0.334994
1672	DGAT1	202.731	0.308957	0.129882	2.37874	0.0173718	0.0479217
1673	FASTKD1	527.232	0.307599	0.089494	3.43709	0.000587995	0.00252529
1674	SLC25A24	2573.71	0.307503	0.0488155	6.29929	2.99e-10	3.31e-09
1675	LAMA1	191.998	0.307	0.141237	2.17366	0.0297308	0.0751156
1676	ACTN1	17597.9	0.306938	0.0335847	9.13924	6.29e-20	1.33e-18
1677	SHC4	14.4745	0.306882	0.523681	0.586009	0.557869	0.693885
1678	BMPR2	6009.87	0.306536	0.0407041	7.53084	5.04e-14	7.54e-13
1679	CAMK2D	3072.94	0.306094	0.0431614	7.09186	1.32e-12	1.78e-11
1680	ETS1	3068.25	0.305905	0.0446527	6.85077	7.35e-12	9.31e-11
1681	LGALS8	1609.56	0.305653	0.0593328	5.15151	2.58e-07	2.02e-06
1682	DHX30	790.161	0.305463	0.0714816	4.27331	1.93e-05	0.000111285
1683	DBR1	329.283	0.305412	0.103563	2.94905	0.00318755	0.011156
1684	GCAT	101.265	0.305364	0.191752	1.59249	0.111275	0.218308
1685	DCAF15	168.735	0.305171	0.143499	2.12665	0.0334494	0.0829831
1686	VPS18	536.673	0.30496	0.0850422	3.58598	0.000335815	0.00151729
1687	ESYT1	4376.46	0.304663	0.0413116	7.37476	1.65e-13	2.37e-12
1688	AIMP2	269.263	0.304432	0.114197	2.66585	0.00767941	0.0239658
1689	ZNF85	67.46	0.30427	0.228462	1.33182	0.18292	0.31737
1690	TRMT2B	172.363	0.304224	0.150244	2.02487	0.0428808	0.101981
1691	DUSP28	36.7617	0.304153	0.301505	1.00878	0.313078	0.468975
1692	PKIA	122.617	0.303994	0.170497	1.78299	0.0745879	0.159551
1693	FNDC10	66.6634	0.303874	0.225269	1.34894	0.177357	0.310065
1694	KCTD14	37.4318	0.3038	0.306822	0.990148	0.322102	0.478882
1695	CENPA	119.724	0.303703	0.172508	1.76051	0.078321	0.165211
1696	NUP188	1076.07	0.303699	0.0631988	4.80546	1.54e-06	1.07e-05
1697	SNRPA1	439.92	0.303502	0.0907864	3.34303	0.000828678	0.00341532
1698	L2HGDH	133.158	0.30337	0.162968	1.86154	0.0626684	0.138775
1699	NDRG1	3044.34	0.302985	0.0460706	6.57654	4.82e-11	5.69e-10
1700	ACVR1B	513.298	0.302962	0.090187	3.35926	0.000781512	0.00324292
1701	AK4	1250.95	0.302767	0.0634092	4.77481	1.8e-06	1.23e-05
1702	MICB	423.281	0.302603	0.0935115	3.236	0.00121217	0.00477386
1703	ZNF587B	135.787	0.302569	0.16796	1.80143	0.0716355	0.154478
1704	POLD3	411.086	0.302477	0.10096	2.996	0.00273545	0.00972031
1705	DCLRE1B	182.939	0.302383	0.136602	2.21361	0.0268555	0.0689288
1706	CELSR2	108.908	0.302304	0.179076	1.68813	0.0913863	0.187142
1707	FMN2	1403.3	0.302298	0.0584751	5.16968	2.34e-07	1.84e-06
1708	RNF44	212.433	0.302231	0.127464	2.37111	0.0177349	0.0486918
1709	DLL1	37.066	0.301964	0.294578	1.02507	0.30533	0.46121
1710	CCDC137	281.764	0.301908	0.115571	2.61232	0.00899295	0.02733
1711	TMEM164	235.803	0.301524	0.119376	2.52583	0.0115424	0.033783
1712	CAMK2N1	1488.83	0.301451	0.0634439	4.75146	2.02e-06	1.37e-05
1713	SLC2A6	195.643	0.30144	0.130642	2.30737	0.0210344	0.0561681
1714	SLC4A11	48.6427	0.301229	0.256957	1.17229	0.24108	0.388419
1715	ZWILCH	497.163	0.301098	0.0850775	3.5391	0.000401495	0.0017856
1716	SYTL4	136.83	0.300951	0.162313	1.85414	0.0637189	0.140759
1717	FAR1	3350.43	0.300847	0.0516967	5.81947	5.9e-09	5.69e-08
1718	RAD21	4905.2	0.30078	0.0425011	7.077	1.47e-12	1.96e-11
1719	DTX2	143.824	0.300735	0.15281	1.96803	0.0490641	0.113584
1720	ARID5A	209.808	0.30069	0.130322	2.30728	0.021039	0.0561684
1721	MORN1	28.1574	0.300486	0.343928	0.873687	0.382289	0.538636
1722	ZNF567	159.151	0.300298	0.146153	2.05468	0.0399103	0.0961342
1723	PPP1R14A	48.8126	0.300253	0.267384	1.12293	0.261468	0.410906
1724	SPIN2B	48.8312	0.300001	0.261065	1.14914	0.250498	0.398776
1725	PELP1	493.464	0.299971	0.0878026	3.41643	0.000634483	0.00270402
1726	GCDH	122.796	0.299672	0.166842	1.79615	0.0724714	0.155912
1727	NKIRAS2	791.592	0.299665	0.0787908	3.80329	0.000142785	0.000698548
1728	EVA1A	553.797	0.298883	0.0830179	3.60022	0.000317947	0.00144885
1729	PELO	580.89	0.298805	0.0796075	3.75347	0.000174402	0.000836867
1730	SPRING1	744.578	0.298657	0.0723484	4.12803	3.66e-05	0.000200261
1731	RRM1	1666.37	0.298515	0.0566446	5.26997	1.36e-07	1.11e-06
1732	ABCC4	2095.74	0.298386	0.0493964	6.04065	1.53e-09	1.58e-08
1733	MCMBP	1643.02	0.298244	0.0592275	5.03556	4.76e-07	3.56e-06
1734	DHX16	691.627	0.298065	0.0751968	3.9638	7.38e-05	0.000382434
1735	SLC25A30	552.277	0.297959	0.0829866	3.59045	0.000330105	0.00149413
1736	GPN3	242.493	0.29778	0.140586	2.11814	0.0341636	0.0843941
1737	MDM1	253.586	0.297401	0.125707	2.36582	0.01799	0.0492969
1738	RNF144A	151.346	0.297127	0.160718	1.84874	0.0644949	0.142129
1739	TIMM10	90.0524	0.296854	0.206497	1.43757	0.150556	0.274517
1740	CYBA	510.021	0.29673	0.0966592	3.06986	0.00214162	0.00784155
1741	CDCA2	295.457	0.295969	0.10934	2.70686	0.00679224	0.0216578
1742	RSBN1	452.379	0.295959	0.099202	2.9834	0.00285065	0.0100959
1743	FKBP4	1150.89	0.295824	0.0675039	4.38233	1.17e-05	7.07e-05
1744	PTPN1	1030.55	0.295741	0.0643514	4.59572	4.31e-06	2.8e-05
1745	CFAP418	56.219	0.295601	0.24706	1.19647	0.231512	0.377686
1746	NT5DC1	405.472	0.295588	0.0981561	3.01141	0.00260037	0.00930322
1747	CNOT8	1458.95	0.295422	0.0569359	5.18867	2.12e-07	1.67e-06
1748	ZNF143	329.549	0.295317	0.105988	2.78634	0.00533075	0.0175139
1749	SAMM50	509.451	0.295288	0.0890829	3.31475	0.000917245	0.00374288
1750	STRIP1	668.258	0.295214	0.0807685	3.65506	0.000257121	0.0011969
1751	DBNDD1	56.7702	0.295173	0.24096	1.22499	0.220579	0.364133
1752	CCDC146	42.4848	0.295002	0.27752	1.063	0.287784	0.441022
1753	HDHD5	214.278	0.294921	0.133035	2.21686	0.0266324	0.0684389
1754	PGAP6	996.466	0.294811	0.0719155	4.09941	4.14e-05	0.000224914
1755	MACROH2A1	1621.4	0.294626	0.054008	5.45522	4.89e-08	4.24e-07
1756	TGDS	214.365	0.294621	0.133812	2.20176	0.0276823	0.0707523
1757	ZSWIM3	73.9581	0.294295	0.210069	1.40095	0.16123	0.289205
1758	JADE2	505.906	0.294101	0.0942524	3.12036	0.0018063	0.00675631
1759	NUDT16L1	111.001	0.294064	0.180965	1.62498	0.104167	0.20694
1760	TCP1	2886.83	0.294048	0.0468568	6.27546	3.49e-10	3.83e-09
1761	PUM1	2270.6	0.294041	0.0492514	5.9702	2.37e-09	2.38e-08
1762	WDR77	462.509	0.29399	0.0922877	3.18559	0.00144461	0.00556398
1763	BIRC5	545.371	0.293977	0.0853105	3.44597	0.000569021	0.00244957
1764	RRM2B	1697.81	0.293854	0.0531405	5.52975	3.21e-08	2.86e-07
1765	OBI1	456.721	0.293763	0.100847	2.91296	0.00358021	0.0123574
1766	C1QTNF2	36.0126	0.293667	0.308909	0.950658	0.341778	0.498795
1767	GSDME	348.263	0.293661	0.105626	2.78019	0.00543265	0.0177892
1768	NUP42	306.822	0.293552	0.10635	2.76024	0.00577597	0.0187642
1769	PGS1	221.053	0.293202	0.149082	1.96671	0.0492164	0.113866
1770	ASCC3	4243.1	0.292783	0.0442063	6.6231	3.52e-11	4.21e-10
1771	FANCE	95.5722	0.292477	0.188469	1.55186	0.120696	0.232083
1772	ABCD1	299.34	0.292455	0.117219	2.49494	0.0125978	0.0364622
1773	ALS2	1520.27	0.292328	0.0603288	4.84558	1.26e-06	8.88e-06
1774	AAR2	566.475	0.292282	0.0820308	3.56308	0.000366525	0.00164152
1775	COL11A1	3571.41	0.292157	0.0460008	6.35113	2.14e-10	2.39e-09
1776	ARHGAP17	1167.92	0.292103	0.0593364	4.92283	8.53e-07	6.17e-06
1777	CDKN1A	7345.44	0.292096	0.0384472	7.59733	3.02e-14	4.6e-13
1778	PANK4	215.343	0.291999	0.131537	2.21991	0.0264248	0.0680424
1779	BCAP31	1765.75	0.291999	0.0547089	5.33732	9.43e-08	7.91e-07
1780	ANP32E	1117.28	0.291585	0.0612086	4.7638	1.9e-06	1.3e-05
1781	CCSAP	285.691	0.291551	0.11323	2.57486	0.0100279	0.0300109
1782	GPI	4291.37	0.291456	0.0415901	7.00781	2.42e-12	3.18e-11
1783	MAFF	372.271	0.291274	0.09849	2.95739	0.00310252	0.0108972
1784	ZNF746	383.852	0.29122	0.0978167	2.9772	0.00290897	0.0102853
1785	USP37	325.163	0.291029	0.107481	2.70772	0.0067748	0.0216292
1786	DDX21	2867.39	0.290886	0.050052	5.81167	6.19e-09	5.94e-08
1787	TRAPPC13	306.949	0.290656	0.106287	2.73464	0.00624483	0.0201235
1788	ASB3	264.455	0.290636	0.12098	2.40235	0.0162901	0.0453691
1789	AHRR	1576.16	0.290585	0.0545624	5.32573	1.01e-07	8.39e-07
1790	ARSB	1064.35	0.29056	0.0631783	4.59905	4.24e-06	2.76e-05
1791	TP53I13	290.499	0.290542	0.109838	2.6452	0.00816433	0.02517
1792	ABRACL	212.316	0.290301	0.136281	2.13017	0.0331579	0.082372
1793	CNNM1	277.259	0.290296	0.11956	2.42804	0.0151808	0.042746
1794	CUL3	2361.18	0.29028	0.047478	6.11399	9.72e-10	1.02e-08
1795	PSMA5	1483.65	0.290174	0.0614731	4.72034	2.35e-06	1.59e-05
1796	PVR	1666.24	0.290147	0.0526881	5.50687	3.65e-08	3.22e-07
1797	PALM2AKAP2	10001.5	0.290124	0.0402899	7.20091	5.98e-13	8.23e-12
1798	MAP4K2	306.543	0.289911	0.108775	2.66523	0.00769364	0.0239984
1799	ACSL4	3937.79	0.289886	0.0418442	6.92776	4.28e-12	5.51e-11
1800	PLPPR4	1686.98	0.28984	0.0589258	4.91873	8.71e-07	6.29e-06
1801	DDR1	575.27	0.289839	0.0816758	3.54865	0.000387218	0.00172813
1802	RTCB	1004.65	0.289478	0.0643088	4.50138	6.75e-06	4.24e-05
1803	NECAP2	970.698	0.289308	0.065209	4.43663	9.14e-06	5.62e-05
1804	CYP7B1	1241.13	0.289303	0.0610082	4.74203	2.12e-06	1.44e-05
1805	ASF1B	210.775	0.289218	0.130679	2.2132	0.0268841	0.0689884
1806	SNRPB	668.409	0.289076	0.174406	1.65749	0.09742	0.196503
1807	ZBTB40	673.554	0.28896	0.0775595	3.72565	0.00019481	0.0009254
1808	ACADVL	3205.49	0.288759	0.0465007	6.20979	5.31e-10	5.72e-09
1809	NHSL2	426.526	0.288726	0.0955363	3.02216	0.00250978	0.00902643
1810	PSTPIP2	244.509	0.288585	0.119804	2.40881	0.0160045	0.0446811
1811	HELZ2	388.075	0.288476	0.105823	2.72602	0.00641022	0.0205888
1812	MEIOC	23.2851	0.288243	0.381013	0.756516	0.44934	0.602918
1813	LTB4R2	22.7269	0.288208	0.381285	0.755888	0.449717	0.603214
1814	KBTBD6	426.614	0.288173	0.0977224	2.9489	0.00318912	0.0111584
1815	SLC43A3	547.74	0.288103	0.0837589	3.43966	0.000582436	0.0025031
1816	PARG	571.312	0.288073	0.0868025	3.31872	0.000904316	0.00369602
1817	RASEF	52.1376	0.287985	0.24783	1.16203	0.245224	0.392974
1818	PTPN12	2835.45	0.287963	0.0636383	4.525	6.04e-06	3.82e-05
1819	TMEM154	327.81	0.287917	0.108316	2.65813	0.00785748	0.0244021
1820	POLR1A	1171.43	0.287761	0.0603465	4.76848	1.86e-06	1.27e-05
1821	DDA1	613.372	0.287685	0.0811128	3.54673	0.000390041	0.0017383
1822	PTPN20	69.7211	0.287651	0.221103	1.30098	0.193265	0.330393
1823	GRAMD2B	2193.16	0.287551	0.0538833	5.33656	9.47e-08	7.93e-07
1824	RNF214	422.765	0.287452	0.0929252	3.09337	0.00197894	0.00732364
1825	ATP9A	1699.58	0.287254	0.0549512	5.22744	1.72e-07	1.38e-06
1826	EED	293.459	0.287244	0.119723	2.39923	0.0164295	0.0456975
1827	MCM6	1179.17	0.287182	0.0633771	4.53131	5.86e-06	3.72e-05
1828	NUTM2D	35.043	0.287052	0.308637	0.930065	0.352337	0.509255
1829	EAF1	452.594	0.287015	0.0896921	3.2	0.00137425	0.00532028
1830	ZC3H10	129.523	0.286737	0.163241	1.75653	0.0789983	0.166351
1831	MED25	480.106	0.286723	0.0911789	3.14462	0.00166301	0.00628753
1832	CLPTM1L	1571.12	0.286695	0.0571699	5.01479	5.31e-07	3.94e-06
1833	OSGEP	126.723	0.286659	0.169195	1.69425	0.0902182	0.185255
1834	TRIM62	104.776	0.286237	0.182826	1.56563	0.117436	0.227557
1835	LPAR6	269.45	0.286063	0.112994	2.53166	0.0113526	0.033296
1836	PTAR1	2593.62	0.285798	0.0513297	5.56788	2.58e-08	2.33e-07
1837	TRPC6	623.748	0.285778	0.0825525	3.46178	0.000536615	0.00232655
1838	DEPDC7	159.081	0.285743	0.147336	1.9394	0.052453	0.120005
1839	SH2B2	19.681	0.285732	0.41773	0.684011	0.493968	0.640753
1840	RELL2	57.3589	0.285501	0.248907	1.14702	0.251375	0.39967
1841	PKD2	3808.94	0.285426	0.0445735	6.40349	1.52e-10	1.72e-09
1842	RNF123	528.385	0.285387	0.0932684	3.05984	0.00221452	0.00806683
1843	CTSF	673.481	0.285287	0.0774608	3.68298	0.000230519	0.00108175
1844	TIGD5	82.2209	0.285186	0.200559	1.42195	0.155041	0.280621
1845	CHORDC1	1111.31	0.285164	0.0693384	4.11263	3.91e-05	0.000213099
1846	SF3B4	824.396	0.285107	0.0726502	3.92438	8.7e-05	0.000445015
1847	GOLPH3	3147.94	0.285037	0.0473391	6.02118	1.73e-09	1.77e-08
1848	DENND1B	376.05	0.284853	0.105998	2.68735	0.0072022	0.0227719
1849	PDZD4	53.0291	0.284767	0.271556	1.04865	0.294339	0.448714
1850	METTL3	570.364	0.284759	0.0852843	3.33894	0.000840995	0.00346497
1851	PPP1R26	336.771	0.284641	0.102673	2.7723	0.00556616	0.0181658
1852	RNF31	315.93	0.284602	0.108613	2.62033	0.00878457	0.0267796
1853	RFC5	202.943	0.284588	0.129761	2.19317	0.0282948	0.0720725
1854	MND1	32.7814	0.284383	0.321804	0.883715	0.37685	0.533693
1855	ZSCAN25	180.517	0.284363	0.139532	2.03798	0.041552	0.0993759
1856	ARID1A	2000.71	0.284342	0.0574307	4.95105	7.38e-07	5.37e-06
1857	PDCD6	736.272	0.284235	0.0777702	3.65481	0.000257377	0.00119734
1858	AFF1	2137.07	0.283961	0.0529368	5.36416	8.13e-08	6.88e-07
1859	NIPA1	991.688	0.283809	0.0658384	4.31069	1.63e-05	9.55e-05
1860	SLC25A25	314.518	0.283779	0.11662	2.43336	0.0149594	0.042197
1861	TMEM117	234.061	0.283763	0.125668	2.25803	0.0239439	0.0624862
1862	HELZ	2410.35	0.283449	0.0539701	5.25196	1.5e-07	1.22e-06
1863	HIPK1	1516	0.283337	0.0542148	5.22619	1.73e-07	1.39e-06
1864	AP1B1	1158.7	0.283284	0.0606332	4.6721	2.98e-06	1.98e-05
1865	PRKD1	895.243	0.283188	0.0681715	4.15405	3.27e-05	0.000180562
1866	FBXO22	736.002	0.282641	0.0776884	3.63814	0.000274616	0.00126954
1867	EXOSC2	281.005	0.282443	0.114237	2.47242	0.01342	0.0385448
1868	RCAN3	623.523	0.282424	0.0866132	3.26075	0.00111119	0.00442398
1869	E2F7	271.326	0.282358	0.112616	2.50727	0.0121667	0.0353444
1870	QTRT2	352.407	0.282149	0.100132	2.81776	0.00483596	0.0160715
1871	SLC15A4	520.729	0.282117	0.0902193	3.12701	0.00176591	0.00662944
1872	PPP2CA	2597.36	0.282014	0.0471655	5.97924	2.24e-09	2.26e-08
1873	TMEM25	374.476	0.281983	0.0968853	2.91049	0.00360867	0.0124321
1874	EXOC2	873.435	0.281828	0.0695717	4.0509	5.1e-05	0.00027294
1875	ZNF682	33.1159	0.281715	0.319967	0.880451	0.378615	0.535177
1876	PRR11	777.525	0.281409	0.0719673	3.91023	9.22e-05	0.000469279
1877	ATG4D	82.211	0.281332	0.214784	1.30984	0.190251	0.326963
1878	STIP1	2875.95	0.28116	0.0469958	5.98266	2.2e-09	2.22e-08
1879	AREL1	1177.03	0.281112	0.0672344	4.18108	2.9e-05	0.000162209
1880	ZNF324B	42.1283	0.281112	0.290205	0.968668	0.332711	0.489592
1881	HADHB	2556.86	0.280503	0.0496627	5.64817	1.62e-08	1.49e-07
1882	BRCA2	199.19	0.280495	0.1359	2.06398	0.0390197	0.0942915
1883	HMCES	378.196	0.28037	0.0985794	2.8441	0.0044537	0.0149479
1884	EXO5	73.8681	0.280295	0.218768	1.28124	0.200108	0.338933
1885	TUT1	145.52	0.280126	0.153683	1.82275	0.068342	0.148882
1886	CRADD	84.5245	0.280113	0.203921	1.37363	0.169556	0.299692
1887	SCAF1	827.058	0.279753	0.072302	3.86923	0.000109181	0.000546932
1888	POLR1C	167.155	0.279743	0.141843	1.97221	0.0485859	0.112724
1889	SLC25A38	396.216	0.279289	0.104114	2.68253	0.00730674	0.0230393
1890	CDK19	898.354	0.27918	0.0739919	3.77312	0.000161221	0.000779774
1891	RNF113A	186.953	0.279069	0.148492	1.87936	0.060196	0.134419
1892	SNRNP35	140.62	0.278996	0.157595	1.77034	0.0766706	0.162724
1893	MTMR6	1679.14	0.278927	0.0612117	4.55676	5.19e-06	3.32e-05
1894	GPR75	23.0355	0.278887	0.4117	0.677404	0.49815	0.64454
1895	NOP58	817.841	0.278879	0.0695554	4.00945	6.09e-05	0.00032153
1896	GMCL1	459.615	0.278787	0.0888729	3.13692	0.00170733	0.00643602
1897	MTUS2	77.0865	0.27871	0.223246	1.24845	0.211867	0.353731
1898	GPATCH11	342.27	0.278692	0.103987	2.68006	0.00736094	0.023153
1899	CEP192	767.344	0.278645	0.0752692	3.70198	0.00021392	0.00100867
1900	MARK2	491.685	0.278601	0.0870713	3.19969	0.00137576	0.00532448
1901	TRIM23	400.281	0.278422	0.0954688	2.91637	0.0035413	0.0122496
1902	CDK5RAP2	1562.56	0.278421	0.064173	4.33859	1.43e-05	8.5e-05
1903	B3GAT3	269.854	0.27822	0.115801	2.40256	0.0162807	0.045356
1904	ATIC	1204.45	0.278107	0.0605472	4.59323	4.36e-06	2.83e-05
1905	NELFB	594.605	0.278039	0.0850103	3.27065	0.001073	0.00428128
1906	RNF227	50.719	0.27793	0.293016	0.948515	0.342867	0.499869
1907	SMAD3	2480.49	0.277881	0.0501604	5.53986	3.03e-08	2.71e-07
1908	TELO2	209.505	0.277872	0.129387	2.1476	0.0317455	0.0795602
1909	FZD1	562.079	0.277701	0.0877409	3.16501	0.00155079	0.0059158
1910	GPR68	11.9949	0.277297	0.532122	0.521115	0.602286	0.731037
1911	CDC5L	1317.14	0.277184	0.0613375	4.519	6.21e-06	3.92e-05
1912	RCC2	899.627	0.277134	0.0692544	4.00168	6.29e-05	0.000331176
1913	TAF6L	79.7123	0.277074	0.206535	1.34153	0.179747	0.31283
1914	GTPBP4	1416.15	0.277014	0.0634367	4.36678	1.26e-05	7.53e-05
1915	BAG6	2140.65	0.277001	0.052497	5.27651	1.32e-07	1.08e-06
1916	NAB2	511.732	0.276693	0.0876663	3.15621	0.00159835	0.00607908
1917	ATP13A3	5899.01	0.276607	0.0392263	7.05155	1.77e-12	2.35e-11
1918	WDR54	123.53	0.276571	0.172786	1.60065	0.109454	0.215497
1919	WSB2	1736.69	0.276558	0.0521697	5.30111	1.15e-07	9.51e-07
1920	SECISBP2L	2167.74	0.276421	0.0521496	5.30055	1.15e-07	9.53e-07
1921	FER	1266.15	0.276161	0.063202	4.3695	1.25e-05	7.45e-05
1922	SMOX	129.761	0.275949	0.164011	1.6825	0.0924718	0.189001
1923	ZNF669	88.2652	0.27584	0.225105	1.22539	0.22043	0.36405
1924	CLDN15	53.9348	0.275785	0.256462	1.07534	0.282221	0.434707
1925	RFC2	196.606	0.275782	0.145024	1.90164	0.0572188	0.128958
1926	FARP1	8776.63	0.275612	0.0373322	7.38268	1.55e-13	2.24e-12
1927	ZNF551	96.462	0.27548	0.187836	1.4666	0.142485	0.263014
1928	H2AC18	120.43	0.275465	0.171643	1.60487	0.108522	0.213893
1929	SAV1	1220.03	0.275417	0.0599507	4.59406	4.35e-06	2.82e-05
1930	SOCS4	1062.71	0.275237	0.0696921	3.94933	7.84e-05	0.000404163
1931	C9orf40	199.505	0.275073	0.14465	1.90165	0.0572175	0.128958
1932	SFT2D1	497.977	0.275022	0.0986791	2.78704	0.00531924	0.0174851
1933	QRICH1	1225.15	0.274964	0.0729052	3.77153	0.00016225	0.000784157
1934	ANO10	1451.13	0.274964	0.0591874	4.64565	3.39e-06	2.24e-05
1935	NHSL1	132.831	0.274856	0.168281	1.63331	0.102403	0.204358
1936	PANX2	54.3407	0.274846	0.247104	1.11227	0.266023	0.416322
1937	CIAO1	1100.69	0.274808	0.0632843	4.34244	1.41e-05	8.36e-05
1938	PNO1	299.179	0.274777	0.108838	2.52465	0.0115813	0.0338579
1939	DDX27	775.172	0.274665	0.0739447	3.71447	0.000203632	0.000963365
1940	AAGAB	836.561	0.274647	0.0699534	3.92614	8.63e-05	0.000442127
1941	CNTRL	316.781	0.274629	0.130054	2.11165	0.0347166	0.0854954
1942	PFDN1	707.537	0.27456	0.0736746	3.72666	0.000194031	0.00092239
1943	XPO5	746.071	0.274355	0.0715616	3.83384	0.00012616	0.000626337
1944	GPN2	370.387	0.27429	0.099819	2.74788	0.00599822	0.0194261
1945	DDI2	687.859	0.274122	0.0802173	3.41724	0.00063259	0.00269685
1946	PTPN9	1149.62	0.274076	0.0622458	4.40313	1.07e-05	6.46e-05
1947	CBL	1742.11	0.273996	0.0564701	4.85205	1.22e-06	8.62e-06
1948	HCCS	483.813	0.273675	0.0903011	3.03069	0.00243993	0.00880002
1949	TSTD2	433.312	0.273612	0.0918291	2.97958	0.00288647	0.0102114
1950	KDM5B	3125.33	0.27359	0.0448977	6.09364	1.1e-09	1.15e-08
1951	NCLN	1127.87	0.273562	0.0668226	4.09386	4.24e-05	0.000230042
1952	SLC4A2	1718.5	0.273523	0.0556835	4.91211	9.01e-07	6.48e-06
1953	LPCAT2	618.574	0.273203	0.0811193	3.36791	0.000757393	0.00316548
1954	BICRA	206.061	0.272988	0.131741	2.07216	0.0382503	0.092766
1955	MYO1B	6421.89	0.272821	0.0422129	6.46297	1.03e-10	1.19e-09
1956	MRPS12	138.494	0.2728	0.177477	1.5371	0.12427	0.237452
1957	ARAF	728.282	0.272791	0.0757218	3.60254	0.000315122	0.00143753
1958	CAB39	1885.89	0.272781	0.0561515	4.85795	1.19e-06	8.37e-06
1959	PDE7A	182.422	0.272705	0.137436	1.98424	0.0472292	0.110288
1960	C1orf35	74.918	0.272678	0.212599	1.28259	0.199635	0.338354
1961	ZNF672	242.001	0.272663	0.123295	2.21147	0.027003	0.0692517
1962	YJU2B	250.998	0.272642	0.118401	2.3027	0.0212958	0.0567592
1963	MDH1	1594.28	0.272472	0.0578836	4.70724	2.51e-06	1.68e-05
1964	FN3KRP	323.045	0.272426	0.106314	2.56247	0.0103932	0.0309227
1965	SUSD1	636.211	0.272398	0.0825168	3.30112	0.000963006	0.00390961
1966	KIAA1191	2985.86	0.272183	0.0496645	5.48043	4.24e-08	3.72e-07
1967	PYCR3	67.9796	0.272106	0.222519	1.22284	0.221389	0.365091
1968	JMJD7	27.9255	0.272028	0.3679	0.739408	0.459659	0.611368
1969	ZNF217	1816.16	0.271769	0.0524669	5.17982	2.22e-07	1.75e-06
1970	HACD1	443.368	0.271713	0.0941137	2.88708	0.00388841	0.0132563
1971	AKIRIN2	757.532	0.271479	0.0721214	3.76419	0.000167088	0.000805102
1972	DCLRE1A	275.439	0.271366	0.117519	2.30913	0.0209361	0.0559407
1973	SEC14L1	1587.79	0.271192	0.0594533	4.56143	5.08e-06	3.25e-05
1974	TSPAN10	39.9907	0.270838	0.296718	0.91278	0.361358	0.518361
1975	KLHL18	333.584	0.270801	0.103059	2.62762	0.00859836	0.0263314
1976	KANSL2	371.062	0.270799	0.10031	2.69961	0.00694214	0.0220806
1977	TSC22D2	1025.55	0.270585	0.0660513	4.09659	4.19e-05	0.00022744
1978	STOM	9467.97	0.270471	0.0347984	7.77251	7.69e-15	1.22e-13
1979	ZNF771	37.8587	0.270455	0.306014	0.883799	0.376805	0.533693
1980	RMC1	346.679	0.270407	0.109228	2.47562	0.0133005	0.0382559
1981	TTI1	397.262	0.270374	0.096635	2.79788	0.00514385	0.0169873
1982	ARHGEF39	46.663	0.270285	0.277766	0.973069	0.330519	0.487472
1983	GREM2	358.148	0.270284	0.10074	2.683	0.00729649	0.0230127
1984	LRRC14	254.431	0.270122	0.118124	2.28677	0.022209	0.0588369
1985	DNM2	1491	0.269966	0.0570992	4.72803	2.27e-06	1.53e-05
1986	RBL1	428.417	0.269921	0.0926655	2.91285	0.00358144	0.0123583
1987	SOX5	45.9132	0.269834	0.300202	0.898844	0.368736	0.525989
1988	FRMD4A	801.03	0.269829	0.0744738	3.62315	0.000291041	0.0013382
1989	BTBD3	834.594	0.269317	0.0737661	3.65096	0.000261262	0.00121352
1990	AP2M1	8814.01	0.269201	0.0342589	7.85783	3.91e-15	6.29e-14
1991	SCGB2B2	17.4591	0.269087	0.431504	0.623603	0.532888	0.67417
1992	PPP6R1	1082.56	0.268914	0.0627235	4.28729	1.81e-05	0.000105319
1993	DNAJB5	252.779	0.268606	0.115173	2.3322	0.0196903	0.0530898
1994	H2AX	519.334	0.268584	0.0890877	3.01483	0.00257125	0.00922154
1995	HGS	1064.18	0.268161	0.0667762	4.01582	5.92e-05	0.000313234
1996	EEF1AKMT4	21.7967	0.268149	0.387733	0.69158	0.489201	0.63755
1997	XRCC1	222.192	0.268131	0.137657	1.94783	0.0514358	0.118059
1998	OSTC	2736.24	0.268029	0.0480748	5.57524	2.47e-08	2.24e-07
1999	SLC25A14	89.4825	0.268008	0.212893	1.25889	0.20807	0.349127
[truncated: 10,765 more rows]
