# Supplementary material for: Stress‐Induced Activation of Prolactin‐NR4A1‐Midkine Axis Exacerbates Skin Inflammation
Source: Adv Sci (Weinh). 2025 Nov 5;13(5):e09679. doi: 10.1002/advs.202509679 (PMC12850390; doi:10.1002/advs.202509679)
Supplement: Supplementary file 2 — Supporting Information [file ADVS-13-e09679-s002.zip › advs72654-sup-0016-Table16.xlsx]

## Sheet: Sheet1
GroupID	Category	Term	Description	LogP	Log(q-value)	Genes	Symbols	InTerm_InList
1_Summary	GO Biological Processes	GO:0035239	tube morphogenesis	-13.4125	-9.06756	634,1282,1490,1901,2047,2625,2697,2822,3164,3397,3576,3952,5743,6422,6423,6659,6664,7039,7052,7855,8549,9241,9723,10653,25976,51129,57167,64399,84432,157506,896,1495,3488,3589,3976,5788,5915,6195,6781,65108,84433,84466,4066,3672,6424,6750,6752,8406,27242,163702	CEACAM1,COL4A1,CCN2,S1PR1,EPHB1,GATA3,GJA1,GPLD1,NR4A1,ID1,CXCL8,LEP,PTGS2,SFRP1,SFRP2,SOX4,SOX11,TGFA,TGM2,FZD5,LGR5,NOG,SEMA3E,SPINT2,TIPARP,ANGPTL4,SALL4,HHIP,PROK1,RDH10,CCND3,CTNNA1,IGFBP5,IL11,LIF,PTPRC,RARB,RPS6KA1,STC1,MARCKSL1,CARD11,MEGF10,LYL1,ITGA1,SFRP4,SST,SSTR2,SRPX,TNFRSF21,IFNLR1	50/-
1_Member	GO Biological Processes	GO:0035239	tube morphogenesis	-13.4125	-9.06756	634,1282,1490,1901,2047,2625,2697,2822,3164,3397,3576,3952,5743,6422,6423,6659,6664,7039,7052,7855,8549,9241,9723,10653,25976,51129,57167,64399,84432,157506	CEACAM1,COL4A1,CCN2,S1PR1,EPHB1,GATA3,GJA1,GPLD1,NR4A1,ID1,CXCL8,LEP,PTGS2,SFRP1,SFRP2,SOX4,SOX11,TGFA,TGM2,FZD5,LGR5,NOG,SEMA3E,SPINT2,TIPARP,ANGPTL4,SALL4,HHIP,PROK1,RDH10	30/682
1_Member	GO Biological Processes	GO:0008283	cell population proliferation	-10.6467	-6.77897	634,896,1490,1495,1901,2047,2625,2697,3488,3589,3976,5788,5915,6195,6423,6659,6664,6781,7039,8549,9241,57167,64399,65108,84432,84433,84466	CEACAM1,CCND3,CCN2,CTNNA1,S1PR1,EPHB1,GATA3,GJA1,IGFBP5,IL11,LIF,PTPRC,RARB,RPS6KA1,SFRP2,SOX4,SOX11,STC1,TGFA,LGR5,NOG,SALL4,HHIP,MARCKSL1,PROK1,CARD11,MEGF10	27/710
1_Member	GO Biological Processes	GO:0048514	blood vessel morphogenesis	-10.3136	-6.7468	634,1282,1490,1901,2047,2697,2822,3164,3397,3576,3952,5743,6423,6659,7039,7855,9241,9723,25976,51129,84432	CEACAM1,COL4A1,CCN2,S1PR1,EPHB1,GJA1,GPLD1,NR4A1,ID1,CXCL8,LEP,PTGS2,SFRP2,SOX4,TGFA,FZD5,NOG,SEMA3E,TIPARP,ANGPTL4,PROK1	21/431
1_Member	GO Biological Processes	GO:0001944	vasculature development	-9.97586	-6.47605	634,1282,1490,1901,2047,2697,2822,3164,3397,3576,3952,3976,4066,5743,6423,6659,7039,7855,9241,9723,25976,51129,84432	CEACAM1,COL4A1,CCN2,S1PR1,EPHB1,GJA1,GPLD1,NR4A1,ID1,CXCL8,LEP,LIF,LYL1,PTGS2,SFRP2,SOX4,TGFA,FZD5,NOG,SEMA3E,TIPARP,ANGPTL4,PROK1	23/547
1_Member	GO Biological Processes	GO:0001568	blood vessel development	-9.50271	-6.23698	634,1282,1490,1901,2047,2697,2822,3164,3397,3576,3952,4066,5743,6423,6659,7039,7855,9241,9723,25976,51129,84432	CEACAM1,COL4A1,CCN2,S1PR1,EPHB1,GJA1,GPLD1,NR4A1,ID1,CXCL8,LEP,LYL1,PTGS2,SFRP2,SOX4,TGFA,FZD5,NOG,SEMA3E,TIPARP,ANGPTL4,PROK1	22/527
1_Member	GO Biological Processes	GO:0001525	angiogenesis	-8.65185	-5.5374	634,1282,1490,1901,2047,2822,3164,3397,3576,3952,5743,6423,7039,7855,9723,51129,84432	CEACAM1,COL4A1,CCN2,S1PR1,EPHB1,GPLD1,NR4A1,ID1,CXCL8,LEP,PTGS2,SFRP2,TGFA,FZD5,SEMA3E,ANGPTL4,PROK1	17/338
1_Member	GO Biological Processes	GO:0008285	negative regulation of cell population proliferation	-7.59905	-4.66912	634,1495,2047,2625,2822,3488,3576,3672,3976,5743,5915,6422,6423,6424,6659,6664,6750,6752,7855,8406,9241,10653,27242,163702	CEACAM1,CTNNA1,EPHB1,GATA3,GPLD1,IGFBP5,CXCL8,ITGA1,LIF,PTGS2,RARB,SFRP1,SFRP2,SFRP4,SOX4,SOX11,SST,SSTR2,FZD5,SRPX,NOG,SPINT2,TNFRSF21,IFNLR1	24/791
2_Summary	GO Biological Processes	GO:0048729	tissue morphogenesis	-11.1684	-7.12452	634,1282,1839,1901,2625,2697,3488,3872,6422,6423,6664,6781,7052,7855,8549,9241,9723,10653,26508,27063,57167,64399,79971,85407,157506,1495,4739,5800,9750,11057,56920,55512,3952,5915,8470,1846,5357,7448,3976,6659,3229,5362,2,3576,3294,79816,6424,65997,6932,154091	CEACAM1,COL4A1,HBEGF,S1PR1,GATA3,GJA1,IGFBP5,KRT17,SFRP1,SFRP2,SOX11,STC1,TGM2,FZD5,LGR5,NOG,SEMA3E,SPINT2,HEYL,ANKRD1,SALL4,HHIP,WLS,NKD1,RDH10,CTNNA1,NEDD9,PTPRO,RIPOR2,ABHD2,SEMA3G,SMPD3,LEP,RARB,SORBS2,DUSP4,PLS1,VTN,LIF,SOX4,HOXC13,PLXNA2,A2M,CXCL8,HSD17B2,TLE6,SFRP4,RASL11B,TCF7,SLC2A12	50/-
2_Member	GO Biological Processes	GO:0048729	tissue morphogenesis	-11.1684	-7.12452	634,1282,1839,1901,2625,2697,3488,3872,6422,6423,6664,6781,7052,7855,8549,9241,9723,10653,26508,27063,57167,64399,79971,85407,157506	CEACAM1,COL4A1,HBEGF,S1PR1,GATA3,GJA1,IGFBP5,KRT17,SFRP1,SFRP2,SOX11,STC1,TGM2,FZD5,LGR5,NOG,SEMA3E,SPINT2,HEYL,ANKRD1,SALL4,HHIP,WLS,NKD1,RDH10	25/572
2_Member	GO Biological Processes	GO:0002009	morphogenesis of an epithelium	-9.0169	-5.82777	634,1282,1839,2625,2697,3488,3872,6422,6423,6664,7052,7855,8549,9241,9723,10653,57167,64399,85407,157506	CEACAM1,COL4A1,HBEGF,GATA3,GJA1,IGFBP5,KRT17,SFRP1,SFRP2,SOX11,TGM2,FZD5,LGR5,NOG,SEMA3E,SPINT2,SALL4,HHIP,NKD1,RDH10	20/458
2_Member	GO Biological Processes	GO:0061138	morphogenesis of a branching epithelium	-6.02292	-3.49093	1282,6422,6423,7052,7855,9241,9723,10653,64399,157506	COL4A1,SFRP1,SFRP2,TGM2,FZD5,NOG,SEMA3E,SPINT2,HHIP,RDH10	10/166
2_Member	GO Biological Processes	GO:0001763	morphogenesis of a branching structure	-5.76974	-3.32793	1282,6422,6423,7052,7855,9241,9723,10653,64399,157506	COL4A1,SFRP1,SFRP2,TGM2,FZD5,NOG,SEMA3E,SPINT2,HHIP,RDH10	10/177
2_Member	GO Biological Processes	GO:0040013	negative regulation of locomotion	-5.65528	-3.22945	1495,2625,2697,3488,4739,5800,6422,6423,6781,9241,9723,9750,10653,11057,56920	CTNNA1,GATA3,GJA1,IGFBP5,NEDD9,PTPRO,SFRP1,SFRP2,STC1,NOG,SEMA3E,RIPOR2,SPINT2,ABHD2,SEMA3G	15/431
2_Member	GO Biological Processes	GO:0071772	response to BMP	-5.07097	-2.769	2625,6422,6423,9241,10653,26508,55512	GATA3,SFRP1,SFRP2,NOG,SPINT2,HEYL,SMPD3	7/91
2_Member	GO Biological Processes	GO:0071773	cellular response to BMP stimulus	-5.07097	-2.769	2625,6422,6423,9241,10653,26508,55512	GATA3,SFRP1,SFRP2,NOG,SPINT2,HEYL,SMPD3	7/91
2_Member	GO Biological Processes	GO:0060562	epithelial tube morphogenesis	-5.03704	-2.74882	1282,2625,2697,6422,6423,8549,9241,9723,10653,57167,64399,157506	COL4A1,GATA3,GJA1,SFRP1,SFRP2,LGR5,NOG,SEMA3E,SPINT2,SALL4,HHIP,RDH10	12/314
2_Member	GO Biological Processes	GO:0016331	morphogenesis of embryonic epithelium	-4.67268	-2.50675	2625,6422,6423,6664,9241,10653,57167,157506	GATA3,SFRP1,SFRP2,SOX11,NOG,SPINT2,SALL4,RDH10	8/144
2_Member	GO Biological Processes	GO:0040007	growth	-4.40105	-2.31383	1901,2625,2697,3952,5915,6422,6423,6781,8470,55512,57167,85407,157506	S1PR1,GATA3,GJA1,LEP,RARB,SFRP1,SFRP2,STC1,SORBS2,SMPD3,SALL4,NKD1,RDH10	13/424
2_Member	GO Biological Processes	GO:0048589	developmental growth	-4.40105	-2.31383	1901,2625,2697,3952,5915,6422,6423,6781,8470,55512,57167,85407,157506	S1PR1,GATA3,GJA1,LEP,RARB,SFRP1,SFRP2,STC1,SORBS2,SMPD3,SALL4,NKD1,RDH10	13/424
2_Member	GO Biological Processes	GO:0048598	embryonic morphogenesis	-4.08921	-2.09841	1846,2625,2697,5357,5915,6422,6423,6664,7448,7855,9241,10653,57167,79971,157506	DUSP4,GATA3,GJA1,PLS1,RARB,SFRP1,SFRP2,SOX11,VTN,FZD5,NOG,SPINT2,SALL4,WLS,RDH10	15/587
2_Member	GO Biological Processes	GO:0035019	somatic stem cell population maintenance	-4.0758	-2.09321	3976,6422,6659,9241,57167	LIF,SFRP1,SOX4,NOG,SALL4	5/56
2_Member	GO Biological Processes	GO:2000146	negative regulation of cell motility	-4.05639	-2.08071	1495,2625,2697,3488,4739,6422,6423,6781,9241,9750,10653,11057	CTNNA1,GATA3,GJA1,IGFBP5,NEDD9,SFRP1,SFRP2,STC1,NOG,RIPOR2,SPINT2,ABHD2	12/396
2_Member	GO Biological Processes	GO:0048736	appendage development	-3.88771	-1.96769	2697,3229,5362,5915,6423,9241,57167,157506	GJA1,HOXC13,PLXNA2,RARB,SFRP2,NOG,SALL4,RDH10	8/186
2_Member	GO Biological Processes	GO:0060173	limb development	-3.88771	-1.96769	2697,3229,5362,5915,6423,9241,57167,157506	GJA1,HOXC13,PLXNA2,RARB,SFRP2,NOG,SALL4,RDH10	8/186
2_Member	GO Biological Processes	GO:0035148	tube formation	-3.79201	-1.9065	2625,6422,6423,7052,9241,10653,57167	GATA3,SFRP1,SFRP2,TGM2,NOG,SPINT2,SALL4	7/144
2_Member	GO Biological Processes	GO:0035107	appendage morphogenesis	-3.68276	-1.83345	2697,5362,5915,6423,9241,57167,157506	GJA1,PLXNA2,RARB,SFRP2,NOG,SALL4,RDH10	7/150
2_Member	GO Biological Processes	GO:0035108	limb morphogenesis	-3.68276	-1.83345	2697,5362,5915,6423,9241,57167,157506	GJA1,PLXNA2,RARB,SFRP2,NOG,SALL4,RDH10	7/150
2_Member	GO Biological Processes	GO:0048568	embryonic organ development	-3.52685	-1.72849	2,2625,2697,3576,3976,5357,5915,6664,7855,9241,10653,157506	A2M,GATA3,GJA1,CXCL8,LIF,PLS1,RARB,SOX11,FZD5,NOG,SPINT2,RDH10	12/452
2_Member	GO Biological Processes	GO:0001838	embryonic epithelial tube formation	-3.34972	-1.59364	2625,6422,6423,9241,10653,57167	GATA3,SFRP1,SFRP2,NOG,SPINT2,SALL4	6/122
2_Member	GO Biological Processes	GO:0030326	embryonic limb morphogenesis	-3.34972	-1.59364	2697,5915,6423,9241,57167,157506	GJA1,RARB,SFRP2,NOG,SALL4,RDH10	6/122
2_Member	GO Biological Processes	GO:0035113	embryonic appendage morphogenesis	-3.34972	-1.59364	2697,5915,6423,9241,57167,157506	GJA1,RARB,SFRP2,NOG,SALL4,RDH10	6/122
2_Member	GO Biological Processes	GO:0072175	epithelial tube formation	-3.20368	-1.49022	2625,6422,6423,9241,10653,57167	GATA3,SFRP1,SFRP2,NOG,SPINT2,SALL4	6/130
2_Member	GO Biological Processes	GO:0010719	negative regulation of epithelial to mesenchymal transition	-3.1374	-1.4389	2625,6422,6423,9241	GATA3,SFRP1,SFRP2,NOG	4/51
2_Member	GO Biological Processes	GO:0001843	neural tube closure	-3.13205	-1.43551	6422,6423,9241,10653,57167	SFRP1,SFRP2,NOG,SPINT2,SALL4	5/89
2_Member	GO Biological Processes	GO:0060606	tube closure	-3.11001	-1.42225	6422,6423,9241,10653,57167	SFRP1,SFRP2,NOG,SPINT2,SALL4	5/90
2_Member	GO Biological Processes	GO:0014020	primary neural tube formation	-3.00392	-1.338	6422,6423,9241,10653,57167	SFRP1,SFRP2,NOG,SPINT2,SALL4	5/95
2_Member	GO Biological Processes	GO:0009792	embryo development ending in birth or egg hatching	-2.9793	-1.32636	2625,2697,3294,3976,5362,6422,6423,6664,7855,9241,10653,57167,79816,157506	GATA3,GJA1,HSD17B2,LIF,PLXNA2,SFRP1,SFRP2,SOX11,FZD5,NOG,SPINT2,SALL4,TLE6,RDH10	14/671
2_Member	GO Biological Processes	GO:0001841	neural tube formation	-2.86579	-1.24517	6422,6423,9241,10653,57167	SFRP1,SFRP2,NOG,SPINT2,SALL4	5/102
2_Member	GO Biological Processes	GO:0021915	neural tube development	-2.78002	-1.18485	5362,6422,6423,9241,10653,57167	PLXNA2,SFRP1,SFRP2,NOG,SPINT2,SALL4	6/157
2_Member	GO Biological Processes	GO:0001569	branching involved in blood vessel morphogenesis	-2.68164	-1.11633	1282,6423,9723	COL4A1,SFRP2,SEMA3E	3/32
2_Member	GO Biological Processes	GO:0043009	chordate embryonic development	-2.64353	-1.09028	2625,2697,3294,3976,5362,6422,6423,6664,7855,9241,10653,57167,157506	GATA3,GJA1,HSD17B2,LIF,PLXNA2,SFRP1,SFRP2,SOX11,FZD5,NOG,SPINT2,SALL4,RDH10	13/650
2_Member	GO Biological Processes	GO:0019827	stem cell population maintenance	-2.60393	-1.06314	3976,6422,6659,9241,57167	LIF,SFRP1,SOX4,NOG,SALL4	5/117
2_Member	GO Biological Processes	GO:0007369	gastrulation	-2.59373	-1.05569	1846,6422,6423,7448,9241,79971	DUSP4,SFRP1,SFRP2,VTN,NOG,WLS	6/171
2_Member	GO Biological Processes	GO:0048562	embryonic organ morphogenesis	-2.58014	-1.04733	2625,2697,5357,5915,6664,7855,9241,157506	GATA3,GJA1,PLS1,RARB,SOX11,FZD5,NOG,RDH10	8/295
2_Member	GO Biological Processes	GO:0098727	maintenance of cell number	-2.54077	-1.02388	3976,6422,6659,9241,57167	LIF,SFRP1,SOX4,NOG,SALL4	5/121
2_Member	GO Biological Processes	GO:0001704	formation of primary germ layer	-2.52537	-1.01361	1846,6423,7448,9241,79971	DUSP4,SFRP2,VTN,NOG,WLS	5/122
2_Member	GO Biological Processes	GO:0090287	regulation of cellular response to growth factor stimulus	-2.49852	-0.992467	2625,6422,6423,6424,6664,7448,9241,64399,65997	GATA3,SFRP1,SFRP2,SFRP4,SOX11,VTN,NOG,HHIP,RASL11B	9/373
2_Member	GO Biological Processes	GO:0030509	BMP signaling pathway	-2.47366	-0.972612	6422,6423,9241,55512	SFRP1,SFRP2,NOG,SMPD3	4/77
2_Member	GO Biological Processes	GO:0030336	negative regulation of cell migration	-2.43821	-0.949619	2697,3488,4739,6422,6423,6781,9241,9750,11057	GJA1,IGFBP5,NEDD9,SFRP1,SFRP2,STC1,NOG,RIPOR2,ABHD2	9/381
2_Member	GO Biological Processes	GO:0061053	somite development	-2.43359	-0.949619	5362,6422,6423,9241	PLXNA2,SFRP1,SFRP2,NOG	4/79
2_Member	GO Biological Processes	GO:0001701	in utero embryonic development	-2.33683	-0.880666	2625,2697,3294,3976,7855,9241,10653,57167,157506	GATA3,GJA1,HSD17B2,LIF,FZD5,NOG,SPINT2,SALL4,RDH10	9/395
2_Member	GO Biological Processes	GO:0048754	branching morphogenesis of an epithelial tube	-2.31109	-0.86106	1282,6423,9723,64399,157506	COL4A1,SFRP2,SEMA3E,HHIP,RDH10	5/137
2_Member	GO Biological Processes	GO:2000027	regulation of animal organ morphogenesis	-2.24945	-0.815175	2625,6422,6423,9241	GATA3,SFRP1,SFRP2,NOG	4/89
2_Member	WikiPathways	WP2853	Endoderm differentiation	-2.22064	-0.796384	1846,6422,6932,9241,154091	DUSP4,SFRP1,TCF7,NOG,SLC2A12	5/144
3_Summary	GO Biological Processes	GO:1903530	regulation of secretion by cell	-10.4663	-6.75982	634,2697,2822,3351,3589,3598,3708,3952,3976,4129,5321,6288,6422,6622,6659,6664,8291,23086,27063,55512,79971,91543,133308,143425,6781,5167,5743,6424	CEACAM1,GJA1,GPLD1,HTR1B,IL11,IL13RA2,ITPR1,LEP,LIF,MAOB,PLA2G4A,SAA1,SFRP1,SNCA,SOX4,SOX11,DYSF,EXPH5,ANKRD1,SMPD3,WLS,RSAD2,SLC9B2,SYT9,STC1,ENPP1,PTGS2,SFRP4	28/-
3_Member	GO Biological Processes	GO:1903530	regulation of secretion by cell	-10.4663	-6.75982	634,2697,2822,3351,3589,3598,3708,3952,3976,4129,5321,6288,6422,6622,6659,6664,8291,23086,27063,55512,79971,91543,133308,143425	CEACAM1,GJA1,GPLD1,HTR1B,IL11,IL13RA2,ITPR1,LEP,LIF,MAOB,PLA2G4A,SAA1,SFRP1,SNCA,SOX4,SOX11,DYSF,EXPH5,ANKRD1,SMPD3,WLS,RSAD2,SLC9B2,SYT9	24/566
3_Member	GO Biological Processes	GO:0051046	regulation of secretion	-10.4058	-6.75982	634,2697,2822,3351,3589,3598,3708,3952,3976,4129,5321,6288,6422,6622,6659,6664,6781,8291,23086,27063,55512,79971,91543,133308,143425	CEACAM1,GJA1,GPLD1,HTR1B,IL11,IL13RA2,ITPR1,LEP,LIF,MAOB,PLA2G4A,SAA1,SFRP1,SNCA,SOX4,SOX11,STC1,DYSF,EXPH5,ANKRD1,SMPD3,WLS,RSAD2,SLC9B2,SYT9	25/621
3_Member	GO Biological Processes	GO:1903531	negative regulation of secretion by cell	-7.38034	-4.48987	634,2697,3351,3589,3598,3952,3976,4129,6422,6622,91543	CEACAM1,GJA1,HTR1B,IL11,IL13RA2,LEP,LIF,MAOB,SFRP1,SNCA,RSAD2	11/152
3_Member	GO Biological Processes	GO:0051048	negative regulation of secretion	-6.80568	-4.06306	634,2697,3351,3589,3598,3952,3976,4129,6422,6622,91543	CEACAM1,GJA1,HTR1B,IL11,IL13RA2,LEP,LIF,MAOB,SFRP1,SNCA,RSAD2	11/173
3_Member	GO Biological Processes	GO:0051051	negative regulation of transport	-5.96823	-3.46217	634,2697,3351,3589,3598,3952,3976,4129,5167,5743,6422,6424,6622,6781,8291,91543	CEACAM1,GJA1,HTR1B,IL11,IL13RA2,LEP,LIF,MAOB,ENPP1,PTGS2,SFRP1,SFRP4,SNCA,STC1,DYSF,RSAD2	16/462
4_Summary	GO Biological Processes	GO:0071417	cellular response to organonitrogen compound	-9.83683	-6.39502	112,154,634,1282,1495,1583,1812,2697,2775,2822,3164,3351,3488,3952,5167,5743,6422,6781,7052,9472,9630,55512,57559,2,717,1236,2625,4129,5788,5915,6424,6750,6752,7078,11057,285601,100133941,3708,25976,55765	ADCY6,ADRB2,CEACAM1,COL4A1,CTNNA1,CYP11A1,DRD1,GJA1,GNAO1,GPLD1,NR4A1,HTR1B,IGFBP5,LEP,ENPP1,PTGS2,SFRP1,STC1,TGM2,AKAP6,GNA14,SMPD3,STAMBPL1,A2M,C2,CCR7,GATA3,MAOB,PTPRC,RARB,SFRP4,SST,SSTR2,TIMP3,ABHD2,GPR150,CD24,ITPR1,TIPARP,INAVA	40/-
4_Member	GO Biological Processes	GO:0071417	cellular response to organonitrogen compound	-9.83683	-6.39502	112,154,634,1282,1495,1583,1812,2697,2775,2822,3164,3351,3488,3952,5167,5743,6422,6781,7052,9472,9630,55512,57559	ADCY6,ADRB2,CEACAM1,COL4A1,CTNNA1,CYP11A1,DRD1,GJA1,GNAO1,GPLD1,NR4A1,HTR1B,IGFBP5,LEP,ENPP1,PTGS2,SFRP1,STC1,TGM2,AKAP6,GNA14,SMPD3,STAMBPL1	23/556
4_Member	GO Biological Processes	GO:0009725	response to hormone	-9.67458	-6.31163	2,112,634,717,1236,1495,1583,2625,2822,3164,3351,3488,3952,4129,5167,5743,5788,5915,6422,6424,6750,6752,6781,7078,11057,285601,100133941	A2M,ADCY6,CEACAM1,C2,CCR7,CTNNA1,CYP11A1,GATA3,GPLD1,NR4A1,HTR1B,IGFBP5,LEP,MAOB,ENPP1,PTGS2,PTPRC,RARB,SFRP1,SFRP4,SST,SSTR2,STC1,TIMP3,ABHD2,GPR150,CD24	27/785
4_Member	GO Biological Processes	GO:1901699	cellular response to nitrogen compound	-9.50787	-6.23698	112,154,634,1282,1495,1583,1812,2697,2775,2822,3164,3351,3488,3708,3952,5167,5743,6422,6781,7052,9472,9630,55512,57559	ADCY6,ADRB2,CEACAM1,COL4A1,CTNNA1,CYP11A1,DRD1,GJA1,GNAO1,GPLD1,NR4A1,HTR1B,IGFBP5,ITPR1,LEP,ENPP1,PTGS2,SFRP1,STC1,TGM2,AKAP6,GNA14,SMPD3,STAMBPL1	24/631
4_Member	GO Biological Processes	GO:0071407	cellular response to organic cyclic compound	-5.96823	-3.46217	112,1495,1812,2775,2822,3488,3952,5743,6422,6752,6781,7052,9472,9630,11057,25976	ADCY6,CTNNA1,DRD1,GNAO1,GPLD1,IGFBP5,LEP,PTGS2,SFRP1,SSTR2,STC1,TGM2,AKAP6,GNA14,ABHD2,TIPARP	16/462
4_Member	GO Biological Processes	GO:0032870	cellular response to hormone stimulus	-4.23297	-2.19654	112,634,1583,2822,3164,3952,5167,5915,6422,6750,6752,6781,11057,285601	ADCY6,CEACAM1,CYP11A1,GPLD1,NR4A1,LEP,ENPP1,RARB,SFRP1,SST,SSTR2,STC1,ABHD2,GPR150	14/504
4_Member	GO Biological Processes	GO:1901652	response to peptide	-3.96007	-2.01828	112,154,634,1583,2697,2822,3164,3488,3952,5167,5743,55512,55765	ADCY6,ADRB2,CEACAM1,CYP11A1,GJA1,GPLD1,NR4A1,IGFBP5,LEP,ENPP1,PTGS2,SMPD3,INAVA	13/469
4_Member	GO Biological Processes	GO:1901653	cellular response to peptide	-3.65224	-1.81179	112,154,634,1583,2697,2822,3164,3952,5167,55512	ADCY6,ADRB2,CEACAM1,CYP11A1,GJA1,GPLD1,NR4A1,LEP,ENPP1,SMPD3	10/313
4_Member	GO Biological Processes	GO:0043434	response to peptide hormone	-2.43821	-0.949619	112,634,1583,2822,3164,3488,3952,5167,5743	ADCY6,CEACAM1,CYP11A1,GPLD1,NR4A1,IGFBP5,LEP,ENPP1,PTGS2	9/381
4_Member	GO Biological Processes	GO:0071375	cellular response to peptide hormone stimulus	-2.41321	-0.933413	112,634,1583,2822,3164,3952,5167	ADCY6,CEACAM1,CYP11A1,GPLD1,NR4A1,LEP,ENPP1	7/248
5_Summary	WikiPathways	WP2880	Glucocorticoid receptor pathway	-9.65653	-6.31163	3589,5743,7056,10769,11057,27063,51129,79056,92737,347902,1839,7039,64116,154091	IL11,PTGS2,THBD,PLK2,ABHD2,ANKRD1,ANGPTL4,PRRG4,DNER,AMIGO2,HBEGF,TGFA,SLC39A8,SLC2A12	14/-
5_Member	WikiPathways	WP2880	Glucocorticoid receptor pathway	-9.65653	-6.31163	3589,5743,7056,10769,11057,27063,51129,79056,92737,347902	IL11,PTGS2,THBD,PLK2,ABHD2,ANKRD1,ANGPTL4,PRRG4,DNER,AMIGO2	10/70
5_Member	WikiPathways	WP2882	Nuclear receptors meta pathway	-6.58066	-3.88897	1839,3589,5743,7039,7056,10769,11057,27063,51129,64116,79056,92737,154091,347902	HBEGF,IL11,PTGS2,TGFA,THBD,PLK2,ABHD2,ANKRD1,ANGPTL4,SLC39A8,PRRG4,DNER,SLC2A12,AMIGO2	14/314
6_Summary	GO Biological Processes	GO:0001501	skeletal system development	-9.1236	-5.89264	1490,2625,2697,2822,3952,4148,5788,5915,6422,6423,6424,6473,6664,6781,7052,7092,9241,25976,55512,64399,157506,3976,3488	CCN2,GATA3,GJA1,GPLD1,LEP,MATN3,PTPRC,RARB,SFRP1,SFRP2,SFRP4,SHOX,SOX11,STC1,TGM2,TLL1,NOG,TIPARP,SMPD3,HHIP,RDH10,LIF,IGFBP5	23/-
6_Member	GO Biological Processes	GO:0001501	skeletal system development	-9.1236	-5.89264	1490,2625,2697,2822,3952,4148,5788,5915,6422,6423,6424,6473,6664,6781,7052,7092,9241,25976,55512,64399,157506	CCN2,GATA3,GJA1,GPLD1,LEP,MATN3,PTPRC,RARB,SFRP1,SFRP2,SFRP4,SHOX,SOX11,STC1,TGM2,TLL1,NOG,TIPARP,SMPD3,HHIP,RDH10	21/501
6_Member	GO Biological Processes	GO:0048705	skeletal system morphogenesis	-5.63699	-3.21637	1490,5915,6422,6424,6664,6781,9241,25976,55512,64399,157506	CCN2,RARB,SFRP1,SFRP4,SOX11,STC1,NOG,TIPARP,SMPD3,HHIP,RDH10	11/227
6_Member	GO Biological Processes	GO:0060425	lung morphogenesis	-4.35787	-2.28481	3976,6664,9241,64399,157506	LIF,SOX11,NOG,HHIP,RDH10	5/49
6_Member	GO Biological Processes	GO:0030324	lung development	-3.87167	-1.95579	1490,3488,3976,6664,9241,55512,64399,157506	CCN2,IGFBP5,LIF,SOX11,NOG,SMPD3,HHIP,RDH10	8/187
6_Member	GO Biological Processes	GO:0030323	respiratory tube development	-3.80852	-1.91836	1490,3488,3976,6664,9241,55512,64399,157506	CCN2,IGFBP5,LIF,SOX11,NOG,SMPD3,HHIP,RDH10	8/191
6_Member	GO Biological Processes	GO:0060541	respiratory system development	-3.47411	-1.69025	1490,3488,3976,6664,9241,55512,64399,157506	CCN2,IGFBP5,LIF,SOX11,NOG,SMPD3,HHIP,RDH10	8/214
6_Member	GO Biological Processes	GO:0048286	lung alveolus development	-2.10661	-0.710124	3488,3976,55512	IGFBP5,LIF,SMPD3	3/51
7_Summary	GO Biological Processes	GO:0001775	cell activation	-8.99658	-5.82777	896,912,1236,2047,2625,2697,3576,3589,3952,4066,5336,5788,6288,6622,6659,6932,7163,7855,8291,10875,56892,84433,84466,91543,100133941,3976,6422,6423,6547,6708,25976,55512,2152,4938,5743,11148,55765,338322,5321,2,634,3598,717,2822,27242	CCND3,CD1D,CCR7,EPHB1,GATA3,GJA1,CXCL8,IL11,LEP,LYL1,PLCG2,PTPRC,SAA1,SNCA,SOX4,TCF7,TPD52,FZD5,DYSF,FGL2,TCIM,CARD11,MEGF10,RSAD2,CD24,LIF,SFRP1,SFRP2,SLC8A3,SPTA1,TIPARP,SMPD3,F3,OAS1,PTGS2,HHLA2,INAVA,NLRP10,PLA2G4A,A2M,CEACAM1,IL13RA2,C2,GPLD1,TNFRSF21	45/-
7_Member	GO Biological Processes	GO:0001775	cell activation	-8.99658	-5.82777	896,912,1236,2047,2625,2697,3576,3589,3952,4066,5336,5788,6288,6622,6659,6932,7163,7855,8291,10875,56892,84433,84466,91543,100133941	CCND3,CD1D,CCR7,EPHB1,GATA3,GJA1,CXCL8,IL11,LEP,LYL1,PLCG2,PTPRC,SAA1,SNCA,SOX4,TCF7,TPD52,FZD5,DYSF,FGL2,TCIM,CARD11,MEGF10,RSAD2,CD24	25/726
7_Member	GO Biological Processes	GO:0045321	leukocyte activation	-7.73746	-4.75428	896,912,1236,2047,2625,2697,3576,3589,3952,4066,5336,5788,6622,6659,6932,7163,7855,8291,10875,84433,91543	CCND3,CD1D,CCR7,EPHB1,GATA3,GJA1,CXCL8,IL11,LEP,LYL1,PLCG2,PTPRC,SNCA,SOX4,TCF7,TPD52,FZD5,DYSF,FGL2,CARD11,RSAD2	21/601
7_Member	GO Biological Processes	GO:0046649	lymphocyte activation	-7.18619	-4.3598	896,912,1236,2047,2625,2697,3589,3952,4066,5336,5788,6659,6932,7163,7855,10875,84433,91543	CCND3,CD1D,CCR7,EPHB1,GATA3,GJA1,IL11,LEP,LYL1,PLCG2,PTPRC,SOX4,TCF7,TPD52,FZD5,FGL2,CARD11,RSAD2	18/478
7_Member	GO Biological Processes	GO:0030098	lymphocyte differentiation	-7.02018	-4.21935	912,1236,2625,3589,3952,4066,5336,5788,6659,6932,7163,7855,84433,91543	CD1D,CCR7,GATA3,IL11,LEP,LYL1,PLCG2,PTPRC,SOX4,TCF7,TPD52,FZD5,CARD11,RSAD2	14/289
7_Member	GO Biological Processes	GO:0030097	hemopoiesis	-6.80245	-4.06306	912,1236,2625,3589,3952,3976,4066,5336,5788,6422,6423,6547,6659,6708,6932,7163,7855,25976,55512,84433,91543	CD1D,CCR7,GATA3,IL11,LEP,LIF,LYL1,PLCG2,PTPRC,SFRP1,SFRP2,SLC8A3,SOX4,SPTA1,TCF7,TPD52,FZD5,TIPARP,SMPD3,CARD11,RSAD2	21/683
7_Member	GO Biological Processes	GO:0002521	leukocyte differentiation	-6.4727	-3.81957	912,1236,2625,3589,3952,3976,4066,5336,5788,6422,6659,6932,7163,7855,84433,91543	CD1D,CCR7,GATA3,IL11,LEP,LIF,LYL1,PLCG2,PTPRC,SFRP1,SOX4,TCF7,TPD52,FZD5,CARD11,RSAD2	16/423
7_Member	GO Biological Processes	GO:1903131	mononuclear cell differentiation	-6.3052	-3.69269	912,1236,2625,3589,3952,4066,5336,5788,6659,6932,7163,7855,84433,91543	CD1D,CCR7,GATA3,IL11,LEP,LYL1,PLCG2,PTPRC,SOX4,TCF7,TPD52,FZD5,CARD11,RSAD2	14/331
7_Member	GO Biological Processes	GO:0042110	T cell activation	-5.73087	-3.29445	896,912,1236,2625,2697,3952,5788,6659,6932,7855,10875,84433,91543	CCND3,CD1D,CCR7,GATA3,GJA1,LEP,PTPRC,SOX4,TCF7,FZD5,FGL2,CARD11,RSAD2	13/318
7_Member	GO Biological Processes	GO:0030217	T cell differentiation	-5.68218	-3.25109	912,1236,2625,3952,5788,6659,6932,7855,84433,91543	CD1D,CCR7,GATA3,LEP,PTPRC,SOX4,TCF7,FZD5,CARD11,RSAD2	10/181
7_Member	GO Biological Processes	GO:0001819	positive regulation of cytokine production	-4.88319	-2.64887	1236,2152,2625,3952,4938,5336,5743,5788,6288,7855,11148,55765,84433,91543,338322	CCR7,F3,GATA3,LEP,OAS1,PLCG2,PTGS2,PTPRC,SAA1,FZD5,HHLA2,INAVA,CARD11,RSAD2,NLRP10	15/500
7_Member	GO Biological Processes	GO:0002824	positive regulation of adaptive immune response based on somatic recombination of immune receptors built from immunoglobulin superfamily domains	-4.17677	-2.16228	912,2625,5321,5788,7855,91543,338322	CD1D,GATA3,PLA2G4A,PTPRC,FZD5,RSAD2,NLRP10	7/125
7_Member	GO Biological Processes	GO:0002697	regulation of immune effector process	-4.1721	-2.15964	2,634,912,2625,3598,3952,5336,5788,7855,10875,55765,91543	A2M,CEACAM1,CD1D,GATA3,IL13RA2,LEP,PLCG2,PTPRC,FZD5,FGL2,INAVA,RSAD2	12/385
7_Member	GO Biological Processes	GO:0050778	positive regulation of immune response	-4.10492	-2.10833	717,912,1236,2625,2822,4938,5321,5336,5788,7855,11148,27242,55765,84433,91543,338322	C2,CD1D,CCR7,GATA3,GPLD1,OAS1,PLA2G4A,PLCG2,PTPRC,FZD5,HHLA2,TNFRSF21,INAVA,CARD11,RSAD2,NLRP10	16/654
7_Member	GO Biological Processes	GO:0002821	positive regulation of adaptive immune response	-4.04828	-2.07812	912,2625,5321,5788,7855,91543,338322	CD1D,GATA3,PLA2G4A,PTPRC,FZD5,RSAD2,NLRP10	7/131
7_Member	GO Biological Processes	GO:0002709	regulation of T cell mediated immunity	-3.84107	-1.93233	634,912,2625,5788,7855,91543	CEACAM1,CD1D,GATA3,PTPRC,FZD5,RSAD2	6/99
7_Member	GO Biological Processes	GO:0002822	regulation of adaptive immune response based on somatic recombination of immune receptors built from immunoglobulin superfamily domains	-3.79298	-1.9065	634,912,2625,5321,5788,7855,91543,338322	CEACAM1,CD1D,GATA3,PLA2G4A,PTPRC,FZD5,RSAD2,NLRP10	8/192
7_Member	GO Biological Processes	GO:0002703	regulation of leukocyte mediated immunity	-3.77212	-1.89408	634,912,2625,3598,3952,5336,5788,7855,91543	CEACAM1,CD1D,GATA3,IL13RA2,LEP,PLCG2,PTPRC,FZD5,RSAD2	9/246
7_Member	GO Biological Processes	GO:0002711	positive regulation of T cell mediated immunity	-3.64357	-1.81056	912,2625,5788,7855,91543	CD1D,GATA3,PTPRC,FZD5,RSAD2	5/69
7_Member	GO Biological Processes	GO:0002819	regulation of adaptive immune response	-3.57105	-1.76286	634,912,2625,5321,5788,7855,91543,338322	CEACAM1,CD1D,GATA3,PLA2G4A,PTPRC,FZD5,RSAD2,NLRP10	8/207
7_Member	GO Biological Processes	GO:0002720	positive regulation of cytokine production involved in immune response	-3.31924	-1.57203	2625,5336,7855,55765,91543	GATA3,PLCG2,FZD5,INAVA,RSAD2	5/81
7_Member	GO Biological Processes	GO:0002702	positive regulation of production of molecular mediator of immune response	-3.13458	-1.43706	2625,5336,5788,7855,55765,91543	GATA3,PLCG2,PTPRC,FZD5,INAVA,RSAD2	6/134
7_Member	GO Biological Processes	GO:0002706	regulation of lymphocyte mediated immunity	-3.12125	-1.42763	634,912,2625,3952,5788,7855,91543	CEACAM1,CD1D,GATA3,LEP,PTPRC,FZD5,RSAD2	7/186
7_Member	GO Biological Processes	GO:0002700	regulation of production of molecular mediator of immune response	-3.10758	-1.42225	2625,3598,5336,5788,7855,55765,91543	GATA3,IL13RA2,PLCG2,PTPRC,FZD5,INAVA,RSAD2	7/187
7_Member	GO Biological Processes	GO:0002253	activation of immune response	-2.95582	-1.31086	717,2625,2822,4938,5336,5788,11148,27242,55765,338322	C2,GATA3,GPLD1,OAS1,PLCG2,PTPRC,HHLA2,TNFRSF21,INAVA,NLRP10	10/385
7_Member	GO Biological Processes	GO:0002726	positive regulation of T cell cytokine production	-2.94689	-1.30528	2625,7855,91543	GATA3,FZD5,RSAD2	3/26
7_Member	GO Biological Processes	GO:0002705	positive regulation of leukocyte mediated immunity	-2.88094	-1.25702	912,2625,5336,5788,7855,91543	CD1D,GATA3,PLCG2,PTPRC,FZD5,RSAD2	6/150
7_Member	GO Biological Processes	GO:0002768	immune response-regulating cell surface receptor signaling pathway	-2.72957	-1.15033	2625,2822,4938,5336,5788,11148,27242,100133941	GATA3,GPLD1,OAS1,PLCG2,PTPRC,HHLA2,TNFRSF21,CD24	8/279
7_Member	GO Biological Processes	GO:0050852	T cell receptor signaling pathway	-2.66972	-1.10729	2625,5336,5788,11148,27242	GATA3,PLCG2,PTPRC,HHLA2,TNFRSF21	5/113
7_Member	GO Biological Processes	GO:0002764	immune response-regulating signaling pathway	-2.66572	-1.10472	2625,2822,4938,5336,5788,11148,27242,55765,100133941	GATA3,GPLD1,OAS1,PLCG2,PTPRC,HHLA2,TNFRSF21,INAVA,CD24	9/352
7_Member	GO Biological Processes	GO:0002718	regulation of cytokine production involved in immune response	-2.55633	-1.03482	2625,5336,7855,55765,91543	GATA3,PLCG2,FZD5,INAVA,RSAD2	5/120
7_Member	GO Biological Processes	GO:0002724	regulation of T cell cytokine production	-2.46621	-0.967022	2625,7855,91543	GATA3,FZD5,RSAD2	3/38
7_Member	GO Biological Processes	GO:0002708	positive regulation of lymphocyte mediated immunity	-2.43603	-0.949619	912,2625,5788,7855,91543	CD1D,GATA3,PTPRC,FZD5,RSAD2	5/128
7_Member	GO Biological Processes	GO:0002429	immune response-activating cell surface receptor signaling pathway	-2.41321	-0.933413	2625,2822,4938,5336,5788,11148,27242	GATA3,GPLD1,OAS1,PLCG2,PTPRC,HHLA2,TNFRSF21	7/248
7_Member	GO Biological Processes	GO:0002757	immune response-activating signaling pathway	-2.37518	-0.90695	2625,2822,4938,5336,5788,11148,27242,55765	GATA3,GPLD1,OAS1,PLCG2,PTPRC,HHLA2,TNFRSF21,INAVA	8/319
7_Member	GO Biological Processes	GO:0002699	positive regulation of immune effector process	-2.32941	-0.874372	912,2625,5336,5788,7855,55765,91543	CD1D,GATA3,PLCG2,PTPRC,FZD5,INAVA,RSAD2	7/257
7_Member	GO Biological Processes	GO:0050851	antigen receptor-mediated signaling pathway	-2.0439	-0.660894	2625,5336,5788,11148,27242	GATA3,PLCG2,PTPRC,HHLA2,TNFRSF21	5/159
8_Summary	GO Biological Processes	GO:0050865	regulation of cell activation	-8.78974	-5.64896	634,912,1236,2625,3952,4739,5321,5788,6195,6422,6622,6659,6664,6708,6932,7056,9750,10875,11148,27242,50848,84433,100133941,3976,6288,6423,7052,7448,10085,84466,10653,7855,91543	CEACAM1,CD1D,CCR7,GATA3,LEP,NEDD9,PLA2G4A,PTPRC,RPS6KA1,SFRP1,SNCA,SOX4,SOX11,SPTA1,TCF7,THBD,RIPOR2,FGL2,HHLA2,TNFRSF21,F11R,CARD11,CD24,LIF,SAA1,SFRP2,TGM2,VTN,EDIL3,MEGF10,SPINT2,FZD5,RSAD2	33/-
8_Member	GO Biological Processes	GO:0050865	regulation of cell activation	-8.78974	-5.64896	634,912,1236,2625,3952,4739,5321,5788,6195,6422,6622,6659,6664,6708,6932,7056,9750,10875,11148,27242,50848,84433,100133941	CEACAM1,CD1D,CCR7,GATA3,LEP,NEDD9,PLA2G4A,PTPRC,RPS6KA1,SFRP1,SNCA,SOX4,SOX11,SPTA1,TCF7,THBD,RIPOR2,FGL2,HHLA2,TNFRSF21,F11R,CARD11,CD24	23/630
8_Member	GO Biological Processes	GO:0045785	positive regulation of cell adhesion	-8.59137	-5.50174	912,1236,2625,3952,3976,4739,5788,6288,6422,6423,6659,6708,7052,7448,10085,11148,50848,84433,84466,100133941	CD1D,CCR7,GATA3,LEP,LIF,NEDD9,PTPRC,SAA1,SFRP1,SFRP2,SOX4,SPTA1,TGM2,VTN,EDIL3,HHLA2,F11R,CARD11,MEGF10,CD24	20/485
8_Member	GO Biological Processes	GO:0002694	regulation of leukocyte activation	-6.698	-3.98657	912,1236,2625,3952,4739,5321,5788,6422,6622,6659,6664,6708,6932,9750,10875,11148,27242,84433,100133941	CD1D,CCR7,GATA3,LEP,NEDD9,PLA2G4A,PTPRC,SFRP1,SNCA,SOX4,SOX11,SPTA1,TCF7,RIPOR2,FGL2,HHLA2,TNFRSF21,CARD11,CD24	19/573
8_Member	GO Biological Processes	GO:0022407	regulation of cell-cell adhesion	-6.24537	-3.66389	634,912,1236,2625,3952,5788,6659,6708,9750,10653,10875,11148,27242,50848,84433,84466,100133941	CEACAM1,CD1D,CCR7,GATA3,LEP,PTPRC,SOX4,SPTA1,RIPOR2,SPINT2,FGL2,HHLA2,TNFRSF21,F11R,CARD11,MEGF10,CD24	17/496
8_Member	GO Biological Processes	GO:0051249	regulation of lymphocyte activation	-6.12612	-3.57361	912,1236,2625,3952,4739,5788,6422,6659,6664,6708,6932,9750,10875,11148,27242,84433,100133941	CD1D,CCR7,GATA3,LEP,NEDD9,PTPRC,SFRP1,SOX4,SOX11,SPTA1,TCF7,RIPOR2,FGL2,HHLA2,TNFRSF21,CARD11,CD24	17/506
8_Member	GO Biological Processes	GO:0050863	regulation of T cell activation	-5.57279	-3.1674	912,1236,2625,3952,5788,6659,6708,6932,9750,10875,11148,27242,84433,100133941	CD1D,CCR7,GATA3,LEP,PTPRC,SOX4,SPTA1,TCF7,RIPOR2,FGL2,HHLA2,TNFRSF21,CARD11,CD24	14/382
8_Member	GO Biological Processes	GO:0022409	positive regulation of cell-cell adhesion	-4.88772	-2.65002	912,1236,2625,3952,5788,6659,6708,11148,50848,84433,84466,100133941	CD1D,CCR7,GATA3,LEP,PTPRC,SOX4,SPTA1,HHLA2,F11R,CARD11,MEGF10,CD24	12/325
8_Member	GO Biological Processes	GO:1903037	regulation of leukocyte cell-cell adhesion	-4.87159	-2.64063	912,1236,2625,3952,5788,6659,6708,9750,10875,11148,27242,84433,100133941	CD1D,CCR7,GATA3,LEP,PTPRC,SOX4,SPTA1,RIPOR2,FGL2,HHLA2,TNFRSF21,CARD11,CD24	13/382
8_Member	GO Biological Processes	GO:0042102	positive regulation of T cell proliferation	-4.68992	-2.51821	912,3952,5788,6708,11148,84433,100133941	CD1D,LEP,PTPRC,SPTA1,HHLA2,CARD11,CD24	7/104
8_Member	GO Biological Processes	GO:0045061	thymic T cell selection	-4.6769	-2.50809	1236,2625,5788,84433	CCR7,GATA3,PTPRC,CARD11	4/21
8_Member	GO Biological Processes	GO:0045058	T cell selection	-4.44676	-2.33739	912,1236,2625,5788,84433	CD1D,CCR7,GATA3,PTPRC,CARD11	5/47
8_Member	GO Biological Processes	GO:0050870	positive regulation of T cell activation	-4.41213	-2.3152	912,1236,2625,3952,5788,6659,6708,11148,84433,100133941	CD1D,CCR7,GATA3,LEP,PTPRC,SOX4,SPTA1,HHLA2,CARD11,CD24	10/253
8_Member	GO Biological Processes	GO:0050867	positive regulation of cell activation	-4.22613	-2.19494	912,1236,2625,3952,5321,5788,6195,6659,6708,11148,84433,100133941	CD1D,CCR7,GATA3,LEP,PLA2G4A,PTPRC,RPS6KA1,SOX4,SPTA1,HHLA2,CARD11,CD24	12/380
8_Member	GO Biological Processes	GO:1903039	positive regulation of leukocyte cell-cell adhesion	-4.08354	-2.09467	912,1236,2625,3952,5788,6659,6708,11148,84433,100133941	CD1D,CCR7,GATA3,LEP,PTPRC,SOX4,SPTA1,HHLA2,CARD11,CD24	10/277
8_Member	GO Biological Processes	GO:0042129	regulation of T cell proliferation	-3.96951	-2.02601	912,3952,5788,6708,11148,27242,84433,100133941	CD1D,LEP,PTPRC,SPTA1,HHLA2,TNFRSF21,CARD11,CD24	8/181
8_Member	GO Biological Processes	GO:0050670	regulation of lymphocyte proliferation	-3.89354	-1.97024	912,3952,5788,6664,6708,11148,27242,84433,100133941	CD1D,LEP,PTPRC,SOX11,SPTA1,HHLA2,TNFRSF21,CARD11,CD24	9/237
8_Member	GO Biological Processes	GO:0032944	regulation of mononuclear cell proliferation	-3.83888	-1.93173	912,3952,5788,6664,6708,11148,27242,84433,100133941	CD1D,LEP,PTPRC,SOX11,SPTA1,HHLA2,TNFRSF21,CARD11,CD24	9/241
8_Member	GO Biological Processes	GO:0050671	positive regulation of lymphocyte proliferation	-3.81074	-1.91836	912,3952,5788,6708,11148,84433,100133941	CD1D,LEP,PTPRC,SPTA1,HHLA2,CARD11,CD24	7/143
8_Member	GO Biological Processes	GO:0033077	T cell differentiation in thymus	-3.79807	-1.90953	1236,2625,5788,7855,84433	CCR7,GATA3,PTPRC,FZD5,CARD11	5/64
8_Member	GO Biological Processes	GO:0002696	positive regulation of leukocyte activation	-3.77382	-1.89408	912,1236,2625,3952,5321,5788,6659,6708,11148,84433,100133941	CD1D,CCR7,GATA3,LEP,PLA2G4A,PTPRC,SOX4,SPTA1,HHLA2,CARD11,CD24	11/362
8_Member	GO Biological Processes	GO:0032946	positive regulation of mononuclear cell proliferation	-3.75501	-1.88577	912,3952,5788,6708,11148,84433,100133941	CD1D,LEP,PTPRC,SPTA1,HHLA2,CARD11,CD24	7/146
8_Member	GO Biological Processes	GO:0070663	regulation of leukocyte proliferation	-3.50913	-1.71567	912,3952,5788,6664,6708,11148,27242,84433,100133941	CD1D,LEP,PTPRC,SOX11,SPTA1,HHLA2,TNFRSF21,CARD11,CD24	9/267
8_Member	GO Biological Processes	GO:0051251	positive regulation of lymphocyte activation	-3.49082	-1.70101	912,1236,2625,3952,5788,6659,6708,11148,84433,100133941	CD1D,CCR7,GATA3,LEP,PTPRC,SOX4,SPTA1,HHLA2,CARD11,CD24	10/328
8_Member	GO Biological Processes	GO:0070665	positive regulation of leukocyte proliferation	-3.44685	-1.67482	912,3952,5788,6708,11148,84433,100133941	CD1D,LEP,PTPRC,SPTA1,HHLA2,CARD11,CD24	7/164
8_Member	GO Biological Processes	GO:0050857	positive regulation of antigen receptor-mediated signaling pathway	-2.85161	-1.23749	1236,5788,84433	CCR7,PTPRC,CARD11	3/28
8_Member	GO Biological Processes	GO:0050854	regulation of antigen receptor-mediated signaling pathway	-2.67008	-1.10729	634,1236,5788,84433	CEACAM1,CCR7,PTPRC,CARD11	4/68
8_Member	GO Biological Processes	GO:0031295	T cell costimulation	-2.28551	-0.842474	11148,84433,100133941	HHLA2,CARD11,CD24	3/44
8_Member	GO Biological Processes	GO:0031294	lymphocyte costimulation	-2.25807	-0.822191	11148,84433,100133941	HHLA2,CARD11,CD24	3/45
8_Member	GO Biological Processes	GO:0050856	regulation of T cell receptor signaling pathway	-2.23131	-0.805363	634,1236,84433	CEACAM1,CCR7,CARD11	3/46
8_Member	GO Biological Processes	GO:0001910	regulation of leukocyte mediated cytotoxicity	-2.13441	-0.729522	634,912,3952,5788	CEACAM1,CD1D,LEP,PTPRC	4/96
8_Member	GO Biological Processes	GO:0001914	regulation of T cell mediated cytotoxicity	-2.13042	-0.729507	634,912,5788	CEACAM1,CD1D,PTPRC	3/50
8_Member	GO Biological Processes	GO:0046631	alpha-beta T cell activation	-2.0003	-0.62621	2625,5788,84433,91543	GATA3,PTPRC,CARD11,RSAD2	4/105
9_Summary	GO Biological Processes	GO:0090596	sensory organ morphogenesis	-8.16857	-5.10242	357,2047,2625,3229,5357,5915,6096,6659,6664,7855,9241,85407,120114,148398,221935,1282,2697,8549,157506	SHROOM2,EPHB1,GATA3,HOXC13,PLS1,RARB,RORB,SOX4,SOX11,FZD5,NOG,NKD1,FAT3,SAMD11,SDK1,COL4A1,GJA1,LGR5,RDH10	19/-
9_Member	GO Biological Processes	GO:0090596	sensory organ morphogenesis	-8.16857	-5.10242	357,2047,2625,3229,5357,5915,6096,6659,6664,7855,9241,85407,120114,148398,221935	SHROOM2,EPHB1,GATA3,HOXC13,PLS1,RARB,RORB,SOX4,SOX11,FZD5,NOG,NKD1,FAT3,SAMD11,SDK1	15/275
9_Member	GO Biological Processes	GO:0048592	eye morphogenesis	-7.15127	-4.33785	357,2047,5915,6096,6659,6664,7855,85407,120114,148398,221935	SHROOM2,EPHB1,RARB,RORB,SOX4,SOX11,FZD5,NKD1,FAT3,SAMD11,SDK1	11/160
9_Member	GO Biological Processes	GO:0007423	sensory organ development	-6.6062	-3.90475	357,1282,2047,2625,2697,3229,5357,5915,6096,6659,6664,7855,8549,9241,85407,120114,148398,157506,221935	SHROOM2,COL4A1,EPHB1,GATA3,GJA1,HOXC13,PLS1,RARB,RORB,SOX4,SOX11,FZD5,LGR5,NOG,NKD1,FAT3,SAMD11,RDH10,SDK1	19/581
9_Member	GO Biological Processes	GO:0001654	eye development	-6.32038	-3.69269	357,1282,2047,2625,2697,5915,6096,6659,6664,7855,85407,120114,148398,157506,221935	SHROOM2,COL4A1,EPHB1,GATA3,GJA1,RARB,RORB,SOX4,SOX11,FZD5,NKD1,FAT3,SAMD11,RDH10,SDK1	15/381
9_Member	GO Biological Processes	GO:0150063	visual system development	-6.26326	-3.67423	357,1282,2047,2625,2697,5915,6096,6659,6664,7855,85407,120114,148398,157506,221935	SHROOM2,COL4A1,EPHB1,GATA3,GJA1,RARB,RORB,SOX4,SOX11,FZD5,NKD1,FAT3,SAMD11,RDH10,SDK1	15/385
9_Member	GO Biological Processes	GO:0048880	sensory system development	-6.17895	-3.6122	357,1282,2047,2625,2697,5915,6096,6659,6664,7855,85407,120114,148398,157506,221935	SHROOM2,COL4A1,EPHB1,GATA3,GJA1,RARB,RORB,SOX4,SOX11,FZD5,NKD1,FAT3,SAMD11,RDH10,SDK1	15/391
9_Member	GO Biological Processes	GO:0048593	camera-type eye morphogenesis	-5.89506	-3.41348	357,2047,6096,6659,6664,7855,120114,148398,221935	SHROOM2,EPHB1,RORB,SOX4,SOX11,FZD5,FAT3,SAMD11,SDK1	9/133
9_Member	GO Biological Processes	GO:0043010	camera-type eye development	-5.48292	-3.09226	357,1282,2047,2625,2697,6096,6659,6664,7855,120114,148398,157506,221935	SHROOM2,COL4A1,EPHB1,GATA3,GJA1,RORB,SOX4,SOX11,FZD5,FAT3,SAMD11,RDH10,SDK1	13/335
9_Member	GO Biological Processes	GO:0060042	retina morphogenesis in camera-type eye	-2.71777	-1.14446	6096,120114,148398,221935	RORB,FAT3,SAMD11,SDK1	4/66
9_Member	GO Biological Processes	GO:0003407	neural retina development	-2.47366	-0.972612	6096,120114,148398,221935	RORB,FAT3,SAMD11,SDK1	4/77
9_Member	GO Biological Processes	GO:0001754	eye photoreceptor cell differentiation	-2.13042	-0.729507	6096,85407,148398	RORB,NKD1,SAMD11	3/50
9_Member	GO Biological Processes	GO:0060041	retina development in camera-type eye	-2.08893	-0.697437	1282,6096,120114,148398,221935	COL4A1,RORB,FAT3,SAMD11,SDK1	5/155
10_Summary	GO Biological Processes	GO:0061061	muscle structure development	-8.08111	-5.03724	1839,1901,2115,3164,3488,3976,5915,6664,8038,8470,9241,9750,26508,27063,57462,58494,84466,85407,92737,284612,2697,25976	HBEGF,S1PR1,ETV1,NR4A1,IGFBP5,LIF,RARB,SOX11,ADAM12,SORBS2,NOG,RIPOR2,HEYL,ANKRD1,MYORG,JAM2,MEGF10,NKD1,DNER,SYPL2,GJA1,TIPARP	22/-
10_Member	GO Biological Processes	GO:0061061	muscle structure development	-8.08111	-5.03724	1839,1901,2115,3164,3488,3976,5915,6664,8038,8470,9241,9750,26508,27063,57462,58494,84466,85407,92737,284612	HBEGF,S1PR1,ETV1,NR4A1,IGFBP5,LIF,RARB,SOX11,ADAM12,SORBS2,NOG,RIPOR2,HEYL,ANKRD1,MYORG,JAM2,MEGF10,NKD1,DNER,SYPL2	20/520
10_Member	GO Biological Processes	GO:0007517	muscle organ development	-5.79158	-3.3443	1839,1901,2115,3164,3976,6664,9241,9750,26508,27063,57462,84466,92737	HBEGF,S1PR1,ETV1,NR4A1,LIF,SOX11,NOG,RIPOR2,HEYL,ANKRD1,MYORG,MEGF10,DNER	13/314
10_Member	GO Biological Processes	GO:0060537	muscle tissue development	-5.31707	-2.97649	1901,2697,3164,5915,6664,8470,9241,25976,26508,27063,57462,84466,92737	S1PR1,GJA1,NR4A1,RARB,SOX11,SORBS2,NOG,TIPARP,HEYL,ANKRD1,MYORG,MEGF10,DNER	13/347
10_Member	GO Biological Processes	GO:0042692	muscle cell differentiation	-3.93226	-2.00015	3488,5915,8038,8470,27063,57462,58494,84466,92737,284612	IGFBP5,RARB,ADAM12,SORBS2,ANKRD1,MYORG,JAM2,MEGF10,DNER,SYPL2	10/289
10_Member	GO Biological Processes	GO:0035914	skeletal muscle cell differentiation	-3.93175	-2.00015	3164,6664,26508,27063,84466	NR4A1,SOX11,HEYL,ANKRD1,MEGF10	5/60
10_Member	GO Biological Processes	GO:0007519	skeletal muscle tissue development	-3.86787	-1.95579	3164,6664,26508,27063,57462,84466,92737	NR4A1,SOX11,HEYL,ANKRD1,MYORG,MEGF10,DNER	7/140
10_Member	GO Biological Processes	GO:0060538	skeletal muscle organ development	-3.64749	-1.81179	3164,6664,26508,27063,57462,84466,92737	NR4A1,SOX11,HEYL,ANKRD1,MYORG,MEGF10,DNER	7/152
10_Member	GO Biological Processes	GO:0051146	striated muscle cell differentiation	-3.30407	-1.56231	3488,5915,8038,8470,27063,57462,58494,92737	IGFBP5,RARB,ADAM12,SORBS2,ANKRD1,MYORG,JAM2,DNER	8/227
10_Member	GO Biological Processes	GO:0055001	muscle cell development	-2.54394	-1.02511	8470,27063,57462,84466,92737,284612	SORBS2,ANKRD1,MYORG,MEGF10,DNER,SYPL2	6/175
10_Member	GO Biological Processes	GO:0014902	myotube differentiation	-2.45347	-0.957991	8038,57462,58494,92737	ADAM12,MYORG,JAM2,DNER	4/78
11_Summary	Canonical Pathways	M5885	NABA MATRISOME ASSOCIATED	-8.02655	-5.00387	2,1839,2162,3576,3589,3699,3952,3976,5362,6422,6423,6424,7039,7052,7078,7092,8038,9723,51129,56667,56920,64399,84466,140862,634,2152,10769,84432	A2M,HBEGF,F13A1,CXCL8,IL11,ITIH3,LEP,LIF,PLXNA2,SFRP1,SFRP2,SFRP4,TGFA,TGM2,TIMP3,TLL1,ADAM12,SEMA3E,ANGPTL4,MUC13,SEMA3G,HHIP,MEGF10,ISM1,CEACAM1,F3,PLK2,PROK1	28/-
11_Member	Canonical Pathways	M5885	NABA MATRISOME ASSOCIATED	-8.02655	-5.00387	2,1839,2162,3576,3589,3699,3952,3976,5362,6422,6423,6424,7039,7052,7078,7092,8038,9723,51129,56667,56920,64399,84466,140862	A2M,HBEGF,F13A1,CXCL8,IL11,ITIH3,LEP,LIF,PLXNA2,SFRP1,SFRP2,SFRP4,TGFA,TGM2,TIMP3,TLL1,ADAM12,SEMA3E,ANGPTL4,MUC13,SEMA3G,HHIP,MEGF10,ISM1	24/751
11_Member	Canonical Pathways	M5883	NABA SECRETED FACTORS	-5.37155	-3.00437	1839,3576,3589,3952,3976,6422,6423,6424,7039,51129,64399,84466,140862	HBEGF,CXCL8,IL11,LEP,LIF,SFRP1,SFRP2,SFRP4,TGFA,ANGPTL4,HHIP,MEGF10,ISM1	13/343
11_Member	GO Biological Processes	GO:0045765	regulation of angiogenesis	-4.53454	-2.40182	634,2152,3576,3952,6422,6423,8038,9723,10769,51129,84432,140862	CEACAM1,F3,CXCL8,LEP,SFRP1,SFRP2,ADAM12,SEMA3E,PLK2,ANGPTL4,PROK1,ISM1	12/353
11_Member	GO Biological Processes	GO:1901342	regulation of vasculature development	-4.42847	-2.32908	634,2152,3576,3952,6422,6423,8038,9723,10769,51129,84432,140862	CEACAM1,F3,CXCL8,LEP,SFRP1,SFRP2,ADAM12,SEMA3E,PLK2,ANGPTL4,PROK1,ISM1	12/362
12_Summary	GO Biological Processes	GO:0098609	cell-cell adhesion	-7.78169	-4.77921	634,912,1495,3672,3952,5099,5788,50848,56137,57575,58494,64101,64116,84466,120114,137970,221935,253559,347902,100133941	CEACAM1,CD1D,CTNNA1,ITGA1,LEP,PCDH7,PTPRC,F11R,PCDHA12,PCDH10,JAM2,LRRC4,SLC39A8,MEGF10,FAT3,UNC5D,SDK1,CADM2,AMIGO2,CD24	20/-
12_Member	GO Biological Processes	GO:0098609	cell-cell adhesion	-7.78169	-4.77921	634,912,1495,3672,3952,5099,5788,50848,56137,57575,58494,64101,64116,84466,120114,137970,221935,253559,347902,100133941	CEACAM1,CD1D,CTNNA1,ITGA1,LEP,PCDH7,PTPRC,F11R,PCDHA12,PCDH10,JAM2,LRRC4,SLC39A8,MEGF10,FAT3,UNC5D,SDK1,CADM2,AMIGO2,CD24	20/542
12_Member	GO Biological Processes	GO:0098742	cell-cell adhesion via plasma-membrane adhesion molecules	-4.29847	-2.23912	634,5099,56137,57575,64101,120114,137970,221935,253559,347902	CEACAM1,PCDH7,PCDHA12,PCDH10,LRRC4,FAT3,UNC5D,SDK1,CADM2,AMIGO2	10/261
12_Member	GO Biological Processes	GO:0007156	homophilic cell adhesion via plasma membrane adhesion molecules	-4.21373	-2.18897	634,5099,56137,57575,120114,221935,253559,347902	CEACAM1,PCDH7,PCDHA12,PCDH10,FAT3,SDK1,CADM2,AMIGO2	8/167
13_Summary	GO Biological Processes	GO:0048871	multicellular organismal-level homeostasis	-7.71274	-4.74805	112,154,1236,1490,1812,2625,2697,3952,4938,5743,6659,6708,10874,50848,51085,55765,56667,58476,58494,64116,84433	ADCY6,ADRB2,CCR7,CCN2,DRD1,GATA3,GJA1,LEP,OAS1,PTGS2,SOX4,SPTA1,NMU,F11R,MLXIPL,INAVA,MUC13,TP53INP2,JAM2,SLC39A8,CARD11	21/-
13_Member	GO Biological Processes	GO:0048871	multicellular organismal-level homeostasis	-7.71274	-4.74805	112,154,1236,1490,1812,2625,2697,3952,4938,5743,6659,6708,10874,50848,51085,55765,56667,58476,58494,64116,84433	ADCY6,ADRB2,CCR7,CCN2,DRD1,GATA3,GJA1,LEP,OAS1,PTGS2,SOX4,SPTA1,NMU,F11R,MLXIPL,INAVA,MUC13,TP53INP2,JAM2,SLC39A8,CARD11	21/603
13_Member	GO Biological Processes	GO:0001894	tissue homeostasis	-4.94928	-2.69074	154,1490,2697,5743,50848,55765,56667,58476,58494,64116	ADRB2,CCN2,GJA1,PTGS2,F11R,INAVA,MUC13,TP53INP2,JAM2,SLC39A8	10/219
13_Member	GO Biological Processes	GO:0060249	anatomical structure homeostasis	-4.94928	-2.69074	154,1490,2697,5743,50848,55765,56667,58476,58494,64116	ADRB2,CCN2,GJA1,PTGS2,F11R,INAVA,MUC13,TP53INP2,JAM2,SLC39A8	10/219
13_Member	GO Biological Processes	GO:0035633	maintenance of blood-brain barrier	-3.63191	-1.80629	2697,5743,50848,58494	GJA1,PTGS2,F11R,JAM2	4/38
14_Summary	GO Biological Processes	GO:0043065	positive regulation of apoptotic process	-7.65057	-4.70361	1495,1848,2822,3164,3672,3952,5743,5788,5915,6422,6423,6424,6622,6659,7052,8406,9262,27063,50486,92565,1812,3351,4129,6750	CTNNA1,DUSP6,GPLD1,NR4A1,ITGA1,LEP,PTGS2,PTPRC,RARB,SFRP1,SFRP2,SFRP4,SNCA,SOX4,TGM2,SRPX,STK17B,ANKRD1,G0S2,FANK1,DRD1,HTR1B,MAOB,SST	24/-
14_Member	GO Biological Processes	GO:0043065	positive regulation of apoptotic process	-7.65057	-4.70361	1495,1848,2822,3164,3672,3952,5743,5788,5915,6422,6423,6424,6622,6659,7052,8406,9262,27063,50486,92565	CTNNA1,DUSP6,GPLD1,NR4A1,ITGA1,LEP,PTGS2,PTPRC,RARB,SFRP1,SFRP2,SFRP4,SNCA,SOX4,TGM2,SRPX,STK17B,ANKRD1,G0S2,FANK1	20/552
14_Member	GO Biological Processes	GO:0043068	positive regulation of programmed cell death	-7.37237	-4.48987	1495,1848,2822,3164,3672,3952,5743,5788,5915,6422,6423,6424,6622,6659,7052,8406,9262,27063,50486,92565	CTNNA1,DUSP6,GPLD1,NR4A1,ITGA1,LEP,PTGS2,PTPRC,RARB,SFRP1,SFRP2,SFRP4,SNCA,SOX4,TGM2,SRPX,STK17B,ANKRD1,G0S2,FANK1	20/574
14_Member	GO Biological Processes	GO:0009410	response to xenobiotic stimulus	-3.16135	-1.45594	1812,1848,2822,3351,4129,5743,6422,6423,6622,6750,27063	DRD1,DUSP6,GPLD1,HTR1B,MAOB,PTGS2,SFRP1,SFRP2,SNCA,SST,ANKRD1	11/428
15_Summary	GO Biological Processes	GO:0050730	regulation of peptidyl-tyrosine phosphorylation	-7.44681	-4.53327	1839,3589,3952,3976,4739,5336,5649,5788,6422,6423,7039,7448,9052,154,896,1236,2822,3672,5743,6098,6622,51085,56892,100133941,634,1490,1846,1848,2047,55765,64762,84432,85407,6659,5800,6547	HBEGF,IL11,LEP,LIF,NEDD9,PLCG2,RELN,PTPRC,SFRP1,SFRP2,TGFA,VTN,GPRC5A,ADRB2,CCND3,CCR7,GPLD1,ITGA1,PTGS2,ROS1,SNCA,MLXIPL,TCIM,CD24,CEACAM1,CCN2,DUSP4,DUSP6,EPHB1,INAVA,GAREM1,PROK1,NKD1,SOX4,PTPRO,SLC8A3	36/-
15_Member	GO Biological Processes	GO:0050730	regulation of peptidyl-tyrosine phosphorylation	-7.44681	-4.53327	1839,3589,3952,3976,4739,5336,5649,5788,6422,6423,7039,7448,9052	HBEGF,IL11,LEP,LIF,NEDD9,PLCG2,RELN,PTPRC,SFRP1,SFRP2,TGFA,VTN,GPRC5A	13/225
15_Member	GO Biological Processes	GO:0010562	positive regulation of phosphorus metabolic process	-7.24732	-4.40756	154,896,1236,1839,2822,3589,3672,3952,3976,4739,5336,5649,5743,5788,6098,6423,6622,7039,7448,51085,56892,100133941	ADRB2,CCND3,CCR7,HBEGF,GPLD1,IL11,ITGA1,LEP,LIF,NEDD9,PLCG2,RELN,PTGS2,PTPRC,ROS1,SFRP2,SNCA,TGFA,VTN,MLXIPL,TCIM,CD24	22/702
15_Member	GO Biological Processes	GO:0045937	positive regulation of phosphate metabolic process	-7.24732	-4.40756	154,896,1236,1839,2822,3589,3672,3952,3976,4739,5336,5649,5743,5788,6098,6423,6622,7039,7448,51085,56892,100133941	ADRB2,CCND3,CCR7,HBEGF,GPLD1,IL11,ITGA1,LEP,LIF,NEDD9,PLCG2,RELN,PTGS2,PTPRC,ROS1,SFRP2,SNCA,TGFA,VTN,MLXIPL,TCIM,CD24	22/702
15_Member	GO Biological Processes	GO:0043408	regulation of MAPK cascade	-6.3112	-3.69269	154,634,1236,1490,1846,1848,2047,3589,3672,3952,3976,5336,5788,6098,7039,55765,64762,84432,85407,100133941	ADRB2,CEACAM1,CCR7,CCN2,DUSP4,DUSP6,EPHB1,IL11,ITGA1,LEP,LIF,PLCG2,PTPRC,ROS1,TGFA,INAVA,GAREM1,PROK1,NKD1,CD24	20/669
15_Member	GO Biological Processes	GO:0042327	positive regulation of phosphorylation	-6.14973	-3.59016	154,896,1236,1839,3589,3952,3976,4739,5336,5649,5743,5788,6098,6423,6622,7039,7448,56892,100133941	ADRB2,CCND3,CCR7,HBEGF,IL11,LEP,LIF,NEDD9,PLCG2,RELN,PTGS2,PTPRC,ROS1,SFRP2,SNCA,TGFA,VTN,TCIM,CD24	19/623
15_Member	GO Biological Processes	GO:0050731	positive regulation of peptidyl-tyrosine phosphorylation	-6.07104	-3.52861	1839,3589,3952,3976,4739,5336,5649,5788,7039,7448	HBEGF,IL11,LEP,LIF,NEDD9,PLCG2,RELN,PTPRC,TGFA,VTN	10/164
15_Member	GO Biological Processes	GO:0031401	positive regulation of protein modification process	-6.01311	-3.48775	154,896,1236,1839,3589,3672,3952,3976,4739,5336,5649,5743,5788,6423,6622,6659,7039,7448,55765,56892,100133941	ADRB2,CCND3,CCR7,HBEGF,IL11,ITGA1,LEP,LIF,NEDD9,PLCG2,RELN,PTGS2,PTPRC,SFRP2,SNCA,SOX4,TGFA,VTN,INAVA,TCIM,CD24	21/764
15_Member	GO Biological Processes	GO:0001934	positive regulation of protein phosphorylation	-5.98195	-3.46312	154,896,1236,1839,3589,3952,3976,4739,5336,5649,5743,5788,6423,6622,7039,7448,56892,100133941	ADRB2,CCND3,CCR7,HBEGF,IL11,LEP,LIF,NEDD9,PLCG2,RELN,PTGS2,PTPRC,SFRP2,SNCA,TGFA,VTN,TCIM,CD24	18/578
15_Member	GO Biological Processes	GO:0043410	positive regulation of MAPK cascade	-5.14608	-2.82649	154,1236,1490,3589,3672,3952,3976,5336,5788,7039,55765,64762,84432,85407,100133941	ADRB2,CCR7,CCN2,IL11,ITGA1,LEP,LIF,PLCG2,PTPRC,TGFA,INAVA,GAREM1,PROK1,NKD1,CD24	15/475
15_Member	GO Biological Processes	GO:0043549	regulation of kinase activity	-4.57091	-2.4219	154,634,896,1236,3952,4739,5649,5788,5800,6098,6547,6622,9052,56892,100133941	ADRB2,CEACAM1,CCND3,CCR7,LEP,NEDD9,RELN,PTPRC,PTPRO,ROS1,SLC8A3,SNCA,GPRC5A,TCIM,CD24	15/532
15_Member	GO Biological Processes	GO:0045859	regulation of protein kinase activity	-4.56012	-2.41387	154,634,896,1236,3952,4739,5649,5788,5800,6547,6622,9052,56892,100133941	ADRB2,CEACAM1,CCND3,CCR7,LEP,NEDD9,RELN,PTPRC,PTPRO,SLC8A3,SNCA,GPRC5A,TCIM,CD24	14/470
15_Member	GO Biological Processes	GO:0033674	positive regulation of kinase activity	-4.47247	-2.35288	154,896,1236,3952,4739,5649,5788,6098,6622,56892,100133941	ADRB2,CCND3,CCR7,LEP,NEDD9,RELN,PTPRC,ROS1,SNCA,TCIM,CD24	11/302
15_Member	GO Biological Processes	GO:0045860	positive regulation of protein kinase activity	-4.369	-2.29126	154,896,1236,3952,4739,5649,5788,6622,56892,100133941	ADRB2,CCND3,CCR7,LEP,NEDD9,RELN,PTPRC,SNCA,TCIM,CD24	10/256
15_Member	GO Biological Processes	GO:0070372	regulation of ERK1 and ERK2 cascade	-3.70827	-1.84905	634,1236,1490,1846,1848,2047,3976,5788,6098,64762	CEACAM1,CCR7,CCN2,DUSP4,DUSP6,EPHB1,LIF,PTPRC,ROS1,GAREM1	10/308
15_Member	GO Biological Processes	GO:0051338	regulation of transferase activity	-3.68795	-1.83581	154,634,896,1236,3952,4739,5649,5788,5800,6098,6547,6622,9052,56892,100133941	ADRB2,CEACAM1,CCND3,CCR7,LEP,NEDD9,RELN,PTPRC,PTPRO,ROS1,SLC8A3,SNCA,GPRC5A,TCIM,CD24	15/639
15_Member	GO Biological Processes	GO:0051347	positive regulation of transferase activity	-3.64198	-1.81029	154,896,1236,3952,4739,5649,5788,6098,6622,56892,100133941	ADRB2,CCND3,CCR7,LEP,NEDD9,RELN,PTPRC,ROS1,SNCA,TCIM,CD24	11/375
15_Member	GO Biological Processes	GO:0071902	positive regulation of protein serine/threonine kinase activity	-2.45057	-0.95631	154,896,6622,56892,100133941	ADRB2,CCND3,SNCA,TCIM,CD24	5/127
16_Summary	GO Biological Processes	GO:0030335	positive regulation of cell migration	-7.29884	-4.43106	1236,1812,1839,1901,2152,2625,2822,3488,3576,4739,5336,5649,5743,5788,7448,9723,9750,10769,56920,58494,3952,57462,634,6781	CCR7,DRD1,HBEGF,S1PR1,F3,GATA3,GPLD1,IGFBP5,CXCL8,NEDD9,PLCG2,RELN,PTGS2,PTPRC,VTN,SEMA3E,RIPOR2,PLK2,SEMA3G,JAM2,LEP,MYORG,CEACAM1,STC1	24/-
16_Member	GO Biological Processes	GO:0030335	positive regulation of cell migration	-7.29884	-4.43106	1236,1812,1839,1901,2152,2625,2822,3488,3576,4739,5336,5649,5743,5788,7448,9723,9750,10769,56920,58494	CCR7,DRD1,HBEGF,S1PR1,F3,GATA3,GPLD1,IGFBP5,CXCL8,NEDD9,PLCG2,RELN,PTGS2,PTPRC,VTN,SEMA3E,RIPOR2,PLK2,SEMA3G,JAM2	20/580
16_Member	GO Biological Processes	GO:2000147	positive regulation of cell motility	-6.97955	-4.19095	1236,1812,1839,1901,2152,2625,2822,3488,3576,4739,5336,5649,5743,5788,7448,9723,9750,10769,56920,58494	CCR7,DRD1,HBEGF,S1PR1,F3,GATA3,GPLD1,IGFBP5,CXCL8,NEDD9,PLCG2,RELN,PTGS2,PTPRC,VTN,SEMA3E,RIPOR2,PLK2,SEMA3G,JAM2	20/607
16_Member	GO Biological Processes	GO:0040017	positive regulation of locomotion	-6.82109	-4.06306	1236,1812,1839,1901,2152,2625,2822,3488,3576,4739,5336,5649,5743,5788,7448,9723,9750,10769,56920,58494	CCR7,DRD1,HBEGF,S1PR1,F3,GATA3,GPLD1,IGFBP5,CXCL8,NEDD9,PLCG2,RELN,PTGS2,PTPRC,VTN,SEMA3E,RIPOR2,PLK2,SEMA3G,JAM2	20/621
16_Member	GO Biological Processes	GO:0051897	positive regulation of phosphatidylinositol 3-kinase/protein kinase B signal transduction	-4.14154	-2.13509	1236,1839,2625,3488,3952,5649,9723,57462	CCR7,HBEGF,GATA3,IGFBP5,LEP,RELN,SEMA3E,MYORG	8/171
16_Member	GO Biological Processes	GO:0051896	regulation of phosphatidylinositol 3-kinase/protein kinase B signal transduction	-3.68143	-1.83345	634,1236,1839,2625,3488,3952,5649,9723,57462	CEACAM1,CCR7,HBEGF,GATA3,IGFBP5,LEP,RELN,SEMA3E,MYORG	9/253
16_Member	GO Biological Processes	GO:0010632	regulation of epithelial cell migration	-2.55331	-1.03254	634,1839,2625,2822,5336,5743,6781,10769	CEACAM1,HBEGF,GATA3,GPLD1,PLCG2,PTGS2,STC1,PLK2	8/298
16_Member	GO Biological Processes	GO:0010634	positive regulation of epithelial cell migration	-2.51957	-1.00908	1839,2625,2822,5336,5743,10769	HBEGF,GATA3,GPLD1,PLCG2,PTGS2,PLK2	6/177
17_Summary	GO Biological Processes	GO:0007167	enzyme-linked receptor protein signaling pathway	-6.89974	-4.12304	154,1282,1490,1839,2047,2675,2822,3397,3488,3976,4739,6098,6422,6423,7039,9241,23768,25976,55512,64762	ADRB2,COL4A1,CCN2,HBEGF,EPHB1,GFRA2,GPLD1,ID1,IGFBP5,LIF,NEDD9,ROS1,SFRP1,SFRP2,TGFA,NOG,FLRT2,TIPARP,SMPD3,GAREM1	20/-
17_Member	GO Biological Processes	GO:0007167	enzyme-linked receptor protein signaling pathway	-6.89974	-4.12304	154,1282,1490,1839,2047,2675,2822,3397,3488,3976,4739,6098,6422,6423,7039,9241,23768,25976,55512,64762	ADRB2,COL4A1,CCN2,HBEGF,EPHB1,GFRA2,GPLD1,ID1,IGFBP5,LIF,NEDD9,ROS1,SFRP1,SFRP2,TGFA,NOG,FLRT2,TIPARP,SMPD3,GAREM1	20/614
17_Member	GO Biological Processes	GO:0007169	transmembrane receptor protein tyrosine kinase signaling pathway	-6.52772	-3.84557	154,1282,1490,1839,2047,2675,2822,3488,4739,6098,7039,9241,23768,25976,55512,64762	ADRB2,COL4A1,CCN2,HBEGF,EPHB1,GFRA2,GPLD1,IGFBP5,NEDD9,ROS1,TGFA,NOG,FLRT2,TIPARP,SMPD3,GAREM1	16/419
18_Summary	GO Biological Processes	GO:0032102	negative regulation of response to external stimulus	-6.79518	-4.06306	2,634,1812,2625,3952,4938,5788,5800,6288,7056,7103,7448,9723,10769,10875,56920,64116,6422,6664,9750,27242,5362,10653,3598	A2M,CEACAM1,DRD1,GATA3,LEP,OAS1,PTPRC,PTPRO,SAA1,THBD,TSPAN8,VTN,SEMA3E,PLK2,FGL2,SEMA3G,SLC39A8,SFRP1,SOX11,RIPOR2,TNFRSF21,PLXNA2,SPINT2,IL13RA2	24/-
18_Member	GO Biological Processes	GO:0032102	negative regulation of response to external stimulus	-6.79518	-4.06306	2,634,1812,2625,3952,4938,5788,5800,6288,7056,7103,7448,9723,10769,10875,56920,64116	A2M,CEACAM1,DRD1,GATA3,LEP,OAS1,PTPRC,PTPRO,SAA1,THBD,TSPAN8,VTN,SEMA3E,PLK2,FGL2,SEMA3G,SLC39A8	17/453
18_Member	GO Biological Processes	GO:0050866	negative regulation of cell activation	-3.46058	-1.68062	634,5788,6422,6664,7056,9750,10875,27242	CEACAM1,PTPRC,SFRP1,SOX11,THBD,RIPOR2,FGL2,TNFRSF21	8/215
18_Member	GO Biological Processes	GO:0031348	negative regulation of defense response	-3.23887	-1.51217	2,634,2625,4938,5788,6288,10769,10875,64116	A2M,CEACAM1,GATA3,OAS1,PTPRC,SAA1,PLK2,FGL2,SLC39A8	9/291
18_Member	GO Biological Processes	GO:0007162	negative regulation of cell adhesion	-3.0445	-1.37262	634,5362,5788,5800,9723,9750,10653,10875,27242	CEACAM1,PLXNA2,PTPRC,PTPRO,SEMA3E,RIPOR2,SPINT2,FGL2,TNFRSF21	9/310
18_Member	GO Biological Processes	GO:0002698	negative regulation of immune effector process	-2.54077	-1.02388	2,634,3598,5788,10875	A2M,CEACAM1,IL13RA2,PTPRC,FGL2	5/121
18_Member	GO Biological Processes	GO:0002683	negative regulation of immune system process	-2.45864	-0.961931	2,634,3598,4938,5788,6422,6664,9750,10769,10875,27242	A2M,CEACAM1,IL13RA2,OAS1,PTPRC,SFRP1,SOX11,RIPOR2,PLK2,FGL2,TNFRSF21	11/526
18_Member	GO Biological Processes	GO:0002695	negative regulation of leukocyte activation	-2.34714	-0.885901	5788,6422,6664,9750,10875,27242	PTPRC,SFRP1,SOX11,RIPOR2,FGL2,TNFRSF21	6/192
18_Member	GO Biological Processes	GO:0050777	negative regulation of immune response	-2.32544	-0.871516	2,634,4938,5788,10769,10875	A2M,CEACAM1,OAS1,PTPRC,PLK2,FGL2	6/194
19_Summary	GO Biological Processes	GO:0002237	response to molecule of bacterial origin	-6.72625	-4.0046	717,1236,1734,3164,3576,4129,5336,5743,6622,7056,7855,27063,55765,129607,100133941,912,1901,2152,4739,4938,7448,9750,91543,338322,2625,5788,6288,10769,64116	C2,CCR7,DIO2,NR4A1,CXCL8,MAOB,PLCG2,PTGS2,SNCA,THBD,FZD5,ANKRD1,INAVA,CMPK2,CD24,CD1D,S1PR1,F3,NEDD9,OAS1,VTN,RIPOR2,RSAD2,NLRP10,GATA3,PTPRC,SAA1,PLK2,SLC39A8	29/-
19_Member	GO Biological Processes	GO:0002237	response to molecule of bacterial origin	-6.72625	-4.0046	717,1236,1734,3164,3576,4129,5336,5743,6622,7056,7855,27063,55765,129607,100133941	C2,CCR7,DIO2,NR4A1,CXCL8,MAOB,PLCG2,PTGS2,SNCA,THBD,FZD5,ANKRD1,INAVA,CMPK2,CD24	15/354
19_Member	GO Biological Processes	GO:0032103	positive regulation of response to external stimulus	-4.90074	-2.65965	912,1236,1901,2152,3576,4739,4938,5336,5743,6622,7056,7448,9750,55765,91543,338322	CD1D,CCR7,S1PR1,F3,CXCL8,NEDD9,OAS1,PLCG2,PTGS2,SNCA,THBD,VTN,RIPOR2,INAVA,RSAD2,NLRP10	16/561
19_Member	GO Biological Processes	GO:0032496	response to lipopolysaccharide	-4.78302	-2.58733	717,1236,1734,3164,3576,4129,5336,5743,6622,7056,27063,129607	C2,CCR7,DIO2,NR4A1,CXCL8,MAOB,PLCG2,PTGS2,SNCA,THBD,ANKRD1,CMPK2	12/333
19_Member	GO Biological Processes	GO:0009617	response to bacterium	-4.21372	-2.18897	717,912,1236,1734,3164,3576,4129,4938,5336,5743,6622,7056,7855,27063,55765,129607,100133941	C2,CD1D,CCR7,DIO2,NR4A1,CXCL8,MAOB,OAS1,PLCG2,PTGS2,SNCA,THBD,FZD5,ANKRD1,INAVA,CMPK2,CD24	17/710
19_Member	GO Biological Processes	GO:0050727	regulation of inflammatory response	-2.64054	-1.08872	1236,2625,5336,5743,5788,6288,6622,10769,64116,338322	CCR7,GATA3,PLCG2,PTGS2,PTPRC,SAA1,SNCA,PLK2,SLC39A8,NLRP10	10/425
19_Member	GO Biological Processes	GO:0031349	positive regulation of defense response	-2.15503	-0.745879	912,1236,4938,5336,5743,6622,55765,91543,338322	CD1D,CCR7,OAS1,PLCG2,PTGS2,SNCA,INAVA,RSAD2,NLRP10	9/422
19_Member	GO Biological Processes	GO:0050729	positive regulation of inflammatory response	-2.112	-0.714532	1236,5336,5743,6622,338322	CCR7,PLCG2,PTGS2,SNCA,NLRP10	5/153
20_Summary	WikiPathways	WP3287	Overview of nanoparticle effects	-6.48819	-3.81957	896,1282,3576,5742,5743,1901,2152,5336,7056,2625,3976,912,9630,84433	CCND3,COL4A1,CXCL8,PTGS1,PTGS2,S1PR1,F3,PLCG2,THBD,GATA3,LIF,CD1D,GNA14,CARD11	14/-
20_Member	WikiPathways	WP3287	Overview of nanoparticle effects	-6.48819	-3.81957	896,1282,3576,5742,5743	CCND3,COL4A1,CXCL8,PTGS1,PTGS2	5/19
20_Member	GO Biological Processes	GO:0050927	positive regulation of positive chemotaxis	-2.99759	-1.33753	1901,2152,3576	S1PR1,F3,CXCL8	3/25
20_Member	GO Biological Processes	GO:0050926	regulation of positive chemotaxis	-2.94689	-1.30528	1901,2152,3576	S1PR1,F3,CXCL8	3/26
20_Member	KEGG Pathway	hsa04933	AGE-RAGE signaling pathway in diabetic complications	-2.90411	-1.27353	1282,2152,3576,5336,7056	COL4A1,F3,CXCL8,PLCG2,THBD	5/100
20_Member	Canonical Pathways	M60	PID NFAT TFPATHWAY	-2.25807	-0.822191	2625,3576,5743	GATA3,CXCL8,PTGS2	3/45
20_Member	Reactome Gene Sets	R-HSA-6783783	Interleukin-10 signaling	-2.20519	-0.78405	3576,3976,5743	CXCL8,LIF,PTGS2	3/47
20_Member	KEGG Pathway	hsa05146	Amoebiasis	-2.04343	-0.660894	912,1282,3576,9630	CD1D,COL4A1,CXCL8,GNA14	4/102
20_Member	KEGG Pathway	hsa04064	NF-kappa B signaling pathway	-2.0003	-0.62621	3576,5336,5743,84433	CXCL8,PLCG2,PTGS2,CARD11	4/105
