# Supplementary material for: Stress‐Induced Activation of Prolactin‐NR4A1‐Midkine Axis Exacerbates Skin Inflammation
Source: Adv Sci (Weinh). 2025 Nov 5;13(5):e09679. doi: 10.1002/advs.202509679 (PMC12850390; doi:10.1002/advs.202509679)
Supplement: Supplementary file 2 — Supporting Information [file ADVS-13-e09679-s002.zip › advs72654-sup-0018-Table18.xlsx]

## Sheet: Sheet1
Matrix ID	Name	Score	Relative score	Sequence ID	Start	End	Strand	Predicted sequence
MA1112.3	MA1112.3.NR4A1	10.0677	0.907539	NC_000005.10:c35232487-35230487	1343	1350	+	AAAAGTCA
PRLR binding site (pGL3-BASIC)
TATTATGGCATCAAATGACACCAGCAACATACATAGTCAGAAATAACTATTTGATTCAGGCAGGTGCTATTATTTGTTTCAGCACTGTTAAATGTGGGGTTTTTGTTTTTGCAAGAGAAAAGGCGGTTGTGTGTGGTTTCAAGAAGAAGAAAAGTCAGAACAACATGCAGCCCATTAGAAAAGATAAATTCTTTATTTGTGGAAAACAACAGAAGTGGGGCTATTTAGGCACCGCCAATGTTTATTATATTCATATGGCAGAGAATAAACACAGCACACTAGAAGTTTGCGCTTTGGGTA
PRLR sequence variant (pGL3-BASIC)
TATTATGGCATCAAATGACACCAGCAACATACATAGTCAGAAATAACTATTTGATTCAGGCAGGTGCTATTATTTGTTTCAGCACTGTTAAATGTGGGGTTTTTGTTTTTGCAAGAGAAAAGGCGGTTGTGTGTGGTTTCAAGAAGAAGTTTTCAGTGAACAACATGCAGCCCATTAGAAAAGATAAATTCTTTATTTGTGGAAAACAACAGAAGTGGGGCTATTTAGGCACCGCCAATGTTTATTATATTCATATGGCAGAGAATAAACACAGCACACTAGAAGTTTGCGCTTTGGGTA
