# Supplementary material for: Stress‐Induced Activation of Prolactin‐NR4A1‐Midkine Axis Exacerbates Skin Inflammation
Source: Adv Sci (Weinh). 2025 Nov 5;13(5):e09679. doi: 10.1002/advs.202509679 (PMC12850390; doi:10.1002/advs.202509679)
Supplement: Supplementary file 2 — Supporting Information [file ADVS-13-e09679-s002.zip › advs72654-sup-0019-Table19.xlsx]

## Sheet: Sheet1
REAGENT or RESOURCE	SOURCE	IDENTIFIER
Antibodies
Rabbit anti-human/mouse NR4A1	Proteintech	Cat# 25851-1-AP
Rabbit anti-human NR4A1	Cell Signaling Technology	Cat# 5095S
Rat anti-human/mouse/rat Vimentin	R&D Systems	Cat#MAB2105
Rabbit anti-human/mouse Vimentin	Abcam	Cat# 92547
Rabbit anti-human/mouse/rat APCDD1	Proteintech	Cat#17024-1-AP
Mouse Anti-Prolactin Receptor/PRL-R	Abcam	Cat# ab2772
Mouse anti-human MDK	Santa Cruz Biotechnology	Cat# sc-46701
Rabbit anti-mouse Ki67	Abcam	Cat# 15580
Rabbit anti-mouse/human CD3	Abcam	Cat# ab 135372
Mouse anti-human/mouse/rat MPO	Abclonal	Cat# A24531
Rat APC anti-mouse CD45	Biolegend	Cat# 103112
Rat BV650 anti-mouse CD3	Biolegend	Cat# 100229
Zombie UV™ Fixable Viability Kit	Biolegend	Cat# 423108
Rat Pacific Blue™ anti-mouse CD45 Antibody （Clone 30-F11）	Biolegend	Cat# 103126
Rat FITC anti-mouse Ly-6G Antibody	Biolegend	Cat# 127606
Armenian Hamster FITC anti-mouse CD3ε Antibody	Biolegend	Cat#100306
Armenian Hamster PE anti-mouse CD103 Antibody	Biolegend	Cat# 121406
Armenian Hamster PE anti-mouse TCR	Biolegend	Cat# 107508
Rabbit anti-human/mouse/rat Alpha Tubulin Polyclonal antibody	Proteintech	Cat#14555-1-AP
Rabbit anti-human/mouse/rat Lamin A/C Polyclonal antibody	Proteintech	Cat#10298-1-AP
Rabbit anti-human/mouse/rat GAPDH Polyclonal antibody	Proteintech	Cat#10494-1-AP
Rabbit anti-mouse/human TH	Proteintech	Cat# 25859-1-AP
Biological samples
Human skin tissue	Xijing Hospital	Table S1
Human peripheral Serum	Xijing Hospital	Table S2
Chemicals, peptides, and recombinant proteins
Dulbecco’s Modified Eagle Medium (DMEM)	Servicebio	Cat# G4524
RPMI-1640	Procell	Cat#PM150110
Trypsin-EDTA solution,0.25%	Solarbio	Cat# G4001
Penicillin-Streptomycin Liquid	Solarbio	Cat# G4003
HEPES	Gibco	Cat# 15630080
Dispase II, powder	Gibco	Cat# 17105041
DNase I	BioFroxx	Cat# 1121MG010
Collagenase, Type I	MedChemExpress	Cat# HY-E70005A
Agomelatine	Sigma	Cat# 138112-76-2
DIM-C-pPhCO2Me	MedChemExpress	Cat# HY-112056
MDK inhibitor	MedChemExpress	Cat# HY-110171
SBE-β-CD	MedChemExpress	Cat# HY-17031
Recombinant Human Prolactin Protein	Sinobiological	Cat# 10275-H08B
Recombinant Human Midkine Protein	Sinobiological	Cat# 10247-HNAB
Imiquimod Cream	INova Pharmaceuticals
Fetal bovine serum (FBS)	Procell	Cat# G8001
TRIzol	Invitrogen	Cat# 15596026CN
Lipofectamine 3000	Invitrogen	Cat# L3000015
4% paraformaldehyde	Leagene	Cat# DF0135
Universal Antibody Diluent	NCM Biotech	Cat# WB100D
Tween-20	Solarbio	Cat# T8220
Triton X-100	Sigma-Aldrich	Cat# 93443
Goat Serum	BOSTER	Cat# AR0009
Dimethyl sulfoxide	Sigma-Aldrich	Cat# 8418
Fluoroshield with DAPI	Sigma-Aldrich	Cat# F6057
Critical commercial assays
Cortisol human ELISA kit	Westang	Cat# F00442
Prolactin human ELISA kit	Elabscience	Cat# E-EL-H0141
TSH human ELISA kit	Elabscience	Cat# E-EL-H3636
Estradiol human ELISA kit	Westang	Cat# F6010
Growth hormone ELISA kit	Westang	Cat# F01000
IL-6 human ELISA kit	Westang	Cat# F01310
FGF7 human ELISA kit	Westang	Cat# F00790
MDK human ELISA kit	Westang	Cat# F01841
LCN2 human ELISA kit	Westang	Cat# F02051
PRL mouse ELISA Kit	CLOUD-CLONE CORP	Cat # SEA846Cp
Nuclear and Cytoplasmic Protein Extraction Kit	Beyotime	Cat# P0028
PrimeScript RT Reagent Kit	Takara	Cat# RR037A
SimpleChIP® Plus Sonication Chromatin IP Kit	Cell signaling technology	Cat# 56383
