# Supplementary material for: Stress‐Induced Activation of Prolactin‐NR4A1‐Midkine Axis Exacerbates Skin Inflammation
Source: Adv Sci (Weinh). 2025 Nov 5;13(5):e09679. doi: 10.1002/advs.202509679 (PMC12850390; doi:10.1002/advs.202509679)
Supplement: Supplementary file 2 — Supporting Information [file ADVS-13-e09679-s002.zip › advs72654-sup-0021-Table21.xlsx]

## Sheet: Sheet1
Gene	Forward Primer (5' -> 3')	Reverse Primer (5' -> 3')
siPRLR-1	GCUCCUGUAUGAAAUUCGA	UCGAAUUUCAUACAGGAGC
siPRLR-2	GAAUGUCCAGACUACAUAA	UUAUGUAGUCUGGACAUUC
siPRLR-3	CCAAUUAUUCACUGACUUA	UAAGUCAGUGAAUAAUUGG
siNR4A1-1	GCACCUUCAUGGACGGCUA	UAGCCGUCCAUGAAGGUGC
siNR4A1-2	CCUUCAAGUUCGAGGACUU	AAGUCCUCGAACUUGAAGG
siNR4A1-3	GGGCAUGGUGAAGGAAGUU	AACUUCCUUCACCAUGCCC
