# Supplementary material for: Stress‐Induced Activation of Prolactin‐NR4A1‐Midkine Axis Exacerbates Skin Inflammation
Source: Adv Sci (Weinh). 2025 Nov 5;13(5):e09679. doi: 10.1002/advs.202509679 (PMC12850390; doi:10.1002/advs.202509679)
Supplement: Supplementary file 2 — Supporting Information [file ADVS-13-e09679-s002.zip › advs72654-sup-0022-Table22.xlsx]

## Sheet: Sheet1
Primers	Forward (5’-3’)	Reverse (5’-3’)
PRLR	GGTTGGTTCACGCTCCTGTATG	TTCTGTCCTGGATGTAGGCTGAG
NR4A1	GGCTCGGGGATACTGGATACA	CTGGCATGAAGCGTTGTCC
MDK	GCTACAATGCTCAGTGCCAGGA	CTTGGCGTCTAGTCCTTTCCCT
IL-6	AGACAGCCACTCACCTCTTCAG	TTCTGCCAGTGCCTCTTTGCTG
CXCL1	AGCTTGCCTCAATCCTGCATCC	TCCTTCAGGAACAGCCACCAGT
CXCL12	CTCAACACTCCAAACTGTGCCC	CTCCAGGTACTCCTGAATCCAC
LCN2	GTGAGCACCAACTACAACCAGC	GTTCCGAAGTCAGCTCCTTGGT
FGF2	AGCGGCTGTACTGCAAAAACGG	CCTTTGATAGACACAACTCCTCTC
FGF7	CCATTACAACACATATGCAGCAGC	GCCATAGGAAGAAAGTGGGCTG
MMP3	CACTCACAGACCTGACTCGGTT	AAGCAGGATCACAGTTGGCTGG
IL-23A	GAGCCTTCTCTGCTCCCTGATA	GACTGAGGCTTGGAATCTGCTG
IL-1β	CCACAGACCTTCCAGGAGAATG	GTGCAGTTCAGTGATCGTACAGG
CXCL10	GGTGAGAAGAGATGTCTGAATCC	GTCCATCCTTGGAAGCACTGCA
S100A9	GCACCCAGACACCCTGAACCA	TGTGTCCAGGTCCTCCATGATG
S100A8	ATGCCGTCTACAGGGATGACCT	AGAATGAGGAACTCCTGGAAGTTA
KRT16	GACCGGCGGAGATGTGAAC	CTGCTCGTACTGGTCACGC
KRT17	CCAGCTCAGCATGAAAGCATC	ACCTCTTCCACAATGGTACGC
β-ACTIN	GGCTACAGCTTCACCACCAC	TGCGCTCAGGAGGAGC
GAPDH	GTCTCCTCTGACTTCAACAGCG	ACCACCCTGTTGCTGTAGCCAA
