# Supplementary material for: Stress‐Induced Activation of Prolactin‐NR4A1‐Midkine Axis Exacerbates Skin Inflammation
Source: Adv Sci (Weinh). 2025 Nov 5;13(5):e09679. doi: 10.1002/advs.202509679 (PMC12850390; doi:10.1002/advs.202509679)
Supplement: Supplementary file 2 — Supporting Information [file ADVS-13-e09679-s002.zip › advs72654-sup-0023-Table23.xlsx]

## Sheet: Sheet1
Primers	Forward (5’-3’)	Reverse (5’-3’)
β-actin	GTGACGTTGACATCCGTAAAGA	GCCGGACTCATCGTACTCC
Flg	GCCTCACATTCAGTGGCTGAAG	AGCACCTCCATTTCCTTGTCGG
Il1α	ACGGCTGAGTTTCAGTGAGACC	CACTCTGGTAGGTGTAAGGTGC
Il1β	TGCCACCTTTTGACAGTGATG	TGATGTGCTGCTGCGAGATT
Il6	TACCACTTCACAAGTCGGAGGC	CTGCAAGTGCATCATCGTTGTTC
Il36g	TTGACTTGGACCAGCAGGTGTG	GGGTACTTGCATGGGAGGATAG
Tnf	GGTGCCTATGTCTCAGCCTCTT	GCCATAGAACTGATGAGAGGGAG
Il17a	CAGACTACCTCAACCGTTCCAC	TCCAGCTTTCCCTCCGCATTGA
Il23	ATGCTGGATTGCAGAGCAGTA	ACGGGGCACATTATTTTTAGTCT
S100a8	CAAGGAAATCACCATGCCCTCTA	ACCATCGCAAGGAACTCCTCGA
S100a9	TGGTGGAAGCACAGTTGGCAAC	CAGCATCATACACTCCTCAAAGC
Lcn2	ATGTCACCTCCATCCTGGTCAG	GCCACTTGCACATTGTAGCTCTG
Cxcl1	TCCAGAGCTTGAAGGTGTTGCC	AACCAAGGGAGCTTCAGGGTCA
Cxcl5	CCGCTGGCATTTCTGTTGCTGT	CAGGGATCACCTCCAAATTAGCG
Ccl20	GTGGGTTTCACAAGACAGATGGC	CCAGTTCTGCTTTGGATCAGCG
Gapdh	TGTTCCTACCCCCAATGTGT	TGTGAGGGAGATGCTCAGTG
