# Supplementary material for: Stress‐Induced Activation of Prolactin‐NR4A1‐Midkine Axis Exacerbates Skin Inflammation
Source: Adv Sci (Weinh). 2025 Nov 5;13(5):e09679. doi: 10.1002/advs.202509679 (PMC12850390; doi:10.1002/advs.202509679)
Supplement: Supplementary file 2 — Supporting Information [file ADVS-13-e09679-s002.zip › advs72654-sup-0024-Table24.xlsx]

## Sheet: Sheet1
Software and algorithms		Source		Website
GraphPad Prism v9.0		GraphPad Software		www.graphpad.com
R v4.0.5		R Project		https://www.r-project.org
R v4.2.3		R Project		https://www.r-project.org
Seurat v4.1.0		Stuart et al. (2019)		https://satijalab.org/seurat/
Cellchat v1.4.0		Jin et al. (2021)		https://github.com/sqjin/CellChat
Slingshot v.1.8.0		Street K et al. (2018)		https://www.bioconductor.org/packages/release/bioc/html/slingshot.html
Dynamo v1.2.0		Qiu et al. (2022)		https://dynamo-release.readthedocs.io/en/latest/
ROGUE v1.0		Liu et al. (2020)		https://github.com/PaulingLiu/ROGUE
Deseq2 v1.38.2		Love et al. (2014)		https://bioconductor.org/packages/release/bioc/html/DESeq2.html
GSEA software		Subramania et al. (2005)		https://www.gsea-msigdb.org/gsea/index.jsp
Harmony v1.0		Korsunsky et al. (2019)		https://github.com/immunogenomics/harmony
Nebulosa v 1.4.0		Alquicira-Hernandez and Powell et al. (2021)		https://github.com/powellgenomicslab/Nebulosa
pheatmap v1.0.12		Kolde. (2019)		https://cran.r-project.org/web/packages/pheatmap/index.html
ggplot2 v3.3.5		Wickham et al. (2016)		https://ggplot2.tidyverse.org
FlowJo v9		FlowJo Software		www.flowjo.com
Image Lab Software v6.0.1		BioRad		https://www.bio-rad.com/
Cell Ranger v5.0.0		10x Genomics		https://www.10xgenomics.com/
ImageJ v1.54		National Institutes of Health		https://imagej.nih.gov/
Elevated Plus Maze Video Analysis System (RD1108-EP)		Company Brand: Mobile Datum		http://www.mobiledatum.com/
Open Field Test Video Analysis System (RD1112-OF)		Company Brand: Mobile Datum		http://www.mobiledatum.com/
